# Supplementary material for: The archaeal protein SepF is essential for cell division in Haloferax volcanii
Source: Nat Commun. 2021 Jun 8;12:3469. doi: 10.1038/s41467-021-23686-9 (PMC8187382; doi:10.1038/s41467-021-23686-9)
Supplement: Supplementary file 7 — Source Data [file 41467_2021_23686_MOESM7_ESM.zip]

Archive with 5 entries (5 files):
- Source Data SepF-Paper/Figure 7A.xlsx
- Source Data SepF-Paper/Figure 7B.xlsx
- Source Data SepF-Paper/Source Data SepF paper.xlsx
- Source Data SepF-Paper/Supplementary Figure 5.xlsx
- Source Data SepF-Paper/Supplementary Figure 6.xlsx
