# Supplementary material for: The archaeal protein SepF is essential for cell division in Haloferax volcanii
Source: Nat Commun. 2021 Jun 8;12:3469. doi: 10.1038/s41467-021-23686-9 (PMC8187382; doi:10.1038/s41467-021-23686-9)
Supplement: Supplementary file 7 — Source Data [file 41467_2021_23686_MOESM7_ESM.zip › Source Data SepF-Paper/Figure 7A.xlsx]

## Sheet: t = 0
pTrp_SepF + pSVA5910		191212
t = 0		I			II			III				all
		Length [um]	number of rings		Length [um]	number of rings		Length [um]	number of rings
		x	y		x	y		x	y						Linear fit
		1.55197	1		1.62377	1		1.53883	1			1.55197	1		serie	equation	formula	a	b	r2	goodness
		1.56506	1		1.5914	1		1.50407	1			1.53883	1		all	y = a+bx	y = 0.67+0.14x r²=0.27	0.668829	0.144479	0.266409	0.264801
		1.60953	1		1.72636	2		1.56507	1			1.50407	1
		1.66811	1		1.88437	1		1.75668	1			1.56506	1
		1.67144	1		1.85204	2		1.83519	1			1.60953	1
		1.7868	1		1.9396	1		1.88947	1			1.62377	1
		1.80401	1		1.98779	1		1.98002	1			1.5914	1
		1.82281	1		2.13532	1		1.9861	1			1.56507	1
		1.8384	1		2.09286	1		1.96029	1			1.67144	1
		1.85846	1		2.1229	1		2.0251	1			1.66811	1
		1.8726	2		2.13876	1		2.11323	1			1.7868	1
		1.88025	1		2.20821	1		2.08376	1			1.80401	1
		1.91829	1		2.26648	1		2.13827	1			1.75668	1
		1.92584	1		2.30093	1		2.15811	1			1.8384	1
		1.9342	1		2.39311	1		2.15487	1			1.88025	1
		1.95957	1		2.34356	1		2.147	1			1.82281	1
		1.96149	1		2.39507	1		2.25077	1			1.85846	1
		1.96242	1		2.51513	1		2.27025	1			1.88437	1
		2.00409	1		2.48325	1		2.25356	1			1.83519	1
		2.02215	1		2.47326	1		2.25683	1			1.92584	1
		2.03798	1		2.55287	1		2.22372	1			1.9342	1
		2.04308	1		2.54685	1		2.24636	1			1.91829	1
		2.04402	1		2.57457	1		2.33571	1			1.9396	1
		2.08168	1		2.65879	1		2.28236	1			1.88947	1
		2.10381	1		2.64741	1		2.30693	1			1.96242	1
		2.11011	1		2.64726	1		2.28013	1			2.00409	1
		2.12542	1		2.60231	1		2.27573	1			1.96149	1
		2.14099	1		2.62548	1		2.40355	1			1.95957	1
		2.17012	1		2.61458	2		2.36894	1			1.98779	1
		2.17559	1		2.72727	1		2.38313	1			1.98002	1
		2.19104	1		2.68004	1		2.38742	1			1.9861	1
		2.19126	1		2.70003	1		2.45268	1			1.96029	1
		2.20225	1		2.72747	1		2.43349	1			2.02215	1
		2.20847	1		2.7555	1		2.51331	1			2.04402	1
		2.21664	1		2.79051	1		2.48027	1			2.04308	1
		2.23512	1		2.85756	1		2.53109	1			2.03798	1
		2.23971	1		2.89122	2		2.56046	2			2.0251	1
		2.25401	1		2.96212	1		2.54907	1			2.11011	1
		2.25601	1		2.98986	1		2.59483	1			2.14099	1
		2.2717	1		2.96696	1		2.58955	1			2.08168	1
		2.27513	1		2.96598	1		2.54699	1			2.10381	1
		2.2868	1		2.96373	1		2.5984	1			2.12542	1
		2.28852	1		2.96202	1		2.54427	2			2.13532	1
		2.29121	1		3.04827	1		2.635	1			2.09286	1
		2.29341	1		3.07533	1		2.62751	1			2.1229	1
		2.31783	1		3.16111	2		2.69017	1			2.13876	1
		2.32845	1		3.17223	1		2.70126	1			2.11323	1
		2.33098	1		3.18336	1		2.73957	1			2.08376	1
		2.33516	1		3.18205	1		2.79137	1			2.13827	1
		2.35073	1		3.13045	1		2.78482	1			2.19104	1
		2.35338	1		3.132	1		2.74186	1			2.17012	1
		2.38052	1		3.17105	1		2.77007	2			2.20847	1
		2.40036	1		3.1276	1		2.8048	1			2.19126	1
		2.40671	1		3.20662	1		2.85631	2			2.20225	1
		2.41041	1		3.19402	1		2.82161	1			2.17559	1
		2.41252	1		3.31043	1		2.85878	1			2.20821	1
		2.41831	1		3.29036	1		2.82089	1			2.15811	1
		2.42984	1		3.33914	1		2.8034	1			2.15487	1
		2.43521	1		3.32777	1		2.81214	1			2.147	1
		2.43613	1		3.36993	1		2.82614	1			2.27513	1
		2.4466	1		3.42367	1		2.87285	1			2.21664	1
		2.45337	1		3.43995	1		2.92252	1			2.2717	1
		2.4598	1		3.42555	1		2.94608	1			2.23512	1
		2.47855	1		3.40389	1		2.98483	1			2.25601	1
		2.48575	1		3.41867	1		2.93054	2			2.23971	1
		2.4864	1		3.45152	1		2.96496	1			2.25401	1
		2.49503	1		3.5103	1		2.9838	2			2.26648	1
		2.50513	2		3.46962	1		2.95173	1			2.25077	1
		2.53435	3		3.48927	1		3.04066	1			2.27025	1
		2.54153	1		3.49808	1		3.04131	1			2.25356	1
		2.54968	1		3.49771	1		3.07166	1			2.25683	1
		2.55031	1		3.54388	1		3.08801	1			2.22372	1
		2.56571	1		3.52745	2		3.1101	1			2.24636	1
		2.56947	1		3.57468	1		3.08451	1			2.29121	1
		2.57408	1		3.5181	1		3.11525	1			2.2868	1
		2.57844	1		3.58371	1		3.15195	1			2.29341	1
		2.59243	1		3.62843	2		3.17306	1			2.31783	1
		2.59982	1		3.5824	1		3.17072	1			2.32845	1
		2.61809	1		3.65962	1		3.16558	1			2.33098	1
		2.61832	1		3.75924	1		3.1565	1			2.33516	1
		2.62582	1		3.76563	1		3.241	2			2.28852	1
		2.62635	1		3.72635	2		3.23081	1			2.30093	1
		2.6291	1		3.79159	1		3.20763	1			2.33571	1
		2.63109	1		3.80534	1		3.2057	1			2.28236	1
		2.6325	1		3.78111	1		3.22753	2			2.30693	1
		2.64535	1		3.92507	1		3.21028	1			2.28013	1
		2.64682	1		3.93293	1		3.21389	1			2.27573	1
		2.65197	1		3.91478	1		3.1876	1			2.40036	1
		2.66047	1		3.92085	1		3.18646	1			2.35338	1
		2.6628	1		3.92538	1		3.30535	1			2.38052	1
		2.68077	1		3.90605	1		3.25129	1			2.35073	1
		2.70999	1		3.92412	1		3.25342	1			2.39311	1
		2.71063	1		3.96773	1		3.32595	2			2.34356	1
		2.7127	1		3.97739	2		3.33031	1			2.39507	1
		2.73471	1		4.00193	3		3.31919	1			2.40355	1
		2.74785	1		4.01826	1		3.36854	2			2.36894	1
		2.75139	1		3.99122	2		3.35387	1			2.38313	1
		2.76722	3		3.98217	2		3.38092	1			2.38742	1
		2.78509	1		4.03228	1		3.41871	1			2.43613	1
		2.78695	1		4.08215	1		3.38156	1			2.40671	1
		2.79322	1		4.03768	1		3.50952	1			2.43521	1
		2.79465	1		4.15332	2		3.48366	2			2.41041	1
		2.83556	1		4.14623	1		3.47058	1			2.4598	1
		2.836	2		4.13275	1		3.4623	1			2.42984	1
		2.83699	1		4.1816	1		3.46755	1			2.45337	1
		2.83763	1		4.21715	1		3.51061	1			2.4466	1
		2.84633	1		4.20179	1		3.44712	1			2.41252	1
		2.84879	1		4.23286	1		3.52218	1			2.41831	1
		2.849	1		4.26262	1		3.51459	1			2.45268	1
		2.85137	1		4.29917	1		3.55942	1			2.43349	1
		2.87419	2		4.34887	1		3.53846	1			2.48575	1
		2.87631	1		4.33249	2		3.55724	1			2.4864	1
		2.87988	1		4.30508	2		3.57439	1			2.49503	1
		2.88086	1		4.33719	1		3.58195	1			2.47855	1
		2.88521	1		4.40327	1		3.61364	1			2.51513	1
		2.88713	1		4.44779	1		3.59269	2			2.48325	1
		2.91817	1		4.47751	1		3.58403	1			2.47326	1
		2.92185	1		4.43551	1		3.58578	1			2.51331	1
		2.92238	1		4.56674	1		3.59469	1			2.48027	1
		2.9229	2		4.56636	1		3.58134	2			2.53109	1
		2.93441	1		4.62602	1		3.69028	1			2.57408	1
		2.94744	2		4.62055	2		3.65003	1			2.57844	1
		2.94846	1		4.64492	1		3.67319	1			2.59982	1
		2.96592	1		4.64692	2		3.66545	1			2.56571	1
		2.99641	1		4.67239	2		3.74896	1			2.54968	1
		2.99738	2		4.71379	2		3.72356	2			2.56947	1
		2.99899	2		4.79281	1		3.77259	1			2.55031	1
		3.00235	1		4.78933	1		3.80194	1			2.59243	1
		3.00768	1		4.75078	2		3.83023	1			2.54153	1
		3.02607	1		4.74664	2		3.79578	1			2.55287	1
		3.03143	1		4.75349	2		3.79075	1			2.54685	1
		3.03934	1		4.78919	2		3.8936	1			2.57457	1
		3.03935	1		4.80275	1		3.86445	2			2.54907	1
		3.05538	1		4.76008	2		3.83754	2			2.59483	1
		3.07118	1		4.84907	1		3.85826	1			2.58955	1
		3.07304	1		4.90451	1		3.89493	1			2.54699	1
		3.08084	1		4.89329	3		3.85032	1			2.5984	1
		3.08086	1		4.88044	1		3.91656	1			2.62635	1
		3.08468	1		4.88025	1		3.95235	1			2.61809	1
		3.08801	1		4.96721	1		3.90898	2			2.6291	1
		3.09219	1		5.04171	1		3.90383	1			2.6325	1
		3.09831	2		5.07643	1		3.9147	1			2.61832	1
		3.10254	1		5.08208	1		4.00313	1			2.6628	1
		3.11254	1		5.10209	1		3.9801	1			2.63109	1
		3.11656	1		5.12432	1		4.04707	2			2.64682	1
		3.12248	1		5.16412	2		4.04071	1			2.64535	1
		3.13945	1		5.14719	1		4.03199	1			2.62582	1
		3.1448	3		5.19956	1		4.1461	1			2.65197	1
		3.14548	1		5.29044	1		4.15261	2			2.66047	1
		3.15043	2		5.29384	1		4.204	1			2.65879	1
		3.15604	1		5.28175	1		4.17644	1			2.64741	1
		3.15617	1		5.34856	2		4.17593	1			2.64726	1
		3.16786	1		5.33708	1		4.16634	1			2.60231	1
		3.19274	2		5.34332	1		4.18901	1			2.62548	1
		3.20556	1		5.44243	1		4.18344	1			2.635	1
		3.21062	2		5.50315	2		4.28916	2			2.62751	1
		3.22304	1		5.64445	2		4.28594	1			2.68077	1
		3.22726	1		5.7081	1		4.22713	1			2.71063	1
		3.24683	1		5.7193	1		4.24126	1			2.7127	1
		3.24725	1		5.6741	1		4.33753	2			2.70999	1
		3.24725	1		5.66185	1		4.3403	1			2.72727	1
		3.25585	1		5.7658	3		4.33637	1			2.68004	1
		3.26313	1		5.79352	1		4.3534	1			2.70003	1
		3.27335	1		5.81089	1		4.31916	1			2.72747	1
		3.28016	1		5.81595	1		4.31	1			2.69017	1
		3.28362	2		5.9433	1		4.36615	1			2.70126	1
		3.29041	1		5.95636	1		4.40817	1			2.75139	1
		3.30206	1		5.93258	2		4.36387	1			2.74785	1
		3.30673	1		6.00709	1		4.41875	1			2.78695	1
		3.31321	1		6.09023	1		4.37982	1			2.79322	1
		3.32181	2		6.09479	1		4.3758	1			2.78509	1
		3.35333	1		6.15016	1		4.44637	1			2.79465	1
		3.36673	1		6.13342	1		4.42686	1			2.73471	1
		3.36992	1		6.22087	1		4.44098	1			2.7555	1
		3.39173	1		6.19074	3		4.43412	1			2.79051	1
		3.39677	2		6.25227	1		4.43255	1			2.73957	1
		3.41207	2		6.28676	1		4.52824	1			2.79137	1
		3.41255	1		6.55388	1		4.59376	1			2.78482	1
		3.41525	1		6.72254	1		4.55934	1			2.74186	1
		3.419	1		6.72428	1		4.59679	1			2.83556	1
		3.42244	1		6.73821	2		4.56865	2			2.84633	1
		3.43027	2		7.19516	1		4.67451	1			2.83699	1
		3.4416	1		7.28812	2		4.6412	1			2.83763	1
		3.44475	1		7.52894	2		4.63386	1			2.85137	1
		3.44486	1		7.5223	2		4.64798	1			2.849	1
		3.4451	1		7.70277	1		4.66716	1			2.84879	1
		3.44871	1		7.70297	1		4.66167	2			2.85756	1
		3.45258	1		7.69613	1		4.74363	1			2.8048	1
		3.45671	1		7.8125	1		4.72909	2			2.82161	1
		3.46419	1		7.92295	2		4.74253	1			2.85878	1
		3.46556	1		7.93716	3		4.69527	1			2.82089	1
		3.47026	2		8.2229	2		4.68183	1			2.8034	1
		3.4916	1		8.3477	2		4.68687	1			2.81214	1
		3.49263	1		8.50946	1		4.79103	1			2.82614	1
		3.51835	1		9.69508	2		4.78936	1			2.87988	1
		3.52268	1		9.89882	2		4.7511	1			2.88521	1
		3.53894	2		9.95293	1		4.77647	1			2.87631	1
		3.5409	1		10.3369	2		4.78806	1			2.92238	1
		3.54698	2		10.3373	2		4.79084	2			2.88713	1
		3.54943	1		10.9518	3		4.76947	1			2.88086	1
		3.56422	1		11.2464	1		4.86105	1			2.92185	1
		3.58596	1		11.3979	2		4.87194	1			2.91817	1
		3.59924	1		11.4093	4		4.92856	1			2.87285	1
		3.60533	1		11.5371	2		4.89931	1			2.92252	1
		3.60975	3		12.2593	2		4.88633	1			2.94846	1
		3.62532	1		12.9892	2		4.92154	1			2.96592	1
		3.6395	1		13.1709	3		4.97573	1			2.93441	1
		3.66276	1		15.5309	1		4.96808	1			2.96212	1
		3.66548	2					5.0055	1			2.98986	1
		3.68822	1					5.03421	1			2.96696	1
		3.69741	2					5.03562	1			2.96598	1
		3.70135	1					5.11304	1			2.96373	1
		3.7036	2					5.09333	1			2.96202	1
		3.71284	1					5.15931	2			2.94608	1
		3.71312	1					5.21431	1			2.98483	1
		3.72457	1					5.23095	1			2.96496	1
		3.73654	1					5.25539	2			2.95173	1
		3.73964	1					5.26275	1			3.00235	1
		3.74448	1					5.29513	1			3.03143	1
		3.76879	1					5.26742	1			3.00768	1
		3.77313	1					5.28594	1			3.05538	1
		3.78243	2					5.37831	1			3.02607	1
		3.7896	1					5.357	1			3.03934	1
		3.80818	1					5.36305	1			2.99641	1
		3.81954	1					5.41074	1			3.03935	1
		3.83864	1					5.41826	1			3.04827	1
		3.84265	2					5.49003	2			3.04066	1
		3.84334	1					5.52001	1			3.04131	1
		3.8494	1					5.56536	1			3.11254	1
		3.86219	1					5.57883	1			3.10254	1
		3.88401	1					5.58034	3			3.11656	1
		3.88442	1					5.53006	1			3.07118	1
		3.89661	1					5.59329	1			3.08801	1
		3.89904	1					5.64259	2			3.07304	1
		3.90721	2					5.71505	2			3.08468	1
		3.9105	1					5.67678	1			3.08086	1
		3.91667	2					5.76463	2			3.09219	1
		3.91717	1					5.75362	1			3.08084	1
		3.92925	1					5.80612	1			3.07533	1
		3.93028	1					5.794	1			3.07166	1
		3.96813	1					5.85481	1			3.08801	1
		3.98114	1					5.90942	2			3.1101	1
		3.98721	3					5.88837	2			3.08451	1
		3.98891	1					5.97625	1			3.11525	1
		3.99887	2					6.01769	1			3.15604	1
		4.01597	2					6.11593	1			3.13945	1
		4.02276	1					6.11561	1			3.15617	1
		4.02541	1					6.1123	1			3.16786	1
		4.02966	2					6.13846	1			3.14548	1
		4.04709	2					6.23276	2			3.12248	1
		4.05036	1					6.18395	1			3.17223	1
		4.05419	1					6.23285	2			3.18336	1
		4.05627	1					6.18762	2			3.18205	1
		4.06022	1					6.22402	1			3.13045	1
		4.06625	2					6.28309	1			3.132	1
		4.08429	1					6.27643	1			3.17105	1
		4.12412	2					6.31992	1			3.1276	1
		4.13328	1					6.32291	1			3.15195	1
		4.1337	1					6.33798	1			3.17306	1
		4.13991	1					6.3848	3			3.17072	1
		4.14583	1					6.4037	3			3.16558	1
		4.15295	2					6.42881	2			3.1565	1
		4.16818	2					6.40597	1			3.22304	1
		4.17211	2					6.37438	3			3.24725	1
		4.17837	2					6.45785	2			3.22726	1
		4.19946	1					6.52856	2			3.24683	1
		4.20384	2					6.52695	2			3.20556	1
		4.2089	1					6.5431	1			3.24725	1
		4.22361	1					6.58544	1			3.20662	1
		4.2276	1					6.80832	1			3.19402	1
		4.25932	1					6.78021	1			3.23081	1
		4.26317	1					6.84401	4			3.20763	1
		4.28717	1					6.95228	1			3.2057	1
		4.2922	1					7.00019	3			3.21028	1
		4.31437	1					6.98191	3			3.21389	1
		4.33532	1					6.99003	2			3.1876	1
		4.36078	1					7.02737	1			3.18646	1
		4.3831	1					7.0273	1			3.30206	1
		4.39927	1					7.02956	3			3.29041	1
		4.41931	2					7.17601	2			3.27335	1
		4.4487	1					7.5166	2			3.28016	1
		4.45444	2					7.62693	2			3.30673	1
		4.4546	1					7.71159	1			3.26313	1
		4.49064	1					7.83578	2			3.25585	1
		4.49209	1					8.34519	2			3.31321	1
		4.50163	1					8.506	4			3.31043	1
		4.50395	2					8.57736	1			3.29036	1
		4.50805	1					8.61138	3			3.30535	1
		4.51769	1					8.63093	3			3.25129	1
		4.52634	3					8.73295	1			3.25342	1
		4.53865	1					8.74209	2			3.35333	1
		4.54788	2					8.80643	2			3.36992	1
		4.57309	2					8.89296	1			3.36673	1
		4.59384	1					8.87359	2			3.33914	1
		4.6	1					8.90574	2			3.32777	1
		4.60544	1					9.14442	1			3.36993	1
		4.61079	1					9.39159	2			3.33031	1
		4.61226	1					9.51769	2			3.31919	1
		4.61333	1					9.5676	4			3.35387	1
		4.61444	1					9.66188	2			3.44486	1
		4.62163	2					9.73696	3			3.44475	1
		4.67647	2					9.84995	2			3.41525	1
		4.6932	1					9.95483	1			3.42244	1
		4.71183	1					10.0105	1			3.39173	1
		4.72058	1					10.0382	2			3.4416	1
		4.72723	2					10.1053	3			3.419	1
		4.77531	1					10.1676	3			3.4451	1
		4.80829	1					10.2701	2			3.41255	1
		4.80837	2					10.2993	1			3.42367	1
		4.82066	1					10.4678	2			3.43995	1
		4.84512	2					10.5436	1			3.42555	1
		4.85929	1					10.6972	2			3.40389	1
		4.87519	2					11.1184	2			3.41867	1
		4.87789	2					11.3602	2			3.38092	1
		4.89608	1					11.4577	3			3.41871	1
		4.96694	1					11.9243	4			3.38156	1
		4.99839	2					12.8051	2			3.46419	1
		5.07664	1					12.9869	1			3.44871	1
		5.09137	1					13.0478	4			3.45671	1
		5.13411	1					13.0751	2			3.45258	1
		5.15166	1					13.183	3			3.4916	1
		5.21762	2					14.3031	1			3.46556	1
		5.28095	1									3.49263	1
		5.29499	1									3.45152	1
		5.53328	2									3.5103	1
		5.54807	1									3.46962	1
		5.62297	2									3.48927	1
		5.68809	2									3.49808	1
		5.74743	1									3.49771	1
		5.74783	2									3.50952	1
		5.77337	1									3.47058	1
		5.80129	2									3.4623	1
		5.86491	1									3.46755	1
		5.91541	1									3.51061	1
		5.95912	2									3.44712	1
		5.96442	2									3.54943	1
		6.0081	1									3.56422	1
		6.03328	1									3.5409	1
		6.05901	1									3.51835	1
		6.08847	1									3.52268	1
		6.08923	1									3.54388	1
		6.18918	1									3.57468	1
		6.1906	1									3.5181	1
		6.19482	1									3.52218	1
		6.20144	2									3.51459	1
		6.23257	2									3.55942	1
		6.27667	2									3.53846	1
		6.35301	2									3.55724	1
		6.36119	1									3.57439	1
		6.42216	1									3.59924	1
		6.52965	3									3.60533	1
		6.53024	1									3.6395	1
		6.749	2									3.62532	1
		6.87905	3									3.58596	1
		6.89727	2									3.58371	1
		7.01563	1									3.5824	1
		7.20245	1									3.58195	1
		7.46372	1									3.61364	1
		7.50169	1									3.58403	1
		7.57003	3									3.58578	1
		7.58959	3									3.59469	1
		7.73326	2									3.66276	1
		8.00636	1									3.70135	1
		8.03714	2									3.68822	1
		8.44892	3									3.65962	1
		8.48694	1									3.69028	1
		8.8164	1									3.65003	1
		9.23921	3									3.67319	1
		9.49032	1									3.66545	1
		9.70797	2									3.73654	1
		9.74589	4									3.74448	1
		10.2959	6									3.72457	1
		10.5582	1									3.71284	1
		10.7159	3									3.71312	1
		10.837	3									3.76879	1
		10.8856	5									3.73964	1
		10.8919	1									3.75924	1
		10.9867	2									3.76563	1
		11.2566	4									3.74896	1
		11.8482	3									3.81954	1
		12.4752	4									3.7896	1
		13.5723	5									3.80818	1
		13.6605	2									3.77313	1
		13.9054	5									3.79159	1
												3.80534	1
												3.78111	1
												3.77259	1
												3.80194	1
												3.83023	1
												3.79578	1
												3.79075	1
												3.89661	1
												3.86219	1
												3.88442	1
												3.8494	1
												3.89904	1
												3.88401	1
												3.84334	1
												3.83864	1
												3.8936	1
												3.85826	1
												3.89493	1
												3.85032	1
												3.93028	1
												3.92925	1
												3.9105	1
												3.91717	1
												3.92507	1
												3.93293	1
												3.91478	1
												3.92085	1
												3.92538	1
												3.90605	1
												3.92412	1
												3.91656	1
												3.95235	1
												3.90383	1
												3.9147	1
												3.98114	1
												3.98891	1
												3.96813	1
												4.02541	1
												4.02276	1
												3.96773	1
												4.01826	1
												4.00313	1
												3.9801	1
												4.05627	1
												4.05419	1
												4.05036	1
												4.08429	1
												4.06022	1
												4.03228	1
												4.08215	1
												4.03768	1
												4.04071	1
												4.03199	1
												4.14583	1
												4.13991	1
												4.1337	1
												4.13328	1
												4.14623	1
												4.13275	1
												4.1461	1
												4.2089	1
												4.19946	1
												4.22361	1
												4.1816	1
												4.21715	1
												4.20179	1
												4.204	1
												4.17644	1
												4.17593	1
												4.16634	1
												4.18901	1
												4.18344	1
												4.25932	1
												4.2276	1
												4.26317	1
												4.28717	1
												4.23286	1
												4.26262	1
												4.28594	1
												4.22713	1
												4.24126	1
												4.31437	1
												4.33532	1
												4.2922	1
												4.29917	1
												4.34887	1
												4.33719	1
												4.3403	1
												4.33637	1
												4.3534	1
												4.31916	1
												4.31	1
												4.36078	1
												4.39927	1
												4.3831	1
												4.40327	1
												4.36615	1
												4.40817	1
												4.36387	1
												4.41875	1
												4.37982	1
												4.3758	1
												4.4546	1
												4.4487	1
												4.44779	1
												4.47751	1
												4.43551	1
												4.44637	1
												4.42686	1
												4.44098	1
												4.43412	1
												4.43255	1
												4.50163	1
												4.49064	1
												4.51769	1
												4.53865	1
												4.49209	1
												4.50805	1
												4.52824	1
												4.60544	1
												4.61226	1
												4.61444	1
												4.61333	1
												4.61079	1
												4.6	1
												4.59384	1
												4.56674	1
												4.56636	1
												4.59376	1
												4.55934	1
												4.59679	1
												4.62602	1
												4.64492	1
												4.67451	1
												4.6412	1
												4.63386	1
												4.64798	1
												4.66716	1
												4.71183	1
												4.72058	1
												4.6932	1
												4.74363	1
												4.74253	1
												4.69527	1
												4.68183	1
												4.68687	1
												4.80829	1
												4.77531	1
												4.79281	1
												4.78933	1
												4.80275	1
												4.79103	1
												4.78936	1
												4.7511	1
												4.77647	1
												4.78806	1
												4.76947	1
												4.82066	1
												4.85929	1
												4.84907	1
												4.86105	1
												4.87194	1
												4.89608	1
												4.90451	1
												4.88044	1
												4.88025	1
												4.92856	1
												4.89931	1
												4.88633	1
												4.92154	1
												4.96694	1
												4.96721	1
												4.97573	1
												4.96808	1
												5.0055	1
												5.04171	1
												5.03421	1
												5.03562	1
												5.13411	1
												5.07664	1
												5.09137	1
												5.07643	1
												5.08208	1
												5.10209	1
												5.12432	1
												5.11304	1
												5.09333	1
												5.15166	1
												5.14719	1
												5.19956	1
												5.21431	1
												5.23095	1
												5.26275	1
												5.29499	1
												5.28095	1
												5.29044	1
												5.29384	1
												5.28175	1
												5.29513	1
												5.26742	1
												5.28594	1
												5.33708	1
												5.34332	1
												5.37831	1
												5.357	1
												5.36305	1
												5.44243	1
												5.41074	1
												5.41826	1
												5.52001	1
												5.54807	1
												5.56536	1
												5.57883	1
												5.53006	1
												5.59329	1
												5.7081	1
												5.7193	1
												5.6741	1
												5.66185	1
												5.67678	1
												5.74743	1
												5.77337	1
												5.75362	1
												5.79352	1
												5.81089	1
												5.81595	1
												5.80612	1
												5.794	1
												5.91541	1
												5.86491	1
												5.85481	1
												5.9433	1
												5.95636	1
												5.97625	1
												6.03328	1
												6.0081	1
												6.00709	1
												6.01769	1
												6.08847	1
												6.05901	1
												6.08923	1
												6.09023	1
												6.09479	1
												6.15016	1
												6.13342	1
												6.11593	1
												6.11561	1
												6.1123	1
												6.13846	1
												6.1906	1
												6.18918	1
												6.19482	1
												6.22087	1
												6.18395	1
												6.22402	1
												6.25227	1
												6.28676	1
												6.28309	1
												6.27643	1
												6.36119	1
												6.31992	1
												6.32291	1
												6.33798	1
												6.42216	1
												6.40597	1
												6.53024	1
												6.55388	1
												6.5431	1
												6.58544	1
												6.72254	1
												6.72428	1
												6.80832	1
												6.78021	1
												6.95228	1
												7.01563	1
												7.02737	1
												7.0273	1
												7.20245	1
												7.19516	1
												7.46372	1
												7.50169	1
												7.70277	1
												7.70297	1
												7.69613	1
												7.71159	1
												7.8125	1
												8.00636	1
												8.48694	1
												8.50946	1
												8.57736	1
												8.73295	1
												8.8164	1
												8.89296	1
												9.14442	1
												9.49032	1
												9.95293	1
												9.95483	1
												10.0105	1
												10.2993	1
												10.5582	1
												10.5436	1
												10.8919	1
												11.2464	1
												12.9869	1
												14.3031	1
												15.5309	1
												1.72636	2
												1.8726	2
												1.85204	2
												2.50513	2
												2.56046	2
												2.54427	2
												2.61458	2
												2.77007	2
												2.836	2
												2.85631	2
												2.87419	2
												2.9229	2
												2.89122	2
												2.94744	2
												2.93054	2
												2.9838	2
												2.99738	2
												2.99899	2
												3.09831	2
												3.15043	2
												3.16111	2
												3.19274	2
												3.21062	2
												3.241	2
												3.22753	2
												3.28362	2
												3.32181	2
												3.32595	2
												3.36854	2
												3.43027	2
												3.41207	2
												3.39677	2
												3.47026	2
												3.48366	2
												3.54698	2
												3.53894	2
												3.52745	2
												3.62843	2
												3.59269	2
												3.58134	2
												3.66548	2
												3.7036	2
												3.69741	2
												3.72635	2
												3.72356	2
												3.78243	2
												3.84265	2
												3.86445	2
												3.83754	2
												3.91667	2
												3.90721	2
												3.90898	2
												4.01597	2
												3.99887	2
												4.02966	2
												3.97739	2
												3.99122	2
												3.98217	2
												4.06625	2
												4.04709	2
												4.04707	2
												4.15295	2
												4.12412	2
												4.15332	2
												4.15261	2
												4.17837	2
												4.16818	2
												4.20384	2
												4.17211	2
												4.28916	2
												4.33249	2
												4.30508	2
												4.33753	2
												4.41931	2
												4.45444	2
												4.50395	2
												4.54788	2
												4.57309	2
												4.56865	2
												4.67647	2
												4.62163	2
												4.62055	2
												4.64692	2
												4.67239	2
												4.66167	2
												4.72723	2
												4.71379	2
												4.72909	2
												4.80837	2
												4.75078	2
												4.74664	2
												4.75349	2
												4.78919	2
												4.76008	2
												4.79084	2
												4.84512	2
												4.87519	2
												4.87789	2
												4.99839	2
												5.16412	2
												5.15931	2
												5.21762	2
												5.25539	2
												5.34856	2
												5.50315	2
												5.49003	2
												5.53328	2
												5.62297	2
												5.64445	2
												5.64259	2
												5.68809	2
												5.71505	2
												5.74783	2
												5.76463	2
												5.80129	2
												5.90942	2
												5.88837	2
												5.95912	2
												5.96442	2
												5.93258	2
												6.20144	2
												6.23257	2
												6.23276	2
												6.23285	2
												6.18762	2
												6.27667	2
												6.35301	2
												6.42881	2
												6.45785	2
												6.52856	2
												6.52695	2
												6.749	2
												6.73821	2
												6.89727	2
												6.99003	2
												7.17601	2
												7.28812	2
												7.52894	2
												7.5223	2
												7.5166	2
												7.62693	2
												7.73326	2
												7.83578	2
												7.92295	2
												8.03714	2
												8.2229	2
												8.3477	2
												8.34519	2
												8.74209	2
												8.80643	2
												8.87359	2
												8.90574	2
												9.39159	2
												9.51769	2
												9.66188	2
												9.70797	2
												9.69508	2
												9.84995	2
												9.89882	2
												10.0382	2
												10.2701	2
												10.3369	2
												10.3373	2
												10.4678	2
												10.6972	2
												10.9867	2
												11.1184	2
												11.3602	2
												11.3979	2
												11.5371	2
												12.2593	2
												12.8051	2
												12.9892	2
												13.0751	2
												13.6605	2
												2.53435	3
												2.76722	3
												3.1448	3
												3.60975	3
												3.98721	3
												4.00193	3
												4.52634	3
												4.89329	3
												5.58034	3
												5.7658	3
												6.19074	3
												6.3848	3
												6.4037	3
												6.37438	3
												6.52965	3
												6.87905	3
												7.00019	3
												6.98191	3
												7.02956	3
												7.58959	3
												7.57003	3
												7.93716	3
												8.44892	3
												8.61138	3
												8.63093	3
												9.23921	3
												9.73696	3
												10.1053	3
												10.1676	3
												10.7159	3
												10.837	3
												10.9518	3
												11.4577	3
												11.8482	3
												13.1709	3
												13.183	3
												6.84401	4
												8.506	4
												9.5676	4
												9.74589	4
												11.2566	4
												11.4093	4
												11.9243	4
												12.4752	4
												13.0478	4
												10.8856	5
												13.5723	5
												13.9054	5
												10.2959	6
												Length [um]	number of rings
												x	y

## Sheet: t = 3
pTrp_SepF + pSVA5910		191212
t = 3		I			II			III				all
		Length [um]	number of rings		Length [um]	number of rings		Length [um]	number of rings			1.53424	1
		x	y		x	y		x	y			1.57585	1
		1.84094	2		1.57585	1		1.53424	1			1.67641	1
		2.17785	1		2.16408	1		1.67641	1			1.65722	1
		2.22413	1		2.40484	1		1.65722	1			1.79491	1
		2.30942	1		2.42097	1		1.79491	1			1.94961	1		serie	equation	formula	a	b	r2	goodness
		2.35996	1		2.44579	1		1.94961	1			1.94761	1		all	y = a+bx	y = 0.72+0.14x r²=0.33	0.718733	0.138288	0.333746	0.332435
		2.44811	2		2.50464	1		1.94761	1			2.02683	1
		2.53317	2		2.50087	1		2.02683	1			2.06701	1
		2.50343	1		2.56687	1		2.06701	1			2.03191	1
		2.56511	1		2.6063	2		2.03191	1			2.0604	1
		2.64272	1		2.64967	1		2.0604	1			2.03326	1
		2.68848	1		2.65893	2		2.03326	1			2.17785	1
		2.67216	2		2.61478	1		2.18334	1			2.16408	1
		2.71655	1		2.66509	1		2.19753	1			2.18334	1
		2.83895	3		2.62683	1		2.28039	1			2.19753	1
		2.86132	2		2.65007	2		2.38987	1			2.22413	1
		2.8814	1		2.72865	1		2.35539	1			2.30942	1
		2.93878	1		2.73692	1		2.37603	1			2.28039	1
		3.02367	1		2.78786	1		2.34883	1			2.35996	1
		3.02935	1		3.00596	1		2.43562	1			2.40484	1
		3.05643	1		3.05058	1		2.46927	1			2.38987	1
		3.17863	1		3.0319	1		2.4088	2			2.35539	1
		3.20977	1		3.07732	1		2.45894	1			2.37603	1
		3.23447	1		3.0902	1		2.42081	1			2.34883	1
		3.28873	1		3.18246	1		2.46542	1			2.42097	1
		3.31462	2		3.16458	2		2.48232	1			2.44579	1
		3.25299	1		3.18149	1		2.47774	1			2.43562	1
		3.37849	1		3.17848	1		2.50554	1			2.46927	1
		3.34171	1		3.17251	2		2.48317	1			2.45894	1
		3.41047	2		3.24624	1		2.5751	1			2.42081	1
		3.40874	1		3.30864	2		2.5436	1			2.46542	1
		3.44406	1		3.37194	1		2.5994	1			2.50343	1
		3.40127	1		3.43552	1		2.58402	1			2.50464	1
		3.47481	2		3.50042	2		2.62366	1			2.50087	1
		3.46425	2		3.4846	1		2.70624	1			2.48232	1
		3.47925	1		3.55842	1		2.70893	1			2.47774	1
		3.51193	1		3.55615	1		2.68156	1			2.50554	1
		3.54976	1		3.53742	1		2.77753	1			2.48317	1
		3.55712	1		3.58547	2		2.76659	1			2.56511	1
		3.5148	1		3.66669	1		2.77501	2			2.56687	1
		3.56441	1		3.70165	1		2.74067	1			2.5751	1
		3.52862	1		3.6729	1		2.80862	1			2.5436	1
		3.61885	1		3.67883	1		2.80894	1			2.5994	1
		3.61684	1		3.76274	1		2.81785	1			2.58402	1
		3.60399	1		3.74248	2		2.80693	1			2.64272	1
		3.69228	2		3.73245	1		2.87831	1			2.64967	1
		3.65513	1		3.72395	1		2.91238	1			2.61478	1
		3.69475	1		3.78377	1		2.92295	1			2.66509	1
		3.68801	1		3.77725	2		2.87886	1			2.62683	1
		3.6577	2		3.77602	2		2.8657	1			2.62366	1
		3.70105	3		3.83341	1		2.90976	1			2.68848	1
		3.69921	2		3.79311	1		2.89678	1			2.71655	1
		3.73104	1		3.82849	1		2.93719	1			2.72865	1
		3.76557	1		3.9	1		2.95572	1			2.70624	1
		3.73753	1		4.00683	1		2.94353	1			2.70893	1
		3.70841	2		4.01368	1		2.92925	2			2.68156	1
		3.75836	1		4.02729	1		2.95102	1			2.73692	1
		3.73496	1		4.027	2		2.98913	1			2.78786	1
		3.77773	3		4.05982	2		3.04134	1			2.77753	1
		3.80729	1		4.09353	2		3.00604	1			2.76659	1
		3.78782	1		4.11442	1		3.1009	2			2.74067	1
		3.86411	1		4.16037	2		3.08996	1			2.80862	1
		3.89287	2		4.14799	1		3.14724	1			2.80894	1
		3.88192	1		4.19068	1		3.12286	1			2.81785	1
		3.90901	2		4.21264	1		3.18446	1			2.80693	1
		3.93093	3		4.18909	2		3.1554	1			2.8814	1
		3.92712	1		4.22829	1		3.16938	1			2.87831	1
		3.91262	1		4.26902	2		3.16091	2			2.91238	1
		3.93581	2		4.27282	2		3.12296	1			2.92295	1
		3.91346	1		4.23645	1		3.1395	1			2.87886	1
		4.02881	3		4.22955	1		3.15824	1			2.8657	1
		4.00414	2		4.24392	1		3.24772	1			2.90976	1
		4.08759	1		4.3333	2		3.19916	1			2.89678	1
		4.03837	1		4.29095	1		3.19063	1			2.93878	1
		4.0569	1		4.29486	2		3.22505	1			2.93719	1
		4.14655	2		4.31732	1		3.22736	1			2.95572	1
		4.15756	1		4.33615	1		3.30473	1			2.94353	1
		4.11725	1		4.37983	1		3.29668	1			2.95102	1
		4.15059	1		4.39733	2		3.27492	1			2.98913	1
		4.14158	1		4.40716	1		3.26126	1			3.02367	1
		4.17001	2		4.36914	1		3.28637	1			3.02935	1
		4.19696	2		4.4842	2		3.25655	1			3.00596	1
		4.20343	1		4.48	1		3.30827	2			3.05058	1
		4.19108	2		4.53992	2		3.2654	1			3.0319	1
		4.16838	1		4.49556	1		3.29035	1			3.04134	1
		4.16891	1		4.60006	1		3.31797	1			3.00604	1
		4.2737	1		4.65151	2		3.35647	1			3.05643	1
		4.28186	3		4.64707	3		3.38024	2			3.07732	1
		4.3449	1		4.67613	1		3.3737	1			3.0902	1
		4.33139	1		4.6229	1		3.35959	1			3.08996	1
		4.3143	1		4.62957	2		3.36819	1			3.17863	1
		4.34441	1		4.71143	2		3.31851	1			3.18246	1
		4.39433	1		4.69085	1		3.42278	1			3.18149	1
		4.37295	3		4.80804	1		3.42574	1			3.17848	1
		4.45758	1		4.76415	1		3.39143	1			3.14724	1
		4.48356	1		4.79187	1		3.38364	2			3.12286	1
		4.43379	1		4.79631	1		3.43445	1			3.18446	1
		4.48284	1		4.84693	1		3.38166	1			3.1554	1
		4.46373	2		4.81337	1		3.42284	1			3.16938	1
		4.49037	2		4.84905	1		3.38788	1			3.12296	1
		4.48884	2		4.85018	1		3.39035	1			3.1395	1
		4.4875	1		4.90431	2		3.38341	1			3.15824	1
		4.53804	1		4.9207	1		3.48548	1			3.20977	1
		4.5441	2		4.93226	2		3.48569	1			3.23447	1
		4.5605	1		4.9211	1		3.48585	1			3.24624	1
		4.57305	1		4.92311	1		3.46422	1			3.24772	1
		4.60648	1		4.88442	1		3.50332	1			3.19916	1
		4.60859	1		5.0034	2		3.48158	1			3.19063	1
		4.5883	2		5.00282	1		3.46669	1			3.22505	1
		4.56438	1		4.9872	2		3.54995	1			3.22736	1
		4.58049	2		5.04564	1		3.53591	1			3.28873	1
		4.58452	1		5.12195	2		3.53308	1			3.25299	1
		4.66824	1		5.08227	1		3.5241	1			3.30473	1
		4.65009	1		5.13203	2		3.57767	1			3.29668	1
		4.65144	1		5.08146	1		3.6203	2			3.27492	1
		4.6854	1		5.22001	1		3.69179	1			3.26126	1
		4.7148	2		5.25448	1		3.66697	1			3.28637	1
		4.80527	2		5.26009	2		3.67926	1			3.25655	1
		4.77479	1		5.23926	1		3.66763	1			3.2654	1
		4.79778	2		5.30598	2		3.68297	1			3.29035	1
		4.82478	2		5.29753	1		3.70232	1			3.37849	1
		4.86711	1		5.33009	2		3.69228	1			3.34171	1
		4.82453	1		5.28338	2		3.70218	2			3.37194	1
		4.84311	2		5.37809	1		3.68693	1			3.31797	1
		4.86398	1		5.39406	1		3.6759	1			3.35647	1
		4.90053	2		5.37421	1		3.69239	2			3.3737	1
		4.92978	2		5.34796	1		3.64783	1			3.35959	1
		4.89201	1		5.36518	2		3.75212	2			3.36819	1
		4.97215	1		5.42967	1		3.77024	1			3.31851	1
		4.95635	1		5.47238	1		3.70684	1			3.40874	1
		5.06479	1		5.49204	1		3.75862	1			3.44406	1
		5.00731	2		5.49003	2		3.74329	2			3.40127	1
		5.13169	2		5.54167	2		3.79019	1			3.43552	1
		5.09105	2		5.55292	2		3.77857	1			3.42278	1
		5.09171	1		5.57091	1		3.82162	2			3.42574	1
		5.12462	1		5.57019	1		3.78631	2			3.39143	1
		5.07442	2		5.62944	2		3.79016	1			3.43445	1
		5.14653	1		5.6421	1		3.81673	2			3.38166	1
		5.13749	1		5.71305	2		3.83357	1			3.42284	1
		5.18789	1		5.69802	2		3.77786	2			3.38788	1
		5.15291	1		5.68784	2		3.82964	1			3.39035	1
		5.16986	1		5.82374	1		3.88962	1			3.38341	1
		5.19426	2		5.79507	1		3.88398	1			3.47925	1
		5.23848	1		5.87574	1		3.86088	1			3.4846	1
		5.261	1		5.89543	2		3.84035	1			3.48548	1
		5.31986	1		5.91803	2		3.87721	1			3.48569	1
		5.27883	1		5.99198	2		3.84553	1			3.48585	1
		5.33613	2		6.0324	1		3.88424	1			3.46422	1
		5.36	2		6.01391	1		3.96521	1			3.50332	1
		5.39195	1		6.00848	1		3.9345	1			3.48158	1
		5.45357	2		5.99539	1		3.93371	1			3.46669	1
		5.55376	2		6.05027	2		3.92442	1			3.51193	1
		5.61845	3		6.0459	2		3.94674	2			3.54976	1
		5.59083	2		6.16222	2		3.96426	1			3.55712	1
		5.68367	1		6.15405	1		4.02388	1			3.5148	1
		5.65603	2		6.19233	3		3.98594	2			3.56441	1
		5.65978	2		6.22751	1		4.02257	1			3.52862	1
		5.67186	2		6.18348	1		4.02835	2			3.55842	1
		5.74361	1		6.17815	1		3.99901	1			3.55615	1
		5.84812	2		6.29002	1		3.99942	1			3.53742	1
		5.83653	1		6.24115	2		4.01568	1			3.54995	1
		5.78971	3		6.30143	1		4.08278	1			3.53591	1
		5.894	2		6.35605	1		4.06721	1			3.53308	1
		5.95258	1		6.41942	1		4.06893	1			3.5241	1
		5.98686	2		6.52174	2		4.07199	2			3.61885	1
		6.0148	1		6.53055	2		4.0892	1			3.61684	1
		6.07417	2		6.51812	1		4.13306	1			3.60399	1
		6.06901	1		6.59081	1		4.1079	1			3.57767	1
		6.07921	2		6.74902	1		4.13334	1			3.65513	1
		6.10498	2		6.71135	2		4.21481	2			3.69475	1
		6.07855	1		6.71802	2		4.16166	1			3.68801	1
		6.14707	2		6.77793	1		4.21495	1			3.66669	1
		6.13493	1		6.79573	1		4.19328	1			3.70165	1
		6.15721	1		6.77268	2		4.16736	1			3.6729	1
		6.1693	1		6.8708	1		4.17105	1			3.67883	1
		6.14312	2		6.88528	1		4.25153	2			3.69179	1
		6.1953	1		7.03784	1		4.27767	1			3.66697	1
		6.23245	2		7.17249	1		4.25349	1			3.67926	1
		6.33213	1		7.17653	2		4.25519	1			3.66763	1
		6.34105	3		7.38376	1		4.24199	1			3.68297	1
		6.32418	1		7.38613	1		4.25395	1			3.70232	1
		6.39124	2		7.43377	1		4.32234	3			3.69228	1
		6.39641	2		7.44103	3		4.33732	1			3.68693	1
		6.42815	1		7.60506	1		4.29461	1			3.6759	1
		6.4963	2		7.59356	1		4.33154	1			3.64783	1
		6.4624	2		7.66808	1		4.35557	2			3.73104	1
		6.48152	1		7.63943	1		4.38975	1			3.76557	1
		6.57855	2		7.62696	1		4.40584	1			3.73753	1
		6.60899	1		7.69038	2		4.40394	2			3.75836	1
		6.58543	2		7.79848	1		4.38794	1			3.73496	1
		6.68863	1		7.84423	3		4.38809	1			3.76274	1
		6.63129	2		7.82719	1		4.37553	1			3.73245	1
		6.64033	1		7.81149	2		4.36009	1			3.72395	1
		6.63775	2		7.8905	1		4.38271	2			3.77024	1
		6.7339	2		7.92251	2		4.37449	1			3.70684	1
		6.78174	3		7.92227	3		4.36781	1			3.75862	1
		6.80589	1		8.00874	2		4.38095	1			3.80729	1
		6.78347	2		8.00056	2		4.44948	1			3.78782	1
		6.84405	1		8.07521	1		4.43666	1			3.78377	1
		6.9554	2		8.3441	1		4.44743	1			3.83341	1
		6.91322	2		8.5154	1		4.43851	2			3.79311	1
		6.96929	1		8.55146	4		4.44378	2			3.82849	1
		6.96262	2		8.64713	1		4.44038	1			3.79019	1
		6.99868	3		8.68688	1		4.51794	1			3.77857	1
		6.98094	3		8.71442	3		4.50519	1			3.79016	1
		7.16223	2		8.73711	3		4.49969	1			3.83357	1
		7.2778	1		8.71494	2		4.54414	1			3.82964	1
		7.32959	3		8.82279	1		4.48688	1			3.86411	1
		7.31202	1		8.84826	2		4.54261	1			3.88192	1
		7.30406	2		9.14525	2		4.48743	1			3.9	1
		7.40094	2		9.11382	3		4.54812	2			3.88962	1
		7.37197	1		9.21614	1		4.57622	1			3.88398	1
		7.46076	2		9.18018	2		4.57006	1			3.86088	1
		7.47442	2		9.2722	1		4.59813	3			3.84035	1
		7.51982	2		9.26903	2		4.55469	1			3.87721	1
		7.57213	1		9.25435	1		4.61541	1			3.84553	1
		7.54645	3		9.3742	2		4.55535	1			3.88424	1
		7.55955	2		9.46831	2		4.65142	1			3.92712	1
		7.60877	1		9.60418	2		4.66193	1			3.91262	1
		7.68181	3		9.80758	2		4.66651	2			3.91346	1
		7.67367	1		9.85635	1		4.68056	2			3.96521	1
		7.77855	2		9.97122	1		4.69187	1			3.9345	1
		7.80538	2		9.9466	1		4.71831	1			3.93371	1
		7.89884	1		10.2886	3		4.70644	1			3.92442	1
		7.93507	3		10.7144	2		4.71082	2			3.96426	1
		8.04785	1		10.6764	2		4.68074	2			4.00683	1
		8.04867	2		10.771	3		4.72307	1			4.01368	1
		8.12002	1		10.8251	3		4.68653	1			4.02729	1
		8.22764	3		10.8786	1		4.76844	2			4.02388	1
		8.24359	1		11.0083	3		4.76275	1			4.02257	1
		8.32077	4		11.2783	3		4.75737	1			3.99901	1
		8.34351	1		11.4646	3		4.75536	1			3.99942	1
		8.42027	1		11.4739	4		4.80861	2			4.01568	1
		8.44663	2		11.7313	4		4.7557	1			4.08759	1
		8.42852	3		11.7822	1		4.8025	1			4.03837	1
		8.40445	2		12.2146	2		4.80876	1			4.0569	1
		8.46609	3		12.4395	3		4.77862	1			4.08278	1
		8.5134	1		13.4741	1		4.81994	1			4.06721	1
		8.46165	2		13.5868	3		4.86813	2			4.06893	1
		8.58619	3		14.4648	3		4.85926	1			4.0892	1
		8.62344	1		14.676	1		4.87529	1			4.15756	1
		8.61127	1		14.7913	3		4.93557	1			4.11725	1
		8.83319	2		14.837	4		4.9001	2			4.15059	1
		8.91945	1		15.5273	2		4.93289	2			4.14158	1
		8.98793	1		15.6977	2		4.995	1			4.11442	1
		9.01559	2		15.9063	1		4.99288	1			4.14799	1
		9.00938	3		16.4113	2		4.98525	2			4.13306	1
		9.08036	2		17.2429	3		4.98938	2			4.1079	1
		9.12834	1		17.7047	3		5.04746	1			4.13334	1
		9.10897	1		18.1281	2		5.05558	1			4.20343	1
		9.11752	2		18.17	5		5.06661	2			4.16838	1
		9.56783	2		19.1055	5		5.02245	2			4.16891	1
		9.65314	1		19.8355	3		5.04341	1			4.19068	1
		9.9047	2		20.8516	4		5.11724	1			4.21264	1
		10.1032	4		22.0542	4		5.08722	1			4.16166	1
		10.3404	3		22.4154	1		5.08731	1			4.21495	1
		10.3806	1		23.8077	2		5.11425	1			4.19328	1
		10.6819	1		25.3158	5		5.11166	1			4.16736	1
		10.7217	2					5.09168	1			4.17105	1
		10.8431	4					5.13193	1			4.2737	1
		10.8857	2					5.13502	2			4.22829	1
		10.9214	1					5.1939	1			4.23645	1
		11.2089	3					5.1601	1			4.22955	1
		11.2978	2					5.17355	1			4.24392	1
		11.406	2					5.15425	1			4.27767	1
		11.3884	2					5.14642	1			4.25349	1
		11.4551	2					5.1989	1			4.25519	1
		11.7924	2					5.14019	1			4.24199	1
		12.7997	3					5.24294	1			4.25395	1
		13.4756	1					5.20336	1			4.3449	1
		13.8553	2					5.22298	1			4.33139	1
		14.1728	2					5.25415	1			4.3143	1
		14.2943	1					5.21317	2			4.34441	1
		14.4628	3					5.25652	1			4.29095	1
		14.5075	3					5.29011	1			4.31732	1
		15.0029	3					5.31324	1			4.33615	1
		15.1972	3					5.29324	1			4.33732	1
		15.1492	1					5.30718	1			4.29461	1
		15.3893	5					5.3151	2			4.33154	1
		15.5129	2					5.31043	2			4.39433	1
		16.1205	5					5.34714	2			4.37983	1
		17.2748	3					5.39427	1			4.40716	1
		18.2921	4					5.36664	1			4.36914	1
		18.6774	3					5.35713	1			4.38975	1
		20.8464	5					5.37821	1			4.40584	1
		22.1907	3					5.44256	1			4.38794	1
								5.42785	1			4.38809	1
								5.40963	1			4.37553	1
								5.46774	2			4.36009	1
								5.54131	2			4.37449	1
								5.5398	1			4.36781	1
								5.65539	1			4.38095	1
								5.68842	1			4.45758	1
								5.66196	1			4.48356	1
								5.70267	1			4.43379	1
								5.67269	1			4.48284	1
								5.76912	1			4.48	1
								5.78209	1			4.44948	1
								5.76052	2			4.43666	1
								5.76415	2			4.44743	1
								5.73591	1			4.44038	1
								5.78895	2			4.4875	1
								5.83902	1			4.53804	1
								5.81569	1			4.49556	1
								5.79456	1			4.51794	1
								5.84616	2			4.50519	1
								5.82208	3			4.49969	1
								5.90515	1			4.54414	1
								5.91052	2			4.48688	1
								5.87349	1			4.54261	1
								5.85837	2			4.48743	1
								5.90625	1			4.5605	1
								5.96028	2			4.57305	1
								5.9405	1			4.60648	1
								5.96982	1			4.60859	1
								5.98761	1			4.56438	1
								6.04167	1			4.58452	1
								5.98364	1			4.60006	1
								6.02554	2			4.57622	1
								6.00319	2			4.57006	1
								6.06217	1			4.55469	1
								6.05709	1			4.61541	1
								6.12432	1			4.55535	1
								6.12734	1			4.66824	1
								6.2405	2			4.65009	1
								6.19112	1			4.65144	1
								6.21641	1			4.67613	1
								6.19339	1			4.6229	1
								6.34954	1			4.65142	1
								6.4128	2			4.66193	1
								6.3824	1			4.6854	1
								6.3808	1			4.69085	1
								6.42536	3			4.69187	1
								6.43554	3			4.71831	1
								6.48188	1			4.70644	1
								6.4825	3			4.72307	1
								6.46529	2			4.68653	1
								6.51898	1			4.77479	1
								6.52175	1			4.80804	1
								6.54956	2			4.76415	1
								6.61914	2			4.79187	1
								6.62813	2			4.79631	1
								6.62708	2			4.76275	1
								6.65283	2			4.75737	1
								6.63294	1			4.75536	1
								6.63448	1			4.7557	1
								6.64101	1			4.8025	1
								6.69787	1			4.80876	1
								6.74833	1			4.77862	1
								6.71508	1			4.86711	1
								6.7505	2			4.82453	1
								6.70028	1			4.86398	1
								6.77641	1			4.84693	1
								6.80898	3			4.81337	1
								6.77292	1			4.84905	1
								6.87261	2			4.85018	1
								6.93267	1			4.81994	1
								7.01056	3			4.85926	1
								6.9991	1			4.87529	1
								7.06795	2			4.89201	1
								7.10906	1			4.9207	1
								7.1679	1			4.9211	1
								7.22099	2			4.92311	1
								7.21935	1			4.88442	1
								7.32809	2			4.93557	1
								7.31755	2			4.97215	1
								7.29539	2			4.95635	1
								7.30577	4			5.00282	1
								7.39987	1			4.995	1
								7.37346	1			4.99288	1
								7.38145	1			5.06479	1
								7.46715	2			5.04564	1
								7.44076	1			5.04746	1
								7.49844	2			5.05558	1
								7.53429	3			5.04341	1
								7.553	3			5.09171	1
								7.62187	2			5.12462	1
								7.65183	1			5.08227	1
								7.64508	4			5.08146	1
								7.67946	1			5.11724	1
								7.68096	4			5.08722	1
								7.68315	1			5.08731	1
								7.7255	1			5.11425	1
								7.72475	2			5.11166	1
								7.7357	1			5.09168	1
								7.75197	1			5.13193	1
								7.84879	1			5.14653	1
								7.89133	2			5.13749	1
								7.91994	2			5.18789	1
								7.86634	2			5.15291	1
								7.9187	3			5.16986	1
								7.98394	3			5.1939	1
								8.07445	1			5.1601	1
								8.07364	2			5.17355	1
								8.07537	1			5.15425	1
								8.1919	4			5.14642	1
								8.24964	2			5.1989	1
								8.2115	1			5.14019	1
								8.27513	1			5.23848	1
								8.32008	3			5.261	1
								8.3541	2			5.22001	1
								8.32448	1			5.25448	1
								8.39033	1			5.23926	1
								8.46891	3			5.24294	1
								8.47064	2			5.20336	1
								8.55912	2			5.22298	1
								8.55418	1			5.25415	1
								8.51911	3			5.25652	1
								8.57586	1			5.31986	1
								8.60139	1			5.27883	1
								8.74467	3			5.29753	1
								8.74161	3			5.29011	1
								8.82629	1			5.31324	1
								8.85088	2			5.29324	1
								8.88608	2			5.30718	1
								8.88948	3			5.39195	1
								8.86927	2			5.37809	1
								8.95529	2			5.39406	1
								8.92437	2			5.37421	1
								8.90863	2			5.34796	1
								9.01466	2			5.39427	1
								9.07609	3			5.36664	1
								9.089	3			5.35713	1
								9.17208	3			5.37821	1
								9.18142	4			5.42967	1
								9.20887	2			5.44256	1
								9.24751	2			5.42785	1
								9.28377	3			5.40963	1
								9.25634	3			5.47238	1
								9.24828	3			5.49204	1
								9.23909	4			5.57091	1
								9.32863	2			5.57019	1
								9.41241	2			5.5398	1
								9.55512	1			5.6421	1
								9.72412	3			5.65539	1
								9.77878	3			5.68367	1
								9.91247	3			5.68842	1
								10.039	3			5.66196	1
								10.1012	2			5.70267	1
								10.085	3			5.67269	1
								10.1606	4			5.74361	1
								10.2691	2			5.76912	1
								10.4638	1			5.78209	1
								10.4716	2			5.73591	1
								10.4975	1			5.83653	1
								10.562	5			5.82374	1
								10.5365	3			5.79507	1
								10.7248	3			5.83902	1
								10.7872	2			5.81569	1
								10.7342	4			5.79456	1
								10.8641	1			5.87574	1
								10.9828	3			5.90515	1
								11.0364	3			5.87349	1
								11.2585	2			5.90625	1
								11.4792	2			5.95258	1
								11.4988	2			5.9405	1
								11.8276	2			5.96982	1
								11.8595	3			6.0148	1
								12.0428	2			6.0324	1
								12.3454	2			6.01391	1
								12.6054	1			6.00848	1
								13.2549	4			5.99539	1
								13.4373	2			5.98761	1
								13.6449	4			6.04167	1
								13.7286	3			5.98364	1
								13.792	4			6.06901	1
								14.6778	5			6.07855	1
								14.8625	2			6.06217	1
								14.9096	2			6.05709	1
								15.8992	1			6.13493	1
								16.3017	3			6.15721	1
								16.5185	3			6.1693	1
								16.9366	5			6.15405	1
								17.5537	4			6.12432	1
								18.4597	5			6.12734	1
								19.9529	4			6.1953	1
								20.1721	4			6.22751	1
								20.6343	2			6.18348	1
												6.17815	1
												6.19112	1
												6.21641	1
												6.19339	1
												6.29002	1
												6.30143	1
												6.33213	1
												6.32418	1
												6.35605	1
												6.34954	1
												6.42815	1
												6.41942	1
												6.3824	1
												6.3808	1
												6.48152	1
												6.48188	1
												6.51812	1
												6.51898	1
												6.52175	1
												6.60899	1
												6.59081	1
												6.68863	1
												6.64033	1
												6.63294	1
												6.63448	1
												6.64101	1
												6.74902	1
												6.69787	1
												6.74833	1
												6.71508	1
												6.70028	1
												6.80589	1
												6.77793	1
												6.79573	1
												6.77641	1
												6.77292	1
												6.84405	1
												6.8708	1
												6.88528	1
												6.93267	1
												6.96929	1
												6.9991	1
												7.03784	1
												7.10906	1
												7.17249	1
												7.1679	1
												7.2778	1
												7.21935	1
												7.31202	1
												7.37197	1
												7.38376	1
												7.38613	1
												7.39987	1
												7.37346	1
												7.38145	1
												7.43377	1
												7.44076	1
												7.57213	1
												7.60506	1
												7.59356	1
												7.60877	1
												7.66808	1
												7.63943	1
												7.62696	1
												7.65183	1
												7.67367	1
												7.67946	1
												7.68315	1
												7.7255	1
												7.79848	1
												7.7357	1
												7.75197	1
												7.82719	1
												7.84879	1
												7.89884	1
												7.8905	1
												8.04785	1
												8.12002	1
												8.07521	1
												8.07445	1
												8.07537	1
												8.24359	1
												8.2115	1
												8.27513	1
												8.34351	1
												8.3441	1
												8.32448	1
												8.42027	1
												8.39033	1
												8.5134	1
												8.5154	1
												8.55418	1
												8.57586	1
												8.62344	1
												8.61127	1
												8.60139	1
												8.64713	1
												8.68688	1
												8.82279	1
												8.82629	1
												8.91945	1
												8.98793	1
												9.12834	1
												9.10897	1
												9.21614	1
												9.2722	1
												9.25435	1
												9.55512	1
												9.65314	1
												9.85635	1
												9.97122	1
												9.9466	1
												10.3806	1
												10.4638	1
												10.4975	1
												10.6819	1
												10.8786	1
												10.8641	1
												10.9214	1
												11.7822	1
												12.6054	1
												13.4756	1
												13.4741	1
												14.2943	1
												14.676	1
												15.1492	1
												15.9063	1
												15.8992	1
												22.4154	1
												1.84094	2
												2.44811	2
												2.4088	2
												2.53317	2
												2.6063	2
												2.65893	2
												2.65007	2
												2.67216	2
												2.77501	2
												2.86132	2
												2.92925	2
												3.1009	2
												3.16458	2
												3.17251	2
												3.16091	2
												3.31462	2
												3.30864	2
												3.30827	2
												3.38024	2
												3.41047	2
												3.38364	2
												3.47481	2
												3.46425	2
												3.50042	2
												3.58547	2
												3.6203	2
												3.69228	2
												3.6577	2
												3.69921	2
												3.70218	2
												3.69239	2
												3.70841	2
												3.74248	2
												3.75212	2
												3.74329	2
												3.77725	2
												3.77602	2
												3.82162	2
												3.78631	2
												3.81673	2
												3.77786	2
												3.89287	2
												3.90901	2
												3.93581	2
												3.94674	2
												4.00414	2
												4.027	2
												3.98594	2
												4.02835	2
												4.05982	2
												4.09353	2
												4.07199	2
												4.14655	2
												4.16037	2
												4.17001	2
												4.19696	2
												4.19108	2
												4.18909	2
												4.21481	2
												4.26902	2
												4.27282	2
												4.25153	2
												4.3333	2
												4.29486	2
												4.35557	2
												4.39733	2
												4.40394	2
												4.38271	2
												4.46373	2
												4.4842	2
												4.43851	2
												4.44378	2
												4.49037	2
												4.48884	2
												4.5441	2
												4.53992	2
												4.54812	2
												4.5883	2
												4.58049	2
												4.65151	2
												4.62957	2
												4.66651	2
												4.68056	2
												4.7148	2
												4.71143	2
												4.71082	2
												4.68074	2
												4.80527	2
												4.79778	2
												4.76844	2
												4.80861	2
												4.82478	2
												4.84311	2
												4.86813	2
												4.90053	2
												4.92978	2
												4.90431	2
												4.93226	2
												4.9001	2
												4.93289	2
												5.0034	2
												4.9872	2
												4.98525	2
												4.98938	2
												5.00731	2
												5.06661	2
												5.02245	2
												5.13169	2
												5.09105	2
												5.07442	2
												5.12195	2
												5.13203	2
												5.13502	2
												5.19426	2
												5.26009	2
												5.21317	2
												5.30598	2
												5.33009	2
												5.28338	2
												5.3151	2
												5.31043	2
												5.33613	2
												5.36	2
												5.36518	2
												5.34714	2
												5.45357	2
												5.49003	2
												5.46774	2
												5.55376	2
												5.54167	2
												5.55292	2
												5.54131	2
												5.59083	2
												5.62944	2
												5.65603	2
												5.65978	2
												5.67186	2
												5.71305	2
												5.69802	2
												5.68784	2
												5.76052	2
												5.76415	2
												5.84812	2
												5.78895	2
												5.84616	2
												5.894	2
												5.89543	2
												5.91052	2
												5.85837	2
												5.91803	2
												5.96028	2
												5.98686	2
												5.99198	2
												6.02554	2
												6.00319	2
												6.07417	2
												6.07921	2
												6.10498	2
												6.05027	2
												6.0459	2
												6.14707	2
												6.14312	2
												6.16222	2
												6.23245	2
												6.2405	2
												6.24115	2
												6.39124	2
												6.39641	2
												6.4128	2
												6.4963	2
												6.4624	2
												6.46529	2
												6.52174	2
												6.53055	2
												6.54956	2
												6.57855	2
												6.58543	2
												6.61914	2
												6.62813	2
												6.62708	2
												6.63129	2
												6.63775	2
												6.65283	2
												6.7339	2
												6.71135	2
												6.71802	2
												6.7505	2
												6.78347	2
												6.77268	2
												6.87261	2
												6.9554	2
												6.91322	2
												6.96262	2
												7.06795	2
												7.16223	2
												7.17653	2
												7.22099	2
												7.30406	2
												7.32809	2
												7.31755	2
												7.29539	2
												7.40094	2
												7.46076	2
												7.47442	2
												7.46715	2
												7.51982	2
												7.49844	2
												7.55955	2
												7.62187	2
												7.69038	2
												7.72475	2
												7.77855	2
												7.80538	2
												7.81149	2
												7.92251	2
												7.89133	2
												7.91994	2
												7.86634	2
												8.04867	2
												8.00874	2
												8.00056	2
												8.07364	2
												8.24964	2
												8.3541	2
												8.44663	2
												8.40445	2
												8.46165	2
												8.47064	2
												8.55912	2
												8.71494	2
												8.83319	2
												8.84826	2
												8.85088	2
												8.88608	2
												8.86927	2
												8.95529	2
												8.92437	2
												8.90863	2
												9.01559	2
												9.01466	2
												9.08036	2
												9.11752	2
												9.14525	2
												9.18018	2
												9.20887	2
												9.26903	2
												9.24751	2
												9.32863	2
												9.3742	2
												9.41241	2
												9.46831	2
												9.56783	2
												9.60418	2
												9.80758	2
												9.9047	2
												10.1012	2
												10.2691	2
												10.4716	2
												10.7217	2
												10.7144	2
												10.6764	2
												10.7872	2
												10.8857	2
												11.2978	2
												11.2585	2
												11.406	2
												11.3884	2
												11.4551	2
												11.4792	2
												11.4988	2
												11.7924	2
												11.8276	2
												12.0428	2
												12.2146	2
												12.3454	2
												13.4373	2
												13.8553	2
												14.1728	2
												14.8625	2
												14.9096	2
												15.5129	2
												15.5273	2
												15.6977	2
												16.4113	2
												18.1281	2
												20.6343	2
												23.8077	2
												2.83895	3
												3.70105	3
												3.77773	3
												3.93093	3
												4.02881	3
												4.28186	3
												4.32234	3
												4.37295	3
												4.59813	3
												4.64707	3
												5.61845	3
												5.78971	3
												5.82208	3
												6.19233	3
												6.34105	3
												6.42536	3
												6.43554	3
												6.4825	3
												6.78174	3
												6.80898	3
												6.99868	3
												6.98094	3
												7.01056	3
												7.32959	3
												7.44103	3
												7.53429	3
												7.54645	3
												7.553	3
												7.68181	3
												7.84423	3
												7.92227	3
												7.9187	3
												7.93507	3
												7.98394	3
												8.22764	3
												8.32008	3
												8.42852	3
												8.46609	3
												8.46891	3
												8.51911	3
												8.58619	3
												8.71442	3
												8.73711	3
												8.74467	3
												8.74161	3
												8.88948	3
												9.00938	3
												9.07609	3
												9.089	3
												9.11382	3
												9.17208	3
												9.28377	3
												9.25634	3
												9.24828	3
												9.72412	3
												9.77878	3
												9.91247	3
												10.039	3
												10.085	3
												10.2886	3
												10.3404	3
												10.5365	3
												10.7248	3
												10.771	3
												10.8251	3
												10.9828	3
												11.0083	3
												11.0364	3
												11.2089	3
												11.2783	3
												11.4646	3
												11.8595	3
												12.4395	3
												12.7997	3
												13.5868	3
												13.7286	3
												14.4628	3
												14.4648	3
												14.5075	3
												14.7913	3
												15.0029	3
												15.1972	3
												16.3017	3
												16.5185	3
												17.2748	3
												17.2429	3
												17.7047	3
												18.6774	3
												19.8355	3
												22.1907	3
												7.30577	4
												7.64508	4
												7.68096	4
												8.1919	4
												8.32077	4
												8.55146	4
												9.18142	4
												9.23909	4
												10.1032	4
												10.1606	4
												10.7342	4
												10.8431	4
												11.4739	4
												11.7313	4
												13.2549	4
												13.6449	4
												13.792	4
												14.837	4
												17.5537	4
												18.2921	4
												19.9529	4
												20.1721	4
												20.8516	4
												22.0542	4
												10.562	5
												14.6778	5
												15.3893	5
												16.1205	5
												16.9366	5
												18.17	5
												18.4597	5
												19.1055	5
												20.8464	5
												25.3158	5
												Length [um]	number of rings
												x	y

## Sheet: t = 6
pTrp_SepF + pSVA5910		191212
t = 6		I			II			III				all
		Length [um]	number of rings		Length [um]	number of rings		Length [um]	number of rings			1.5268	1
		x	y		x	y		x	y			1.61326	1
		1.5268	1		1.61326	1		1.66062	1			1.66598	1
		1.66598	1		1.66097	1		1.7771	1			1.66097	1
		2.1787	1		1.81899	1		2.16156	1			1.66062	1
		2.16458	1		1.88744	1		2.36641	1			1.81899	1
		2.15557	1		1.89028	1		2.44446	1			1.7771	1		serie	equation	formula	a	b	r2	goodness
		2.17739	1		2.15561	1		2.41856	1			1.88744	1		all	y = a+bx	y = 0.66+0.15x r²=0.46	0.660201	0.147951	0.463156	0.462385
		2.3498	1		2.23099	1		2.47456	1			1.89028	1
		2.40715	1		2.21995	1		2.49343	1			2.1787	1
		2.54881	1		2.26115	1		2.55349	1			2.16458	1
		2.59398	1		2.35021	1		2.56268	1			2.15557	1
		2.55303	2		2.40148	1		2.64186	1			2.17739	1
		2.76385	1		2.39404	1		2.65563	1			2.15561	1
		2.85496	1		2.46647	1		2.66134	1			2.16156	1
		2.83797	1		2.56273	1		2.75209	1			2.23099	1
		2.90127	1		2.57179	1		2.73938	1			2.21995	1
		2.98065	1		2.64265	1		2.85417	1			2.26115	1
		3.04516	1		2.85821	1		2.95323	1			2.3498	1
		3.01405	1		2.90824	1		2.96013	1			2.35021	1
		3.05103	1		2.88434	1		3.06055	1			2.40148	1
		2.99914	1		2.98426	1		3.0651	1			2.39404	1
		3.11443	2		3.02918	1		3.10316	1			2.36641	1
		3.05888	1		3.05052	1		3.08889	1			2.40715	1
		3.0651	1		3.08641	2		3.0832	2			2.46647	1
		3.05719	1		3.09154	1		3.11659	1			2.44446	1
		3.22133	1		3.08615	1		3.12919	1			2.41856	1
		3.27459	1		3.14911	1		3.18182	1			2.47456	1
		3.2617	1		3.15995	1		3.18647	1			2.49343	1
		3.27334	2		3.13271	1		3.21998	1			2.54881	1
		3.27775	2		3.1642	1		3.2454	1			2.59398	1
		3.36875	1		3.17231	3		3.24752	2			2.56273	1
		3.43296	1		3.14137	1		3.27128	1			2.57179	1
		3.38226	2		3.14535	1		3.29938	1			2.55349	1
		3.46192	1		3.19458	1		3.28074	1			2.56268	1
		3.47757	1		3.2474	1		3.31806	1			2.64265	1
		3.48934	1		3.20668	1		3.41875	2			2.64186	1
		3.53686	2		3.31355	1		3.44183	1			2.65563	1
		3.63769	1		3.37867	1		3.42632	1			2.66134	1
		3.60803	2		3.37788	1		3.51326	1			2.76385	1
		3.63007	1		3.36778	1		3.5426	1			2.75209	1
		3.63926	2		3.41381	2		3.57821	1			2.73938	1
		3.61607	1		3.39022	1		3.61201	1			2.85496	1
		3.68272	1		3.50959	1		3.65344	1			2.83797	1
		3.64839	1		3.46783	1		3.67946	1			2.85821	1
		3.64713	1		3.44858	1		3.7266	2			2.85417	1
		3.68564	1		3.45116	1		3.71554	1			2.90127	1
		3.71211	1		3.54396	1		3.89256	1			2.90824	1
		3.75824	2		3.54391	1		3.83798	1			2.88434	1
		3.73579	1		3.53025	1		3.95833	1			2.98065	1
		3.80174	1		3.63951	1		3.94422	1			2.98426	1
		3.86713	1		3.61044	1		3.95523	1			2.95323	1
		3.89481	2		3.60849	1		4.02118	1			2.96013	1
		3.9368	1		3.57951	2		4.00763	1			3.04516	1
		3.9611	1		3.6219	2		4.01097	1			3.01405	1
		4.00063	2		3.7013	1		3.9839	1			3.05103	1
		4.0073	1		3.69294	2		4.00404	1			2.99914	1
		4.07295	2		3.76584	1		4.00093	1			3.02918	1
		4.08484	1		3.81327	1		4.05796	2			3.05052	1
		4.05516	2		3.7799	1		4.07685	1			3.05888	1
		4.03874	1		3.81656	1		4.09954	1			3.0651	1
		4.12173	1		3.89991	1		4.15127	2			3.05719	1
		4.21931	2		3.85449	2		4.14348	2			3.09154	1
		4.19283	2		3.87231	1		4.26746	1			3.08615	1
		4.20462	1		3.84126	1		4.28807	1			3.06055	1
		4.16974	1		3.86898	1		4.30028	1			3.0651	1
		4.34302	1		3.9142	1		4.32237	1			3.10316	1
		4.31094	1		3.91537	1		4.41373	1			3.08889	1
		4.34092	2		3.9335	1		4.46319	2			3.11659	1
		4.29906	1		3.90115	1		4.473	1			3.14911	1
		4.40595	1		3.91438	1		4.48545	2			3.15995	1
		4.36518	1		4.02584	1		4.52161	1			3.13271	1
		4.45604	1		3.99878	1		4.50293	1			3.1642	1
		4.47849	2		4.09213	1		4.52091	2			3.14137	1
		4.44554	3		4.03728	1		4.57552	1			3.14535	1
		4.44715	1		4.04712	2		4.57503	1			3.12919	1
		4.46014	1		4.05663	1		4.70147	2			3.18182	1
		4.54862	1		4.0694	1		4.68607	2			3.22133	1
		4.52942	1		4.14226	2		4.70988	1			3.19458	1
		4.56835	1		4.11615	2		4.7674	2			3.2474	1
		4.60512	2		4.15946	1		4.80667	2			3.20668	1
		4.59776	1		4.19011	1		4.81581	2			3.18647	1
		4.61223	1		4.20592	2		4.8182	1			3.21998	1
		4.58911	1		4.22423	2		4.91209	1			3.2454	1
		4.64331	1		4.28096	1		4.88721	2			3.27459	1
		4.65616	1		4.24619	1		4.95225	1			3.2617	1
		4.68448	1		4.32637	1		5.02189	1			3.31355	1
		4.68317	1		4.2997	1		5.11353	1			3.27128	1
		4.74621	1		4.42027	1		5.10542	1			3.29938	1
		4.78358	1		4.36665	1		5.07101	1			3.28074	1
		4.78324	1		4.38998	1		5.13511	2			3.36875	1
		4.85661	1		4.45348	1		5.13741	2			3.37867	1
		4.8555	1		4.45743	1		5.16652	1			3.37788	1
		4.82073	2		4.43508	1		5.17527	1			3.36778	1
		4.83826	2		4.48748	1		5.18942	1			3.31806	1
		4.87499	1		4.52035	2		5.15898	1			3.43296	1
		4.9031	1		4.49171	1		5.18413	1			3.39022	1
		4.89622	1		4.5095	2		5.15244	1			3.44183	1
		4.8782	2		4.58717	1		5.24492	1			3.42632	1
		4.89917	1		4.57507	1		5.27326	1			3.46192	1
		4.93743	2		4.57802	1		5.38933	1			3.47757	1
		5.00086	1		4.60104	1		5.35629	1			3.48934	1
		4.99604	3		4.642	1		5.37434	1			3.50959	1
		5.00173	1		4.62788	1		5.40219	2			3.46783	1
		4.97276	1		4.64831	2		5.41077	2			3.44858	1
		5.01022	2		4.6759	1		5.47258	1			3.45116	1
		5.06445	2		4.65154	1		5.49505	1			3.54396	1
		5.05472	2		4.66121	1		5.53386	1			3.54391	1
		5.05231	2		4.6261	1		5.52798	1			3.53025	1
		5.08402	1		4.62191	1		5.5577	2			3.51326	1
		5.07878	1		4.75072	1		5.64127	1			3.5426	1
		5.10069	2		4.76009	1		5.67068	1			3.63769	1
		5.08679	2		4.77595	1		5.67882	1			3.63007	1
		5.09397	1		4.75802	2		5.77528	2			3.61607	1
		5.17666	2		4.76586	1		5.73152	1			3.63951	1
		5.17564	1		4.80621	1		5.85542	1			3.61044	1
		5.1605	2		4.77332	1		5.86524	1			3.60849	1
		5.19503	2		4.82994	2		5.89867	1			3.57821	1
		5.23097	1		4.84768	1		5.94222	1			3.61201	1
		5.25747	2		4.82902	1		5.97196	1			3.68272	1
		5.23578	1		4.92249	1		5.9933	1			3.64839	1
		5.31462	1		4.88049	1		5.98304	1			3.64713	1
		5.28078	1		4.89805	1		6.08327	1			3.68564	1
		5.29499	1		4.91828	2		6.05232	2			3.7013	1
		5.34567	3		4.87768	1		6.15952	2			3.65344	1
		5.38169	1		4.9335	1		6.14638	2			3.67946	1
		5.38793	3		4.90371	1		6.18847	2			3.71211	1
		5.35654	1		4.88714	2		6.36238	1			3.73579	1
		5.33985	2		4.90746	1		6.32352	1			3.76584	1
		5.41412	1		4.98511	2		6.49315	2			3.71554	1
		5.39892	1		4.96247	2		6.44712	1			3.80174	1
		5.43806	2		4.96908	2		6.50064	1			3.81327	1
		5.4345	1		5.063	2		6.51154	1			3.7799	1
		5.41579	1		5.1124	2		6.58823	2			3.81656	1
		5.51922	1		5.1286	1		6.65204	4			3.86713	1
		5.46081	1		5.17188	1		6.73645	2			3.89991	1
		5.58376	2		5.16923	2		6.76202	2			3.87231	1
		5.6114	2		5.21188	2		6.81033	1			3.84126	1
		5.59121	2		5.22958	2		6.84076	1			3.86898	1
		5.65104	1		5.20838	2		6.94694	1			3.89256	1
		5.64762	2		5.24503	1		6.92816	1			3.83798	1
		5.66089	1		5.32994	2		7.01089	1			3.9368	1
		5.71396	1		5.3224	1		6.99793	1			3.9611	1
		5.66868	1		5.3346	2		7.0568	1			3.9142	1
		5.72416	2		5.38164	1		7.05899	1			3.91537	1
		5.73874	2		5.38772	1		7.05595	2			3.9335	1
		5.74557	1		5.34536	2		7.03829	1			3.90115	1
		5.76397	1		5.38542	1		7.03762	1			3.91438	1
		5.84143	1		5.37538	1		7.06229	2			3.95833	1
		5.82621	3		5.34218	1		7.10307	2			3.94422	1
		5.82592	1		5.35669	1		7.10137	2			3.95523	1
		5.80938	1		5.45037	2		7.29709	1			4.0073	1
		5.8046	2		5.44015	2		7.40266	1			4.02584	1
		5.89257	1		5.45022	2		7.35074	1			3.99878	1
		5.85667	1		5.49184	2		7.36322	2			4.02118	1
		5.87474	2		5.46229	1		7.46379	1			4.00763	1
		5.86205	2		5.50362	2		7.50235	1			4.01097	1
		5.88996	2		5.63902	1		7.6024	2			3.9839	1
		5.86845	1		5.64484	1		7.57225	2			4.00404	1
		5.87639	1		5.62245	1		7.56522	2			4.00093	1
		5.97933	2		5.61082	1		7.60651	2			4.08484	1
		5.95742	2		5.71703	1		7.60652	3			4.03874	1
		5.92801	1		5.68675	2		7.68407	2			4.09213	1
		5.94272	1		5.72764	1		7.68688	1			4.03728	1
		6.01637	1		5.73662	2		7.72376	1			4.05663	1
		6.0239	1		5.7679	2		7.67298	2			4.0694	1
		6.04153	2		5.79899	1		7.75455	1			4.07685	1
		6.02051	1		5.78717	1		7.8052	2			4.12173	1
		6.10057	1		5.8346	1		7.83014	2			4.15946	1
		6.1028	2		5.87125	2		7.85152	2			4.09954	1
		6.0483	2		5.89161	1		7.90179	1			4.20462	1
		6.09888	2		5.91235	2		7.86903	1			4.16974	1
		6.09245	2		5.86491	2		7.91163	1			4.19011	1
		6.08111	1		5.96878	2		7.88361	1			4.28096	1
		6.10051	1		6.02276	1		7.86805	1			4.24619	1
		6.16317	1		6.02346	1		7.93176	1			4.26746	1
		6.127	1		6.00923	1		7.94391	4			4.28807	1
		6.15736	1		6.03143	1		7.99457	3			4.34302	1
		6.20638	2		6.06506	1		8.0399	2			4.31094	1
		6.22957	4		6.09309	1		8.00981	2			4.29906	1
		6.25701	2		6.1639	2		8.00474	2			4.32637	1
		6.40429	2		6.15558	2		8.04437	1			4.2997	1
		6.4061	1		6.22709	2		8.00553	2			4.30028	1
		6.37596	1		6.22165	1		8.05814	1			4.32237	1
		6.38913	2		6.21538	1		8.07356	1			4.40595	1
		6.42003	1		6.29373	3		8.09564	1			4.36518	1
		6.49223	2		6.28321	2		8.18479	1			4.42027	1
		6.44526	3		6.28137	1		8.18451	2			4.36665	1
		6.54426	1		6.33232	1		8.23558	2			4.38998	1
		6.5402	2		6.32116	2		8.23286	2			4.41373	1
		6.52322	2		6.4071	2		8.2018	1			4.45604	1
		6.54913	1		6.43092	2		8.21446	4			4.44715	1
		6.55691	1		6.45166	1		8.21163	4			4.46014	1
		6.51602	1		6.44284	2		8.27334	2			4.45348	1
		6.50582	1		6.52295	1		8.29515	1			4.45743	1
		6.60707	1		6.50216	1		8.32781	1			4.43508	1
		6.63024	2		6.53673	2		8.3771	1			4.473	1
		6.65224	1		6.52182	1		8.4066	2			4.54862	1
		6.63873	2		6.55445	2		8.44685	2			4.52942	1
		6.67632	2		6.51339	1		8.45183	2			4.48748	1
		6.68771	1		6.51998	2		8.49383	2			4.49171	1
		6.65374	1		6.54264	1		8.51009	1			4.52161	1
		6.75433	2		6.59068	2		8.56945	3			4.50293	1
		6.71389	2		6.60947	1		8.51696	1			4.56835	1
		6.82371	2		6.62072	2		8.55925	1			4.59776	1
		6.79603	1		6.62028	2		8.63954	2			4.61223	1
		6.82676	1		6.67392	1		8.71137	2			4.58911	1
		6.84121	3		6.65247	2		8.7382	2			4.58717	1
		6.86341	1		6.73062	1		8.74103	1			4.57507	1
		6.85559	1		6.71176	2		8.81326	3			4.57802	1
		6.85785	2		6.70312	1		8.85069	1			4.60104	1
		6.88408	1		6.76038	2		8.85927	3			4.57552	1
		6.92355	2		6.77818	1		8.88152	2			4.57503	1
		6.93478	2		6.76845	1		8.88308	3			4.64331	1
		6.98712	1		6.82387	1		8.84775	2			4.65616	1
		7.0148	2		6.79877	1		8.95502	2			4.642	1
		7.06768	2		6.84412	2		8.9504	1			4.62788	1
		7.07056	1		6.86579	2		8.92687	1			4.6759	1
		7.10329	2		6.82571	2		9.08485	2			4.65154	1
		7.14539	2		6.87129	1		9.04975	2			4.66121	1
		7.09787	2		6.89406	1		9.11623	4			4.6261	1
		7.1427	1		6.99499	2		9.21282	2			4.62191	1
		7.16712	1		6.98331	1		9.25675	2			4.68448	1
		7.17196	2		7.05445	2		9.36008	2			4.68317	1
		7.23461	2		7.05582	1		9.58749	3			4.70988	1
		7.2639	3		7.0664	2		9.62641	1			4.74621	1
		7.27366	3		7.05113	2		9.68625	1			4.78358	1
		7.26991	2		7.11996	1		9.73515	3			4.78324	1
		7.2233	2		7.15724	1		9.7235	2			4.75072	1
		7.32735	1		7.16516	2		9.7267	1			4.76009	1
		7.28897	1		7.16224	2		9.72117	3			4.77595	1
		7.32557	2		7.20245	2		9.75861	2			4.76586	1
		7.39424	3		7.20053	1		9.87202	3			4.80621	1
		7.4009	1		7.20402	1		9.92642	1			4.77332	1
		7.39901	1		7.18244	2		10.0026	1			4.85661	1
		7.37542	2		7.16666	1		10.0591	2			4.8555	1
		7.36225	2		7.32265	1		10.1125	2			4.87499	1
		7.42816	2		7.29729	2		10.157	4			4.84768	1
		7.47073	2		7.30079	1		10.1882	3			4.82902	1
		7.49366	1		7.33135	1		10.235	3			4.8182	1
		7.52974	2		7.32362	2		10.3225	2			4.9031	1
		7.55347	1		7.33435	3		10.3095	3			4.89622	1
		7.64261	3		7.3119	1		10.3297	3			4.89917	1
		7.65566	2		7.31813	2		10.3812	2			4.92249	1
		7.70185	1		7.41045	3		10.3405	3			4.88049	1
		7.6838	2		7.36768	1		10.45	2			4.89805	1
		7.6859	1		7.37272	1		10.4155	3			4.87768	1
		7.73142	3		7.37566	2		10.4826	3			4.9335	1
		7.70854	2		7.35922	2		10.6105	2			4.90371	1
		7.7227	1		7.49449	1		10.704	2			4.90746	1
		7.74571	3		7.50992	1		10.7133	2			4.91209	1
		7.76123	2		7.52735	2		10.7231	3			5.00086	1
		7.76624	2		7.59496	1		10.6938	3			5.00173	1
		7.74367	1		7.55317	2		10.7503	2			4.97276	1
		7.80587	2		7.61213	2		10.7904	2			4.95225	1
		7.81243	2		7.69742	1		10.8447	4			5.02189	1
		7.83653	2		7.6743	2		10.886	3			5.08402	1
		7.89068	2		7.68915	2		11.0163	3			5.07878	1
		7.87217	2		7.70069	1		11.0134	2			5.09397	1
		7.87678	1		7.72167	1		11.1519	2			5.1286	1
		7.90188	1		7.69872	2		11.1397	4			5.11353	1
		7.94502	1		7.85236	1		11.1302	2			5.10542	1
		8.01593	1		7.81599	2		11.2385	3			5.07101	1
		8.03273	2		7.81422	1		11.3028	1			5.17564	1
		8.04701	2		7.84219	1		11.4161	2			5.17188	1
		7.99668	2		7.85584	2		11.4321	2			5.16652	1
		8.10339	2		7.92843	2		11.4943	2			5.17527	1
		8.07053	1		7.92352	2		11.7445	3			5.18942	1
		8.11108	4		7.93812	1		11.7376	1			5.15898	1
		8.13469	2		7.935	2		11.9427	3			5.18413	1
		8.17328	2		7.97361	1		11.9377	2			5.15244	1
		8.22404	2		8.03205	2		11.9316	2			5.23097	1
		8.31513	2		8.0071	2		12.067	1			5.23578	1
		8.37538	1		8.00649	1		12.1369	3			5.24503	1
		8.33336	2		8.12414	3		12.2037	4			5.24492	1
		8.37531	2		8.11958	3		12.2526	2			5.31462	1
		8.43304	2		8.12843	1		12.4139	3			5.28078	1
		8.45936	4		8.18038	1		12.3911	5			5.29499	1
		8.51095	3		8.1923	2		12.3885	1			5.3224	1
		8.47348	1		8.20448	3		12.4199	2			5.27326	1
		8.4888	1		8.19686	1		12.432	1			5.38169	1
		8.52382	2		8.25134	2		12.4825	2			5.35654	1
		8.57826	1		8.2284	1		12.636	3			5.38164	1
		8.59093	2		8.2987	1		12.7846	2			5.38772	1
		8.66194	1		8.30324	1		12.8964	2			5.38542	1
		8.71742	2		8.30115	1		12.9597	2			5.37538	1
		8.7542	2		8.37006	2		13.163	1			5.34218	1
		8.73786	2		8.4172	2		13.2338	2			5.35669	1
		8.83247	1		8.38702	1		13.3167	5			5.38933	1
		8.80352	2		8.48801	4		13.5108	1			5.35629	1
		8.84719	4		8.4833	2		13.5707	3			5.37434	1
		8.84079	2		8.55879	2		13.7482	2			5.41412	1
		8.9031	2		8.52237	3		13.7394	1			5.39892	1
		8.84432	2		8.55963	2		13.7245	4			5.4345	1
		8.9174	3		8.54774	3		13.7946	3			5.41579	1
		8.96067	2		8.61199	1		14.0355	2			5.51922	1
		8.9972	2		8.64136	2		14.2307	5			5.46081	1
		9.03509	2		8.63129	3		14.2541	4			5.46229	1
		9.0254	3		8.68436	1		14.3593	3			5.47258	1
		9.04821	2		8.68587	2		14.3702	3			5.49505	1
		9.04618	3		8.71349	3		14.5468	3			5.53386	1
		9.04707	1		8.73265	1		14.6002	4			5.52798	1
		9.07768	2		8.74141	2		14.6665	5			5.65104	1
		9.15597	2		8.80972	1		14.7615	3			5.63902	1
		9.13646	2		8.83939	1		14.8647	3			5.64484	1
		9.14977	1		8.88727	3		14.8646	5			5.62245	1
		9.2282	1		8.93107	3		14.8489	4			5.61082	1
		9.27803	2		9.03251	2		14.8773	4			5.64127	1
		9.23354	2		9.02319	2		14.9187	4			5.66089	1
		9.32656	2		9.08118	2		14.9297	2			5.71396	1
		9.30165	2		9.03805	3		15.1836	4			5.66868	1
		9.29989	2		9.15892	2		15.2556	4			5.71703	1
		9.37142	3		9.10659	3		15.2979	3			5.67068	1
		9.42375	2		9.27706	3		15.3953	1			5.67882	1
		9.41269	2		9.29374	2		15.4049	2			5.74557	1
		9.48058	2		9.2471	4		15.5313	2			5.76397	1
		9.42896	2		9.24087	2		15.5098	5			5.72764	1
		9.49055	4		9.24564	2		16.0383	3			5.73152	1
		9.53915	2		9.27983	2		16.0955	3			5.84143	1
		9.5694	3		9.34177	3		16.077	2			5.82592	1
		9.68359	2		9.30627	3		16.1219	2			5.80938	1
		9.67101	2		9.32462	1		16.129	2			5.79899	1
		9.71133	2		9.36393	2		16.1765	3			5.78717	1
		9.75808	2		9.36501	2		16.1749	5			5.8346	1
		9.78178	2		9.57058	2		16.4007	2			5.89257	1
		9.75161	2		9.56778	1		16.4892	3			5.85667	1
		9.81259	3		9.59564	4		16.4554	4			5.86845	1
		9.9067	3		9.62597	4		16.5721	6			5.87639	1
		9.95508	2		9.71957	3		16.7553	4			5.89161	1
		9.96613	1		9.72908	2		16.7612	5			5.85542	1
		10.0095	3		9.82548	2		16.9101	3			5.86524	1
		10.0614	1		9.86009	2		17.2556	1			5.89867	1
		10.0139	2		9.91665	2		17.2549	3			5.92801	1
		10.0497	4		9.95688	2		17.2802	4			5.94272	1
		10.1978	2		9.95857	2		17.4733	1			5.94222	1
		10.1654	3		9.997	2		17.5949	1			5.97196	1
		10.2277	4		10.19	2		17.759	2			6.01637	1
		10.2559	2		10.1482	1		17.9585	5			6.0239	1
		10.2196	2		10.4037	3		18.0977	3			6.02051	1
		10.2234	3		10.4342	2		18.1831	2			6.02276	1
		10.3169	3		10.4389	2		18.2424	2			6.02346	1
		10.2823	2		10.4751	3		18.7052	2			6.00923	1
		10.3252	4		10.5009	2		18.6667	4			6.03143	1
		10.3613	1		10.6398	2		18.8339	3			5.9933	1
		10.4246	3		10.6262	2		19.138	4			5.98304	1
		10.4137	4		10.7087	2		19.1906	2			6.10057	1
		10.4114	2		10.7074	2		19.2345	1			6.08111	1
		10.4091	3		10.6638	3		19.3171	4			6.10051	1
		10.472	3		10.6919	2		19.6567	2			6.06506	1
		10.5565	2		10.7506	2		20.0391	4			6.09309	1
		10.5481	2		10.7726	2		20.5899	5			6.08327	1
		10.6547	2		10.7529	4		20.7163	4			6.16317	1
		10.6734	2		10.7721	3		21.1021	1			6.127	1
		10.7263	3		10.7415	4		21.5488	3			6.15736	1
		10.7762	4		10.7677	2		21.5294	5			6.22165	1
		10.7667	2		10.8609	3		21.5281	3			6.21538	1
		10.7414	3		10.8693	2		21.6195	4			6.28137	1
		10.8228	4		10.8814	3		22.4036	3			6.33232	1
		10.9062	3		10.9296	3		22.5075	4			6.36238	1
		10.8852	1		10.9311	2		22.5283	3			6.32352	1
		10.933	5		11.0035	2		22.8755	4			6.4061	1
		11.0807	3		11.0656	2		23.1115	2			6.37596	1
		11.1787	2		11.0892	3		23.1171	4			6.42003	1
		11.1397	2		11.1266	3		23.6311	5			6.45166	1
		11.21	4		11.1665	2		24.0218	8			6.44712	1
		11.1899	2		11.1421	3		25.1357	4			6.54426	1
		11.2158	3		11.1551	3		26.4692	8			6.54913	1
		11.2818	3		11.2007	2		38.7843	1			6.55691	1
		11.2518	4		11.1987	1						6.51602	1
		11.356	2		11.3489	3						6.50582	1
		11.5023	2		11.3939	3						6.52295	1
		11.5635	2		11.3912	3						6.50216	1
		11.5755	2		11.3784	2						6.52182	1
		11.5839	3		11.4517	2						6.51339	1
		11.59	2		11.4952	4						6.54264	1
		11.6629	2		11.5211	1						6.50064	1
		11.6588	2		11.628	3						6.51154	1
		11.7163	3		11.6264	2						6.60707	1
		11.7237	2		11.5829	3						6.60947	1
		11.8702	3		11.801	2						6.65224	1
		11.8666	1		11.7975	3						6.68771	1
		12.0617	3		11.8146	3						6.65374	1
		12.1018	2		11.8124	2						6.67392	1
		12.2037	2		11.8021	2						6.73062	1
		12.2514	5		11.8363	3						6.70312	1
		12.2576	2		11.8688	3						6.79603	1
		12.391	4		11.9105	2						6.77818	1
		12.3838	3		11.9896	3						6.76845	1
		12.4092	3		12.0263	1						6.82387	1
		12.4141	2		12.0559	1						6.79877	1
		12.4992	2		12.0744	4						6.81033	1
		12.5666	5		12.1168	1						6.82676	1
		12.6028	4		12.2534	3						6.86341	1
		12.588	3		12.2522	3						6.85559	1
		12.6582	2		12.2535	2						6.88408	1
		12.6696	4		12.298	4						6.87129	1
		12.6962	2		12.2972	2						6.84076	1
		12.6974	3		12.4093	4						6.89406	1
		12.7149	3		12.3698	3						6.94694	1
		12.7844	2		12.4724	3						6.92816	1
		12.8598	4		12.4822	2						6.98712	1
		12.8112	1		12.5393	3						6.98331	1
		12.8781	1		12.5391	3						7.01089	1
		12.889	4		12.579	3						6.99793	1
		12.9271	4		12.555	2						7.07056	1
		12.96	1		12.5693	2						7.05582	1
		13.1035	1		12.6596	5						7.0568	1
		13.2517	3		12.8027	2						7.05899	1
		13.2257	2		12.762	5						7.03829	1
		13.2407	2		12.7431	2						7.03762	1
		13.2741	2		12.7961	1						7.1427	1
		13.3021	3		12.8221	3						7.11996	1
		13.314	1		12.8507	4						7.16712	1
		13.366	2		12.9142	3						7.15724	1
		13.4533	2		12.9234	2						7.20053	1
		13.4013	3		12.8808	2						7.20402	1
		13.501	1		13.061	3						7.16666	1
		13.6257	1		13.1247	2						7.32735	1
		13.6636	1		13.238	4						7.28897	1
		13.731	1		13.2359	2						7.32265	1
		13.7533	4		13.4357	4						7.30079	1
		13.7596	2		13.4506	2						7.33135	1
		13.8065	2		13.4128	2						7.3119	1
		13.8783	3		13.5122	3						7.29709	1
		13.9554	2		13.525	3						7.4009	1
		13.9565	3		13.6252	2						7.39901	1
		13.9132	3		13.694	3						7.36768	1
		13.9378	3		13.7615	1						7.37272	1
		13.9287	3		13.82	2						7.40266	1
		14.0597	2		13.8313	3						7.35074	1
		14.1673	3		13.7896	3						7.46379	1
		14.1369	2		14.0096	3						7.49366	1
		14.1208	2		13.9902	3						7.49449	1
		14.1684	4		14.1585	3						7.50992	1
		14.1932	2		14.1608	2						7.50235	1
		14.2823	4		14.2744	4						7.55347	1
		14.2536	2		14.3947	4						7.59496	1
		14.2752	3		14.4644	2						7.70185	1
		14.3413	3		14.4923	3						7.6859	1
		14.385	3		14.461	3						7.7227	1
		14.415	3		14.5251	5						7.69742	1
		14.484	3		14.5584	3						7.70069	1
		14.5542	3		14.5973	2						7.72167	1
		14.8205	3		14.6572	2						7.68688	1
		14.9033	3		14.9489	3						7.72376	1
		15.0625	3		14.9073	4						7.74367	1
		15.1229	3		15.0901	3						7.75455	1
		15.1034	1		15.1848	3						7.85236	1
		15.2612	2		15.2101	3						7.81422	1
		15.2981	3		15.2737	6						7.84219	1
		15.3075	4		15.3344	3						7.87678	1
		15.3724	4		15.2813	3						7.90188	1
		15.5334	2		15.4115	3						7.90179	1
		15.55	2		15.5167	4						7.86903	1
		15.545	4		15.588	1						7.91163	1
		15.5679	3		15.5549	3						7.88361	1
		15.6272	3		15.7232	1						7.86805	1
		15.6332	6		15.7794	4						7.94502	1
		15.7193	5		15.899	3						7.93812	1
		15.7451	3		15.8841	1						7.97361	1
		15.8106	3		16.0073	1						7.93176	1
		15.9766	2		16.1798	2						8.01593	1
		16.0051	2		16.217	3						8.00649	1
		16.092	2		16.4272	3						8.04437	1
		16.2541	5		16.5501	5						8.05814	1
		16.3253	1		16.6552	3						8.07053	1
		16.4545	3		16.7676	5						8.07356	1
		16.5721	3		17.309	4						8.09564	1
		16.713	4		17.338	4						8.12843	1
		16.7672	4		17.6785	5						8.18038	1
		16.7673	3		17.8249	4						8.18479	1
		16.7912	5		17.8882	3						8.19686	1
		16.8308	3		18.0036	3						8.2284	1
		16.7815	3		17.9479	2						8.2018	1
		17.0306	2		17.9728	2						8.2987	1
		17.0498	3		18.0412	1						8.30324	1
		17.0426	2		18.0768	3						8.30115	1
		17.0785	4		18.2098	5						8.29515	1
		17.1075	5		18.2074	3						8.37538	1
		17.1667	3		18.42	1						8.32781	1
		17.216	4		18.8876	4						8.3771	1
		17.2674	5		18.9647	2						8.38702	1
		17.5338	4		19.0451	4						8.47348	1
		17.5573	3		19.4189	2						8.4888	1
		17.649	4		20.0039	4						8.51009	1
		17.7735	3		20.2833	4						8.57826	1
		17.8235	2		20.4847	2						8.51696	1
		17.8273	3		20.8529	5						8.55925	1
		17.9096	2		20.9527	4						8.61199	1
		17.9056	3		21.9926	4						8.66194	1
		17.9468	3		22.3425	5						8.68436	1
		18.006	3		22.4198	2						8.73265	1
		18.1294	4		23.2554	4						8.74103	1
		18.2341	6		23.9909	4						8.83247	1
		18.3469	1		24.0196	2						8.80972	1
		18.7571	3		24.5196	5						8.83939	1
		18.7803	7		24.8368	5						8.85069	1
		18.775	3		28.191	4						8.9504	1
		18.8431	6		28.2267	7						8.92687	1
		18.9125	3		31.1262	4						9.04707	1
		18.9191	2		31.4749	6						9.14977	1
		18.9192	2		36.3154	10						9.2282	1
		19.0549	3									9.32462	1
		19.3529	4									9.56778	1
		19.4886	5									9.62641	1
		19.6979	3									9.68625	1
		19.8494	3									9.7267	1
		19.9999	4									9.92642	1
		19.9855	2									9.96613	1
		20.2801	2									10.0026	1
		20.2385	2									10.0614	1
		20.3185	2									10.1482	1
		20.8442	3									10.3613	1
		21.011	4									10.8852	1
		21.0307	4									11.1987	1
		21.501	6									11.3028	1
		22.1741	4									11.5211	1
		22.3265	4									11.7376	1
		22.312	5									11.8666	1
		22.5233	5									12.0263	1
		22.8498	5									12.0559	1
		23.1269	4									12.067	1
		23.1773	5									12.1168	1
		23.4925	4									12.3885	1
		24.1156	4									12.432	1
		26.2084	5									12.7961	1
		26.3222	4									12.8112	1
		26.7844	3									12.8781	1
		26.976	3									12.96	1
		27.0935	7									13.1035	1
		27.2928	3									13.163	1
		28.0649	2									13.314	1
												13.501	1
												13.5108	1
												13.6257	1
												13.6636	1
												13.731	1
												13.7615	1
												13.7394	1
												15.1034	1
												15.3953	1
												15.588	1
												15.7232	1
												15.8841	1
												16.0073	1
												16.3253	1
												17.2556	1
												17.4733	1
												17.5949	1
												18.0412	1
												18.3469	1
												18.42	1
												19.2345	1
												21.1021	1
												38.7843	1
												2.55303	2
												3.11443	2
												3.08641	2
												3.0832	2
												3.24752	2
												3.27334	2
												3.27775	2
												3.38226	2
												3.41381	2
												3.41875	2
												3.53686	2
												3.60803	2
												3.63926	2
												3.57951	2
												3.6219	2
												3.69294	2
												3.75824	2
												3.7266	2
												3.89481	2
												3.85449	2
												4.00063	2
												4.07295	2
												4.05516	2
												4.04712	2
												4.05796	2
												4.14226	2
												4.11615	2
												4.15127	2
												4.14348	2
												4.21931	2
												4.19283	2
												4.20592	2
												4.22423	2
												4.34092	2
												4.47849	2
												4.46319	2
												4.48545	2
												4.52035	2
												4.5095	2
												4.52091	2
												4.60512	2
												4.64831	2
												4.70147	2
												4.68607	2
												4.75802	2
												4.7674	2
												4.80667	2
												4.82073	2
												4.83826	2
												4.82994	2
												4.81581	2
												4.8782	2
												4.93743	2
												4.91828	2
												4.88714	2
												4.88721	2
												4.98511	2
												4.96247	2
												4.96908	2
												5.01022	2
												5.06445	2
												5.05472	2
												5.05231	2
												5.063	2
												5.10069	2
												5.08679	2
												5.1124	2
												5.13511	2
												5.17666	2
												5.1605	2
												5.19503	2
												5.16923	2
												5.13741	2
												5.25747	2
												5.21188	2
												5.22958	2
												5.20838	2
												5.32994	2
												5.33985	2
												5.3346	2
												5.34536	2
												5.43806	2
												5.45037	2
												5.44015	2
												5.45022	2
												5.40219	2
												5.41077	2
												5.49184	2
												5.50362	2
												5.58376	2
												5.5577	2
												5.6114	2
												5.59121	2
												5.64762	2
												5.68675	2
												5.72416	2
												5.73874	2
												5.73662	2
												5.7679	2
												5.77528	2
												5.8046	2
												5.87474	2
												5.86205	2
												5.88996	2
												5.87125	2
												5.91235	2
												5.86491	2
												5.97933	2
												5.95742	2
												5.96878	2
												6.04153	2
												6.1028	2
												6.0483	2
												6.09888	2
												6.09245	2
												6.05232	2
												6.1639	2
												6.15558	2
												6.15952	2
												6.14638	2
												6.20638	2
												6.22709	2
												6.18847	2
												6.25701	2
												6.28321	2
												6.32116	2
												6.40429	2
												6.38913	2
												6.4071	2
												6.43092	2
												6.49223	2
												6.44284	2
												6.49315	2
												6.5402	2
												6.52322	2
												6.53673	2
												6.55445	2
												6.51998	2
												6.63024	2
												6.59068	2
												6.62072	2
												6.62028	2
												6.58823	2
												6.63873	2
												6.67632	2
												6.65247	2
												6.75433	2
												6.71389	2
												6.71176	2
												6.76038	2
												6.73645	2
												6.82371	2
												6.76202	2
												6.85785	2
												6.84412	2
												6.86579	2
												6.82571	2
												6.92355	2
												6.93478	2
												7.0148	2
												6.99499	2
												7.06768	2
												7.05445	2
												7.0664	2
												7.05113	2
												7.05595	2
												7.06229	2
												7.10329	2
												7.14539	2
												7.09787	2
												7.10307	2
												7.10137	2
												7.17196	2
												7.16516	2
												7.16224	2
												7.20245	2
												7.18244	2
												7.23461	2
												7.26991	2
												7.2233	2
												7.32557	2
												7.29729	2
												7.32362	2
												7.31813	2
												7.37542	2
												7.36225	2
												7.37566	2
												7.35922	2
												7.36322	2
												7.42816	2
												7.47073	2
												7.52974	2
												7.52735	2
												7.55317	2
												7.6024	2
												7.57225	2
												7.56522	2
												7.65566	2
												7.61213	2
												7.60651	2
												7.6838	2
												7.70854	2
												7.6743	2
												7.68915	2
												7.69872	2
												7.68407	2
												7.67298	2
												7.76123	2
												7.76624	2
												7.80587	2
												7.81243	2
												7.83653	2
												7.81599	2
												7.85584	2
												7.8052	2
												7.83014	2
												7.85152	2
												7.89068	2
												7.87217	2
												7.92843	2
												7.92352	2
												7.935	2
												8.03273	2
												8.04701	2
												7.99668	2
												8.03205	2
												8.0071	2
												8.0399	2
												8.00981	2
												8.00474	2
												8.00553	2
												8.10339	2
												8.13469	2
												8.17328	2
												8.18451	2
												8.22404	2
												8.1923	2
												8.25134	2
												8.23558	2
												8.23286	2
												8.31513	2
												8.27334	2
												8.33336	2
												8.37531	2
												8.37006	2
												8.43304	2
												8.4172	2
												8.4066	2
												8.44685	2
												8.4833	2
												8.45183	2
												8.49383	2
												8.52382	2
												8.55879	2
												8.55963	2
												8.59093	2
												8.64136	2
												8.63954	2
												8.68587	2
												8.71742	2
												8.7542	2
												8.73786	2
												8.74141	2
												8.71137	2
												8.7382	2
												8.80352	2
												8.84079	2
												8.9031	2
												8.84432	2
												8.88152	2
												8.84775	2
												8.96067	2
												8.95502	2
												8.9972	2
												9.03509	2
												9.03251	2
												9.02319	2
												9.04821	2
												9.07768	2
												9.08118	2
												9.08485	2
												9.04975	2
												9.15597	2
												9.13646	2
												9.15892	2
												9.21282	2
												9.27803	2
												9.23354	2
												9.29374	2
												9.24087	2
												9.24564	2
												9.27983	2
												9.25675	2
												9.32656	2
												9.30165	2
												9.29989	2
												9.36008	2
												9.42375	2
												9.41269	2
												9.36393	2
												9.36501	2
												9.48058	2
												9.42896	2
												9.53915	2
												9.57058	2
												9.68359	2
												9.67101	2
												9.71133	2
												9.72908	2
												9.7235	2
												9.75808	2
												9.78178	2
												9.75161	2
												9.75861	2
												9.82548	2
												9.86009	2
												9.91665	2
												9.95508	2
												9.95688	2
												9.95857	2
												9.997	2
												10.0139	2
												10.0591	2
												10.1125	2
												10.1978	2
												10.19	2
												10.2559	2
												10.2196	2
												10.2823	2
												10.3225	2
												10.3812	2
												10.4114	2
												10.4342	2
												10.4389	2
												10.45	2
												10.5009	2
												10.5565	2
												10.5481	2
												10.6547	2
												10.6398	2
												10.6262	2
												10.6105	2
												10.6734	2
												10.7087	2
												10.7074	2
												10.6919	2
												10.704	2
												10.7133	2
												10.7667	2
												10.7506	2
												10.7726	2
												10.7677	2
												10.7503	2
												10.7904	2
												10.8693	2
												10.9311	2
												11.0035	2
												11.0134	2
												11.0656	2
												11.1787	2
												11.1397	2
												11.1665	2
												11.1519	2
												11.1302	2
												11.1899	2
												11.2007	2
												11.356	2
												11.3784	2
												11.4161	2
												11.4321	2
												11.5023	2
												11.4517	2
												11.4943	2
												11.5635	2
												11.5755	2
												11.59	2
												11.6264	2
												11.6629	2
												11.6588	2
												11.7237	2
												11.801	2
												11.8124	2
												11.8021	2
												11.9105	2
												11.9377	2
												11.9316	2
												12.1018	2
												12.2037	2
												12.2576	2
												12.2535	2
												12.2526	2
												12.2972	2
												12.4141	2
												12.4199	2
												12.4992	2
												12.4822	2
												12.4825	2
												12.555	2
												12.5693	2
												12.6582	2
												12.6962	2
												12.7844	2
												12.8027	2
												12.7431	2
												12.7846	2
												12.9234	2
												12.8808	2
												12.8964	2
												12.9597	2
												13.1247	2
												13.2257	2
												13.2407	2
												13.2359	2
												13.2338	2
												13.2741	2
												13.366	2
												13.4533	2
												13.4506	2
												13.4128	2
												13.6252	2
												13.7596	2
												13.7482	2
												13.8065	2
												13.82	2
												13.9554	2
												14.0355	2
												14.0597	2
												14.1369	2
												14.1208	2
												14.1608	2
												14.1932	2
												14.2536	2
												14.4644	2
												14.5973	2
												14.6572	2
												14.9297	2
												15.2612	2
												15.4049	2
												15.5334	2
												15.5313	2
												15.55	2
												15.9766	2
												16.0051	2
												16.092	2
												16.077	2
												16.1798	2
												16.1219	2
												16.129	2
												16.4007	2
												17.0306	2
												17.0426	2
												17.759	2
												17.8235	2
												17.9096	2
												17.9479	2
												17.9728	2
												18.1831	2
												18.2424	2
												18.7052	2
												18.9191	2
												18.9192	2
												18.9647	2
												19.1906	2
												19.4189	2
												19.6567	2
												19.9855	2
												20.2801	2
												20.2385	2
												20.3185	2
												20.4847	2
												22.4198	2
												23.1115	2
												24.0196	2
												28.0649	2
												3.17231	3
												4.44554	3
												4.99604	3
												5.34567	3
												5.38793	3
												5.82621	3
												6.29373	3
												6.44526	3
												6.84121	3
												7.2639	3
												7.27366	3
												7.33435	3
												7.39424	3
												7.41045	3
												7.64261	3
												7.60652	3
												7.73142	3
												7.74571	3
												7.99457	3
												8.12414	3
												8.11958	3
												8.20448	3
												8.51095	3
												8.52237	3
												8.54774	3
												8.56945	3
												8.63129	3
												8.71349	3
												8.81326	3
												8.88727	3
												8.85927	3
												8.88308	3
												8.9174	3
												8.93107	3
												9.0254	3
												9.04618	3
												9.03805	3
												9.10659	3
												9.27706	3
												9.34177	3
												9.30627	3
												9.37142	3
												9.5694	3
												9.58749	3
												9.71957	3
												9.73515	3
												9.72117	3
												9.81259	3
												9.87202	3
												9.9067	3
												10.0095	3
												10.1654	3
												10.1882	3
												10.2234	3
												10.235	3
												10.3169	3
												10.3095	3
												10.3297	3
												10.3405	3
												10.4246	3
												10.4091	3
												10.4037	3
												10.4155	3
												10.472	3
												10.4751	3
												10.4826	3
												10.6638	3
												10.7231	3
												10.6938	3
												10.7263	3
												10.7414	3
												10.7721	3
												10.9062	3
												10.8609	3
												10.8814	3
												10.886	3
												10.9296	3
												11.0163	3
												11.0807	3
												11.0892	3
												11.1266	3
												11.1421	3
												11.1551	3
												11.2158	3
												11.2385	3
												11.2818	3
												11.3489	3
												11.3939	3
												11.3912	3
												11.5839	3
												11.628	3
												11.5829	3
												11.7163	3
												11.7445	3
												11.7975	3
												11.8146	3
												11.8702	3
												11.8363	3
												11.8688	3
												11.9427	3
												11.9896	3
												12.0617	3
												12.1369	3
												12.2534	3
												12.2522	3
												12.3838	3
												12.4092	3
												12.3698	3
												12.4139	3
												12.4724	3
												12.5393	3
												12.5391	3
												12.588	3
												12.579	3
												12.636	3
												12.6974	3
												12.7149	3
												12.8221	3
												12.9142	3
												13.061	3
												13.2517	3
												13.3021	3
												13.4013	3
												13.5122	3
												13.525	3
												13.5707	3
												13.694	3
												13.8313	3
												13.7896	3
												13.7946	3
												13.8783	3
												13.9565	3
												13.9132	3
												13.9378	3
												13.9287	3
												14.0096	3
												13.9902	3
												14.1673	3
												14.1585	3
												14.2752	3
												14.3413	3
												14.3593	3
												14.385	3
												14.415	3
												14.3702	3
												14.484	3
												14.4923	3
												14.461	3
												14.5542	3
												14.5584	3
												14.5468	3
												14.8205	3
												14.7615	3
												14.8647	3
												14.9033	3
												14.9489	3
												15.0625	3
												15.1229	3
												15.0901	3
												15.1848	3
												15.2101	3
												15.2981	3
												15.3344	3
												15.2813	3
												15.2979	3
												15.4115	3
												15.5679	3
												15.5549	3
												15.6272	3
												15.7451	3
												15.8106	3
												15.899	3
												16.0383	3
												16.0955	3
												16.1765	3
												16.217	3
												16.4272	3
												16.4545	3
												16.4892	3
												16.5721	3
												16.6552	3
												16.7673	3
												16.8308	3
												16.7815	3
												16.9101	3
												17.0498	3
												17.1667	3
												17.2549	3
												17.5573	3
												17.7735	3
												17.8273	3
												17.9056	3
												17.8882	3
												17.9468	3
												18.0036	3
												18.006	3
												18.0768	3
												18.0977	3
												18.2074	3
												18.7571	3
												18.775	3
												18.8339	3
												18.9125	3
												19.0549	3
												19.6979	3
												19.8494	3
												20.8442	3
												21.5488	3
												21.5281	3
												22.4036	3
												22.5283	3
												26.7844	3
												26.976	3
												27.2928	3
												6.22957	4
												6.65204	4
												7.94391	4
												8.11108	4
												8.21446	4
												8.21163	4
												8.45936	4
												8.48801	4
												8.84719	4
												9.11623	4
												9.2471	4
												9.49055	4
												9.59564	4
												9.62597	4
												10.0497	4
												10.157	4
												10.2277	4
												10.3252	4
												10.4137	4
												10.7762	4
												10.7529	4
												10.7415	4
												10.8228	4
												10.8447	4
												11.1397	4
												11.21	4
												11.2518	4
												11.4952	4
												12.0744	4
												12.2037	4
												12.298	4
												12.391	4
												12.4093	4
												12.6028	4
												12.6696	4
												12.8598	4
												12.8507	4
												12.889	4
												12.9271	4
												13.238	4
												13.4357	4
												13.7533	4
												13.7245	4
												14.1684	4
												14.2823	4
												14.2744	4
												14.2541	4
												14.3947	4
												14.6002	4
												14.8489	4
												14.8773	4
												14.9073	4
												14.9187	4
												15.1836	4
												15.2556	4
												15.3075	4
												15.3724	4
												15.5167	4
												15.545	4
												15.7794	4
												16.4554	4
												16.713	4
												16.7672	4
												16.7553	4
												17.0785	4
												17.216	4
												17.2802	4
												17.309	4
												17.338	4
												17.5338	4
												17.649	4
												17.8249	4
												18.1294	4
												18.6667	4
												18.8876	4
												19.0451	4
												19.138	4
												19.3529	4
												19.3171	4
												19.9999	4
												20.0039	4
												20.0391	4
												20.2833	4
												20.7163	4
												20.9527	4
												21.011	4
												21.0307	4
												21.6195	4
												21.9926	4
												22.1741	4
												22.3265	4
												22.5075	4
												22.8755	4
												23.1269	4
												23.1171	4
												23.2554	4
												23.4925	4
												23.9909	4
												24.1156	4
												25.1357	4
												26.3222	4
												28.191	4
												31.1262	4
												10.933	5
												12.2514	5
												12.3911	5
												12.5666	5
												12.6596	5
												12.762	5
												13.3167	5
												14.2307	5
												14.5251	5
												14.6665	5
												14.8646	5
												15.5098	5
												15.7193	5
												16.1749	5
												16.2541	5
												16.5501	5
												16.7676	5
												16.7612	5
												16.7912	5
												17.1075	5
												17.2674	5
												17.6785	5
												17.9585	5
												18.2098	5
												19.4886	5
												20.5899	5
												20.8529	5
												21.5294	5
												22.312	5
												22.3425	5
												22.5233	5
												22.8498	5
												23.1773	5
												23.6311	5
												24.5196	5
												24.8368	5
												26.2084	5
												15.2737	6
												15.6332	6
												16.5721	6
												18.2341	6
												18.8431	6
												21.501	6
												31.4749	6
												18.7803	7
												27.0935	7
												28.2267	7
												24.0218	8
												26.4692	8
												Length [um]	number of rings
												x	y

## Sheet: t = 9
pTrp_SepF + pSVA5910		191212
t = 9		I			II			III				all
		Length [um]	number of rings		Length [um]	number of rings		Length [um]	number of rings			1.51746	1
		x	y		x	y		x	y			1.65949	1
		1.84186	1		1.51746	1		1.80264	1			1.80264	1
		1.8488	1		1.65949	1		1.8643	1			1.84186	1
		1.91552	1		1.84815	1		1.82615	1			1.8488	1
		1.89473	2		2.07547	1		2.3843	1			1.84815	1
		1.9124	1		2.09091	1		2.57238	1			1.8643	1
		2.01384	1		2.2021	1		2.55896	1			1.82615	1
		2.04638	1		2.23486	2		2.6024	1			1.91552	1
		2.15706	1		2.30428	1		2.71039	1			1.9124	1
		2.25897	2		2.38258	1		2.70893	1			2.01384	1
		2.4067	1		2.53991	1		2.76581	1			2.04638	1
		2.49063	1		2.74487	1		2.83879	2			2.07547	1		serie	equation	formula	a	b	r2	goodness
		2.54914	1		3.05388	1		2.96343	1			2.09091	1		all	y = a+bx	y = 0.73+0.13x r²=0.42	0.73032	0.129885	0.423826	0.422665
		2.59459	3		3.07365	1		2.9335	1			2.15706	1
		2.65516	1		3.17208	2		3.10077	1			2.2021	1
		2.76607	1		3.17903	1		3.13773	1			2.30428	1
		2.85272	1		3.2174	1		3.31847	1			2.38258	1
		2.81055	1		3.29702	1		3.56692	1			2.3843	1
		2.92058	1		3.27678	1		3.64715	1			2.4067	1
		3.13727	1		3.29549	3		3.73027	1			2.49063	1
		3.17107	1		3.2945	1		3.81856	1			2.54914	1
		3.17131	2		3.28005	2		3.87037	1			2.53991	1
		3.20783	2		3.51577	1		4.24834	1			2.57238	1
		3.19136	1		3.53141	1		4.26031	2			2.55896	1
		3.33006	2		3.60217	1		4.29624	1			2.65516	1
		3.37814	1		3.81817	1		4.36264	1			2.6024	1
		3.6082	1		3.93881	1		4.38435	1			2.71039	1
		3.81704	1		3.92916	1		4.3978	2			2.70893	1
		3.78512	2		3.91061	1		4.43781	1			2.76607	1
		3.8022	1		3.99417	1		4.49376	1			2.74487	1
		3.88957	2		4.09042	1		4.59036	1			2.76581	1
		3.99693	2		4.11485	2		4.66561	1			2.85272	1
		4.01578	1		4.17242	2		4.68677	1			2.81055	1
		4.15713	1		4.4621	1		4.84305	1			2.92058	1
		4.13923	1		4.60859	1		5.16581	1			2.96343	1
		4.16592	2		4.61823	1		5.14011	1			2.9335	1
		4.18023	1		4.67871	1		5.46903	1			3.05388	1
		4.23719	1		4.67052	1		5.63227	1			3.07365	1
		4.29024	2		4.73889	1		5.64708	2			3.10077	1
		4.33415	1		4.69938	1		5.66792	1			3.13727	1
		4.31932	1		4.68324	1		5.74295	1			3.17107	1
		4.37415	1		4.7273	1		5.76361	1			3.17903	1
		4.37658	1		4.9745	1		5.8215	1			3.13773	1
		4.44677	1		4.96433	3		5.7903	1			3.19136	1
		4.57664	1		5.07727	1		5.82353	1			3.2174	1
		4.5697	1		5.24137	1		6.11981	1			3.29702	1
		4.60956	1		5.31079	1		6.18301	1			3.27678	1
		4.59681	1		5.35835	2		6.35131	1			3.2945	1
		4.63702	1		5.4331	2		6.33964	1			3.37814	1
		4.66106	1		5.52051	1		6.53662	2			3.31847	1
		4.73525	2		5.54496	1		6.61226	1			3.51577	1
		4.95556	1		5.59804	1		6.59736	2			3.53141	1
		5.01858	1		5.74095	2		6.6045	2			3.56692	1
		5.06505	1		5.79289	2		6.64835	1			3.6082	1
		5.09779	1		5.83724	1		7.00537	1			3.60217	1
		5.19726	1		5.86486	1		7.08723	1			3.64715	1
		5.23832	1		5.86978	2		7.11438	2			3.73027	1
		5.27993	1		5.85952	2		7.19771	1			3.81704	1
		5.41894	3		5.92196	2		7.17447	1			3.8022	1
		5.40245	1		6.14404	2		7.46634	2			3.81817	1
		5.48283	2		6.22327	2		7.52793	1			3.81856	1
		5.61422	3		6.22842	1		7.55654	1			3.87037	1
		5.70298	1		6.30519	1		7.65274	1			3.93881	1
		5.68472	2		6.35287	2		7.66913	3			3.92916	1
		5.69358	1		6.32418	1		7.67924	1			3.91061	1
		5.66825	1		6.34519	2		7.68918	1			4.01578	1
		5.78169	1		6.31508	2		7.68066	1			3.99417	1
		5.81383	1		6.41494	1		7.75482	1			4.09042	1
		5.79169	1		6.43473	1		8.14889	1			4.15713	1
		5.93463	2		6.38348	2		8.16821	2			4.13923	1
		5.94776	2		6.39063	1		8.23346	2			4.18023	1
		6.04269	1		6.40619	1		8.30437	1			4.23719	1
		6.04314	1		6.51007	2		8.26517	1			4.24834	1
		6.06824	3		6.68621	1		8.3394	1			4.33415	1
		6.24063	3		6.71445	2		8.49088	3			4.31932	1
		6.29476	1		6.72657	1		8.62507	1			4.29624	1
		6.3339	2		6.80321	1		8.67478	2			4.37415	1
		6.38446	1		6.82448	2		8.77602	1			4.37658	1
		6.42612	1		6.81124	2		8.90544	1			4.36264	1
		6.43875	1		6.82688	1		8.8986	3			4.38435	1
		6.44379	1		6.83437	2		8.8896	3			4.44677	1
		6.48104	2		7.02276	1		8.92355	2			4.4621	1
		6.47694	2		7.06194	3		8.93984	2			4.43781	1
		6.54808	2		7.09261	2		8.95852	2			4.49376	1
		6.66323	1		7.16959	2		8.97792	2			4.57664	1
		6.68444	1		7.19965	2		9.0219	2			4.5697	1
		6.73963	1		7.24638	1		9.09515	2			4.60956	1
		6.74051	2		7.29259	1		9.06168	2			4.59681	1
		6.88931	1		7.47469	2		9.08758	3			4.60859	1
		6.88717	1		7.59374	2		9.11297	1			4.59036	1
		6.9389	1		7.62365	1		9.20132	1			4.63702	1
		6.89811	2		7.68085	2		9.35775	1			4.66106	1
		6.99981	2		7.82567	2		9.51817	1			4.61823	1
		7.14434	1		7.94912	2		9.70358	3			4.67871	1
		7.15339	2		8.17986	2		9.7833	1			4.67052	1
		7.28551	1		8.2245	2		9.77198	2			4.66561	1
		7.34931	2		8.19238	1		9.78003	4			4.73889	1
		7.52535	2		8.29508	1		9.85254	1			4.69938	1
		7.61963	1		8.25715	1		9.86612	1			4.68324	1
		7.62853	2		8.3884	2		9.92249	3			4.7273	1
		7.65537	3		8.43511	1		10.0354	2			4.68677	1
		7.71715	2		8.42519	2		10.0518	3			4.84305	1
		7.68647	2		8.46443	2		10.125	1			4.95556	1
		7.73737	2		8.46058	2		10.2726	2			4.9745	1
		7.74198	2		8.57147	1		10.3509	3			5.01858	1
		7.83584	2		8.61135	2		10.3633	3			5.06505	1
		7.89149	3		8.69944	1		10.3418	4			5.09779	1
		7.86608	1		8.7006	2		10.4369	2			5.07727	1
		7.89158	2		8.7015	2		10.4018	3			5.19726	1
		8.02703	2		8.73829	2		10.5303	1			5.16581	1
		8.00362	1		8.87268	2		10.5081	2			5.14011	1
		8.01834	2		8.89806	2		10.568	1			5.23832	1
		8.14638	1		8.96861	2		10.5466	3			5.24137	1
		8.23034	1		9.00383	2		10.6586	1			5.27993	1
		8.37314	2		9.09247	1		10.7905	3			5.31079	1
		8.47087	2		9.07332	1		10.8404	1			5.40245	1
		8.4658	3		9.08909	3		10.9151	2			5.52051	1
		8.48574	2		9.12115	2		10.9045	3			5.46903	1
		8.52547	2		9.16671	2		10.9411	1			5.54496	1
		8.61405	2		9.23026	1		10.9817	1			5.59804	1
		8.6437	3		9.30122	1		10.9256	2			5.63227	1
		8.67763	1		9.3801	3		11.0718	2			5.70298	1
		8.68076	4		9.48896	2		11.1505	3			5.69358	1
		8.72044	4		9.45582	2		11.3074	2			5.66825	1
		8.78524	2		9.57634	2		11.3325	1			5.66792	1
		8.88735	1		9.60692	2		11.3382	1			5.78169	1
		8.92328	1		9.66094	2		11.4022	1			5.74295	1
		9.0241	1		9.65825	3		11.4853	1			5.76361	1
		9.08652	2		9.7449	3		11.4695	1			5.81383	1
		9.10264	3		9.75739	2		11.5029	1			5.79169	1
		9.28447	1		9.76385	3		11.5848	1			5.83724	1
		9.29561	3		9.82205	2		11.6048	1			5.8215	1
		9.33279	3		9.86331	1		11.7032	2			5.7903	1
		9.32054	1		9.95765	3		11.7999	3			5.82353	1
		9.36459	3		9.96564	2		12.1666	1			5.86486	1
		9.48077	2		10.0637	4		12.2741	4			6.04269	1
		9.4383	1		10.0352	2		12.2872	1			6.04314	1
		9.54419	2		10.1116	3		12.4804	2			6.11981	1
		9.49586	2		10.1999	2		12.4941	1			6.22842	1
		9.50422	1		10.2151	3		12.5395	2			6.18301	1
		9.58261	3		10.2576	2		12.5609	1			6.29476	1
		9.66865	2		10.2263	2		12.5721	1			6.30519	1
		9.66438	1		10.3218	4		12.6701	4			6.32418	1
		9.73247	2		10.2911	3		12.6758	1			6.35131	1
		9.86405	2		10.3354	2		12.7601	3			6.33964	1
		10.0148	1		10.3903	1		12.8297	2			6.38446	1
		10.0273	3		10.3415	1		12.8326	2			6.42612	1
		10.1812	2		10.3907	2		13.0553	2			6.41494	1
		10.157	3		10.4155	2		13.0453	2			6.43473	1
		10.2577	3		10.4625	2		13.1566	3			6.39063	1
		10.2455	2		10.5033	2		13.2363	3			6.40619	1
		10.3617	1		10.5155	1		13.3753	2			6.43875	1
		10.4262	2		10.5323	1		13.5634	3			6.44379	1
		10.4672	2		10.5761	2		13.668	2			6.61226	1
		10.6746	3		10.541	2		13.8285	3			6.66323	1
		10.7184	4		10.6398	4		13.9668	2			6.68444	1
		10.713	2		10.7064	1		13.9146	5			6.68621	1
		10.7092	4		10.7194	3		14.0896	2			6.64835	1
		10.7537	2		10.6697	2		14.4206	2			6.73963	1
		10.7353	1		10.7846	4		14.3753	4			6.72657	1
		10.734	2		10.8557	3		14.5628	2			6.80321	1
		10.7702	2		10.8817	3		14.6206	2			6.88931	1
		10.7372	1		10.9331	3		14.8081	3			6.88717	1
		10.7992	1		10.9394	2		14.8676	3			6.82688	1
		10.9191	3		10.9933	3		14.906	2			6.9389	1
		10.8617	2		11.0441	2		14.9872	2			7.00537	1
		11.016	2		11.0384	3		15.0015	2			7.02276	1
		11.0616	3		11.1123	1		15.0031	2			7.14434	1
		11.0588	2		11.1209	2		14.9643	2			7.08723	1
		11.0727	2		11.1511	2		15.0479	2			7.19771	1
		11.1964	2		11.2298	4		15.0782	2			7.17447	1
		11.1876	2		11.2174	3		15.1601	1			7.24638	1
		11.3308	2		11.1882	1		15.1618	4			7.28551	1
		11.3224	2		11.2722	2		15.2464	4			7.29259	1
		11.3292	3		11.3203	2		15.2818	2			7.52793	1
		11.3579	3		11.4697	3		15.3335	2			7.55654	1
		11.5253	1		11.4613	2		15.5191	2			7.61963	1
		11.6187	2		11.8244	2		15.499	3			7.62365	1
		11.5728	2		11.8282	3		15.5331	4			7.65274	1
		11.6686	2		11.89	4		15.7763	2			7.67924	1
		11.6818	2		11.8455	4		15.7767	2			7.68918	1
		11.8358	3		11.8602	3		15.8163	2			7.68066	1
		11.8474	4		11.9331	3		15.9568	1			7.75482	1
		11.8554	2		11.9084	3		16.0339	2			7.86608	1
		11.9206	2		11.9547	2		16.2502	2			8.00362	1
		11.9846	1		11.9736	2		16.242	3			8.14638	1
		12.0366	2		11.9674	3		16.3111	1			8.14889	1
		12.0479	1		12.0538	3		16.2544	1			8.23034	1
		12.1362	2		12.1298	1		16.2625	2			8.19238	1
		12.1296	3		12.1283	3		16.4906	8			8.29508	1
		12.1179	2		12.1268	1		16.5441	1			8.25715	1
		12.0989	3		12.2087	2		16.7063	1			8.30437	1
		12.3722	2		12.2416	3		16.742	2			8.26517	1
		12.4441	3		12.3118	3		16.9021	1			8.3394	1
		12.4801	2		12.331	2		16.9153	1			8.43511	1
		12.4293	2		12.2902	3		16.9371	1			8.57147	1
		12.4974	2		12.4381	2		17.1506	3			8.62507	1
		12.5975	4		12.4735	3		17.1919	1			8.67763	1
		12.6512	2		12.4413	3		17.2058	2			8.69944	1
		12.6211	2		12.6332	4		17.2073	3			8.77602	1
		12.7473	1		12.7486	2		17.4216	3			8.88735	1
		12.7854	4		12.7474	4		17.7161	2			8.90544	1
		12.8772	3		12.803	3		17.7339	3			8.92328	1
		12.9158	2		12.835	2		17.7236	3			9.0241	1
		12.9095	2		12.8579	1		17.7616	2			9.09247	1
		13.1236	4		12.8742	3		17.7882	5			9.07332	1
		13.1722	2		13.0144	4		17.8027	6			9.11297	1
		13.3439	1		13.0658	3		17.9706	4			9.23026	1
		13.3449	2		13.1809	4		18.0014	4			9.20132	1
		13.3618	3		13.2562	3		18.3179	2			9.28447	1
		13.3395	2		13.2989	3		18.2687	2			9.32054	1
		13.4258	2		13.4562	3		18.3557	2			9.30122	1
		13.4727	1		13.5962	5		18.3512	3			9.35775	1
		13.4998	3		13.6966	3		18.406	2			9.4383	1
		13.5494	2		13.7209	1		18.4864	3			9.50422	1
		13.6266	3		13.7936	2		18.5965	7			9.51817	1
		13.6201	3		13.8299	3		18.9148	5			9.66438	1
		13.8287	3		13.8283	3		19.1611	3			9.7833	1
		13.8084	3		13.9206	3		19.1701	3			9.86331	1
		13.8238	1		13.944	2		19.1616	5			9.85254	1
		13.7819	1		14.0638	2		19.1823	3			9.86612	1
		13.8735	1		14.199	3		19.5546	3			10.0148	1
		13.9192	4		14.2329	3		19.5887	1			10.125	1
		13.9636	3		14.2837	2		19.8306	1			10.3617	1
		13.9643	1		14.4346	3		19.8575	2			10.3903	1
		14.0262	4		14.6595	4		19.9649	2			10.3415	1
		14.1575	4		14.6775	3		20.1089	3			10.5155	1
		14.1736	3		14.6467	1		20.1021	5			10.5303	1
		14.2809	2		14.6714	2		20.3305	1			10.5323	1
		14.2752	3		14.7147	2		20.4143	2			10.568	1
		14.2949	4		14.7787	5		20.4145	2			10.6586	1
		14.3046	3		14.7905	3		20.4145	3			10.7064	1
		14.4843	3		14.8357	6		20.4188	4			10.7353	1
		14.4593	3		14.8523	2		20.4298	4			10.7372	1
		14.5244	2		14.9291	2		20.431	6			10.7992	1
		14.5732	3		14.9189	4		20.4851	3			10.8404	1
		14.6053	1		14.909	4		20.7161	3			10.9411	1
		14.585	4		15.1026	1		20.7737	3			10.9817	1
		14.6761	5		15.1917	2		20.9595	4			11.1123	1
		14.7303	1		15.1678	4		21.0041	2			11.1882	1
		14.7351	3		15.2986	4		21.3089	3			11.3325	1
		14.7894	4		15.3269	3		21.3435	6			11.3382	1
		14.8768	2		15.3598	4		21.8261	5			11.4022	1
		14.9837	2		15.3604	2		21.9806	1			11.4853	1
		14.9518	3		15.5145	2		22.198	4			11.4695	1
		14.961	3		16.0479	2		22.2358	4			11.5029	1
		15.1439	3		16.1416	4		22.4424	2			11.5253	1
		15.1047	3		16.156	3		22.4943	1			11.5848	1
		15.1373	4		16.2756	2		22.5897	3			11.6048	1
		15.0822	2		16.3364	5		22.6423	4			11.9846	1
		15.2088	3		16.6819	3		22.7765	2			12.0479	1
		15.1502	4		16.7202	3		23.5597	3			12.1298	1
		15.2508	4		16.8345	2		23.6105	3			12.1268	1
		15.3215	3		16.8577	2		23.858	5			12.1666	1
		15.2795	2		16.8716	4		24.2396	4			12.2872	1
		15.4213	4		16.9124	3		24.4806	2			12.4941	1
		15.5298	3		16.9312	2		24.7986	3			12.5609	1
		15.4713	2		16.9699	4		24.9058	3			12.5721	1
		15.6974	2		16.971	2		25.3769	2			12.6758	1
		15.8333	4		16.9687	3		25.5629	4			12.7473	1
		15.9028	2		17.1028	2		25.7197	3			12.8579	1
		15.8954	4		17.1701	4		25.7677	3			13.3439	1
		16.044	4		17.3264	3		25.9383	3			13.4727	1
		16.0964	3		17.3417	3		26.2989	4			13.7209	1
		16.1887	2		17.3338	5		26.4374	8			13.8238	1
		16.1908	3		17.3799	5		26.7271	4			13.7819	1
		16.338	2		17.5045	5		26.9291	5			13.8735	1
		16.3452	3		17.5494	5		27.512	2			13.9643	1
		16.6832	3		17.5286	1		27.5308	3			14.6053	1
		16.7901	2		17.4981	4		28.1082	6			14.6467	1
		16.9691	5		17.5936	2		28.8332	3			14.7303	1
		17.0908	3		17.9287	3		30.5787	4			15.1026	1
		17.1135	3		18.0313	2						15.1601	1
		17.1779	3		18.0328	4						15.9568	1
		17.4444	2		18.0082	1						16.3111	1
		17.4875	4		18.1046	2						16.2544	1
		17.5084	2		18.1464	3						16.5441	1
		17.5489	3		18.1516	2						16.7063	1
		17.5578	2		18.1486	5						16.9021	1
		17.5632	2		18.1913	4						16.9153	1
		17.8337	2		18.3703	2						16.9371	1
		17.9377	2		18.9559	5						17.1919	1
		17.9279	3		19.0023	5						17.5286	1
		17.8793	5		19.2476	3						18.0082	1
		18.0936	1		19.3468	4						18.0936	1
		18.2906	4		19.3103	3						18.6546	1
		18.4268	4		19.491	3						18.5936	1
		18.4828	3		19.7082	4						19.0402	1
		18.4705	3		19.8106	2						19.5887	1
		18.4636	5		19.816	2						19.8306	1
		18.4632	6		20.0044	4						20.3088	1
		18.5132	3		20.0175	4						20.3305	1
		18.5833	5		20.1411	3						20.4081	1
		18.6189	3		20.1735	6						21.1354	1
		18.6495	3		20.4081	1						21.3128	1
		18.6546	1		20.4777	4						21.8834	1
		18.5936	1		20.5503	2						21.9806	1
		18.6754	3		20.6979	5						22.4943	1
		18.7361	6		20.783	5						24.9574	1
		18.7219	5		20.7404	5						1.89473	2
		18.7299	3		20.8389	4						2.25897	2
		18.76	3		20.907	4						2.23486	2
		18.8954	3		21.2395	2						2.83879	2
		19.043	4		21.3775	4						3.17131	2
		19.0402	1		21.4265	2						3.17208	2
		19.5607	3		21.6376	5						3.20783	2
		19.6378	3		21.622	3						3.28005	2
		19.8594	4		21.7491	3						3.33006	2
		19.9036	5		21.7155	3						3.78512	2
		20.0168	3		21.8834	1						3.88957	2
		20.0473	3		22.1791	3						3.99693	2
		20.1092	4		22.3067	3						4.11485	2
		20.1671	4		22.6464	3						4.16592	2
		20.3088	1		22.89	2						4.17242	2
		20.2841	6		23.2561	5						4.29024	2
		20.5266	4		23.211	3						4.26031	2
		20.5362	4		23.2852	5						4.3978	2
		20.6619	5		23.3486	5						4.73525	2
		20.6675	2		23.376	4						5.35835	2
		20.6073	2		23.6924	5						5.4331	2
		20.7298	4		23.9073	4						5.48283	2
		20.7374	5		24.1602	2						5.64708	2
		20.8924	2		24.509	5						5.68472	2
		20.9788	5		24.6927	7						5.74095	2
		21.0756	2		24.9705	5						5.79289	2
		21.1354	1		25.3016	9						5.86978	2
		21.2573	4		25.8114	4						5.85952	2
		21.3128	1		25.8881	6						5.93463	2
		21.4334	4		25.9313	5						5.94776	2
		21.4342	2		25.9895	3						5.92196	2
		21.5359	3		26.0387	5						6.14404	2
		21.6029	5		26.7584	4						6.22327	2
		21.5888	4		27.4702	6						6.3339	2
		21.8472	3		29.5112	2						6.35287	2
		21.8754	3		32.98	4						6.34519	2
		22.0011	4									6.31508	2
		21.9998	2									6.38348	2
		22.2761	7									6.48104	2
		22.2942	4									6.47694	2
		22.3762	4									6.54808	2
		22.4939	4									6.51007	2
		22.5351	4									6.53662	2
		22.5882	5									6.59736	2
		22.6224	3									6.6045	2
		22.95	2									6.74051	2
		23.1371	4									6.71445	2
		23.2353	4									6.82448	2
		23.2747	4									6.81124	2
		23.2974	4									6.83437	2
		23.6659	4									6.89811	2
		23.792	5									6.99981	2
		23.8944	9									7.09261	2
		23.9709	2									7.11438	2
		24.0511	5									7.15339	2
		24.1041	2									7.16959	2
		24.395	5									7.19965	2
		24.4464	5									7.34931	2
		24.5938	3									7.47469	2
		24.6092	4									7.46634	2
		24.671	5									7.52535	2
		24.866	4									7.59374	2
		24.9278	2									7.62853	2
		24.9574	1									7.71715	2
		24.9784	3									7.68647	2
		25.0226	2									7.68085	2
		25.2289	3									7.73737	2
		25.4736	3									7.74198	2
		25.5812	5									7.83584	2
		25.9159	3									7.82567	2
		26.0104	5									7.89158	2
		26.3708	4									7.94912	2
		26.4209	4									8.02703	2
		26.7984	6									8.01834	2
		26.9445	5									8.17986	2
		27.0579	6									8.16821	2
		27.0588	4									8.2245	2
		27.2614	3									8.23346	2
		27.3063	5									8.37314	2
		27.6486	5									8.3884	2
		28.3534	4									8.42519	2
		28.4018	5									8.47087	2
		29.2894	3									8.48574	2
		29.5541	8									8.46443	2
		30.3708	6									8.46058	2
		30.7384	4									8.52547	2
		32.1746	5									8.61405	2
		32.8806	6									8.61135	2
		35.112	7									8.7006	2
		36.1713	3									8.7015	2
		38.8577	5									8.67478	2
												8.73829	2
												8.78524	2
												8.87268	2
												8.89806	2
												8.96861	2
												8.92355	2
												8.93984	2
												8.95852	2
												9.00383	2
												8.97792	2
												9.0219	2
												9.08652	2
												9.09515	2
												9.06168	2
												9.12115	2
												9.16671	2
												9.48077	2
												9.48896	2
												9.45582	2
												9.54419	2
												9.49586	2
												9.57634	2
												9.60692	2
												9.66865	2
												9.66094	2
												9.73247	2
												9.75739	2
												9.77198	2
												9.86405	2
												9.82205	2
												9.96564	2
												10.0352	2
												10.0354	2
												10.1812	2
												10.1999	2
												10.2455	2
												10.2576	2
												10.2263	2
												10.3354	2
												10.2726	2
												10.3907	2
												10.4262	2
												10.4155	2
												10.4625	2
												10.4369	2
												10.4672	2
												10.5033	2
												10.5081	2
												10.5761	2
												10.541	2
												10.713	2
												10.6697	2
												10.7537	2
												10.734	2
												10.7702	2
												10.8617	2
												10.9151	2
												10.9394	2
												10.9256	2
												11.016	2
												11.0441	2
												11.0588	2
												11.0727	2
												11.0718	2
												11.1209	2
												11.1511	2
												11.1964	2
												11.1876	2
												11.2722	2
												11.3074	2
												11.3308	2
												11.3224	2
												11.3203	2
												11.4613	2
												11.6187	2
												11.5728	2
												11.6686	2
												11.6818	2
												11.7032	2
												11.8244	2
												11.8554	2
												11.9206	2
												11.9547	2
												11.9736	2
												12.0366	2
												12.1362	2
												12.1179	2
												12.2087	2
												12.331	2
												12.3722	2
												12.4801	2
												12.4293	2
												12.4381	2
												12.4804	2
												12.4974	2
												12.5395	2
												12.6512	2
												12.6211	2
												12.7486	2
												12.835	2
												12.8297	2
												12.8326	2
												12.9158	2
												12.9095	2
												13.0553	2
												13.0453	2
												13.1722	2
												13.3449	2
												13.3395	2
												13.3753	2
												13.4258	2
												13.5494	2
												13.668	2
												13.7936	2
												13.944	2
												13.9668	2
												14.0638	2
												14.0896	2
												14.2809	2
												14.2837	2
												14.4206	2
												14.5244	2
												14.5628	2
												14.6206	2
												14.6714	2
												14.7147	2
												14.8768	2
												14.8523	2
												14.9291	2
												14.906	2
												14.9837	2
												14.9872	2
												15.0015	2
												15.0031	2
												14.9643	2
												15.0479	2
												15.0782	2
												15.0822	2
												15.1917	2
												15.2795	2
												15.2818	2
												15.3335	2
												15.3604	2
												15.4713	2
												15.5145	2
												15.5191	2
												15.6974	2
												15.7763	2
												15.7767	2
												15.8163	2
												15.9028	2
												16.0479	2
												16.0339	2
												16.1887	2
												16.2502	2
												16.2756	2
												16.2625	2
												16.338	2
												16.742	2
												16.7901	2
												16.8345	2
												16.8577	2
												16.9312	2
												16.971	2
												17.1028	2
												17.2058	2
												17.4444	2
												17.5084	2
												17.5578	2
												17.5632	2
												17.5936	2
												17.7161	2
												17.7616	2
												17.8337	2
												17.9377	2
												18.0313	2
												18.1046	2
												18.1516	2
												18.3179	2
												18.2687	2
												18.3703	2
												18.3557	2
												18.406	2
												19.8106	2
												19.816	2
												19.8575	2
												19.9649	2
												20.4143	2
												20.4145	2
												20.5503	2
												20.6675	2
												20.6073	2
												20.8924	2
												21.0041	2
												21.0756	2
												21.2395	2
												21.4342	2
												21.4265	2
												21.9998	2
												22.4424	2
												22.7765	2
												22.89	2
												22.95	2
												23.9709	2
												24.1041	2
												24.1602	2
												24.4806	2
												24.9278	2
												25.0226	2
												25.3769	2
												27.512	2
												29.5112	2
												2.59459	3
												3.29549	3
												4.96433	3
												5.41894	3
												5.61422	3
												6.06824	3
												6.24063	3
												7.06194	3
												7.65537	3
												7.66913	3
												7.89149	3
												8.4658	3
												8.49088	3
												8.6437	3
												8.8986	3
												8.8896	3
												9.08909	3
												9.08758	3
												9.10264	3
												9.29561	3
												9.33279	3
												9.36459	3
												9.3801	3
												9.58261	3
												9.65825	3
												9.7449	3
												9.70358	3
												9.76385	3
												9.92249	3
												9.95765	3
												10.0273	3
												10.0518	3
												10.1116	3
												10.157	3
												10.2577	3
												10.2151	3
												10.2911	3
												10.3509	3
												10.3633	3
												10.4018	3
												10.5466	3
												10.6746	3
												10.7194	3
												10.7905	3
												10.9191	3
												10.8557	3
												10.8817	3
												10.9045	3
												10.9331	3
												10.9933	3
												11.0384	3
												11.0616	3
												11.1505	3
												11.2174	3
												11.3292	3
												11.3579	3
												11.4697	3
												11.8282	3
												11.7999	3
												11.8358	3
												11.8602	3
												11.9331	3
												11.9084	3
												11.9674	3
												12.0538	3
												12.1296	3
												12.0989	3
												12.1283	3
												12.2416	3
												12.3118	3
												12.2902	3
												12.4441	3
												12.4735	3
												12.4413	3
												12.803	3
												12.7601	3
												12.8772	3
												12.8742	3
												13.0658	3
												13.1566	3
												13.2562	3
												13.2363	3
												13.2989	3
												13.3618	3
												13.4998	3
												13.4562	3
												13.5634	3
												13.6266	3
												13.6201	3
												13.6966	3
												13.8287	3
												13.8084	3
												13.8299	3
												13.8283	3
												13.8285	3
												13.9636	3
												13.9206	3
												14.1736	3
												14.199	3
												14.2329	3
												14.2752	3
												14.3046	3
												14.4843	3
												14.4593	3
												14.4346	3
												14.5732	3
												14.6775	3
												14.7351	3
												14.7905	3
												14.8081	3
												14.8676	3
												14.9518	3
												14.961	3
												15.1439	3
												15.1047	3
												15.2088	3
												15.3215	3
												15.3269	3
												15.5298	3
												15.499	3
												16.0964	3
												16.156	3
												16.1908	3
												16.242	3
												16.3452	3
												16.6832	3
												16.6819	3
												16.7202	3
												16.9124	3
												16.9687	3
												17.0908	3
												17.1135	3
												17.1506	3
												17.1779	3
												17.2073	3
												17.3264	3
												17.3417	3
												17.4216	3
												17.5489	3
												17.7339	3
												17.7236	3
												17.9279	3
												17.9287	3
												18.1464	3
												18.3512	3
												18.4828	3
												18.4705	3
												18.5132	3
												18.4864	3
												18.6189	3
												18.6495	3
												18.6754	3
												18.7299	3
												18.76	3
												18.8954	3
												19.1611	3
												19.1701	3
												19.1823	3
												19.2476	3
												19.3103	3
												19.491	3
												19.5607	3
												19.5546	3
												19.6378	3
												20.0168	3
												20.0473	3
												20.1411	3
												20.1089	3
												20.4145	3
												20.4851	3
												20.7161	3
												20.7737	3
												21.3089	3
												21.5359	3
												21.622	3
												21.7491	3
												21.7155	3
												21.8472	3
												21.8754	3
												22.1791	3
												22.3067	3
												22.5897	3
												22.6224	3
												22.6464	3
												23.211	3
												23.5597	3
												23.6105	3
												24.5938	3
												24.7986	3
												24.9058	3
												24.9784	3
												25.2289	3
												25.4736	3
												25.7197	3
												25.7677	3
												25.9159	3
												25.9895	3
												25.9383	3
												27.2614	3
												27.5308	3
												28.8332	3
												29.2894	3
												36.1713	3
												8.68076	4
												8.72044	4
												9.78003	4
												10.0637	4
												10.3218	4
												10.3418	4
												10.6398	4
												10.7184	4
												10.7092	4
												10.7846	4
												11.2298	4
												11.8474	4
												11.89	4
												11.8455	4
												12.2741	4
												12.5975	4
												12.6332	4
												12.6701	4
												12.7854	4
												12.7474	4
												13.0144	4
												13.1236	4
												13.1809	4
												13.9192	4
												14.0262	4
												14.1575	4
												14.2949	4
												14.3753	4
												14.585	4
												14.6595	4
												14.7894	4
												14.9189	4
												14.909	4
												15.1373	4
												15.1502	4
												15.1678	4
												15.1618	4
												15.2508	4
												15.2464	4
												15.2986	4
												15.3598	4
												15.4213	4
												15.5331	4
												15.8333	4
												15.8954	4
												16.044	4
												16.1416	4
												16.8716	4
												16.9699	4
												17.1701	4
												17.4875	4
												17.4981	4
												17.9706	4
												18.0014	4
												18.0328	4
												18.1913	4
												18.2906	4
												18.4268	4
												19.043	4
												19.3468	4
												19.7082	4
												19.8594	4
												20.0044	4
												20.0175	4
												20.1092	4
												20.1671	4
												20.4188	4
												20.4298	4
												20.5266	4
												20.5362	4
												20.4777	4
												20.7298	4
												20.8389	4
												20.907	4
												20.9595	4
												21.2573	4
												21.3775	4
												21.4334	4
												21.5888	4
												22.0011	4
												22.198	4
												22.2942	4
												22.2358	4
												22.3762	4
												22.4939	4
												22.5351	4
												22.6423	4
												23.1371	4
												23.2353	4
												23.2747	4
												23.2974	4
												23.376	4
												23.6659	4
												23.9073	4
												24.2396	4
												24.6092	4
												24.866	4
												25.5629	4
												25.8114	4
												26.2989	4
												26.3708	4
												26.4209	4
												26.7584	4
												26.7271	4
												27.0588	4
												28.3534	4
												30.5787	4
												30.7384	4
												32.98	4
												13.5962	5
												13.9146	5
												14.6761	5
												14.7787	5
												16.3364	5
												16.9691	5
												17.3338	5
												17.3799	5
												17.5045	5
												17.5494	5
												17.7882	5
												17.8793	5
												18.1486	5
												18.4636	5
												18.5833	5
												18.7219	5
												18.9148	5
												18.9559	5
												19.0023	5
												19.1616	5
												19.9036	5
												20.1021	5
												20.6619	5
												20.6979	5
												20.7374	5
												20.783	5
												20.7404	5
												20.9788	5
												21.6029	5
												21.6376	5
												21.8261	5
												22.5882	5
												23.2561	5
												23.2852	5
												23.3486	5
												23.6924	5
												23.792	5
												23.858	5
												24.0511	5
												24.395	5
												24.4464	5
												24.509	5
												24.671	5
												24.9705	5
												25.5812	5
												25.9313	5
												26.0104	5
												26.0387	5
												26.9445	5
												26.9291	5
												27.3063	5
												27.6486	5
												28.4018	5
												32.1746	5
												38.8577	5
												14.8357	6
												17.8027	6
												18.4632	6
												18.7361	6
												20.1735	6
												20.2841	6
												20.431	6
												21.3435	6
												25.8881	6
												26.7984	6
												27.0579	6
												27.4702	6
												28.1082	6
												30.3708	6
												32.8806	6
												18.5965	7
												22.2761	7
												24.6927	7
												35.112	7
												16.4906	8
												26.4374	8
												29.5541	8
												23.8944	9
												25.3016	9
												Length [um]	number of rings
												x	y

## Sheet: t = 24
pTrp_SepF + pSVA5910		191212
t = 24		I			II			III				all
		Length [um]	number of rings		Length [um]	number of rings		Length [um]	number of rings			1.50581	1
		x	y		x	y		x	y			1.52759	1
		1.62098	1		1.50581	1		1.52759	1			1.62098	1
		2.26219	1		1.88536	1		2.17445	1			1.88536	1
		3.52521	1		2.05981	1		2.2772	1			2.05981	1							y = 0.49+0.17x
		3.81673	1		2.18441	1		2.32966	1			2.18441	1
		4.09435	2		2.87977	1		2.4328	1			2.17445	1
		4.21994	1		3.3613	1		2.79529	1			2.26219	1
		4.6664	1		3.51117	1		3.24412	1			2.2772	1
		5.13359	1		3.6691	1		3.47915	1			2.32966	1
		5.45934	1		3.81854	2		3.63283	1			2.4328	1
		5.41681	1		3.86793	1		3.95641	1			2.79529	1		serie	equation	formula	a	b	r2	goodness
		5.70965	1		3.97363	1		4.59316	1			2.87977	1		all	y = a+bx	y = 0.49+0.17x r²=0.37	0.494367	0.174075	0.373748	0.372751
		5.68307	1		4.10443	1		4.66822	1			3.24412	1
		5.78843	1		4.23212	2		5.00551	1			3.3613	1
		5.84917	3		4.34489	2		5.06411	1			3.47915	1
		5.8447	1		4.55012	2		5.07272	1			3.52521	1
		6.00336	2		4.69086	1		5.26385	2			3.51117	1
		5.98318	3		4.76816	1		5.26558	1			3.63283	1
		6.15782	1		5.09076	2		5.25432	1			3.6691	1
		6.22477	1		5.15677	1		5.28027	1			3.81673	1
		6.26405	1		5.39032	1		5.52563	1			3.86793	1
		6.50662	1		5.46432	2		5.69692	2			3.95641	1
		6.61188	1		5.82224	2		5.71626	2			3.97363	1
		6.8143	1		6.03987	1		5.73373	2			4.10443	1
		6.87961	1		6.16469	2		5.75102	1			4.21994	1
		7.12958	1		6.22429	2		5.85206	2			4.59316	1
		7.19207	2		6.29054	1		6.0557	1			4.6664	1
		7.24511	2		6.35953	1		6.10568	2			4.66822	1
		7.31807	1		6.366	1		6.20743	2			4.69086	1
		7.29864	1		6.42663	4		6.24585	2			4.76816	1
		7.28445	1		6.55159	1		7.04523	1			5.00551	1
		7.39516	2		6.55428	3		7.05884	1			5.06411	1
		7.43365	3		6.6559	2		7.21268	1			5.13359	1
		7.49947	2		6.70336	2		7.26961	1			5.07272	1
		7.65793	2		6.71092	2		7.27345	3			5.15677	1
		7.71424	1		6.78607	1		7.28291	2			5.26558	1
		7.75811	2		6.91949	2		7.33814	1			5.25432	1
		7.79873	2		6.93775	1		7.3492	1			5.28027	1
		7.93418	1		6.98448	1		7.46743	1			5.39032	1
		7.97384	2		6.95995	2		7.42638	2			5.45934	1
		8.10034	1		7.04625	3		7.43945	1			5.41681	1
		8.20602	3		7.07644	2		7.49241	1			5.52563	1
		8.2704	1		7.31607	2		7.55968	1			5.70965	1
		8.28398	2		7.2919	2		7.57601	1			5.68307	1
		8.36141	1		7.51335	2		7.62748	2			5.75102	1
		8.43573	1		7.56034	2		7.66286	2			5.78843	1
		8.39773	1		7.57531	3		7.64908	3			5.8447	1
		8.53982	2		7.55401	3		7.65259	3			6.03987	1
		8.60238	2		7.68669	2		7.73928	1			6.0557	1
		8.87253	2		7.92089	4		7.82984	2			6.15782	1
		8.85273	2		7.90822	2		7.97852	3			6.22477	1
		9.02211	2		7.90617	2		8.33927	2			6.26405	1
		8.97933	1		7.89422	2		8.54504	2			6.29054	1
		9.0072	2		8.04297	1		8.72291	2			6.35953	1
		8.98485	2		8.07652	3		9.06654	1			6.366	1
		9.10541	1		8.16885	2		9.10929	1			6.50662	1
		9.10103	2		8.13139	2		9.18285	2			6.55159	1
		9.1142	3		8.15111	2		9.16798	1			6.61188	1
		9.1857	2		8.15185	3		9.26073	2			6.8143	1
		9.27226	1		8.23286	4		9.26395	1			6.78607	1
		9.308	1		8.25288	3		9.30246	3			6.87961	1
		9.36063	3		8.30468	3		9.37404	3			6.93775	1
		9.49658	1		8.33264	3		9.50358	2			6.98448	1
		9.57918	3		8.3909	1		9.52388	2			7.04523	1
		9.56166	3		8.44646	3		9.55068	2			7.05884	1
		9.68922	1		8.46853	2		9.52365	2			7.12958	1
		9.8406	2		8.4646	2		9.71561	2			7.21268	1
		9.83324	2		8.56995	2		9.90231	3			7.26961	1
		9.93901	2		8.62111	2		9.94974	2			7.31807	1
		9.93924	2		8.81663	2		9.95961	3			7.29864	1
		9.97158	2		8.8199	1		10.0102	4			7.28445	1
		9.99622	2		8.88809	1		10.0415	2			7.33814	1
		10.0274	2		8.86938	2		10.0506	2			7.3492	1
		10.0888	2		8.87606	2		10.1359	2			7.46743	1
		10.1684	1		8.94709	1		10.1129	1			7.43945	1
		10.2085	1		8.99164	3		10.177	3			7.49241	1
		10.4839	2		9.03193	2		10.1776	3			7.55968	1
		10.5192	2		9.00231	2		10.2181	5			7.57601	1
		10.4812	1		9.00584	2		10.4659	1			7.71424	1
		10.4696	3		9.06286	3		10.5726	3			7.73928	1
		10.4773	2		9.13764	3		10.5477	2			7.93418	1
		10.5485	2		9.12804	2		10.5952	1			8.04297	1
		10.629	3		9.15841	3		10.6342	3			8.10034	1
		10.5982	4		9.17152	3		10.8357	2			8.2704	1
		10.701	3		9.2244	2		10.8249	2			8.36141	1
		10.708	2		9.23582	2		10.8297	2			8.43573	1
		10.6709	3		9.25928	2		10.7987	2			8.39773	1
		10.6966	2		9.25947	3		10.9053	2			8.3909	1
		10.7749	3		9.3047	3		10.8787	2			8.8199	1
		10.8359	1		9.23525	2		10.8786	2			8.88809	1
		10.9778	2		9.347	2		10.9291	2			8.94709	1
		10.9554	1		9.35022	2		10.9465	2			8.97933	1
		10.956	3		9.35796	3		10.955	2			9.06654	1
		11.0138	3		9.36372	1		10.9612	3			9.10541	1
		11.0336	2		9.49239	2		11.0135	2			9.10929	1
		11.0425	2		9.58477	2		11.0445	3			9.16798	1
		11.0093	1		9.57606	2		11.0185	3			9.27226	1
		11.0996	2		9.64935	4		11.0106	3			9.26395	1
		11.0772	2		9.67203	3		11.0842	3			9.308	1
		11.0715	2		9.64375	3		11.0871	3			9.36372	1
		11.1306	1		9.72065	3		11.0644	3			9.49658	1
		11.1261	2		9.69445	3		11.177	1			9.68922	1
		11.148	2		9.6909	5		11.1771	4			9.76254	1
		11.2297	2		9.76254	1		11.1408	2			10.0333	1
		11.2766	3		9.78696	2		11.257	3			10.1129	1
		11.2553	2		9.76983	3		11.2654	3			10.1684	1
		11.2738	2		9.85359	2		11.2628	2			10.2085	1
		11.3296	1		9.83019	2		11.284	2			10.3234	1
		11.3603	2		9.98156	3		11.3707	4			10.4812	1
		11.3865	3		9.97766	3		11.348	2			10.4659	1
		11.4372	2		10.063	3		11.338	3			10.5952	1
		11.4369	2		10.0172	3		11.3309	3			10.8359	1
		11.4224	1		10.0748	4		11.3696	1			10.842	1
		11.3783	2		10.0333	1		11.3484	2			10.9554	1
		11.4987	2		10.0344	4		11.4214	2			11.0093	1
		11.4509	2		10.1444	2		11.394	2			11.1306	1
		11.4633	1		10.1747	3		11.4718	3			11.1604	1
		11.5101	1		10.2309	2		11.4481	2			11.177	1
		11.5574	4		10.2386	2		11.5275	1			11.3296	1
		11.5295	2		10.2104	3		11.6677	2			11.3696	1
		11.5171	1		10.2416	2		11.7364	2			11.4224	1
		11.6261	2		10.2516	2		11.7885	2			11.4633	1
		11.6039	3		10.3001	4		11.8279	3			11.5101	1
		11.6262	1		10.3234	1		11.8244	3			11.5171	1
		11.5709	2		10.3125	3		11.8052	3			11.5275	1
		11.7128	2		10.3871	2		11.8171	2			11.6262	1
		11.7621	3		10.3542	2		11.8081	5			11.8767	1
		11.7362	3		10.4121	4		11.898	5			12.0072	1
		11.8174	2		10.5774	2		11.965	3			11.9653	1
		11.8767	1		10.5822	3		12.0167	1			12.0167	1
		11.953	3		10.6301	3		12.0644	3			12.0482	1
		11.9451	2		10.6286	3		12.0482	1			12.1744	1
		12.0072	1		10.6444	2		12.1956	2			12.1878	1
		11.9653	1		10.7113	2		12.1783	4			12.2053	1
		12.0284	4		10.6746	3		12.1878	1			12.2379	1
		12.0404	3		10.6888	2		12.1777	4			12.2551	1
		12.0701	4		10.7775	2		12.2053	1			12.3977	1
		12.1744	1		10.7729	3		12.3436	4			12.4686	1
		12.2081	2		10.7492	2		12.2864	4			12.7205	1
		12.2379	1		10.842	1		12.3129	3			12.7819	1
		12.2738	2		10.8408	2		12.3977	1			13.3541	1
		12.3076	3		10.9052	2		12.4262	3			13.5395	1
		12.3361	3		10.9772	3		12.473	4			13.5312	1
		12.353	3		10.9826	2		12.6085	4			13.6402	1
		12.3868	2		10.9614	3		12.9862	2			13.7631	1
		12.4054	2		10.95	3		12.9601	2			13.8125	1
		12.4128	2		11.0407	3		12.9683	3			14.1015	1
		12.4686	1		10.9976	2		13.0464	3			14.1549	1
		12.5383	3		11.0322	3		13.0217	4			14.1204	1
		12.5788	2		11.0442	5		13.0401	3			14.3629	1
		12.5921	2		11.1061	3		13.0894	3			14.3467	1
		12.7182	2		11.1054	2		13.0993	2			14.4015	1
		12.7205	1		11.1137	3		13.1664	2			14.5819	1
		12.7819	1		11.0991	2		13.1926	2			14.6629	1
		12.745	3		11.1604	1		13.2181	2			14.7008	1
		12.9239	3		11.1224	2		13.2164	4			14.9158	1
		12.9455	3		11.1346	2		13.1989	2			14.9033	1
		13.0615	3		11.2305	3		13.2074	3			15.1009	1
		13.0145	3		11.234	3		13.3116	4			15.2355	1
		13.0602	3		11.2898	2		13.3604	4			15.2463	1
		13.1208	2		11.3317	4		13.367	3			15.3722	1
		13.1615	3		11.3138	2		13.3541	1			15.4707	1
		13.2988	2		11.3718	2		13.42	3			15.6186	1
		13.2974	3		11.4167	2		13.4124	2			15.6973	1
		13.3147	2		11.3793	3		13.4461	4			15.678	1
		13.3705	2		11.4117	3		13.4358	5			16.0437	1
		13.3587	3		11.4012	2		13.4879	3			16.2188	1
		13.3574	3		11.3977	2		13.5041	3			16.297	1
		13.3367	3		11.5394	3		13.5718	3			16.3425	1
		13.4487	3		11.6344	2		13.5395	1			16.3841	1
		13.4153	3		11.5841	2		13.5312	1			16.8488	1
		13.4119	2		11.6717	3		13.6432	3			17.2435	1
		13.4744	2		11.7503	2		13.6085	2			17.353	1
		13.4588	3		11.7342	2		13.6164	3			17.6809	1
		13.5204	2		11.8041	3		13.6057	2			17.8603	1
		13.564	3		11.7929	3		13.6302	2			18.4029	1
		13.5341	4		11.8056	3		13.8125	1			18.8652	1
		13.6483	2		11.8049	2		13.8017	3			19.0849	1
		13.6402	1		11.8451	3		13.8621	7			19.7374	1
		13.6554	3		11.8489	3		13.8464	5			19.8021	1
		13.7089	2		11.9547	3		14.0056	4			20.1554	1
		13.7631	1		11.991	2		14.0195	3			20.8887	1
		13.7263	2		11.9893	2		13.9866	3			22.2294	1
		13.7276	2		12.0349	2		14.0225	2			3.81854	2
		13.8072	4		12.0435	4		14.0483	2			4.09435	2
		13.8192	4		12.026	2		14.1015	1			4.23212	2
		13.8305	2		12.0462	3		14.107	4			4.34489	2
		13.8309	2		12.064	2		14.127	2			4.55012	2
		13.8265	4		12.1504	2		14.1563	2			5.09076	2
		13.8753	2		12.1135	3		14.1389	2			5.26385	2
		13.9491	3		12.1422	3		14.1299	3			5.46432	2
		13.9388	2		12.2084	3		14.1262	4			5.69692	2
		13.9344	3		12.1754	2		14.1716	4			5.71626	2
		13.9958	3		12.181	3		14.2021	3			5.73373	2
		14.0126	3		12.2554	3		14.2232	3			5.82224	2
		14.0111	2		12.2551	1		14.1924	3			5.85206	2
		14.0545	4		12.2648	2		14.2193	2			6.00336	2
		14.1268	3		12.2755	3		14.2037	3			6.10568	2
		14.1549	1		12.2692	3		14.24	2			6.16469	2
		14.2688	3		12.229	4		14.2743	2			6.22429	2
		14.3272	5		12.2921	3		14.2896	3			6.20743	2
		14.3547	4		12.3188	3		14.2853	2			6.24585	2
		14.3254	2		12.3579	4		14.3629	1			6.6559	2
		14.4015	1		12.4007	3		14.3467	1			6.70336	2
		14.4672	4		12.474	4		14.4073	3			6.71092	2
		14.4436	3		12.5478	2		14.4954	4			6.91949	2
		14.5331	3		12.565	3		14.5185	3			6.95995	2
		14.6009	4		12.6968	2		14.5905	3			7.07644	2
		14.5682	2		12.7318	2		14.5698	2			7.19207	2
		14.5819	1		12.7121	2		14.6577	3			7.24511	2
		14.6264	2		12.6992	2		14.6289	4			7.31607	2
		14.6629	1		12.7578	3		14.7517	3			7.2919	2
		14.7008	1		12.8024	2		14.7553	3			7.28291	2
		14.7183	2		12.7435	2		14.8172	2			7.39516	2
		14.8383	3		12.8453	4		14.8774	3			7.42638	2
		14.9158	1		12.8344	3		14.8824	2			7.49947	2
		14.9282	2		12.908	3		14.884	3			7.51335	2
		14.9145	4		12.897	5		14.9044	2			7.56034	2
		14.9178	6		12.9341	6		14.9442	2			7.65793	2
		14.9671	3		12.9598	3		15.0053	3			7.62748	2
		15.0548	3		13.039	3		15.0426	3			7.66286	2
		15.0313	3		13.0354	2		15.1009	1			7.68669	2
		15.0931	3		13.0118	3		15.1723	2			7.75811	2
		15.0989	2		13.0094	2		15.1819	3			7.79873	2
		15.1204	3		13.0963	3		15.1539	4			7.82984	2
		15.1662	2		13.1175	4		15.258	2			7.90822	2
		15.1931	3		13.1079	5		15.2156	4			7.90617	2
		15.2142	3		13.1463	2		15.2116	2			7.89422	2
		15.2384	2		13.1502	4		15.247	4			7.97384	2
		15.2355	1		13.2176	3		15.2558	3			8.16885	2
		15.2463	1		13.3814	2		15.3252	3			8.13139	2
		15.3963	3		13.3725	3		15.2783	3			8.15111	2
		15.3722	1		13.4203	4		15.299	3			8.28398	2
		15.4346	2		13.4015	2		15.3457	3			8.33927	2
		15.4668	3		13.3937	5		15.3621	4			8.46853	2
		15.4125	2		13.4498	5		15.3406	3			8.4646	2
		15.5154	3		13.4843	4		15.3634	2			8.53982	2
		15.5313	3		13.5047	3		15.3661	5			8.56995	2
		15.4739	2		13.5024	4		15.4577	4			8.54504	2
		15.5353	4		13.5844	3		15.426	3			8.60238	2
		15.5511	2		13.6033	3		15.5283	3			8.62111	2
		15.5929	3		13.6454	2		15.4707	1			8.72291	2
		15.6814	5		13.5941	2		15.5349	2			8.81663	2
		15.6791	3		13.6147	4		15.6427	3			8.87253	2
		15.6897	4		13.6711	4		15.6186	1			8.85273	2
		15.6898	5		13.7577	2		15.6765	3			8.86938	2
		15.6973	1		13.7179	3		15.6755	3			8.87606	2
		15.7883	5		13.7516	3		15.6987	4			9.02211	2
		15.8537	3		13.8004	4		15.678	1			9.0072	2
		15.8276	3		13.8518	4		15.6927	6			8.98485	2
		15.9232	3		13.9076	7		15.6843	2			9.03193	2
		15.8996	3		13.8674	3		15.7627	2			9.00231	2
		16.0193	3		13.943	5		15.7915	2			9.00584	2
		16.0537	2		13.9705	3		15.8016	5			9.10103	2
		16.0437	1		13.9533	2		15.9632	3			9.12804	2
		16.0112	3		14.0126	3		15.9323	2			9.1857	2
		16.0103	3		14.0156	3		15.988	3			9.2244	2
		16.0233	3		14.0657	4		16.0251	3			9.18285	2
		16.0436	2		14.0496	3		16.04	4			9.23582	2
		16.0605	4		14.1099	3		16.0092	4			9.25928	2
		16.2188	1		14.1204	1		16.0028	2			9.23525	2
		16.297	1		14.1394	2		16.0549	4			9.26073	2
		16.3146	2		14.1544	4		16.032	3			9.347	2
		16.3777	4		14.2109	2		16.0381	3			9.35022	2
		16.3425	1		14.1757	4		16.0788	4			9.49239	2
		16.3316	4		14.2244	3		16.1346	4			9.50358	2
		16.3841	1		14.2662	3		16.1536	3			9.52388	2
		16.4974	4		14.2488	3		16.2062	3			9.55068	2
		16.4885	4		14.2986	5		16.2579	4			9.52365	2
		16.5349	3		14.2536	4		16.2792	5			9.58477	2
		16.5681	4		14.3021	4		16.2575	5			9.57606	2
		16.5491	4		14.4267	3		16.3446	3			9.71561	2
		16.5411	4		14.4479	3		16.3402	5			9.78696	2
		16.5328	3		14.5145	4		16.3695	3			9.8406	2
		16.5943	5		14.5024	3		16.3959	2			9.83324	2
		16.6848	2		14.5222	3		16.3881	5			9.85359	2
		16.6465	4		14.6124	4		16.4161	2			9.83019	2
		16.7486	4		14.6074	2		16.5435	3			9.93901	2
		16.7672	2		14.5953	3		16.6007	5			9.93924	2
		16.8488	1		14.599	4		16.6501	4			9.97158	2
		16.9355	5		14.573	3		16.7293	4			9.99622	2
		16.9145	4		14.6852	3		16.807	4			9.94974	2
		17.0097	3		14.6717	3		16.956	2			10.0274	2
		17.0627	5		14.6564	4		17.0172	4			10.0415	2
		17.0623	5		14.631	3		17.0181	3			10.0506	2
		17.0652	2		14.7402	6		17.1262	3			10.0888	2
		17.0933	2		14.6914	4		17.105	3			10.1359	2
		17.1295	3		14.7089	4		17.1932	5			10.1444	2
		17.1172	2		14.7344	4		17.216	4			10.2309	2
		17.1545	3		14.7836	2		17.2698	5			10.2386	2
		17.178	2		14.8228	3		17.2825	2			10.2416	2
		17.1864	2		14.9033	1		17.3477	2			10.2516	2
		17.1843	4		14.9801	4		17.3284	3			10.3871	2
		17.2305	3		15.034	4		17.3062	5			10.3542	2
		17.2435	1		15.0185	3		17.3407	3			10.4839	2
		17.353	1		15.0546	2		17.3172	4			10.5192	2
		17.3764	2		15.0991	4		17.354	3			10.4773	2
		17.4262	3		15.0835	4		17.3527	4			10.5485	2
		17.5429	3		15.1968	5		17.3296	4			10.5774	2
		17.4903	3		15.2104	3		17.3517	4			10.5477	2
		17.5213	3		15.2744	4		17.4027	4			10.6444	2
		17.5754	2		15.3631	4		17.4047	6			10.708	2
		17.6391	5		15.4027	3		17.4327	3			10.6966	2
		17.6584	5		15.5281	4		17.4326	2			10.7113	2
		17.6809	1		15.4779	4		17.547	7			10.6888	2
		17.7828	4		15.5542	4		17.5199	5			10.7775	2
		17.7906	3		15.5629	2		17.5578	3			10.7492	2
		17.8675	6		15.5852	3		17.682	2			10.8408	2
		17.8603	1		15.6193	3		17.7494	5			10.8357	2
		17.9883	5		15.7432	3		17.7823	3			10.8249	2
		17.946	5		15.8185	3		17.8795	4			10.8297	2
		18.0356	3		15.8706	3		18.0036	3			10.7987	2
		18.1733	4		15.9452	4		17.9515	4			10.9052	2
		18.2486	2		15.9937	3		18.0455	4			10.9053	2
		18.2549	5		16.1132	3		18.071	5			10.8787	2
		18.342	4		16.0861	7		18.0981	5			10.8786	2
		18.3466	3		16.1579	3		18.1071	4			10.9778	2
		18.3868	3		16.3122	4		18.1761	3			10.9826	2
		18.4338	5		16.2907	2		18.2243	4			10.9291	2
		18.4029	1		16.275	3		18.2424	4			10.9465	2
		18.4375	2		16.304	4		18.2877	3			10.955	2
		18.459	5		16.3188	3		18.3633	5			11.0336	2
		18.506	3		16.4278	7		18.4083	5			11.0425	2
		18.5712	4		16.4861	6		18.4834	6			10.9976	2
		18.5645	3		16.4743	3		18.5206	5			11.0135	2
		18.577	4		16.4823	6		18.5333	8			11.0996	2
		18.5493	2		16.4799	5		18.7127	5			11.0772	2
		18.6476	2		16.568	7		18.6705	5			11.0715	2
		18.6088	5		16.6032	4		18.8051	5			11.1054	2
		18.6591	4		16.595	3		18.8582	4			11.0991	2
		18.9076	4		16.6304	4		18.918	5			11.1261	2
		18.9056	3		16.6569	3		19.0465	4			11.148	2
		18.912	2		16.7535	5		19.0509	5			11.1224	2
		18.8652	1		16.7332	3		19.0878	3			11.1346	2
		18.9091	4		16.9405	2		19.1114	4			11.1408	2
		18.9537	2		16.9616	3		19.2084	4			11.2297	2
		19.0112	4		16.9432	2		19.2886	3			11.2553	2
		19.055	3		16.9794	3		19.338	2			11.2738	2
		19.0849	1		16.9909	4		19.4672	5			11.2898	2
		19.0482	6		16.9673	5		19.5271	2			11.2628	2
		19.0856	3		16.9872	4		19.6558	4			11.284	2
		19.1423	3		17.0771	3		19.6885	3			11.3603	2
		19.3046	4		17.0619	4		19.6523	4			11.3138	2
		19.2547	4		17.0648	5		19.716	5			11.3718	2
		19.3469	6		17.1311	3		19.6984	4			11.348	2
		19.3591	3		17.1849	4		19.7238	2			11.3484	2
		19.4095	3		17.3424	4		19.7393	3			11.4372	2
		19.4476	2		17.3634	4		19.7781	3			11.4369	2
		19.5349	2		17.457	4		19.9347	4			11.3783	2
		19.6029	3		17.585	7		20.0308	4			11.4167	2
		19.6909	6		17.6361	7		20.0523	4			11.4012	2
		19.7374	1		17.7372	8		20.1348	4			11.3977	2
		19.8021	1		17.7064	6		20.0975	3			11.4214	2
		19.9519	6		17.7291	6		20.1756	6			11.394	2
		20.0394	3		17.6969	4		20.1981	6			11.4987	2
		20.146	4		17.8162	4		20.215	6			11.4509	2
		20.0974	4		17.9107	7		20.244	5			11.4481	2
		20.1554	1		17.9648	4		20.2544	4			11.5295	2
		20.1881	6		18.0251	8		20.2653	2			11.6261	2
		20.3217	5		18.1914	2		20.2619	4			11.5709	2
		20.2988	3		18.2326	4		20.2685	5			11.6344	2
		20.3627	2		18.2289	4		20.2569	5			11.5841	2
		20.3788	3		18.2071	3		20.3561	4			11.6677	2
		20.4477	4		18.2224	4		20.481	3			11.7128	2
		20.725	3		18.2995	9		20.5331	4			11.7503	2
		20.7564	5		18.3714	4		20.5645	5			11.7342	2
		20.8392	2		18.4032	7		20.7181	5			11.7364	2
		20.8887	1		18.5011	4		20.7438	7			11.8174	2
		20.9068	3		18.5798	3		20.7448	5			11.8049	2
		21.0321	2		18.5559	3		20.8191	5			11.7885	2
		21.1519	5		18.7952	4		20.8651	5			11.8171	2
		21.2306	4		18.916	6		20.8824	5			11.9451	2
		21.4701	3		18.9281	4		20.8658	3			11.991	2
		21.643	4		19.0272	4		20.8665	4			11.9893	2
		21.654	3		19.0356	2		20.933	5			12.0349	2
		21.7627	6		19.2143	5		21.0028	2			12.026	2
		21.7272	2		19.256	4		21.0103	6			12.064	2
		21.7328	2		19.3346	4		21.0214	2			12.1504	2
		22.2294	1		19.3438	6		21.0962	4			12.2081	2
		22.1877	5		19.3682	6		21.1137	4			12.1754	2
		22.3329	3		19.4593	4		21.1015	2			12.1956	2
		22.3851	2		19.5382	3		21.2414	4			12.2738	2
		22.4476	4		19.5377	5		21.3667	3			12.2648	2
		22.6127	3		19.589	4		21.4011	2			12.3868	2
		22.6157	5		19.6712	5		21.4531	6			12.4054	2
		22.6221	3		19.6628	2		21.4976	7			12.4128	2
		22.6661	5		19.8619	7		21.5499	5			12.5788	2
		22.811	6		19.8313	5		21.6428	5			12.5921	2
		22.8269	6		19.8326	4		21.5848	7			12.5478	2
		22.8436	4		19.8927	6		21.7785	4			12.7182	2
		23.1307	5		19.99	3		21.8014	4			12.6968	2
		23.2449	5		20.0145	4		21.8176	4			12.7318	2
		23.3132	2		20.0986	6		21.8989	2			12.7121	2
		23.5697	4		20.149	6		21.9967	4			12.6992	2
		23.7909	7		20.2369	4		22.1726	6			12.8024	2
		24.5439	3		20.3381	4		22.2712	4			12.7435	2
		25.5217	5		20.4343	2		22.376	4			12.9862	2
		25.5947	2		20.4176	3		22.62	4			12.9601	2
		25.7053	4		20.5433	4		22.5592	2			13.0354	2
		26.2291	4		20.6978	6		22.8321	5			13.0094	2
		26.2771	5		20.7484	3		22.8327	4			13.1208	2
		29.4787	7		20.8184	4		22.8683	4			13.0993	2
					21.0071	5		22.8395	6			13.1463	2
					21.0719	5		22.9267	5			13.1664	2
					21.2556	6		22.9182	4			13.1926	2
					21.3057	4		22.9586	2			13.2181	2
					21.2809	2		22.9806	2			13.1989	2
					21.7753	5		23.0384	5			13.2988	2
					21.8263	7		23.0231	5			13.3147	2
					22.4828	5		23.0318	5			13.3705	2
					22.58	4		23.1572	5			13.3814	2
					23.446	6		23.2011	4			13.4119	2
					25.0846	4		23.2208	5			13.4015	2
					25.5528	6		23.2514	5			13.4124	2
								23.2249	4			13.4744	2
								23.2919	5			13.5204	2
								23.3652	5			13.6483	2
								23.5492	6			13.6454	2
								23.6393	6			13.5941	2
								23.6409	4			13.6085	2
								23.8765	5			13.6057	2
								23.8697	6			13.6302	2
								23.9211	5			13.7089	2
								23.9281	4			13.7263	2
								24.1467	4			13.7276	2
								24.1472	5			13.7577	2
								24.2807	6			13.8305	2
								24.7137	4			13.8309	2
								24.9117	7			13.8753	2
								25.0352	5			13.9388	2
								25.1031	2			13.9533	2
								25.3303	7			14.0111	2
								25.863	6			14.0225	2
								26.12	7			14.0483	2
								26.3833	4			14.1394	2
								26.3816	3			14.127	2
								26.4368	5			14.1563	2
								26.4206	4			14.1389	2
								26.7757	4			14.2109	2
								26.9061	5			14.2193	2
								27.0586	5			14.24	2
								27.6768	7			14.2743	2
								28.1118	5			14.2853	2
								29.4047	6			14.3254	2
								34.0752	7			14.5682	2
												14.6074	2
												14.5698	2
												14.6264	2
												14.7183	2
												14.7836	2
												14.8172	2
												14.8824	2
												14.9282	2
												14.9044	2
												14.9442	2
												15.0546	2
												15.0989	2
												15.1662	2
												15.1723	2
												15.2384	2
												15.258	2
												15.2116	2
												15.3634	2
												15.4346	2
												15.4125	2
												15.4739	2
												15.5349	2
												15.5511	2
												15.5629	2
												15.6843	2
												15.7627	2
												15.7915	2
												15.9323	2
												16.0537	2
												16.0436	2
												16.0028	2
												16.3146	2
												16.2907	2
												16.3959	2
												16.4161	2
												16.6848	2
												16.7672	2
												16.9405	2
												16.9432	2
												16.956	2
												17.0652	2
												17.0933	2
												17.1172	2
												17.178	2
												17.1864	2
												17.2825	2
												17.3477	2
												17.3764	2
												17.4326	2
												17.5754	2
												17.682	2
												18.1914	2
												18.2486	2
												18.4375	2
												18.5493	2
												18.6476	2
												18.912	2
												18.9537	2
												19.0356	2
												19.338	2
												19.4476	2
												19.5349	2
												19.5271	2
												19.6628	2
												19.7238	2
												20.2653	2
												20.3627	2
												20.4343	2
												20.8392	2
												21.0321	2
												21.0028	2
												21.0214	2
												21.1015	2
												21.2809	2
												21.4011	2
												21.7272	2
												21.7328	2
												21.8989	2
												22.3851	2
												22.5592	2
												22.9586	2
												22.9806	2
												23.3132	2
												25.1031	2
												25.5947	2
												5.84917	3
												5.98318	3
												6.55428	3
												7.04625	3
												7.27345	3
												7.43365	3
												7.57531	3
												7.55401	3
												7.64908	3
												7.65259	3
												7.97852	3
												8.07652	3
												8.15185	3
												8.20602	3
												8.25288	3
												8.30468	3
												8.33264	3
												8.44646	3
												8.99164	3
												9.06286	3
												9.1142	3
												9.13764	3
												9.15841	3
												9.17152	3
												9.25947	3
												9.3047	3
												9.36063	3
												9.35796	3
												9.30246	3
												9.37404	3
												9.57918	3
												9.56166	3
												9.67203	3
												9.64375	3
												9.72065	3
												9.69445	3
												9.76983	3
												9.90231	3
												9.98156	3
												9.97766	3
												9.95961	3
												10.063	3
												10.0172	3
												10.1747	3
												10.177	3
												10.1776	3
												10.2104	3
												10.3125	3
												10.4696	3
												10.5822	3
												10.5726	3
												10.629	3
												10.6301	3
												10.6286	3
												10.6342	3
												10.701	3
												10.6709	3
												10.6746	3
												10.7749	3
												10.7729	3
												10.956	3
												10.9772	3
												10.9614	3
												10.95	3
												10.9612	3
												11.0138	3
												11.0407	3
												11.0322	3
												11.0445	3
												11.0185	3
												11.0106	3
												11.1061	3
												11.1137	3
												11.0842	3
												11.0871	3
												11.0644	3
												11.2305	3
												11.234	3
												11.2766	3
												11.257	3
												11.2654	3
												11.338	3
												11.3309	3
												11.3865	3
												11.3793	3
												11.4117	3
												11.4718	3
												11.5394	3
												11.6039	3
												11.6717	3
												11.7621	3
												11.7362	3
												11.8041	3
												11.7929	3
												11.8056	3
												11.8279	3
												11.8244	3
												11.8052	3
												11.8451	3
												11.8489	3
												11.953	3
												11.9547	3
												11.965	3
												12.0404	3
												12.0462	3
												12.0644	3
												12.1135	3
												12.1422	3
												12.2084	3
												12.181	3
												12.2554	3
												12.2755	3
												12.2692	3
												12.3076	3
												12.3361	3
												12.2921	3
												12.3188	3
												12.3129	3
												12.353	3
												12.4007	3
												12.4262	3
												12.5383	3
												12.565	3
												12.745	3
												12.7578	3
												12.8344	3
												12.9239	3
												12.908	3
												12.9455	3
												12.9598	3
												12.9683	3
												13.0615	3
												13.0145	3
												13.0602	3
												13.039	3
												13.0118	3
												13.0464	3
												13.0401	3
												13.0963	3
												13.0894	3
												13.1615	3
												13.2176	3
												13.2074	3
												13.2974	3
												13.3587	3
												13.3574	3
												13.3367	3
												13.3725	3
												13.367	3
												13.4487	3
												13.4153	3
												13.42	3
												13.4588	3
												13.5047	3
												13.4879	3
												13.5041	3
												13.564	3
												13.5844	3
												13.5718	3
												13.6033	3
												13.6432	3
												13.6164	3
												13.6554	3
												13.7179	3
												13.7516	3
												13.8017	3
												13.8674	3
												13.9491	3
												13.9344	3
												13.9705	3
												13.9958	3
												14.0126	3
												14.0126	3
												14.0156	3
												14.0195	3
												13.9866	3
												14.0496	3
												14.1268	3
												14.1099	3
												14.1299	3
												14.2244	3
												14.2021	3
												14.2232	3
												14.1924	3
												14.2037	3
												14.2688	3
												14.2662	3
												14.2488	3
												14.2896	3
												14.4267	3
												14.4073	3
												14.4436	3
												14.4479	3
												14.5331	3
												14.5024	3
												14.5222	3
												14.5185	3
												14.5953	3
												14.573	3
												14.5905	3
												14.6852	3
												14.6717	3
												14.631	3
												14.6577	3
												14.7517	3
												14.7553	3
												14.8383	3
												14.8228	3
												14.8774	3
												14.884	3
												14.9671	3
												15.0053	3
												15.0548	3
												15.0313	3
												15.0185	3
												15.0426	3
												15.0931	3
												15.1204	3
												15.1931	3
												15.2104	3
												15.1819	3
												15.2142	3
												15.2558	3
												15.3252	3
												15.2783	3
												15.299	3
												15.3963	3
												15.4027	3
												15.3457	3
												15.3406	3
												15.4668	3
												15.426	3
												15.5154	3
												15.5313	3
												15.5283	3
												15.5929	3
												15.5852	3
												15.6193	3
												15.6427	3
												15.6791	3
												15.6765	3
												15.6755	3
												15.7432	3
												15.8537	3
												15.8276	3
												15.8185	3
												15.9232	3
												15.8996	3
												15.8706	3
												15.9632	3
												15.988	3
												16.0193	3
												16.0112	3
												16.0103	3
												16.0233	3
												15.9937	3
												16.0251	3
												16.032	3
												16.0381	3
												16.1132	3
												16.1579	3
												16.1536	3
												16.2062	3
												16.275	3
												16.3188	3
												16.3446	3
												16.3695	3
												16.4743	3
												16.5349	3
												16.5328	3
												16.5435	3
												16.595	3
												16.6569	3
												16.7332	3
												16.9616	3
												17.0097	3
												16.9794	3
												17.0181	3
												17.0771	3
												17.1295	3
												17.1545	3
												17.1311	3
												17.1262	3
												17.105	3
												17.2305	3
												17.3284	3
												17.3407	3
												17.354	3
												17.4262	3
												17.4327	3
												17.5429	3
												17.4903	3
												17.5213	3
												17.5578	3
												17.7906	3
												17.7823	3
												18.0036	3
												18.0356	3
												18.1761	3
												18.2071	3
												18.2877	3
												18.3466	3
												18.3868	3
												18.506	3
												18.5645	3
												18.5798	3
												18.5559	3
												18.9056	3
												19.055	3
												19.0856	3
												19.0878	3
												19.1423	3
												19.2886	3
												19.3591	3
												19.4095	3
												19.5382	3
												19.6029	3
												19.6885	3
												19.7393	3
												19.7781	3
												19.99	3
												20.0394	3
												20.0975	3
												20.2988	3
												20.3788	3
												20.4176	3
												20.481	3
												20.725	3
												20.7484	3
												20.9068	3
												20.8658	3
												21.3667	3
												21.4701	3
												21.654	3
												22.3329	3
												22.6127	3
												22.6221	3
												24.5439	3
												26.3816	3
												6.42663	4
												7.92089	4
												8.23286	4
												9.64935	4
												10.0748	4
												10.0344	4
												10.0102	4
												10.3001	4
												10.4121	4
												10.5982	4
												11.1771	4
												11.3317	4
												11.3707	4
												11.5574	4
												12.0284	4
												12.0701	4
												12.0435	4
												12.1783	4
												12.1777	4
												12.229	4
												12.3436	4
												12.2864	4
												12.3579	4
												12.474	4
												12.473	4
												12.6085	4
												12.8453	4
												13.0217	4
												13.1175	4
												13.1502	4
												13.2164	4
												13.3116	4
												13.3604	4
												13.4203	4
												13.4461	4
												13.4843	4
												13.5024	4
												13.5341	4
												13.6147	4
												13.6711	4
												13.8072	4
												13.8192	4
												13.8265	4
												13.8004	4
												13.8518	4
												14.0056	4
												14.0545	4
												14.0657	4
												14.1544	4
												14.107	4
												14.1262	4
												14.1757	4
												14.1716	4
												14.2536	4
												14.3547	4
												14.3021	4
												14.4672	4
												14.4954	4
												14.5145	4
												14.6009	4
												14.6124	4
												14.599	4
												14.6564	4
												14.6289	4
												14.6914	4
												14.7089	4
												14.7344	4
												14.9145	4
												14.9801	4
												15.034	4
												15.0991	4
												15.0835	4
												15.1539	4
												15.2744	4
												15.2156	4
												15.247	4
												15.3631	4
												15.3621	4
												15.4577	4
												15.5353	4
												15.5281	4
												15.4779	4
												15.5542	4
												15.6897	4
												15.6987	4
												15.9452	4
												16.04	4
												16.0092	4
												16.0549	4
												16.0605	4
												16.0788	4
												16.1346	4
												16.3122	4
												16.304	4
												16.2579	4
												16.3777	4
												16.3316	4
												16.4974	4
												16.4885	4
												16.5681	4
												16.5491	4
												16.5411	4
												16.6032	4
												16.6304	4
												16.6465	4
												16.6501	4
												16.7486	4
												16.7293	4
												16.807	4
												16.9145	4
												16.9909	4
												16.9872	4
												17.0172	4
												17.0619	4
												17.1843	4
												17.1849	4
												17.216	4
												17.3424	4
												17.3172	4
												17.3527	4
												17.3296	4
												17.3517	4
												17.3634	4
												17.4027	4
												17.457	4
												17.6969	4
												17.7828	4
												17.8162	4
												17.8795	4
												17.9648	4
												17.9515	4
												18.0455	4
												18.1071	4
												18.1733	4
												18.2326	4
												18.2289	4
												18.2224	4
												18.2243	4
												18.2424	4
												18.342	4
												18.3714	4
												18.5011	4
												18.5712	4
												18.577	4
												18.6591	4
												18.7952	4
												18.9076	4
												18.9091	4
												18.8582	4
												18.9281	4
												19.0112	4
												19.0272	4
												19.0465	4
												19.1114	4
												19.2084	4
												19.3046	4
												19.2547	4
												19.256	4
												19.3346	4
												19.4593	4
												19.589	4
												19.6558	4
												19.6523	4
												19.6984	4
												19.8326	4
												19.9347	4
												20.0145	4
												20.0308	4
												20.0523	4
												20.146	4
												20.0974	4
												20.1348	4
												20.2369	4
												20.2544	4
												20.2619	4
												20.3381	4
												20.3561	4
												20.4477	4
												20.5331	4
												20.5433	4
												20.8184	4
												20.8665	4
												21.0962	4
												21.1137	4
												21.2306	4
												21.2414	4
												21.3057	4
												21.643	4
												21.7785	4
												21.8014	4
												21.8176	4
												21.9967	4
												22.2712	4
												22.376	4
												22.4476	4
												22.58	4
												22.62	4
												22.8436	4
												22.8327	4
												22.8683	4
												22.9182	4
												23.2011	4
												23.2249	4
												23.5697	4
												23.6409	4
												23.9281	4
												24.1467	4
												24.7137	4
												25.0846	4
												25.7053	4
												26.2291	4
												26.3833	4
												26.4206	4
												26.7757	4
												9.6909	5
												10.2181	5
												11.0442	5
												11.8081	5
												11.898	5
												12.897	5
												13.1079	5
												13.3937	5
												13.4498	5
												13.4358	5
												13.8464	5
												13.943	5
												14.2986	5
												14.3272	5
												15.1968	5
												15.3661	5
												15.6814	5
												15.6898	5
												15.7883	5
												15.8016	5
												16.2792	5
												16.2575	5
												16.3402	5
												16.3881	5
												16.4799	5
												16.5943	5
												16.6007	5
												16.7535	5
												16.9355	5
												16.9673	5
												17.0627	5
												17.0623	5
												17.0648	5
												17.1932	5
												17.2698	5
												17.3062	5
												17.5199	5
												17.6391	5
												17.6584	5
												17.7494	5
												17.9883	5
												17.946	5
												18.071	5
												18.0981	5
												18.2549	5
												18.3633	5
												18.4338	5
												18.459	5
												18.4083	5
												18.5206	5
												18.6088	5
												18.7127	5
												18.6705	5
												18.8051	5
												18.918	5
												19.0509	5
												19.2143	5
												19.4672	5
												19.5377	5
												19.6712	5
												19.716	5
												19.8313	5
												20.244	5
												20.2685	5
												20.2569	5
												20.3217	5
												20.5645	5
												20.7181	5
												20.7564	5
												20.7448	5
												20.8191	5
												20.8651	5
												20.8824	5
												20.933	5
												21.0071	5
												21.0719	5
												21.1519	5
												21.5499	5
												21.6428	5
												21.7753	5
												22.1877	5
												22.4828	5
												22.6157	5
												22.6661	5
												22.8321	5
												22.9267	5
												23.0384	5
												23.0231	5
												23.0318	5
												23.1307	5
												23.1572	5
												23.2449	5
												23.2208	5
												23.2514	5
												23.2919	5
												23.3652	5
												23.8765	5
												23.9211	5
												24.1472	5
												25.0352	5
												25.5217	5
												26.2771	5
												26.4368	5
												26.9061	5
												27.0586	5
												28.1118	5
												12.9341	6
												14.7402	6
												14.9178	6
												15.6927	6
												16.4861	6
												16.4823	6
												17.4047	6
												17.7064	6
												17.7291	6
												17.8675	6
												18.4834	6
												18.916	6
												19.0482	6
												19.3469	6
												19.3438	6
												19.3682	6
												19.6909	6
												19.9519	6
												19.8927	6
												20.0986	6
												20.149	6
												20.1881	6
												20.1756	6
												20.1981	6
												20.215	6
												20.6978	6
												21.0103	6
												21.2556	6
												21.4531	6
												21.7627	6
												22.1726	6
												22.811	6
												22.8269	6
												22.8395	6
												23.446	6
												23.5492	6
												23.6393	6
												23.8697	6
												24.2807	6
												25.5528	6
												25.863	6
												29.4047	6
												13.9076	7
												13.8621	7
												16.0861	7
												16.4278	7
												16.568	7
												17.547	7
												17.585	7
												17.6361	7
												17.9107	7
												18.4032	7
												19.8619	7
												20.7438	7
												21.4976	7
												21.5848	7
												21.8263	7
												23.7909	7
												24.9117	7
												25.3303	7
												26.12	7
												27.6768	7
												29.4787	7
												34.0752	7
												17.7372	8
												18.0251	8
												18.5333	8
												18.2995	9
												Length [um]	number of rings
												x	y

## Sheet: all Histogramm
	t = 0			t=3			t=6			t = 9			t=24
	Length [um]	number of rings		Length [um]	number of rings		Length [um]	number of rings		Length [um]	number of rings		Length [um]	number of rings
	1.55197	1		1.53424	1		1.5268	1		1.51746	1		1.50581	1			1		Klasse	Häufigkeit
	1.53883	1		1.57585	1		1.61326	1		1.65949	1		1.52759	1			2		1	690
	1.50407	1		1.67641	1		1.66598	1		1.80264	1		1.62098	1			3		2	175
	1.56506	1		1.65722	1		1.66097	1		1.84186	1		1.88536	1			4		3	36
	1.60953	1		1.79491	1		1.66062	1		1.8488	1		2.05981	1			5		4	9
	1.62377	1		1.84094	2		1.81899	1		1.84815	1		2.18441	1			6		5	3
	1.5914	1		1.94961	1		1.7771	1		1.8643	1		2.17445	1			7		und größer	0
	1.56507	1		1.94761	1		1.88744	1		1.82615	1		2.26219	1			8
	1.67144	1		2.02683	1		1.89028	1		1.91552	1		2.2772	1			9
	1.66811	1		2.06701	1		2.1787	1		1.89473	2		2.32966	1			10
	1.7868	1		2.03191	1		2.16458	1		1.9124	1		2.4328	1
	1.80401	1		2.0604	1		2.15557	1		2.01384	1		2.79529	1
	1.75668	1		2.03326	1		2.17739	1		2.04638	1		2.87977	1					Klasse	Häufigkeit
	1.8384	1		2.17785	1		2.15561	1		2.07547	1		3.24412	1					1	608
	1.88025	1		2.16408	1		2.16156	1		2.09091	1		3.3613	1					2	287
	1.82281	1		2.18334	1		2.23099	1		2.15706	1		3.47915	1					3	90
	1.85846	1		2.19753	1		2.21995	1		2.2021	1		3.52521	1					4	24
	1.88437	1		2.22413	1		2.26115	1		2.25897	2		3.51117	1					5	10
	1.83519	1		2.30942	1		2.3498	1		2.23486	2		3.63283	1					und größer	0
	1.92584	1		2.28039	1		2.35021	1		2.30428	1		3.6691	1
	1.9342	1		2.35996	1		2.40148	1		2.38258	1		3.81673	1
	1.91829	1		2.40484	1		2.39404	1		2.3843	1		3.81854	2
	1.9396	1		2.38987	1		2.36641	1		2.4067	1		3.86793	1
	1.88947	1		2.35539	1		2.40715	1		2.49063	1		3.95641	1					Klasse	Häufigkeit
	1.96242	1		2.37603	1		2.46647	1		2.54914	1		3.97363	1					1	555
	2.00409	1		2.34883	1		2.44446	1		2.59459	3		4.09435	2					2	474
	1.96149	1		2.44811	2		2.41856	1		2.53991	1		4.10443	1					3	214
	1.95957	1		2.42097	1		2.47456	1		2.57238	1		4.21994	1					4	103
	1.98779	1		2.44579	1		2.49343	1		2.55896	1		4.23212	2					5	37
	1.98002	1		2.43562	1		2.54881	1		2.65516	1		4.34489	2					6	7
	1.9861	1		2.46927	1		2.59398	1		2.6024	1		4.55012	2					7	3
	1.96029	1		2.4088	2		2.55303	2		2.71039	1		4.59316	1					8	2
	2.02215	1		2.45894	1		2.56273	1		2.70893	1		4.6664	1					und größer	0
	2.04402	1		2.42081	1		2.57179	1		2.76607	1		4.66822	1
	2.04308	1		2.46542	1		2.55349	1		2.74487	1		4.69086	1
	2.03798	1		2.53317	2		2.56268	1		2.76581	1		4.76816	1
	2.0251	1		2.50343	1		2.64265	1		2.85272	1		5.00551	1
	2.11011	1		2.50464	1		2.64186	1		2.81055	1		5.06411	1					Klasse	Häufigkeit
	2.14099	1		2.50087	1		2.65563	1		2.83879	2		5.13359	1					1	300
	2.08168	1		2.48232	1		2.66134	1		2.92058	1		5.09076	2					2	303
	2.10381	1		2.47774	1		2.76385	1		2.96343	1		5.07272	1					3	203
	2.12542	1		2.50554	1		2.75209	1		2.9335	1		5.15677	1					4	109
	2.13532	1		2.48317	1		2.73938	1		3.05388	1		5.26385	2					5	55
	2.09286	1		2.56511	1		2.85496	1		3.07365	1		5.26558	1					6	15
	2.1229	1		2.56687	1		2.83797	1		3.10077	1		5.25432	1					7	4
	2.13876	1		2.5751	1		2.85821	1		3.13727	1		5.28027	1					8	3
	2.11323	1		2.5436	1		2.85417	1		3.17107	1		5.39032	1					9	2
	2.08376	1		2.5994	1		2.90127	1		3.17131	2		5.45934	1					und größer	0
	2.13827	1		2.58402	1		2.90824	1		3.17208	2		5.41681	1
	2.19104	1		2.64272	1		2.88434	1		3.17903	1		5.46432	2
	2.17012	1		2.6063	2		2.98065	1		3.13773	1		5.52563	1
	2.20847	1		2.64967	1		2.98426	1		3.20783	2		5.70965	1					Klasse	Häufigkeit
	2.19126	1		2.65893	2		2.95323	1		3.19136	1		5.68307	1					1	184
	2.20225	1		2.61478	1		2.96013	1		3.2174	1		5.69692	2					2	347
	2.17559	1		2.66509	1		3.04516	1		3.29702	1		5.71626	2					3	339
	2.20821	1		2.62683	1		3.01405	1		3.27678	1		5.73373	2					4	214
	2.15811	1		2.65007	2		3.05103	1		3.29549	3		5.75102	1					5	106
	2.15487	1		2.62366	1		2.99914	1		3.2945	1		5.78843	1					6	42
	2.147	1		2.68848	1		3.02918	1		3.28005	2		5.84917	3					7	22
	2.27513	1		2.67216	2		3.05052	1		3.33006	2		5.8447	1					8	3
	2.21664	1		2.71655	1		3.11443	2		3.37814	1		5.82224	2					9	1
	2.2717	1		2.72865	1		3.05888	1		3.31847	1		5.85206	2					und größer	0
	2.23512	1		2.70624	1		3.0651	1		3.51577	1		6.00336	2
	2.25601	1		2.70893	1		3.05719	1		3.53141	1		5.98318	3
	2.23971	1		2.68156	1		3.08641	2		3.56692	1		6.03987	1
	2.25401	1		2.73692	1		3.09154	1		3.6082	1		6.0557	1
	2.26648	1		2.78786	1		3.08615	1		3.60217	1		6.10568	2
	2.25077	1		2.77753	1		3.06055	1		3.64715	1		6.15782	1
	2.27025	1		2.76659	1		3.0651	1		3.73027	1		6.16469	2
	2.25356	1		2.77501	2		3.10316	1		3.81704	1		6.22477	1
	2.25683	1		2.74067	1		3.08889	1		3.78512	2		6.22429	2
	2.22372	1		2.83895	3		3.0832	2		3.8022	1		6.20743	2
	2.24636	1		2.80862	1		3.11659	1		3.81817	1		6.26405	1
	2.29121	1		2.80894	1		3.14911	1		3.81856	1		6.29054	1
	2.2868	1		2.81785	1		3.15995	1		3.88957	2		6.24585	2
	2.29341	1		2.80693	1		3.13271	1		3.87037	1		6.35953	1
	2.31783	1		2.86132	2		3.1642	1		3.93881	1		6.366	1
	2.32845	1		2.8814	1		3.17231	3		3.92916	1		6.42663	4
	2.33098	1		2.87831	1		3.14137	1		3.91061	1		6.50662	1
	2.33516	1		2.91238	1		3.14535	1		3.99693	2		6.55159	1
	2.28852	1		2.92295	1		3.12919	1		4.01578	1		6.55428	3
	2.30093	1		2.87886	1		3.18182	1		3.99417	1		6.61188	1
	2.33571	1		2.8657	1		3.22133	1		4.09042	1		6.6559	2
	2.28236	1		2.90976	1		3.19458	1		4.15713	1		6.70336	2
	2.30693	1		2.89678	1		3.2474	1		4.13923	1		6.71092	2
	2.28013	1		2.93878	1		3.20668	1		4.11485	2		6.8143	1
	2.27573	1		2.93719	1		3.18647	1		4.16592	2		6.78607	1
	2.40036	1		2.95572	1		3.21998	1		4.18023	1		6.87961	1
	2.35338	1		2.94353	1		3.2454	1		4.17242	2		6.91949	2
	2.38052	1		2.92925	2		3.24752	2		4.23719	1		6.93775	1
	2.35073	1		2.95102	1		3.27459	1		4.29024	2		6.98448	1
	2.39311	1		2.98913	1		3.2617	1		4.24834	1		6.95995	2
	2.34356	1		3.02367	1		3.27334	2		4.26031	2		7.04625	3
	2.39507	1		3.02935	1		3.27775	2		4.33415	1		7.07644	2
	2.40355	1		3.00596	1		3.31355	1		4.31932	1		7.04523	1
	2.36894	1		3.05058	1		3.27128	1		4.29624	1		7.05884	1
	2.38313	1		3.0319	1		3.29938	1		4.37415	1		7.12958	1
	2.38742	1		3.04134	1		3.28074	1		4.37658	1		7.19207	2
	2.43613	1		3.00604	1		3.36875	1		4.3978	2		7.21268	1
	2.40671	1		3.05643	1		3.37867	1		4.36264	1		7.24511	2
	2.43521	1		3.07732	1		3.37788	1		4.38435	1		7.26961	1
	2.41041	1		3.0902	1		3.36778	1		4.44677	1		7.27345	3
	2.4598	1		3.1009	2		3.31806	1		4.4621	1		7.31807	1
	2.42984	1		3.08996	1		3.43296	1		4.43781	1		7.29864	1
	2.45337	1		3.17863	1		3.38226	2		4.49376	1		7.28445	1
	2.4466	1		3.18246	1		3.41381	2		4.57664	1		7.31607	2
	2.41252	1		3.16458	2		3.39022	1		4.5697	1		7.2919	2
	2.41831	1		3.18149	1		3.41875	2		4.60956	1		7.28291	2
	2.45268	1		3.17848	1		3.44183	1		4.59681	1		7.33814	1
	2.43349	1		3.17251	2		3.42632	1		4.60859	1		7.39516	2
	2.48575	1		3.14724	1		3.46192	1		4.59036	1		7.3492	1
	2.4864	1		3.12286	1		3.47757	1		4.63702	1		7.43365	3
	2.49503	1		3.18446	1		3.48934	1		4.66106	1		7.46743	1
	2.47855	1		3.1554	1		3.50959	1		4.61823	1		7.42638	2
	2.51513	1		3.16938	1		3.46783	1		4.67871	1		7.43945	1
	2.48325	1		3.16091	2		3.44858	1		4.67052	1		7.49947	2
	2.47326	1		3.12296	1		3.45116	1		4.66561	1		7.51335	2
	2.51331	1		3.1395	1		3.53686	2		4.73525	2		7.49241	1
	2.48027	1		3.15824	1		3.54396	1		4.73889	1		7.56034	2
	2.53109	1		3.20977	1		3.54391	1		4.69938	1		7.57531	3
	2.57408	1		3.23447	1		3.53025	1		4.68324	1		7.55401	3
	2.57844	1		3.24624	1		3.51326	1		4.7273	1		7.55968	1
	2.59982	1		3.24772	1		3.5426	1		4.68677	1		7.57601	1
	2.56571	1		3.19916	1		3.63769	1		4.84305	1		7.65793	2
	2.54968	1		3.19063	1		3.60803	2		4.95556	1		7.62748	2
	2.56947	1		3.22505	1		3.63007	1		4.9745	1		7.66286	2
	2.55031	1		3.22736	1		3.63926	2		4.96433	3		7.64908	3
	2.59243	1		3.28873	1		3.61607	1		5.01858	1		7.65259	3
	2.54153	1		3.31462	2		3.63951	1		5.06505	1		7.71424	1
	2.55287	1		3.25299	1		3.61044	1		5.09779	1		7.68669	2
	2.54685	1		3.30864	2		3.60849	1		5.07727	1		7.75811	2
	2.57457	1		3.30473	1		3.57951	2		5.19726	1		7.79873	2
	2.54907	1		3.29668	1		3.6219	2		5.16581	1		7.73928	1
	2.59483	1		3.27492	1		3.57821	1		5.14011	1		7.82984	2
	2.58955	1		3.26126	1		3.61201	1		5.23832	1		7.92089	4
	2.54699	1		3.28637	1		3.68272	1		5.24137	1		7.90822	2
	2.5984	1		3.25655	1		3.64839	1		5.27993	1		7.90617	2
	2.62635	1		3.30827	2		3.64713	1		5.31079	1		7.89422	2
	2.61809	1		3.2654	1		3.68564	1		5.35835	2		7.93418	1
	2.6291	1		3.29035	1		3.7013	1		5.41894	3		7.97384	2
	2.6325	1		3.37849	1		3.69294	2		5.40245	1		7.97852	3
	2.61832	1		3.34171	1		3.65344	1		5.4331	2		8.04297	1
	2.6628	1		3.37194	1		3.67946	1		5.48283	2		8.10034	1
	2.63109	1		3.31797	1		3.71211	1		5.52051	1		8.07652	3
	2.64682	1		3.35647	1		3.75824	2		5.46903	1		8.16885	2
	2.64535	1		3.38024	2		3.73579	1		5.54496	1		8.13139	2
	2.62582	1		3.3737	1		3.76584	1		5.61422	3		8.15111	2
	2.65197	1		3.35959	1		3.7266	2		5.59804	1		8.15185	3
	2.66047	1		3.36819	1		3.71554	1		5.63227	1		8.20602	3
	2.65879	1		3.31851	1		3.80174	1		5.64708	2		8.23286	4
	2.64741	1		3.41047	2		3.81327	1		5.70298	1		8.25288	3
	2.64726	1		3.40874	1		3.7799	1		5.68472	2		8.2704	1
	2.60231	1		3.44406	1		3.81656	1		5.69358	1		8.28398	2
	2.62548	1		3.40127	1		3.86713	1		5.66825	1		8.30468	3
	2.635	1		3.43552	1		3.89481	2		5.66792	1		8.36141	1
	2.62751	1		3.42278	1		3.89991	1		5.78169	1		8.33264	3
	2.68077	1		3.42574	1		3.85449	2		5.74095	2		8.33927	2
	2.71063	1		3.39143	1		3.87231	1		5.74295	1		8.43573	1
	2.7127	1		3.38364	2		3.84126	1		5.76361	1		8.39773	1
	2.70999	1		3.43445	1		3.86898	1		5.81383	1		8.3909	1
	2.72727	1		3.38166	1		3.89256	1		5.79169	1		8.44646	3
	2.68004	1		3.42284	1		3.83798	1		5.79289	2		8.46853	2
	2.70003	1		3.38788	1		3.9368	1		5.83724	1		8.4646	2
	2.72747	1		3.39035	1		3.9611	1		5.8215	1		8.53982	2
	2.69017	1		3.38341	1		3.9142	1		5.7903	1		8.56995	2
	2.70126	1		3.47481	2		3.91537	1		5.82353	1		8.54504	2
	2.75139	1		3.46425	2		3.9335	1		5.86486	1		8.60238	2
	2.74785	1		3.47925	1		3.90115	1		5.86978	2		8.62111	2
	2.78695	1		3.50042	2		3.91438	1		5.85952	2		8.72291	2
	2.79322	1		3.4846	1		3.95833	1		5.93463	2		8.81663	2
	2.78509	1		3.48548	1		3.94422	1		5.94776	2		8.8199	1
	2.79465	1		3.48569	1		3.95523	1		5.92196	2		8.87253	2
	2.73471	1		3.48585	1		4.00063	2		6.04269	1		8.85273	2
	2.7555	1		3.46422	1		4.0073	1		6.04314	1		8.88809	1
	2.79051	1		3.50332	1		4.02584	1		6.06824	3		8.86938	2
	2.73957	1		3.48158	1		3.99878	1		6.14404	2		8.87606	2
	2.79137	1		3.46669	1		4.02118	1		6.11981	1		8.94709	1
	2.78482	1		3.51193	1		4.00763	1		6.24063	3		9.02211	2
	2.74186	1		3.54976	1		4.01097	1		6.22327	2		8.97933	1
	2.83556	1		3.55712	1		3.9839	1		6.22842	1		9.0072	2
	2.84633	1		3.5148	1		4.00404	1		6.18301	1		8.98485	2
	2.83699	1		3.56441	1		4.00093	1		6.29476	1		8.99164	3
	2.83763	1		3.52862	1		4.07295	2		6.30519	1		9.03193	2
	2.85137	1		3.55842	1		4.08484	1		6.3339	2		9.00231	2
	2.849	1		3.55615	1		4.05516	2		6.35287	2		9.00584	2
	2.84879	1		3.53742	1		4.03874	1		6.32418	1		9.06286	3
	2.85756	1		3.54995	1		4.09213	1		6.34519	2		9.06654	1
	2.8048	1		3.53591	1		4.03728	1		6.31508	2		9.10541	1
	2.82161	1		3.53308	1		4.04712	2		6.35131	1		9.10103	2
	2.85878	1		3.5241	1		4.05663	1		6.33964	1		9.1142	3
	2.82089	1		3.61885	1		4.0694	1		6.38446	1		9.13764	3
	2.8034	1		3.61684	1		4.05796	2		6.42612	1		9.12804	2
	2.81214	1		3.60399	1		4.07685	1		6.41494	1		9.15841	3
	2.82614	1		3.58547	2		4.12173	1		6.43473	1		9.10929	1
	2.87988	1		3.57767	1		4.14226	2		6.38348	2		9.1857	2
	2.88521	1		3.6203	2		4.11615	2		6.39063	1		9.17152	3
	2.87631	1		3.69228	2		4.15946	1		6.40619	1		9.2244	2
	2.92238	1		3.65513	1		4.09954	1		6.43875	1		9.18285	2
	2.88713	1		3.69475	1		4.15127	2		6.44379	1		9.16798	1
	2.88086	1		3.68801	1		4.14348	2		6.48104	2		9.27226	1
	2.92185	1		3.6577	2		4.21931	2		6.47694	2		9.23582	2
	2.91817	1		3.70105	3		4.19283	2		6.54808	2		9.25928	2
	2.87285	1		3.69921	2		4.20462	1		6.51007	2		9.25947	3
	2.92252	1		3.66669	1		4.16974	1		6.53662	2		9.3047	3
	2.94846	1		3.70165	1		4.19011	1		6.59736	2		9.23525	2
	2.96592	1		3.6729	1		4.20592	2		6.6045	2		9.26073	2
	2.93441	1		3.67883	1		4.22423	2		6.61226	1		9.26395	1
	2.96212	1		3.69179	1		4.28096	1		6.66323	1		9.308	1
	2.98986	1		3.66697	1		4.24619	1		6.68444	1		9.36063	3
	2.96696	1		3.67926	1		4.26746	1		6.68621	1		9.347	2
	2.96598	1		3.66763	1		4.28807	1		6.64835	1		9.35022	2
	2.96373	1		3.68297	1		4.34302	1		6.73963	1		9.35796	3
	2.96202	1		3.70232	1		4.31094	1		6.74051	2		9.30246	3
	2.94608	1		3.69228	1		4.34092	2		6.71445	2		9.36372	1
	2.98483	1		3.70218	2		4.29906	1		6.72657	1		9.37404	3
	2.96496	1		3.68693	1		4.32637	1		6.80321	1		9.49658	1
	2.95173	1		3.6759	1		4.2997	1		6.82448	2		9.49239	2
	3.00235	1		3.69239	2		4.30028	1		6.81124	2		9.50358	2
	3.03143	1		3.64783	1		4.32237	1		6.88931	1		9.52388	2
	3.00768	1		3.73104	1		4.40595	1		6.88717	1		9.55068	2
	3.05538	1		3.76557	1		4.36518	1		6.82688	1		9.52365	2
	3.02607	1		3.73753	1		4.42027	1		6.83437	2		9.57918	3
	3.03934	1		3.70841	2		4.36665	1		6.9389	1		9.56166	3
	2.99641	1		3.75836	1		4.38998	1		6.89811	2		9.58477	2
	3.03935	1		3.73496	1		4.41373	1		6.99981	2		9.57606	2
	3.04827	1		3.76274	1		4.45604	1		7.00537	1		9.64935	4
	3.04066	1		3.74248	2		4.47849	2		7.02276	1		9.67203	3
	3.04131	1		3.73245	1		4.44554	3		7.06194	3		9.64375	3
	3.11254	1		3.72395	1		4.44715	1		7.14434	1		9.68922	1
	3.10254	1		3.75212	2		4.46014	1		7.09261	2		9.72065	3
	3.11656	1		3.77024	1		4.45348	1		7.11438	2		9.69445	3
	3.07118	1		3.70684	1		4.45743	1		7.08723	1		9.6909	5
	3.08801	1		3.75862	1		4.43508	1		7.15339	2		9.71561	2
	3.07304	1		3.74329	2		4.46319	2		7.16959	2		9.76254	1
	3.08468	1		3.77773	3		4.473	1		7.19965	2		9.78696	2
	3.08086	1		3.80729	1		4.48545	2		7.19771	1		9.76983	3
	3.09219	1		3.78782	1		4.54862	1		7.17447	1		9.8406	2
	3.08084	1		3.78377	1		4.52942	1		7.24638	1		9.83324	2
	3.07533	1		3.77725	2		4.48748	1		7.28551	1		9.85359	2
	3.07166	1		3.77602	2		4.52035	2		7.29259	1		9.83019	2
	3.08801	1		3.83341	1		4.49171	1		7.34931	2		9.93901	2
	3.1101	1		3.79311	1		4.5095	2		7.47469	2		9.93924	2
	3.08451	1		3.82849	1		4.52161	1		7.46634	2		9.90231	3
	3.11525	1		3.79019	1		4.50293	1		7.52535	2		9.97158	2
	3.15604	1		3.77857	1		4.52091	2		7.52793	1		9.99622	2
	3.13945	1		3.82162	2		4.56835	1		7.59374	2		9.98156	3
	3.15617	1		3.78631	2		4.60512	2		7.55654	1		9.97766	3
	3.16786	1		3.79016	1		4.59776	1		7.61963	1		9.94974	2
	3.14548	1		3.81673	2		4.61223	1		7.62853	2		9.95961	3
	3.12248	1		3.83357	1		4.58911	1		7.65537	3		10.0274	2
	3.17223	1		3.77786	2		4.58717	1		7.62365	1		10.063	3
	3.18336	1		3.82964	1		4.57507	1		7.65274	1		10.0172	3
	3.18205	1		3.86411	1		4.57802	1		7.66913	3		10.0748	4
	3.13045	1		3.89287	2		4.60104	1		7.71715	2		10.0333	1
	3.132	1		3.88192	1		4.57552	1		7.68647	2		10.0344	4
	3.17105	1		3.9	1		4.57503	1		7.68085	2		10.0102	4
	3.1276	1		3.88962	1		4.64331	1		7.67924	1		10.0415	2
	3.15195	1		3.88398	1		4.65616	1		7.68918	1		10.0506	2
	3.17306	1		3.86088	1		4.642	1		7.68066	1		10.0888	2
	3.17072	1		3.84035	1		4.62788	1		7.73737	2		10.1359	2
	3.16558	1		3.87721	1		4.64831	2		7.74198	2		10.1129	1
	3.1565	1		3.84553	1		4.6759	1		7.75482	1		10.1684	1
	3.22304	1		3.88424	1		4.65154	1		7.83584	2		10.1444	2
	3.24725	1		3.90901	2		4.66121	1		7.82567	2		10.1747	3
	3.22726	1		3.93093	3		4.6261	1		7.89149	3		10.177	3
	3.24683	1		3.92712	1		4.62191	1		7.86608	1		10.1776	3
	3.20556	1		3.91262	1		4.68448	1		7.89158	2		10.2085	1
	3.24725	1		3.93581	2		4.68317	1		7.94912	2		10.2309	2
	3.20662	1		3.91346	1		4.70147	2		8.02703	2		10.2386	2
	3.19402	1		3.96521	1		4.68607	2		8.00362	1		10.2104	3
	3.23081	1		3.9345	1		4.70988	1		8.01834	2		10.2416	2
	3.20763	1		3.93371	1		4.74621	1		8.14638	1		10.2516	2
	3.2057	1		3.92442	1		4.78358	1		8.17986	2		10.2181	5
	3.21028	1		3.94674	2		4.78324	1		8.14889	1		10.3001	4
	3.21389	1		3.96426	1		4.75072	1		8.16821	2		10.3234	1
	3.1876	1		4.02881	3		4.76009	1		8.23034	1		10.3125	3
	3.18646	1		4.00414	2		4.77595	1		8.2245	2		10.3871	2
	3.30206	1		4.00683	1		4.75802	2		8.19238	1		10.3542	2
	3.29041	1		4.01368	1		4.76586	1		8.23346	2		10.4121	4
	3.27335	1		4.02729	1		4.80621	1		8.29508	1		10.4839	2
	3.28016	1		4.027	2		4.77332	1		8.25715	1		10.5192	2
	3.30673	1		4.02388	1		4.7674	2		8.30437	1		10.4812	1
	3.26313	1		3.98594	2		4.80667	2		8.26517	1		10.4696	3
	3.25585	1		4.02257	1		4.85661	1		8.37314	2		10.4773	2
	3.31321	1		4.02835	2		4.8555	1		8.3394	1		10.4659	1
	3.31043	1		3.99901	1		4.82073	2		8.3884	2		10.5485	2
	3.29036	1		3.99942	1		4.83826	2		8.43511	1		10.5774	2
	3.30535	1		4.01568	1		4.87499	1		8.42519	2		10.5822	3
	3.25129	1		4.08759	1		4.82994	2		8.47087	2		10.5726	3
	3.25342	1		4.03837	1		4.84768	1		8.4658	3		10.5477	2
	3.35333	1		4.0569	1		4.82902	1		8.48574	2		10.5952	1
	3.36992	1		4.05982	2		4.81581	2		8.46443	2		10.629	3
	3.36673	1		4.09353	2		4.8182	1		8.46058	2		10.5982	4
	3.33914	1		4.08278	1		4.9031	1		8.49088	3		10.6301	3
	3.32777	1		4.06721	1		4.89622	1		8.52547	2		10.6286	3
	3.36993	1		4.06893	1		4.8782	2		8.57147	1		10.6444	2
	3.33031	1		4.07199	2		4.89917	1		8.61405	2		10.6342	3
	3.31919	1		4.0892	1		4.93743	2		8.6437	3		10.701	3
	3.35387	1		4.14655	2		4.92249	1		8.61135	2		10.708	2
	3.44486	1		4.15756	1		4.88049	1		8.62507	1		10.6709	3
	3.44475	1		4.11725	1		4.89805	1		8.67763	1		10.6966	2
	3.41525	1		4.15059	1		4.91828	2		8.68076	4		10.7113	2
	3.42244	1		4.14158	1		4.87768	1		8.69944	1		10.6746	3
	3.39173	1		4.11442	1		4.9335	1		8.7006	2		10.6888	2
	3.4416	1		4.16037	2		4.90371	1		8.7015	2		10.7749	3
	3.419	1		4.14799	1		4.88714	2		8.67478	2		10.7775	2
	3.4451	1		4.13306	1		4.90746	1		8.72044	4		10.7729	3
	3.41255	1		4.1079	1		4.91209	1		8.73829	2		10.7492	2
	3.42367	1		4.13334	1		4.88721	2		8.78524	2		10.8359	1
	3.43995	1		4.17001	2		5.00086	1		8.77602	1		10.842	1
	3.42555	1		4.19696	2		4.99604	3		8.88735	1		10.8408	2
	3.40389	1		4.20343	1		5.00173	1		8.87268	2		10.8357	2
	3.41867	1		4.19108	2		4.97276	1		8.89806	2		10.8249	2
	3.38092	1		4.16838	1		4.98511	2		8.8986	3		10.8297	2
	3.41871	1		4.16891	1		4.96247	2		8.8896	3		10.7987	2
	3.38156	1		4.19068	1		4.96908	2		8.90544	1		10.9052	2
	3.46419	1		4.21264	1		4.95225	1		8.92328	1		10.9053	2
	3.44871	1		4.18909	2		5.01022	2		8.96861	2		10.8787	2
	3.45671	1		4.21481	2		5.06445	2		8.92355	2		10.8786	2
	3.45258	1		4.16166	1		5.05472	2		8.93984	2		10.9778	2
	3.4916	1		4.21495	1		5.05231	2		8.95852	2		10.9554	1
	3.46556	1		4.19328	1		5.063	2		9.0241	1		10.956	3
	3.49263	1		4.16736	1		5.02189	1		9.00383	2		10.9772	3
	3.45152	1		4.17105	1		5.08402	1		8.97792	2		10.9826	2
	3.5103	1		4.2737	1		5.07878	1		9.0219	2		10.9614	3
	3.46962	1		4.28186	3		5.10069	2		9.08652	2		10.95	3
	3.48927	1		4.22829	1		5.08679	2		9.09247	1		10.9291	2
	3.49808	1		4.26902	2		5.09397	1		9.07332	1		10.9465	2
	3.49771	1		4.27282	2		5.1124	2		9.08909	3		10.955	2
	3.50952	1		4.23645	1		5.1286	1		9.09515	2		10.9612	3
	3.47058	1		4.22955	1		5.11353	1		9.08758	3		11.0138	3
	3.4623	1		4.24392	1		5.10542	1		9.06168	2		11.0336	2
	3.46755	1		4.25153	2		5.07101	1		9.10264	3		11.0425	2
	3.51061	1		4.27767	1		5.13511	2		9.12115	2		11.0093	1
	3.44712	1		4.25349	1		5.17666	2		9.11297	1		11.0407	3
	3.54943	1		4.25519	1		5.17564	1		9.16671	2		10.9976	2
	3.56422	1		4.24199	1		5.1605	2		9.23026	1		11.0322	3
	3.5409	1		4.25395	1		5.19503	2		9.20132	1		11.0442	5
	3.51835	1		4.3449	1		5.17188	1		9.28447	1		11.0135	2
	3.52268	1		4.33139	1		5.16923	2		9.29561	3		11.0445	3
	3.54388	1		4.3143	1		5.13741	2		9.33279	3		11.0185	3
	3.57468	1		4.34441	1		5.16652	1		9.32054	1		11.0106	3
	3.5181	1		4.3333	2		5.17527	1		9.30122	1		11.0996	2
	3.52218	1		4.29095	1		5.18942	1		9.35775	1		11.0772	2
	3.51459	1		4.29486	2		5.15898	1		9.36459	3		11.0715	2
	3.55942	1		4.31732	1		5.18413	1		9.3801	3		11.1061	3
	3.53846	1		4.33615	1		5.15244	1		9.48077	2		11.1054	2
	3.55724	1		4.32234	3		5.23097	1		9.4383	1		11.1137	3
	3.57439	1		4.33732	1		5.25747	2		9.48896	2		11.0991	2
	3.59924	1		4.29461	1		5.23578	1		9.45582	2		11.0842	3
	3.60533	1		4.33154	1		5.21188	2		9.54419	2		11.0871	3
	3.6395	1		4.35557	2		5.22958	2		9.49586	2		11.0644	3
	3.62532	1		4.39433	1		5.20838	2		9.50422	1		11.1306	1
	3.58596	1		4.37295	3		5.24503	1		9.51817	1		11.1261	2
	3.58371	1		4.37983	1		5.24492	1		9.58261	3		11.148	2
	3.5824	1		4.39733	2		5.31462	1		9.57634	2		11.1604	1
	3.58195	1		4.40716	1		5.28078	1		9.60692	2		11.1224	2
	3.61364	1		4.36914	1		5.29499	1		9.66865	2		11.1346	2
	3.58403	1		4.38975	1		5.32994	2		9.66438	1		11.177	1
	3.58578	1		4.40584	1		5.3224	1		9.66094	2		11.1771	4
	3.59469	1		4.40394	2		5.27326	1		9.65825	3		11.1408	2
	3.66276	1		4.38794	1		5.34567	3		9.73247	2		11.2297	2
	3.70135	1		4.38809	1		5.38169	1		9.7449	3		11.2305	3
	3.68822	1		4.37553	1		5.38793	3		9.70358	3		11.234	3
	3.65962	1		4.36009	1		5.35654	1		9.75739	2		11.2766	3
	3.69028	1		4.38271	2		5.33985	2		9.76385	3		11.2553	2
	3.65003	1		4.37449	1		5.3346	2		9.78003	4		11.2738	2
	3.67319	1		4.36781	1		5.38164	1		9.77198	2		11.2898	2
	3.66545	1		4.38095	1		5.38772	1		9.7833	1		11.257	3
	3.73654	1		4.45758	1		5.34536	2		9.86405	2		11.2654	3
	3.74448	1		4.48356	1		5.38542	1		9.82205	2		11.2628	2
	3.72457	1		4.43379	1		5.37538	1		9.86331	1		11.284	2
	3.71284	1		4.48284	1		5.34218	1		9.85254	1		11.3296	1
	3.71312	1		4.46373	2		5.35669	1		9.86612	1		11.3603	2
	3.76879	1		4.4842	2		5.38933	1		9.92249	3		11.3317	4
	3.73964	1		4.48	1		5.35629	1		9.95765	3		11.3138	2
	3.75924	1		4.44948	1		5.37434	1		9.96564	2		11.3718	2
	3.76563	1		4.43666	1		5.41412	1		10.0148	1		11.3707	4
	3.74896	1		4.44743	1		5.39892	1		10.0273	3		11.348	2
	3.81954	1		4.43851	2		5.43806	2		10.0637	4		11.338	3
	3.7896	1		4.44378	2		5.4345	1		10.0352	2		11.3309	3
	3.80818	1		4.44038	1		5.41579	1		10.0518	3		11.3696	1
	3.77313	1		4.49037	2		5.45037	2		10.0354	2		11.3484	2
	3.79159	1		4.48884	2		5.44015	2		10.1116	3		11.3865	3
	3.80534	1		4.4875	1		5.45022	2		10.125	1		11.4372	2
	3.78111	1		4.53804	1		5.40219	2		10.1812	2		11.4369	2
	3.77259	1		4.5441	2		5.41077	2		10.157	3		11.4224	1
	3.80194	1		4.53992	2		5.51922	1		10.1999	2		11.3783	2
	3.83023	1		4.49556	1		5.46081	1		10.2577	3		11.4167	2
	3.79578	1		4.51794	1		5.49184	2		10.2455	2		11.3793	3
	3.79075	1		4.50519	1		5.46229	1		10.2151	3		11.4117	3
	3.89661	1		4.49969	1		5.50362	2		10.2576	2		11.4012	2
	3.86219	1		4.54414	1		5.47258	1		10.2263	2		11.3977	2
	3.88442	1		4.48688	1		5.49505	1		10.3218	4		11.4214	2
	3.8494	1		4.54261	1		5.58376	2		10.2911	3		11.394	2
	3.89904	1		4.48743	1		5.53386	1		10.3354	2		11.4987	2
	3.88401	1		4.54812	2		5.52798	1		10.2726	2		11.4509	2
	3.84334	1		4.5605	1		5.5577	2		10.3617	1		11.4633	1
	3.83864	1		4.57305	1		5.6114	2		10.3903	1		11.4718	3
	3.8936	1		4.60648	1		5.59121	2		10.3415	1		11.4481	2
	3.85826	1		4.60859	1		5.65104	1		10.3907	2		11.5101	1
	3.89493	1		4.5883	2		5.64762	2		10.3509	3		11.5574	4
	3.85032	1		4.56438	1		5.63902	1		10.3633	3		11.5295	2
	3.93028	1		4.58049	2		5.64484	1		10.3418	4		11.5171	1
	3.92925	1		4.58452	1		5.62245	1		10.4262	2		11.5394	3
	3.9105	1		4.60006	1		5.61082	1		10.4155	2		11.5275	1
	3.91717	1		4.57622	1		5.64127	1		10.4625	2		11.6261	2
	3.92507	1		4.57006	1		5.66089	1		10.4018	3		11.6039	3
	3.93293	1		4.59813	3		5.71396	1		10.4369	2		11.6262	1
	3.91478	1		4.55469	1		5.66868	1		10.4672	2		11.5709	2
	3.92085	1		4.61541	1		5.71703	1		10.5033	2		11.6344	2
	3.92538	1		4.55535	1		5.68675	2		10.5155	1		11.5841	2
	3.90605	1		4.66824	1		5.67068	1		10.5303	1		11.6717	3
	3.92412	1		4.65009	1		5.67882	1		10.5081	2		11.6677	2
	3.91656	1		4.65144	1		5.72416	2		10.5323	1		11.7128	2
	3.95235	1		4.65151	2		5.73874	2		10.5761	2		11.7621	3
	3.90383	1		4.64707	3		5.74557	1		10.541	2		11.7362	3
	3.9147	1		4.67613	1		5.76397	1		10.5466	3		11.7503	2
	3.98114	1		4.6229	1		5.72764	1		10.568	1		11.7342	2
	3.98891	1		4.62957	2		5.73662	2		10.6398	4		11.7364	2
	3.96813	1		4.65142	1		5.7679	2		10.6586	1		11.8174	2
	4.02541	1		4.66193	1		5.77528	2		10.6746	3		11.8041	3
	4.02276	1		4.66651	2		5.73152	1		10.7184	4		11.7929	3
	3.96773	1		4.68056	2		5.84143	1		10.713	2		11.8056	3
	4.01826	1		4.6854	1		5.82621	3		10.7092	4		11.8049	2
	4.00313	1		4.7148	2		5.82592	1		10.7064	1		11.7885	2
	3.9801	1		4.71143	2		5.80938	1		10.7194	3		11.8279	3
	4.05627	1		4.69085	1		5.8046	2		10.6697	2		11.8244	3
	4.05419	1		4.69187	1		5.79899	1		10.7537	2		11.8052	3
	4.05036	1		4.71831	1		5.78717	1		10.7353	1		11.8171	2
	4.08429	1		4.70644	1		5.8346	1		10.734	2		11.8081	5
	4.06022	1		4.71082	2		5.89257	1		10.7702	2		11.8767	1
	4.03228	1		4.68074	2		5.85667	1		10.7372	1		11.8451	3
	4.08215	1		4.72307	1		5.87474	2		10.7846	4		11.8489	3
	4.03768	1		4.68653	1		5.86205	2		10.7905	3		11.953	3
	4.04071	1		4.80527	2		5.88996	2		10.7992	1		11.9451	2
	4.03199	1		4.77479	1		5.86845	1		10.8404	1		11.9547	3
	4.14583	1		4.79778	2		5.87639	1		10.9191	3		11.898	5
	4.13991	1		4.80804	1		5.87125	2		10.8617	2		12.0072	1
	4.1337	1		4.76415	1		5.89161	1		10.8557	3		11.9653	1
	4.13328	1		4.79187	1		5.91235	2		10.8817	3		11.991	2
	4.14623	1		4.79631	1		5.86491	2		10.9151	2		11.9893	2
	4.13275	1		4.76844	2		5.85542	1		10.9045	3		11.965	3
	4.1461	1		4.76275	1		5.86524	1		10.9331	3		12.0167	1
	4.2089	1		4.75737	1		5.89867	1		10.9394	2		12.0284	4
	4.19946	1		4.75536	1		5.97933	2		10.9256	2		12.0404	3
	4.22361	1		4.80861	2		5.95742	2		10.9411	1		12.0701	4
	4.1816	1		4.7557	1		5.92801	1		10.9817	1		12.0349	2
	4.21715	1		4.8025	1		5.94272	1		11.016	2		12.0435	4
	4.20179	1		4.80876	1		5.96878	2		10.9933	3		12.026	2
	4.204	1		4.77862	1		5.94222	1		11.0441	2		12.0462	3
	4.17644	1		4.82478	2		5.97196	1		11.0384	3		12.064	2
	4.17593	1		4.86711	1		6.01637	1		11.0616	3		12.0644	3
	4.16634	1		4.82453	1		6.0239	1		11.0588	2		12.0482	1
	4.18901	1		4.84311	2		6.04153	2		11.0727	2		12.1504	2
	4.18344	1		4.86398	1		6.02051	1		11.1123	1		12.1135	3
	4.25932	1		4.84693	1		6.02276	1		11.0718	2		12.1422	3
	4.2276	1		4.81337	1		6.02346	1		11.1209	2		12.1744	1
	4.26317	1		4.84905	1		6.00923	1		11.1511	2		12.2081	2
	4.28717	1		4.85018	1		6.03143	1		11.1505	3		12.2084	3
	4.23286	1		4.81994	1		5.9933	1		11.1964	2		12.1754	2
	4.26262	1		4.86813	2		5.98304	1		11.1876	2		12.181	3
	4.28594	1		4.85926	1		6.10057	1		11.2298	4		12.1956	2
	4.22713	1		4.87529	1		6.1028	2		11.2174	3		12.1783	4
	4.24126	1		4.90053	2		6.0483	2		11.1882	1		12.1878	1
	4.31437	1		4.92978	2		6.09888	2		11.2722	2		12.1777	4
	4.33532	1		4.89201	1		6.09245	2		11.3074	2		12.2053	1
	4.2922	1		4.90431	2		6.08111	1		11.3308	2		12.2379	1
	4.29917	1		4.9207	1		6.10051	1		11.3224	2		12.2738	2
	4.34887	1		4.93226	2		6.06506	1		11.3292	3		12.2554	3
	4.33719	1		4.9211	1		6.09309	1		11.3579	3		12.2551	1
	4.3403	1		4.92311	1		6.08327	1		11.3203	2		12.2648	2
	4.33637	1		4.88442	1		6.05232	2		11.3325	1		12.2755	3
	4.3534	1		4.93557	1		6.16317	1		11.3382	1		12.2692	3
	4.31916	1		4.9001	2		6.127	1		11.4022	1		12.229	4
	4.31	1		4.93289	2		6.15736	1		11.4697	3		12.3076	3
	4.36078	1		4.97215	1		6.1639	2		11.4613	2		12.3361	3
	4.39927	1		4.95635	1		6.15558	2		11.4853	1		12.2921	3
	4.3831	1		5.0034	2		6.15952	2		11.4695	1		12.3188	3
	4.40327	1		5.00282	1		6.14638	2		11.5029	1		12.3436	4
	4.36615	1		4.9872	2		6.20638	2		11.5253	1		12.2864	4
	4.40817	1		4.995	1		6.22957	4		11.6187	2		12.3129	3
	4.36387	1		4.99288	1		6.22709	2		11.5728	2		12.353	3
	4.41875	1		4.98525	2		6.22165	1		11.5848	1		12.3868	2
	4.37982	1		4.98938	2		6.21538	1		11.6048	1		12.4054	2
	4.3758	1		5.06479	1		6.18847	2		11.6686	2		12.4128	2
	4.4546	1		5.00731	2		6.25701	2		11.6818	2		12.3579	4
	4.4487	1		5.04564	1		6.29373	3		11.7032	2		12.4007	3
	4.44779	1		5.04746	1		6.28321	2		11.8244	2		12.3977	1
	4.47751	1		5.05558	1		6.28137	1		11.8282	3		12.4686	1
	4.43551	1		5.06661	2		6.33232	1		11.7999	3		12.474	4
	4.44637	1		5.02245	2		6.32116	2		11.8358	3		12.4262	3
	4.42686	1		5.04341	1		6.36238	1		11.8474	4		12.473	4
	4.44098	1		5.13169	2		6.32352	1		11.8554	2		12.5383	3
	4.43412	1		5.09105	2		6.40429	2		11.89	4		12.5788	2
	4.43255	1		5.09171	1		6.4061	1		11.8455	4		12.5921	2
	4.50163	1		5.12462	1		6.37596	1		11.8602	3		12.5478	2
	4.49064	1		5.07442	2		6.38913	2		11.9206	2		12.565	3
	4.51769	1		5.12195	2		6.42003	1		11.9331	3		12.6085	4
	4.53865	1		5.08227	1		6.4071	2		11.9084	3		12.7182	2
	4.49209	1		5.13203	2		6.43092	2		11.9547	2		12.7205	1
	4.50805	1		5.08146	1		6.49223	2		11.9846	1		12.6968	2
	4.52824	1		5.11724	1		6.44526	3		11.9736	2		12.7318	2
	4.60544	1		5.08722	1		6.45166	1		11.9674	3		12.7121	2
	4.61226	1		5.08731	1		6.44284	2		12.0366	2		12.6992	2
	4.61444	1		5.11425	1		6.49315	2		12.0479	1		12.7819	1
	4.61333	1		5.11166	1		6.44712	1		12.0538	3		12.745	3
	4.61079	1		5.09168	1		6.54426	1		12.1362	2		12.7578	3
	4.6	1		5.13193	1		6.5402	2		12.1296	3		12.8024	2
	4.59384	1		5.13502	2		6.52322	2		12.1179	2		12.7435	2
	4.56674	1		5.14653	1		6.54913	1		12.0989	3		12.8453	4
	4.56636	1		5.13749	1		6.55691	1		12.1298	1		12.8344	3
	4.59376	1		5.18789	1		6.51602	1		12.1283	3		12.9239	3
	4.55934	1		5.15291	1		6.50582	1		12.1268	1		12.908	3
	4.59679	1		5.16986	1		6.52295	1		12.2087	2		12.897	5
	4.62602	1		5.19426	2		6.50216	1		12.1666	1		12.9341	6
	4.64492	1		5.1939	1		6.53673	2		12.2416	3		12.9455	3
	4.67451	1		5.1601	1		6.52182	1		12.2741	4		12.9598	3
	4.6412	1		5.17355	1		6.55445	2		12.3118	3		12.9862	2
	4.63386	1		5.15425	1		6.51339	1		12.331	2		12.9601	2
	4.64798	1		5.14642	1		6.51998	2		12.2902	3		12.9683	3
	4.66716	1		5.1989	1		6.54264	1		12.2872	1		13.0615	3
	4.71183	1		5.14019	1		6.50064	1		12.3722	2		13.0145	3
	4.72058	1		5.23848	1		6.51154	1		12.4441	3		13.0602	3
	4.6932	1		5.261	1		6.60707	1		12.4801	2		13.039	3
	4.74363	1		5.22001	1		6.63024	2		12.4293	2		13.0354	2
	4.74253	1		5.25448	1		6.59068	2		12.4381	2		13.0118	3
	4.69527	1		5.26009	2		6.60947	1		12.4735	3		13.0094	2
	4.68183	1		5.23926	1		6.62072	2		12.4413	3		13.0464	3
	4.68687	1		5.24294	1		6.62028	2		12.4804	2		13.0217	4
	4.80829	1		5.20336	1		6.58823	2		12.4974	2		13.0401	3
	4.77531	1		5.22298	1		6.65224	1		12.5395	2		13.1208	2
	4.79281	1		5.25415	1		6.63873	2		12.4941	1		13.0963	3
	4.78933	1		5.21317	2		6.67632	2		12.5975	4		13.1175	4
	4.80275	1		5.25652	1		6.68771	1		12.5609	1		13.1079	5
	4.79103	1		5.31986	1		6.65374	1		12.5721	1		13.0894	3
	4.78936	1		5.27883	1		6.67392	1		12.6512	2		13.0993	2
	4.7511	1		5.30598	2		6.65247	2		12.6211	2		13.1615	3
	4.77647	1		5.29753	1		6.65204	4		12.6332	4		13.1463	2
	4.78806	1		5.33009	2		6.75433	2		12.6701	4		13.1502	4
	4.76947	1		5.28338	2		6.71389	2		12.6758	1		13.1664	2
	4.82066	1		5.29011	1		6.73062	1		12.7473	1		13.1926	2
	4.85929	1		5.31324	1		6.71176	2		12.7854	4		13.2176	3
	4.84907	1		5.29324	1		6.70312	1		12.7486	2		13.2181	2
	4.86105	1		5.30718	1		6.76038	2		12.7474	4		13.2164	4
	4.87194	1		5.3151	2		6.73645	2		12.803	3		13.1989	2
	4.89608	1		5.31043	2		6.82371	2		12.7601	3		13.2074	3
	4.90451	1		5.33613	2		6.79603	1		12.835	2		13.2988	2
	4.88044	1		5.36	2		6.77818	1		12.8579	1		13.2974	3
	4.88025	1		5.39195	1		6.76845	1		12.8297	2		13.3147	2
	4.92856	1		5.37809	1		6.82387	1		12.8326	2		13.3116	4
	4.89931	1		5.39406	1		6.79877	1		12.8772	3		13.3705	2
	4.88633	1		5.37421	1		6.76202	2		12.9158	2		13.3587	3
	4.92154	1		5.34796	1		6.81033	1		12.9095	2		13.3574	3
	4.96694	1		5.36518	2		6.82676	1		12.8742	3		13.3367	3
	4.96721	1		5.34714	2		6.84121	3		13.0144	4		13.3814	2
	4.97573	1		5.39427	1		6.86341	1		13.0553	2		13.3725	3
	4.96808	1		5.36664	1		6.85559	1		13.0453	2		13.3604	4
	5.0055	1		5.35713	1		6.85785	2		13.1236	4		13.367	3
	5.04171	1		5.37821	1		6.88408	1		13.0658	3		13.3541	1
	5.03421	1		5.45357	2		6.84412	2		13.1722	2		13.4487	3
	5.03562	1		5.42967	1		6.86579	2		13.1809	4		13.4153	3
	5.13411	1		5.44256	1		6.82571	2		13.1566	3		13.4119	2
	5.07664	1		5.42785	1		6.87129	1		13.2562	3		13.4203	4
	5.09137	1		5.40963	1		6.84076	1		13.2363	3		13.4015	2
	5.07643	1		5.47238	1		6.92355	2		13.2989	3		13.3937	5
	5.08208	1		5.49204	1		6.93478	2		13.3439	1		13.4498	5
	5.10209	1		5.49003	2		6.89406	1		13.3449	2		13.42	3
	5.12432	1		5.46774	2		6.94694	1		13.3618	3		13.4124	2
	5.11304	1		5.55376	2		6.92816	1		13.3395	2		13.4461	4
	5.09333	1		5.54167	2		6.98712	1		13.3753	2		13.4358	5
	5.15166	1		5.55292	2		7.0148	2		13.4258	2		13.4744	2
	5.14719	1		5.57091	1		6.99499	2		13.4727	1		13.4588	3
	5.19956	1		5.57019	1		6.98331	1		13.4998	3		13.5204	2
	5.21431	1		5.54131	2		7.01089	1		13.4562	3		13.4843	4
	5.23095	1		5.5398	1		6.99793	1		13.5494	2		13.5047	3
	5.26275	1		5.61845	3		7.06768	2		13.5634	3		13.5024	4
	5.29499	1		5.59083	2		7.07056	1		13.6266	3		13.4879	3
	5.28095	1		5.62944	2		7.05445	2		13.6201	3		13.5041	3
	5.29044	1		5.6421	1		7.05582	1		13.5962	5		13.564	3
	5.29384	1		5.65539	1		7.0664	2		13.6966	3		13.5341	4
	5.28175	1		5.68367	1		7.05113	2		13.668	2		13.5844	3
	5.29513	1		5.65603	2		7.0568	1		13.7209	1		13.5718	3
	5.26742	1		5.65978	2		7.05899	1		13.8287	3		13.5395	1
	5.28594	1		5.67186	2		7.05595	2		13.8084	3		13.5312	1
	5.33708	1		5.71305	2		7.03829	1		13.8238	1		13.6483	2
	5.34332	1		5.69802	2		7.03762	1		13.7819	1		13.6402	1
	5.37831	1		5.68784	2		7.06229	2		13.7936	2		13.6033	3
	5.357	1		5.68842	1		7.10329	2		13.8299	3		13.6454	2
	5.36305	1		5.66196	1		7.14539	2		13.8283	3		13.5941	2
	5.44243	1		5.70267	1		7.09787	2		13.8285	3		13.6147	4
	5.41074	1		5.67269	1		7.1427	1		13.8735	1		13.6432	3
	5.41826	1		5.74361	1		7.11996	1		13.9192	4		13.6085	2
	5.52001	1		5.76912	1		7.10307	2		13.9636	3		13.6164	3
	5.54807	1		5.78209	1		7.10137	2		13.9643	1		13.6057	2
	5.56536	1		5.76052	2		7.16712	1		13.9206	3		13.6302	2
	5.57883	1		5.76415	2		7.17196	2		13.944	2		13.6554	3
	5.53006	1		5.73591	1		7.15724	1		13.9668	2		13.7089	2
	5.59329	1		5.84812	2		7.16516	2		13.9146	5		13.6711	4
	5.7081	1		5.83653	1		7.16224	2		14.0262	4		13.7631	1
	5.7193	1		5.78971	3		7.20245	2		14.0638	2		13.7263	2
	5.6741	1		5.82374	1		7.20053	1		14.0896	2		13.7276	2
	5.66185	1		5.79507	1		7.20402	1		14.1575	4		13.7577	2
	5.67678	1		5.78895	2		7.18244	2		14.1736	3		13.7179	3
	5.74743	1		5.83902	1		7.16666	1		14.199	3		13.7516	3
	5.77337	1		5.81569	1		7.23461	2		14.2329	3		13.8072	4
	5.75362	1		5.79456	1		7.2639	3		14.2809	2		13.8192	4
	5.79352	1		5.84616	2		7.27366	3		14.2752	3		13.8305	2
	5.81089	1		5.82208	3		7.26991	2		14.2949	4		13.8309	2
	5.81595	1		5.894	2		7.2233	2		14.2837	2		13.8265	4
	5.80612	1		5.87574	1		7.32735	1		14.3046	3		13.8004	4
	5.794	1		5.89543	2		7.28897	1		14.4206	2		13.8125	1
	5.91541	1		5.90515	1		7.32557	2		14.3753	4		13.8017	3
	5.86491	1		5.91052	2		7.32265	1		14.4843	3		13.8753	2
	5.85481	1		5.87349	1		7.29729	2		14.4593	3		13.8518	4
	5.9433	1		5.85837	2		7.30079	1		14.4346	3		13.9076	7
	5.95636	1		5.90625	1		7.33135	1		14.5244	2		13.8674	3
	5.97625	1		5.95258	1		7.32362	2		14.5732	3		13.8621	7
	6.03328	1		5.91803	2		7.33435	3		14.6053	1		13.8464	5
	6.0081	1		5.96028	2		7.3119	1		14.585	4		13.9491	3
	6.00709	1		5.9405	1		7.31813	2		14.5628	2		13.9388	2
	6.01769	1		5.96982	1		7.29709	1		14.6206	2		13.9344	3
	6.08847	1		5.98686	2		7.39424	3		14.6761	5		13.943	5
	6.05901	1		6.0148	1		7.4009	1		14.6595	4		13.9705	3
	6.08923	1		5.99198	2		7.39901	1		14.6775	3		13.9533	2
	6.09023	1		6.0324	1		7.37542	2		14.6467	1		13.9958	3
	6.09479	1		6.01391	1		7.36225	2		14.6714	2		14.0126	3
	6.15016	1		6.00848	1		7.41045	3		14.7303	1		14.0111	2
	6.13342	1		5.99539	1		7.36768	1		14.7351	3		14.0126	3
	6.11593	1		5.98761	1		7.37272	1		14.7147	2		14.0156	3
	6.11561	1		6.04167	1		7.37566	2		14.7894	4		14.0056	4
	6.1123	1		5.98364	1		7.35922	2		14.7787	5		14.0195	3
	6.13846	1		6.02554	2		7.40266	1		14.7905	3		13.9866	3
	6.1906	1		6.00319	2		7.35074	1		14.8081	3		14.0225	2
	6.18918	1		6.07417	2		7.36322	2		14.8768	2		14.0545	4
	6.19482	1		6.06901	1		7.42816	2		14.8357	6		14.0657	4
	6.22087	1		6.07921	2		7.47073	2		14.8523	2		14.0496	3
	6.18395	1		6.10498	2		7.46379	1		14.8676	3		14.0483	2
	6.22402	1		6.07855	1		7.49366	1		14.9291	2		14.1015	1
	6.25227	1		6.05027	2		7.52974	2		14.9189	4		14.1268	3
	6.28676	1		6.0459	2		7.49449	1		14.909	4		14.1549	1
	6.28309	1		6.06217	1		7.50992	1		14.906	2		14.1099	3
	6.27643	1		6.05709	1		7.52735	2		14.9837	2		14.1204	1
	6.36119	1		6.14707	2		7.50235	1		14.9518	3		14.1394	2
	6.31992	1		6.13493	1		7.55347	1		14.961	3		14.1544	4
	6.32291	1		6.15721	1		7.59496	1		14.9872	2		14.107	4
	6.33798	1		6.1693	1		7.55317	2		15.0015	2		14.127	2
	6.42216	1		6.14312	2		7.6024	2		15.0031	2		14.1563	2
	6.40597	1		6.16222	2		7.57225	2		14.9643	2		14.1389	2
	6.53024	1		6.15405	1		7.56522	2		15.0479	2		14.1299	3
	6.55388	1		6.12432	1		7.64261	3		15.0782	2		14.1262	4
	6.5431	1		6.12734	1		7.65566	2		15.1439	3		14.2109	2
	6.58544	1		6.1953	1		7.61213	2		15.1047	3		14.1757	4
	6.72254	1		6.23245	2		7.60651	2		15.1373	4		14.2244	3
	6.72428	1		6.19233	3		7.60652	3		15.0822	2		14.1716	4
	6.80832	1		6.22751	1		7.70185	1		15.1026	1		14.2021	3
	6.78021	1		6.18348	1		7.6838	2		15.2088	3		14.2232	3
	6.95228	1		6.17815	1		7.6859	1		15.1502	4		14.1924	3
	7.01563	1		6.2405	2		7.73142	3		15.1917	2		14.2193	2
	7.02737	1		6.19112	1		7.70854	2		15.1678	4		14.2037	3
	7.0273	1		6.21641	1		7.7227	1		15.1601	1		14.2688	3
	7.20245	1		6.19339	1		7.69742	1		15.1618	4		14.2662	3
	7.19516	1		6.29002	1		7.6743	2		15.2508	4		14.2488	3
	7.46372	1		6.24115	2		7.68915	2		15.2464	4		14.2986	5
	7.50169	1		6.30143	1		7.70069	1		15.3215	3		14.2536	4
	7.70277	1		6.33213	1		7.72167	1		15.2795	2		14.24	2
	7.70297	1		6.34105	3		7.69872	2		15.2986	4		14.2743	2
	7.69613	1		6.32418	1		7.68407	2		15.3269	3		14.2896	3
	7.71159	1		6.35605	1		7.68688	1		15.2818	2		14.2853	2
	7.8125	1		6.34954	1		7.72376	1		15.3335	2		14.3272	5
	8.00636	1		6.39124	2		7.67298	2		15.3598	4		14.3547	4
	8.48694	1		6.39641	2		7.74571	3		15.3604	2		14.3254	2
	8.50946	1		6.42815	1		7.76123	2		15.4213	4		14.3021	4
	8.57736	1		6.41942	1		7.76624	2		15.5298	3		14.3629	1
	8.73295	1		6.4128	2		7.74367	1		15.4713	2		14.3467	1
	8.8164	1		6.3824	1		7.75455	1		15.5145	2		14.4015	1
	8.89296	1		6.3808	1		7.80587	2		15.5191	2		14.4267	3
	9.14442	1		6.42536	3		7.81243	2		15.5331	4		14.4073	3
	9.49032	1		6.43554	3		7.83653	2		15.499	3		14.4672	4
	9.95293	1		6.4963	2		7.85236	1		15.6974	2		14.4436	3
	9.95483	1		6.4624	2		7.81599	2		15.7763	2		14.4479	3
	10.0105	1		6.48152	1		7.81422	1		15.7767	2		14.4954	4
	10.2993	1		6.48188	1		7.84219	1		15.8333	4		14.5331	3
	10.5582	1		6.4825	3		7.85584	2		15.8163	2		14.5145	4
	10.5436	1		6.46529	2		7.8052	2		15.9028	2		14.5024	3
	10.8919	1		6.52174	2		7.83014	2		15.8954	4		14.5222	3
	11.2464	1		6.53055	2		7.85152	2		15.9568	1		14.5185	3
	12.9869	1		6.51812	1		7.89068	2		16.044	4		14.6009	4
	14.3031	1		6.51898	1		7.87217	2		16.0479	2		14.5682	2
	15.5309	1		6.52175	1		7.87678	1		16.0339	2		14.5819	1
	1.72636	2		6.54956	2		7.90188	1		16.0964	3		14.6124	4
	1.8726	2		6.57855	2		7.92843	2		16.1416	4		14.6074	2
	1.85204	2		6.60899	1		7.92352	2		16.156	3		14.5953	3
	2.50513	2		6.58543	2		7.90179	1		16.1887	2		14.599	4
	2.56046	2		6.59081	1		7.86903	1		16.1908	3		14.573	3
	2.54427	2		6.61914	2		7.91163	1		16.2502	2		14.5905	3
	2.61458	2		6.62813	2		7.88361	1		16.242	3		14.5698	2
	2.77007	2		6.62708	2		7.86805	1		16.2756	2		14.6264	2
	2.836	2		6.68863	1		7.94502	1		16.3111	1		14.6629	1
	2.85631	2		6.63129	2		7.93812	1		16.2625	2		14.6852	3
	2.87419	2		6.64033	1		7.935	2		16.2544	1		14.6717	3
	2.9229	2		6.63775	2		7.97361	1		16.338	2		14.6564	4
	2.89122	2		6.65283	2		7.93176	1		16.3452	3		14.631	3
	2.94744	2		6.63294	1		7.94391	4		16.3364	5		14.6577	3
	2.93054	2		6.63448	1		7.99457	3		16.4906	8		14.6289	4
	2.9838	2		6.64101	1		8.01593	1		16.5441	1		14.7008	1
	2.99738	2		6.7339	2		8.03273	2		16.6832	3		14.7183	2
	2.99899	2		6.74902	1		8.04701	2		16.6819	3		14.7402	6
	3.09831	2		6.71135	2		7.99668	2		16.7202	3		14.6914	4
	3.15043	2		6.71802	2		8.03205	2		16.7063	1		14.7089	4
	3.16111	2		6.69787	1		8.0071	2		16.742	2		14.7344	4
	3.19274	2		6.74833	1		8.00649	1		16.7901	2		14.7517	3
	3.21062	2		6.71508	1		8.0399	2		16.8345	2		14.7553	3
	3.241	2		6.7505	2		8.00981	2		16.8577	2		14.7836	2
	3.22753	2		6.70028	1		8.00474	2		16.8716	4		14.8172	2
	3.28362	2		6.78174	3		8.04437	1		16.9124	3		14.8383	3
	3.32181	2		6.80589	1		8.00553	2		16.9312	2		14.8228	3
	3.32595	2		6.78347	2		8.05814	1		16.9021	1		14.8774	3
	3.36854	2		6.77793	1		8.10339	2		16.9153	1		14.8824	2
	3.43027	2		6.79573	1		8.07053	1		16.9371	1		14.884	3
	3.41207	2		6.77268	2		8.11108	4		16.9691	5		14.9158	1
	3.39677	2		6.77641	1		8.12414	3		16.9699	4		14.9282	2
	3.47026	2		6.80898	3		8.11958	3		16.971	2		14.9145	4
	3.48366	2		6.77292	1		8.07356	1		16.9687	3		14.9178	6
	3.54698	2		6.84405	1		8.09564	1		17.0908	3		14.9033	1
	3.53894	2		6.8708	1		8.13469	2		17.1135	3		14.9044	2
	3.52745	2		6.88528	1		8.17328	2		17.1028	2		14.9442	2
	3.62843	2		6.87261	2		8.12843	1		17.1506	3		14.9671	3
	3.59269	2		6.9554	2		8.18038	1		17.1779	3		14.9801	4
	3.58134	2		6.91322	2		8.18479	1		17.1701	4		15.0053	3
	3.66548	2		6.93267	1		8.18451	2		17.2058	2		15.0548	3
	3.7036	2		6.96929	1		8.22404	2		17.2073	3		15.0313	3
	3.69741	2		6.96262	2		8.1923	2		17.1919	1		15.034	4
	3.72635	2		6.99868	3		8.20448	3		17.3264	3		15.0185	3
	3.72356	2		6.98094	3		8.19686	1		17.3417	3		15.0546	2
	3.78243	2		7.01056	3		8.25134	2		17.3338	5		15.0426	3
	3.84265	2		6.9991	1		8.2284	1		17.3799	5		15.0931	3
	3.86445	2		7.03784	1		8.23558	2		17.4444	2		15.0989	2
	3.83754	2		7.06795	2		8.23286	2		17.4216	3		15.1204	3
	3.91667	2		7.10906	1		8.2018	1		17.4875	4		15.0991	4
	3.90721	2		7.16223	2		8.21446	4		17.5084	2		15.0835	4
	3.90898	2		7.17249	1		8.21163	4		17.5489	3		15.1009	1
	4.01597	2		7.17653	2		8.31513	2		17.5045	5		15.1662	2
	3.99887	2		7.1679	1		8.2987	1		17.5494	5		15.1931	3
	4.02966	2		7.2778	1		8.30324	1		17.5286	1		15.1968	5
	3.97739	2		7.22099	2		8.30115	1		17.4981	4		15.2104	3
	3.99122	2		7.21935	1		8.27334	2		17.5578	2		15.1723	2
	3.98217	2		7.32959	3		8.29515	1		17.5632	2		15.1819	3
	4.06625	2		7.31202	1		8.37538	1		17.5936	2		15.1539	4
	4.04709	2		7.30406	2		8.33336	2		17.7161	2		15.2142	3
	4.04707	2		7.32809	2		8.37531	2		17.7339	3		15.2384	2
	4.15295	2		7.31755	2		8.37006	2		17.7236	3		15.2355	1
	4.12412	2		7.29539	2		8.32781	1		17.7882	5		15.2463	1
	4.15332	2		7.30577	4		8.3771	1		17.8027	6		15.2744	4
	4.15261	2		7.40094	2		8.43304	2		17.7616	2		15.258	2
	4.17837	2		7.37197	1		8.4172	2		17.8337	2		15.2156	4
	4.16818	2		7.38376	1		8.38702	1		17.9377	2		15.2116	2
	4.20384	2		7.38613	1		8.4066	2		17.9279	3		15.247	4
	4.17211	2		7.39987	1		8.44685	2		17.8793	5		15.2558	3
	4.28916	2		7.37346	1		8.45936	4		17.9287	3		15.3252	3
	4.33249	2		7.38145	1		8.51095	3		17.9706	4		15.2783	3
	4.30508	2		7.46076	2		8.47348	1		18.0014	4		15.299	3
	4.33753	2		7.47442	2		8.4888	1		18.0313	2		15.3963	3
	4.41931	2		7.43377	1		8.48801	4		18.0328	4		15.3722	1
	4.45444	2		7.44103	3		8.4833	2		18.0082	1		15.3631	4
	4.50395	2		7.46715	2		8.45183	2		18.0936	1		15.4027	3
	4.54788	2		7.44076	1		8.49383	2		18.1046	2		15.3457	3
	4.57309	2		7.51982	2		8.51009	1		18.1464	3		15.3621	4
	4.56865	2		7.49844	2		8.52382	2		18.1516	2		15.3406	3
	4.67647	2		7.53429	3		8.57826	1		18.1486	5		15.3634	2
	4.62163	2		7.57213	1		8.55879	2		18.1913	4		15.3661	5
	4.62055	2		7.54645	3		8.52237	3		18.2906	4		15.4346	2
	4.64692	2		7.55955	2		8.55963	2		18.3179	2		15.4668	3
	4.67239	2		7.60506	1		8.54774	3		18.2687	2		15.4125	2
	4.66167	2		7.59356	1		8.56945	3		18.3703	2		15.4577	4
	4.72723	2		7.553	3		8.51696	1		18.3512	3		15.426	3
	4.71379	2		7.60877	1		8.55925	1		18.3557	2		15.5154	3
	4.72909	2		7.66808	1		8.59093	2		18.4268	4		15.5313	3
	4.80837	2		7.63943	1		8.61199	1		18.406	2		15.4739	2
	4.75078	2		7.62696	1		8.64136	2		18.4828	3		15.5353	4
	4.74664	2		7.62187	2		8.63129	3		18.4705	3		15.5281	4
	4.75349	2		7.65183	1		8.63954	2		18.4636	5		15.4779	4
	4.78919	2		7.64508	4		8.66194	1		18.4632	6		15.5283	3
	4.76008	2		7.68181	3		8.68436	1		18.5132	3		15.4707	1
	4.79084	2		7.67367	1		8.68587	2		18.4864	3		15.5349	2
	4.84512	2		7.69038	2		8.71742	2		18.5833	5		15.5511	2
	4.87519	2		7.67946	1		8.7542	2		18.6189	3		15.5929	3
	4.87789	2		7.68096	4		8.73786	2		18.6495	3		15.5542	4
	4.99839	2		7.68315	1		8.71349	3		18.6546	1		15.5629	2
	5.16412	2		7.7255	1		8.73265	1		18.5936	1		15.5852	3
	5.15931	2		7.72475	2		8.74141	2		18.5965	7		15.6193	3
	5.21762	2		7.77855	2		8.71137	2		18.6754	3		15.6427	3
	5.25539	2		7.79848	1		8.7382	2		18.7361	6		15.6186	1
	5.34856	2		7.7357	1		8.74103	1		18.7219	5		15.6814	5
	5.50315	2		7.75197	1		8.83247	1		18.7299	3		15.6791	3
	5.49003	2		7.80538	2		8.80352	2		18.76	3		15.6897	4
	5.53328	2		7.84423	3		8.80972	1		18.8954	3		15.6898	5
	5.62297	2		7.82719	1		8.83939	1		18.9148	5		15.6973	1
	5.64445	2		7.81149	2		8.81326	3		18.9559	5		15.6765	3
	5.64259	2		7.84879	1		8.84719	4		19.043	4		15.6755	3
	5.68809	2		7.89884	1		8.84079	2		19.0402	1		15.6987	4
	5.71505	2		7.8905	1		8.9031	2		19.0023	5		15.678	1
	5.74783	2		7.92251	2		8.84432	2		19.1616	5		15.6927	6
	5.76463	2		7.92227	3		8.88727	3		19.1611	3		15.6843	2
	5.80129	2		7.89133	2		8.85069	1		19.1701	3		15.7883	5
	5.90942	2		7.91994	2		8.85927	3		19.1823	3		15.7432	3
	5.88837	2		7.86634	2		8.88152	2		19.2476	3		15.7627	2
	5.95912	2		7.9187	3		8.88308	3		19.3468	4		15.7915	2
	5.96442	2		7.93507	3		8.84775	2		19.3103	3		15.8537	3
	5.93258	2		7.98394	3		8.9174	3		19.491	3		15.8276	3
	6.20144	2		8.04785	1		8.96067	2		19.5607	3		15.8185	3
	6.23257	2		8.04867	2		8.93107	3		19.5546	3		15.8016	5
	6.23276	2		8.00874	2		8.95502	2		19.5887	1		15.9232	3
	6.23285	2		8.00056	2		8.9504	1		19.6378	3		15.8996	3
	6.18762	2		8.12002	1		8.92687	1		19.7082	4		15.8706	3
	6.27667	2		8.07521	1		8.9972	2		19.8106	2		15.9452	4
	6.35301	2		8.07445	1		9.03509	2		19.816	2		15.9632	3
	6.42881	2		8.07364	2		9.0254	3		19.8594	4		15.9323	2
	6.45785	2		8.07537	1		9.03251	2		19.8306	1		15.988	3
	6.52856	2		8.22764	3		9.02319	2		19.8575	2		16.0193	3
	6.52695	2		8.24359	1		9.04821	2		19.9036	5		16.0537	2
	6.749	2		8.1919	4		9.04618	3		20.0168	3		16.0437	1
	6.73821	2		8.24964	2		9.04707	1		20.0044	4		16.0112	3
	6.89727	2		8.2115	1		9.07768	2		20.0175	4		16.0103	3
	6.99003	2		8.27513	1		9.08118	2		19.9649	2		16.0233	3
	7.17601	2		8.32008	3		9.03805	3		20.0473	3		16.0436	2
	7.28812	2		8.32077	4		9.08485	2		20.1092	4		15.9937	3
	7.52894	2		8.34351	1		9.04975	2		20.1411	3		16.0251	3
	7.5223	2		8.3441	1		9.15597	2		20.1021	5		16.04	4
	7.5166	2		8.3541	2		9.13646	2		20.1089	3		16.0092	4
	7.62693	2		8.32448	1		9.14977	1		20.1671	4		16.0028	2
	7.73326	2		8.42027	1		9.15892	2		20.1735	6		16.0549	4
	7.83578	2		8.44663	2		9.10659	3		20.3088	1		16.032	3
	7.92295	2		8.42852	3		9.11623	4		20.2841	6		16.0381	3
	8.03714	2		8.40445	2		9.2282	1		20.3305	1		16.0605	4
	8.2229	2		8.39033	1		9.21282	2		20.4081	1		16.1132	3
	8.3477	2		8.46609	3		9.27803	2		20.4188	4		16.0861	7
	8.34519	2		8.5134	1		9.23354	2		20.431	6		16.0788	4
	8.74209	2		8.46165	2		9.27706	3		20.4143	2		16.1579	3
	8.80643	2		8.5154	1		9.29374	2		20.4298	4		16.1346	4
	8.87359	2		8.46891	3		9.2471	4		20.4145	2		16.1536	3
	8.90574	2		8.47064	2		9.24087	2		20.4145	3		16.2188	1
	9.39159	2		8.55146	4		9.24564	2		20.5266	4		16.2062	3
	9.51769	2		8.55912	2		9.27983	2		20.5362	4		16.297	1
	9.66188	2		8.55418	1		9.25675	2		20.4777	4		16.3146	2
	9.70797	2		8.51911	3		9.32656	2		20.4851	3		16.3122	4
	9.69508	2		8.57586	1		9.30165	2		20.5503	2		16.2907	2
	9.84995	2		8.58619	3		9.29989	2		20.6619	5		16.275	3
	9.89882	2		8.62344	1		9.34177	3		20.6675	2		16.304	4
	10.0382	2		8.61127	1		9.30627	3		20.6073	2		16.2579	4
	10.2701	2		8.60139	1		9.32462	1		20.7298	4		16.2792	5
	10.3369	2		8.64713	1		9.36008	2		20.6979	5		16.2575	5
	10.3373	2		8.68688	1		9.37142	3		20.7161	3		16.3777	4
	10.4678	2		8.71442	3		9.42375	2		20.7374	5		16.3425	1
	10.6972	2		8.73711	3		9.41269	2		20.783	5		16.3316	4
	10.9867	2		8.71494	2		9.36393	2		20.7404	5		16.3188	3
	11.1184	2		8.74467	3		9.36501	2		20.7737	3		16.3446	3
	11.3602	2		8.74161	3		9.48058	2		20.8389	4		16.3402	5
	11.3979	2		8.83319	2		9.42896	2		20.8924	2		16.3695	3
	11.5371	2		8.82279	1		9.49055	4		20.907	4		16.3841	1
	12.2593	2		8.82629	1		9.53915	2		20.9788	5		16.4278	7
	12.8051	2		8.84826	2		9.5694	3		20.9595	4		16.3959	2
	12.9892	2		8.85088	2		9.57058	2		21.0041	2		16.3881	5
	13.0751	2		8.88608	2		9.56778	1		21.0756	2		16.4161	2
	13.6605	2		8.88948	3		9.59564	4		21.1354	1		16.4974	4
	2.53435	3		8.86927	2		9.58749	3		21.2395	2		16.4885	4
	2.76722	3		8.91945	1		9.68359	2		21.2573	4		16.4861	6
	3.1448	3		8.95529	2		9.67101	2		21.3128	1		16.4743	3
	3.60975	3		8.92437	2		9.62597	4		21.3089	3		16.4823	6
	3.98721	3		8.90863	2		9.62641	1		21.3775	4		16.4799	5
	4.00193	3		8.98793	1		9.71133	2		21.3435	6		16.5349	3
	4.52634	3		9.01559	2		9.71957	3		21.4334	4		16.5681	4
	4.89329	3		9.00938	3		9.72908	2		21.4342	2		16.5491	4
	5.58034	3		9.01466	2		9.68625	1		21.4265	2		16.5411	4
	5.7658	3		9.08036	2		9.73515	3		21.5359	3		16.5328	3
	6.19074	3		9.07609	3		9.7235	2		21.6029	5		16.568	7
	6.3848	3		9.089	3		9.7267	1		21.5888	4		16.5435	3
	6.4037	3		9.12834	1		9.72117	3		21.6376	5		16.5943	5
	6.37438	3		9.10897	1		9.75808	2		21.622	3		16.6032	4
	6.52965	3		9.11752	2		9.78178	2		21.7491	3		16.595	3
	6.87905	3		9.14525	2		9.75161	2		21.7155	3		16.6304	4
	7.00019	3		9.11382	3		9.81259	3		21.8261	5		16.6007	5
	6.98191	3		9.21614	1		9.75861	2		21.8472	3		16.6848	2
	7.02956	3		9.18018	2		9.82548	2		21.8754	3		16.6465	4
	7.58959	3		9.17208	3		9.86009	2		21.8834	1		16.6569	3
	7.57003	3		9.18142	4		9.87202	3		22.0011	4		16.6501	4
	7.93716	3		9.20887	2		9.9067	3		21.9998	2		16.7486	4
	8.44892	3		9.2722	1		9.91665	2		21.9806	1		16.7672	2
	8.61138	3		9.26903	2		9.92642	1		22.1791	3		16.7535	5
	8.63093	3		9.25435	1		9.95508	2		22.198	4		16.7332	3
	9.23921	3		9.24751	2		9.96613	1		22.2761	7		16.7293	4
	9.73696	3		9.28377	3		10.0095	3		22.2942	4		16.807	4
	10.1053	3		9.25634	3		9.95688	2		22.2358	4		16.8488	1
	10.1676	3		9.24828	3		9.95857	2		22.3067	3		16.9355	5
	10.7159	3		9.23909	4		9.997	2		22.3762	4		16.9145	4
	10.837	3		9.32863	2		10.0026	1		22.4424	2		16.9405	2
	10.9518	3		9.3742	2		10.0614	1		22.4939	4		16.9616	3
	11.4577	3		9.41241	2		10.0139	2		22.5351	4		16.9432	2
	11.8482	3		9.46831	2		10.0497	4		22.4943	1		16.956	2
	13.1709	3		9.55512	1		10.0591	2		22.5882	5		17.0097	3
	13.183	3		9.56783	2		10.1125	2		22.5897	3		16.9794	3
	6.84401	4		9.60418	2		10.1978	2		22.6224	3		16.9909	4
	8.506	4		9.65314	1		10.1654	3		22.6464	3		16.9673	5
	9.5676	4		9.72412	3		10.19	2		22.6423	4		16.9872	4
	9.74589	4		9.80758	2		10.1482	1		22.7765	2		17.0172	4
	11.2566	4		9.77878	3		10.157	4		22.89	2		17.0181	3
	11.4093	4		9.85635	1		10.1882	3		22.95	2		17.0627	5
	11.9243	4		9.9047	2		10.2277	4		23.1371	4		17.0623	5
	12.4752	4		9.91247	3		10.2559	2		23.2353	4		17.0652	2
	13.0478	4		9.97122	1		10.2196	2		23.2561	5		17.0933	2
	10.8856	5		9.9466	1		10.2234	3		23.211	3		17.0771	3
	13.5723	5		10.039	3		10.235	3		23.2747	4		17.0619	4
	13.9054	5		10.1032	4		10.3169	3		23.2974	4		17.0648	5
				10.1012	2		10.2823	2		23.2852	5		17.1295	3
				10.085	3		10.3252	4		23.3486	5		17.1172	2
				10.1606	4		10.3225	2		23.376	4		17.1545	3
				10.2691	2		10.3095	3		23.5597	3		17.1311	3
				10.2886	3		10.3297	3		23.6105	3		17.1262	3
				10.3404	3		10.3613	1		23.6659	4		17.105	3
				10.3806	1		10.3812	2		23.6924	5		17.178	2
				10.4638	1		10.3405	3		23.792	5		17.1864	2
				10.4716	2		10.4246	3		23.8944	9		17.1843	4
				10.4975	1		10.4137	4		23.9073	4		17.1849	4
				10.562	5		10.4114	2		23.858	5		17.1932	5
				10.5365	3		10.4091	3		23.9709	2		17.216	4
				10.6819	1		10.4037	3		24.0511	5		17.2305	3
				10.7217	2		10.4342	2		24.1041	2		17.2435	1
				10.7144	2		10.4389	2		24.1602	2		17.2698	5
				10.6764	2		10.45	2		24.2396	4		17.2825	2
				10.7248	3		10.4155	3		24.395	5		17.353	1
				10.771	3		10.472	3		24.4464	5		17.3424	4
	Length [um]	number of rings		10.7872	2		10.4751	3		24.4806	2		17.3477	2
				10.7342	4		10.5009	2		24.509	5		17.3284	3
				10.8431	4		10.4826	3		24.5938	3		17.3062	5
				10.8251	3		10.5565	2		24.6092	4		17.3407	3
				10.8857	2		10.5481	2		24.671	5		17.3172	4
				10.8786	1		10.6547	2		24.6927	7		17.354	3
				10.8641	1		10.6398	2		24.7986	3		17.3527	4
				10.9214	1		10.6262	2		24.866	4		17.3296	4
				10.9828	3		10.6105	2		24.9278	2		17.3517	4
				11.0083	3		10.6734	2		24.9574	1		17.3764	2
				11.0364	3		10.7087	2		24.9058	3		17.3634	4
				11.2089	3		10.7074	2		24.9784	3		17.4027	4
				11.2978	2		10.6638	3		25.0226	2		17.4047	6
				11.2783	3		10.6919	2		24.9705	5		17.4262	3
				11.2585	2		10.704	2		25.2289	3		17.457	4
				11.406	2		10.7133	2		25.3016	9		17.4327	3
				11.3884	2		10.7231	3		25.3769	2		17.4326	2
				11.4551	2		10.6938	3		25.4736	3		17.5429	3
				11.4646	3		10.7263	3		25.5812	5		17.4903	3
				11.4739	4		10.7762	4		25.5629	4		17.5213	3
				11.4792	2		10.7667	2		25.7197	3		17.547	7
				11.4988	2		10.7414	3		25.7677	3		17.5199	5
				11.7313	4		10.7506	2		25.8114	4		17.5754	2
				11.7924	2		10.7726	2		25.9159	3		17.585	7
				11.7822	1		10.7529	4		25.8881	6		17.5578	3
				11.8276	2		10.7721	3		25.9313	5		17.6391	5
				11.8595	3		10.7415	4		25.9895	3		17.6584	5
				12.0428	2		10.7677	2		25.9383	3		17.6361	7
				12.2146	2		10.7503	2		26.0104	5		17.6809	1
				12.3454	2		10.7904	2		26.0387	5		17.7372	8
				12.4395	3		10.8228	4		26.2989	4		17.7064	6
				12.6054	1		10.8447	4		26.3708	4		17.7291	6
				12.7997	3		10.9062	3		26.4209	4		17.6969	4
				13.2549	4		10.8852	1		26.4374	8		17.682	2
				13.4373	2		10.8609	3		26.7584	4		17.7828	4
				13.4756	1		10.8693	2		26.7271	4		17.7906	3
				13.4741	1		10.8814	3		26.7984	6		17.7494	5
				13.5868	3		10.886	3		26.9445	5		17.7823	3
				13.6449	4		10.933	5		26.9291	5		17.8675	6
				13.7286	3		10.9296	3		27.0579	6		17.8603	1
				13.792	4		10.9311	2		27.0588	4		17.8162	4
				13.8553	2		11.0035	2		27.2614	3		17.9107	7
				14.1728	2		11.0163	3		27.3063	5		17.8795	4
				14.2943	1		11.0134	2		27.4702	6		17.9883	5
				14.4628	3		11.0807	3		27.5308	3		17.946	5
				14.4648	3		11.0656	2		27.512	2		17.9648	4
				14.5075	3		11.0892	3		27.6486	5		18.0036	3
				14.676	1		11.1787	2		28.1082	6		17.9515	4
				14.6778	5		11.1397	2		28.3534	4		18.0356	3
				14.7913	3		11.1266	3		28.4018	5		18.0251	8
				14.837	4		11.1665	2		28.8332	3		18.0455	4
				14.8625	2		11.1421	3		29.2894	3		18.071	5
				14.9096	2		11.1551	3		29.5541	8		18.0981	5
				15.0029	3		11.1519	2		29.5112	2		18.1071	4
				15.1972	3		11.1397	4		30.3708	6		18.1733	4
				15.1492	1		11.1302	2		30.5787	4		18.1914	2
				15.3893	5		11.21	4		30.7384	4		18.1761	3
				15.5129	2		11.1899	2		32.1746	5		18.2486	2
				15.5273	2		11.2158	3		32.8806	6		18.2549	5
				15.6977	2		11.2007	2		32.98	4		18.2326	4
				15.9063	1		11.1987	1		35.112	7		18.2289	4
				15.8992	1		11.2385	3		36.1713	3		18.2071	3
				16.1205	5		11.2818	3		38.8577	5		18.2224	4
				16.3017	3		11.2518	4					18.2243	4
				16.4113	2		11.3028	1					18.2424	4
				16.5185	3		11.356	2					18.2995	9
				16.9366	5		11.3489	3					18.2877	3
				17.2748	3		11.3939	3					18.342	4
				17.2429	3		11.3912	3					18.3466	3
				17.5537	4		11.3784	2					18.3868	3
				17.7047	3		11.4161	2					18.3714	4
				18.1281	2		11.4321	2					18.3633	5
				18.17	5		11.5023	2					18.4338	5
				18.2921	4		11.4517	2					18.4029	1
				18.4597	5		11.4952	4					18.4375	2
				18.6774	3		11.4943	2					18.459	5
				19.1055	5		11.5635	2					18.4032	7
				19.8355	3		11.5211	1					18.4083	5
				19.9529	4		11.5755	2					18.506	3
				20.1721	4		11.5839	3					18.5011	4
				20.6343	2		11.59	2					18.4834	6
				20.8464	5		11.628	3					18.5206	5
				20.8516	4		11.6264	2					18.5712	4
				22.0542	4		11.5829	3					18.5645	3
				22.1907	3		11.6629	2					18.577	4
				22.4154	1		11.6588	2					18.5493	2
				23.8077	2		11.7163	3					18.5798	3
				25.3158	5		11.7237	2					18.5559	3
							11.7445	3					18.5333	8
							11.7376	1					18.6476	2
							11.801	2					18.6088	5
							11.7975	3					18.6591	4
							11.8146	3					18.7127	5
							11.8124	2					18.6705	5
							11.8021	2					18.7952	4
							11.8702	3					18.8051	5
							11.8666	1					18.9076	4
							11.8363	3					18.9056	3
							11.8688	3					18.912	2
							11.9105	2					18.8652	1
							11.9427	3					18.9091	4
							11.9377	2					18.8582	4
							11.9316	2					18.9537	2
							11.9896	3					18.916	6
							12.0617	3					18.9281	4
							12.0263	1					18.918	5
							12.0559	1					19.0112	4
							12.0744	4					19.0272	4
							12.067	1					19.0356	2
							12.1018	2					19.055	3
							12.1168	1					19.0849	1
							12.1369	3					19.0482	6
							12.2037	2					19.0856	3
							12.2037	4					19.0465	4
							12.2514	5					19.0509	5
							12.2576	2					19.0878	3
							12.2534	3					19.1423	3
							12.2522	3					19.1114	4
							12.2535	2					19.2143	5
							12.2526	2					19.2084	4
							12.298	4					19.3046	4
							12.2972	2					19.2547	4
							12.391	4					19.256	4
							12.3838	3					19.2886	3
							12.4092	3					19.3469	6
							12.4141	2					19.3591	3
							12.4093	4					19.3346	4
							12.3698	3					19.3438	6
							12.4139	3					19.3682	6
							12.3911	5					19.338	2
							12.3885	1					19.4095	3
							12.4724	3					19.4476	2
							12.4199	2					19.4593	4
							12.432	1					19.4672	5
							12.4992	2					19.5349	2
							12.4822	2					19.5382	3
							12.5393	3					19.5377	5
							12.5391	3					19.5271	2
							12.4825	2					19.6029	3
							12.5666	5					19.589	4
							12.6028	4					19.6909	6
							12.588	3					19.6712	5
							12.579	3					19.6628	2
							12.555	2					19.6558	4
							12.5693	2					19.6885	3
							12.6582	2					19.6523	4
							12.6696	4					19.7374	1
							12.6596	5					19.716	5
							12.636	3					19.6984	4
							12.6962	2					19.7238	2
							12.6974	3					19.7393	3
							12.7149	3					19.8021	1
							12.7844	2					19.7781	3
							12.8027	2					19.8619	7
							12.762	5					19.8313	5
							12.7431	2					19.8326	4
							12.7961	1					19.9519	6
							12.7846	2					19.8927	6
							12.8598	4					19.9347	4
							12.8112	1					19.99	3
							12.8221	3					20.0145	4
							12.8507	4					20.0394	3
							12.8781	1					20.0308	4
							12.889	4					20.0523	4
							12.9271	4					20.146	4
							12.9142	3					20.0974	4
							12.9234	2					20.0986	6
							12.8808	2					20.149	6
							12.8964	2					20.1348	4
							12.96	1					20.0975	3
							12.9597	2					20.1554	1
							13.061	3					20.1881	6
							13.1035	1					20.1756	6
							13.1247	2					20.1981	6
							13.163	1					20.215	6
							13.2517	3					20.2369	4
							13.2257	2					20.244	5
							13.2407	2					20.2544	4
							13.238	4					20.2653	2
							13.2359	2					20.2619	4
							13.2338	2					20.2685	5
							13.2741	2					20.2569	5
							13.3021	3					20.3217	5
							13.314	1					20.2988	3
							13.3167	5					20.3381	4
							13.366	2					20.3627	2
							13.4533	2					20.3788	3
							13.4013	3					20.3561	4
							13.4357	4					20.4477	4
							13.4506	2					20.4343	2
							13.4128	2					20.4176	3
							13.501	1					20.481	3
							13.5122	3					20.5331	4
							13.5108	1					20.5433	4
							13.525	3					20.5645	5
							13.5707	3					20.725	3
							13.6257	1					20.6978	6
							13.6252	2					20.7181	5
							13.6636	1					20.7564	5
							13.694	3					20.7484	3
							13.731	1					20.7438	7
							13.7533	4					20.7448	5
							13.7596	2					20.8392	2
							13.7615	1					20.8184	4
							13.7482	2					20.8191	5
							13.7394	1					20.8651	5
							13.7245	4					20.8887	1
							13.8065	2					20.9068	3
							13.82	2					20.8824	5
							13.8313	3					20.8658	3
							13.7896	3					20.8665	4
							13.7946	3					20.933	5
							13.8783	3					21.0321	2
							13.9554	2					21.0071	5
							13.9565	3					21.0028	2
							13.9132	3					21.0103	6
							13.9378	3					21.0214	2
							13.9287	3					21.0719	5
							14.0096	3					21.0962	4
							13.9902	3					21.1137	4
							14.0355	2					21.1015	2
							14.0597	2					21.1519	5
							14.1673	3					21.2306	4
							14.1369	2					21.2556	6
							14.1208	2					21.2414	4
							14.1684	4					21.3057	4
							14.1585	3					21.2809	2
							14.1608	2					21.3667	3
							14.1932	2					21.4011	2
							14.2307	5					21.4701	3
							14.2823	4					21.4531	6
							14.2536	2					21.4976	7
							14.2752	3					21.5499	5
							14.2744	4					21.643	4
							14.2541	4					21.6428	5
							14.3413	3					21.5848	7
							14.3593	3					21.654	3
							14.385	3					21.7627	6
							14.415	3					21.7272	2
							14.3947	4					21.7328	2
							14.3702	3					21.7753	5
							14.484	3					21.8263	7
							14.4644	2					21.7785	4
							14.4923	3					21.8014	4
							14.461	3					21.8176	4
							14.5542	3					21.8989	2
							14.5251	5					21.9967	4
							14.5584	3					22.2294	1
							14.5468	3					22.1877	5
							14.5973	2					22.1726	6
							14.6002	4					22.2712	4
							14.6572	2					22.3329	3
							14.6665	5					22.3851	2
							14.8205	3					22.376	4
							14.7615	3					22.4476	4
							14.8647	3					22.4828	5
							14.8646	5					22.6127	3
							14.8489	4					22.6157	5
							14.8773	4					22.58	4
							14.9033	3					22.62	4
							14.9489	3					22.5592	2
							14.9073	4					22.6221	3
							14.9187	4					22.6661	5
							14.9297	2					22.811	6
							15.0625	3					22.8269	6
							15.1229	3					22.8436	4
							15.1034	1					22.8321	5
							15.0901	3					22.8327	4
							15.1848	3					22.8683	4
							15.2101	3					22.8395	6
							15.1836	4					22.9267	5
							15.2612	2					22.9182	4
							15.2737	6					22.9586	2
							15.2556	4					22.9806	2
							15.2981	3					23.0384	5
							15.3075	4					23.0231	5
							15.3344	3					23.0318	5
							15.2813	3					23.1307	5
							15.2979	3					23.1572	5
							15.3724	4					23.2011	4
							15.3953	1					23.2449	5
							15.4049	2					23.2208	5
							15.4115	3					23.2514	5
							15.5334	2					23.2249	4
							15.5167	4					23.3132	2
							15.5313	2					23.2919	5
							15.5098	5					23.3652	5
							15.55	2					23.446	6
							15.545	4					23.5697	4
							15.5679	3					23.5492	6
							15.588	1					23.6393	6
							15.5549	3					23.6409	4
							15.6272	3					23.7909	7
							15.6332	6					23.8765	5
							15.7193	5					23.8697	6
							15.7232	1					23.9211	5
							15.7451	3					23.9281	4
							15.7794	4					24.1467	4
							15.8106	3					24.1472	5
							15.899	3					24.2807	6
							15.8841	1					24.5439	3
							15.9766	2					24.7137	4
							16.0051	2					24.9117	7
							16.0073	1					25.0846	4
							16.0383	3					25.0352	5
							16.092	2					25.1031	2
							16.0955	3					25.3303	7
							16.077	2					25.5217	5
							16.1798	2					25.5947	2
							16.1219	2					25.5528	6
							16.129	2					25.7053	4
							16.1765	3					25.863	6
							16.1749	5					26.12	7
							16.217	3					26.2291	4
							16.2541	5					26.2771	5
							16.3253	1					26.3833	4
							16.4272	3					26.3816	3
							16.4007	2					26.4368	5
							16.4545	3					26.4206	4
							16.4892	3					26.7757	4
							16.4554	4					26.9061	5
							16.5721	3					27.0586	5
							16.5501	5					27.6768	7
							16.5721	6					28.1118	5
							16.6552	3					29.4047	6
							16.713	4					29.4787	7
							16.7672	4					34.0752	7
							16.7673	3
							16.7676	5
							16.7553	4
							16.7612	5
							16.7912	5
							16.8308	3
							16.7815	3
							16.9101	3
							17.0306	2
							17.0498	3
							17.0426	2
							17.0785	4
							17.1075	5
							17.1667	3
							17.216	4
							17.2674	5
							17.2556	1
							17.2549	3
							17.2802	4
							17.309	4
							17.338	4
							17.4733	1
							17.5338	4
							17.5573	3
							17.5949	1
							17.649	4
							17.6785	5
							17.7735	3
							17.759	2
							17.8235	2
							17.8273	3
							17.8249	4
							17.9096	2
							17.9056	3
							17.8882	3
							17.9468	3
							18.0036	3
							17.9479	2
							17.9728	2
							17.9585	5
							18.006	3
							18.0412	1
							18.1294	4
							18.0768	3
							18.0977	3
							18.1831	2
							18.2341	6
							18.2098	5
							18.2074	3
							18.2424	2
							18.3469	1
							18.42	1
							18.7052	2
							18.6667	4
							18.7571	3
							18.7803	7
							18.775	3
							18.8431	6
							18.8339	3
							18.9125	3
							18.8876	4
							18.9191	2
							18.9192	2
							18.9647	2
							19.0451	4
							19.0549	3
							19.138	4
							19.1906	2
							19.2345	1
							19.3529	4
							19.3171	4
							19.4189	2
							19.4886	5
							19.6567	2
							19.6979	3
							19.8494	3
							19.9999	4
							19.9855	2
							20.0039	4
							20.0391	4
							20.2801	2
							20.2385	2
							20.3185	2
							20.2833	4
							20.4847	2
							20.5899	5
							20.7163	4
							20.8442	3
							20.8529	5
							20.9527	4
							21.011	4
							21.0307	4
							21.1021	1
							21.501	6
							21.5488	3
							21.5294	5
							21.5281	3
							21.6195	4
							21.9926	4
							22.1741	4
							22.3265	4
							22.312	5
							22.3425	5
							22.4198	2
							22.4036	3
							22.5233	5
							22.5075	4
							22.5283	3
							22.8498	5
							22.8755	4
							23.1269	4
							23.1115	2
							23.1171	4
							23.1773	5
							23.2554	4
							23.4925	4
							23.6311	5
							23.9909	4
							24.0196	2
							24.0218	8
							24.1156	4
							24.5196	5
							24.8368	5
							25.1357	4
							26.2084	5
							26.3222	4
							26.4692	8
							26.7844	3
							26.976	3
							27.0935	7
							27.2928	3
							28.0649	2
							28.191	4
							28.2267	7
							31.1262	4
							31.4749	6
							38.7843	1

## Sheet: Tabelle2
t = 0			t=3			t=6			t = 9			t=24
1	1.55197		1	1.53424		1	1.5268		1	1.51746		1	1.50581
1	1.53883		1	1.57585		1	1.61326		1	1.65949		1	1.52759
1	1.50407		1	1.67641		1	1.66598		1	1.80264		1	1.62098
1	1.56506		1	1.65722		1	1.66097		1	1.84186		1	1.88536
1	1.60953		1	1.79491		1	1.66062		1	1.8488		1	2.05981
1	1.62377		1	1.94961		1	1.81899		1	1.84815		1	2.18441																Number of rings	t=0	t=3	t=6	t=9	t=24
1	1.5914		1	1.94761		1	1.7771		1	1.8643		1	2.17445																1	3.93647	4.98247	5.94441	7.72371	9.45186
1	1.56507		1	2.02683		1	1.88744		1	1.82615		1	2.26219																2	5.59307	6.56948	9.00618	11.8652	12.2983
1	1.67144		1	2.06701		1	1.89028		1	1.91552		1	2.2772																3	7.52185	9.59514	12.8277	15.2668	13.9833
1	1.66811		1	2.03191		1	2.1787		1	1.9124		1	2.32966																4	10.5307	12.732	15.5545	18.3355	17.0021
1	1.7868		1	2.0604		1	2.16458		1	2.01384		1	2.4328																5	12.7877	17.5584	17.8048	21.7821	19.0857
1	1.80401		1	2.03326		1	2.15557		1	2.04638		1	2.79529																6	10.2959		19.6474	23.3763	20.3205
1	1.75668		1	2.17785		1	2.17739		1	2.07547		1	2.87977																7			24.7002	25.1693	21.0378
1	1.8384		1	2.16408		1	2.15561		1	2.09091		1	3.24412																8			25.2455	24.1607	18.0985
1	1.88025		1	2.18334		1	2.16156		1	2.15706		1	3.3613																9				24.598	18.2995
1	1.82281		1	2.19753		1	2.23099		1	2.2021		1	3.47915
1	1.85846		1	2.22413		1	2.21995		1	2.30428		1	3.52521
1	1.88437		1	2.30942		1	2.26115		1	2.38258		1	3.51117
1	1.83519		1	2.28039		1	2.3498		1	2.3843		1	3.63283
1	1.92584		1	2.35996		1	2.35021		1	2.4067		1	3.6691
1	1.9342		1	2.40484		1	2.40148		1	2.49063		1	3.81673
1	1.91829		1	2.38987		1	2.39404		1	2.54914		1	3.86793
1	1.9396		1	2.35539		1	2.36641		1	2.53991		1	3.95641
1	1.88947		1	2.37603		1	2.40715		1	2.57238		1	3.97363
1	1.96242		1	2.34883		1	2.46647		1	2.55896		1	4.10443
1	2.00409		1	2.42097		1	2.44446		1	2.65516		1	4.21994
1	1.96149		1	2.44579		1	2.41856		1	2.6024		1	4.59316
1	1.95957		1	2.43562		1	2.47456		1	2.71039		1	4.6664
1	1.98779		1	2.46927		1	2.49343		1	2.70893		1	4.66822
1	1.98002		1	2.45894		1	2.54881		1	2.76607		1	4.69086
1	1.9861		1	2.42081		1	2.59398		1	2.74487		1	4.76816
1	1.96029		1	2.46542		1	2.56273		1	2.76581		1	5.00551
1	2.02215		1	2.50343		1	2.57179		1	2.85272		1	5.06411
1	2.04402		1	2.50464		1	2.55349		1	2.81055		1	5.13359
1	2.04308		1	2.50087		1	2.56268		1	2.92058		1	5.07272
1	2.03798		1	2.48232		1	2.64265		1	2.96343		1	5.15677
1	2.0251		1	2.47774		1	2.64186		1	2.9335		1	5.26558
1	2.11011		1	2.50554		1	2.65563		1	3.05388		1	5.25432
1	2.14099		1	2.48317		1	2.66134		1	3.07365		1	5.28027
1	2.08168		1	2.56511		1	2.76385		1	3.10077		1	5.39032
1	2.10381		1	2.56687		1	2.75209		1	3.13727		1	5.45934
1	2.12542		1	2.5751		1	2.73938		1	3.17107		1	5.41681
1	2.13532		1	2.5436		1	2.85496		1	3.17903		1	5.52563
1	2.09286		1	2.5994		1	2.83797		1	3.13773		1	5.70965
1	2.1229		1	2.58402		1	2.85821		1	3.19136		1	5.68307
1	2.13876		1	2.64272		1	2.85417		1	3.2174		1	5.75102
1	2.11323		1	2.64967		1	2.90127		1	3.29702		1	5.78843
1	2.08376		1	2.61478		1	2.90824		1	3.27678		1	5.8447
1	2.13827		1	2.66509		1	2.88434		1	3.2945		1	6.03987
1	2.19104		1	2.62683		1	2.98065		1	3.37814		1	6.0557
1	2.17012		1	2.62366		1	2.98426		1	3.31847		1	6.15782
1	2.20847		1	2.68848		1	2.95323		1	3.51577		1	6.22477
1	2.19126		1	2.71655		1	2.96013		1	3.53141		1	6.26405
1	2.20225		1	2.72865		1	3.04516		1	3.56692		1	6.29054
1	2.17559		1	2.70624		1	3.01405		1	3.6082		1	6.35953
1	2.20821		1	2.70893		1	3.05103		1	3.60217		1	6.366
1	2.15811		1	2.68156		1	2.99914		1	3.64715		1	6.50662
1	2.15487		1	2.73692		1	3.02918		1	3.73027		1	6.55159
1	2.147		1	2.78786		1	3.05052		1	3.81704		1	6.61188
1	2.27513		1	2.77753		1	3.05888		1	3.8022		1	6.8143
1	2.21664		1	2.76659		1	3.0651		1	3.81817		1	6.78607
1	2.2717		1	2.74067		1	3.05719		1	3.81856		1	6.87961
1	2.23512		1	2.80862		1	3.09154		1	3.87037		1	6.93775
1	2.25601		1	2.80894		1	3.08615		1	3.93881		1	6.98448
1	2.23971		1	2.81785		1	3.06055		1	3.92916		1	7.04523
1	2.25401		1	2.80693		1	3.0651		1	3.91061		1	7.05884
1	2.26648		1	2.8814		1	3.10316		1	4.01578		1	7.12958
1	2.25077		1	2.87831		1	3.08889		1	3.99417		1	7.21268
1	2.27025		1	2.91238		1	3.11659		1	4.09042		1	7.26961
1	2.25356		1	2.92295		1	3.14911		1	4.15713		1	7.31807
1	2.25683		1	2.87886		1	3.15995		1	4.13923		1	7.29864
1	2.22372		1	2.8657		1	3.13271		1	4.18023		1	7.28445
1	2.24636		1	2.90976		1	3.1642		1	4.23719		1	7.33814
1	2.29121		1	2.89678		1	3.14137		1	4.24834		1	7.3492
1	2.2868		1	2.93878		1	3.14535		1	4.33415		1	7.46743
1	2.29341		1	2.93719		1	3.12919		1	4.31932		1	7.43945
1	2.31783		1	2.95572		1	3.18182		1	4.29624		1	7.49241
1	2.32845		1	2.94353		1	3.22133		1	4.37415		1	7.55968
1	2.33098		1	2.95102		1	3.19458		1	4.37658		1	7.57601
1	2.33516		1	2.98913		1	3.2474		1	4.36264		1	7.71424
1	2.28852		1	3.02367		1	3.20668		1	4.38435		1	7.73928
1	2.30093		1	3.02935		1	3.18647		1	4.44677		1	7.93418
1	2.33571		1	3.00596		1	3.21998		1	4.4621		1	8.04297
1	2.28236		1	3.05058		1	3.2454		1	4.43781		1	8.10034
1	2.30693		1	3.0319		1	3.27459		1	4.49376		1	8.2704
1	2.28013		1	3.04134		1	3.2617		1	4.57664		1	8.36141
1	2.27573		1	3.00604		1	3.31355		1	4.5697		1	8.43573
1	2.40036		1	3.05643		1	3.27128		1	4.60956		1	8.39773
1	2.35338		1	3.07732		1	3.29938		1	4.59681		1	8.3909
1	2.38052		1	3.0902		1	3.28074		1	4.60859		1	8.8199
1	2.35073		1	3.08996		1	3.36875		1	4.59036		1	8.88809
1	2.39311		1	3.17863		1	3.37867		1	4.63702		1	8.94709
1	2.34356		1	3.18246		1	3.37788		1	4.66106		1	8.97933
1	2.39507		1	3.18149		1	3.36778		1	4.61823		1	9.06654
1	2.40355		1	3.17848		1	3.31806		1	4.67871		1	9.10541
1	2.36894		1	3.14724		1	3.43296		1	4.67052		1	9.10929
1	2.38313		1	3.12286		1	3.39022		1	4.66561		1	9.16798
1	2.38742		1	3.18446		1	3.44183		1	4.73889		1	9.27226
1	2.43613		1	3.1554		1	3.42632		1	4.69938		1	9.26395
1	2.40671		1	3.16938		1	3.46192		1	4.68324		1	9.308
1	2.43521		1	3.12296		1	3.47757		1	4.7273		1	9.36372
1	2.41041		1	3.1395		1	3.48934		1	4.68677		1	9.49658
1	2.4598		1	3.15824		1	3.50959		1	4.84305		1	9.68922
1	2.42984		1	3.20977		1	3.46783		1	4.95556		1	9.76254
1	2.45337		1	3.23447		1	3.44858		1	4.9745		1	10.0333
1	2.4466		1	3.24624		1	3.45116		1	5.01858		1	10.1129
1	2.41252		1	3.24772		1	3.54396		1	5.06505		1	10.1684
1	2.41831		1	3.19916		1	3.54391		1	5.09779		1	10.2085
1	2.45268		1	3.19063		1	3.53025		1	5.07727		1	10.3234
1	2.43349		1	3.22505		1	3.51326		1	5.19726		1	10.4812
1	2.48575		1	3.22736		1	3.5426		1	5.16581		1	10.4659
1	2.4864		1	3.28873		1	3.63769		1	5.14011		1	10.5952
1	2.49503		1	3.25299		1	3.63007		1	5.23832		1	10.8359
1	2.47855		1	3.30473		1	3.61607		1	5.24137		1	10.842
1	2.51513		1	3.29668		1	3.63951		1	5.27993		1	10.9554
1	2.48325		1	3.27492		1	3.61044		1	5.31079		1	11.0093
1	2.47326		1	3.26126		1	3.60849		1	5.40245		1	11.1306
1	2.51331		1	3.28637		1	3.57821		1	5.52051		1	11.1604
1	2.48027		1	3.25655		1	3.61201		1	5.46903		1	11.177
1	2.53109		1	3.2654		1	3.68272		1	5.54496		1	11.3296
1	2.57408		1	3.29035		1	3.64839		1	5.59804		1	11.3696
1	2.57844		1	3.37849		1	3.64713		1	5.63227		1	11.4224
1	2.59982		1	3.34171		1	3.68564		1	5.70298		1	11.4633
1	2.56571		1	3.37194		1	3.7013		1	5.69358		1	11.5101
1	2.54968		1	3.31797		1	3.65344		1	5.66825		1	11.5171
1	2.56947		1	3.35647		1	3.67946		1	5.66792		1	11.5275
1	2.55031		1	3.3737		1	3.71211		1	5.78169		1	11.6262
1	2.59243		1	3.35959		1	3.73579		1	5.74295		1	11.8767
1	2.54153		1	3.36819		1	3.76584		1	5.76361		1	12.0072
1	2.55287		1	3.31851		1	3.71554		1	5.81383		1	11.9653
1	2.54685		1	3.40874		1	3.80174		1	5.79169		1	12.0167
1	2.57457		1	3.44406		1	3.81327		1	5.83724		1	12.0482
1	2.54907		1	3.40127		1	3.7799		1	5.8215		1	12.1744
1	2.59483		1	3.43552		1	3.81656		1	5.7903		1	12.1878
1	2.58955		1	3.42278		1	3.86713		1	5.82353		1	12.2053
1	2.54699		1	3.42574		1	3.89991		1	5.86486		1	12.2379
1	2.5984		1	3.39143		1	3.87231		1	6.04269		1	12.2551
1	2.62635		1	3.43445		1	3.84126		1	6.04314		1	12.3977
1	2.61809		1	3.38166		1	3.86898		1	6.11981		1	12.4686
1	2.6291		1	3.42284		1	3.89256		1	6.22842		1	12.7205
1	2.6325		1	3.38788		1	3.83798		1	6.18301		1	12.7819
1	2.61832		1	3.39035		1	3.9368		1	6.29476		1	13.3541
1	2.6628		1	3.38341		1	3.9611		1	6.30519		1	13.5395
1	2.63109		1	3.47925		1	3.9142		1	6.32418		1	13.5312
1	2.64682		1	3.4846		1	3.91537		1	6.35131		1	13.6402
1	2.64535		1	3.48548		1	3.9335		1	6.33964		1	13.7631
1	2.62582		1	3.48569		1	3.90115		1	6.38446		1	13.8125
1	2.65197		1	3.48585		1	3.91438		1	6.42612		1	14.1015
1	2.66047		1	3.46422		1	3.95833		1	6.41494		1	14.1549
1	2.65879		1	3.50332		1	3.94422		1	6.43473		1	14.1204
1	2.64741		1	3.48158		1	3.95523		1	6.39063		1	14.3629
1	2.64726		1	3.46669		1	4.0073		1	6.40619		1	14.3467
1	2.60231		1	3.51193		1	4.02584		1	6.43875		1	14.4015
1	2.62548		1	3.54976		1	3.99878		1	6.44379		1	14.5819
1	2.635		1	3.55712		1	4.02118		1	6.61226		1	14.6629
1	2.62751		1	3.5148		1	4.00763		1	6.66323		1	14.7008
1	2.68077		1	3.56441		1	4.01097		1	6.68444		1	14.9158
1	2.71063		1	3.52862		1	3.9839		1	6.68621		1	14.9033
1	2.7127		1	3.55842		1	4.00404		1	6.64835		1	15.1009
1	2.70999		1	3.55615		1	4.00093		1	6.73963		1	15.2355
1	2.72727		1	3.53742		1	4.08484		1	6.72657		1	15.2463
1	2.68004		1	3.54995		1	4.03874		1	6.80321		1	15.3722
1	2.70003		1	3.53591		1	4.09213		1	6.88931		1	15.4707
1	2.72747		1	3.53308		1	4.03728		1	6.88717		1	15.6186
1	2.69017		1	3.5241		1	4.05663		1	6.82688		1	15.6973
1	2.70126		1	3.61885		1	4.0694		1	6.9389		1	15.678
1	2.75139		1	3.61684		1	4.07685		1	7.00537		1	16.0437
1	2.74785		1	3.60399		1	4.12173		1	7.02276		1	16.2188
1	2.78695		1	3.57767		1	4.15946		1	7.14434		1	16.297
1	2.79322		1	3.65513		1	4.09954		1	7.08723		1	16.3425
1	2.78509		1	3.69475		1	4.20462		1	7.19771		1	16.3841
1	2.79465		1	3.68801		1	4.16974		1	7.17447		1	16.8488
1	2.73471		1	3.66669		1	4.19011		1	7.24638		1	17.2435
1	2.7555		1	3.70165		1	4.28096		1	7.28551		1	17.353
1	2.79051		1	3.6729		1	4.24619		1	7.29259		1	17.6809
1	2.73957		1	3.67883		1	4.26746		1	7.52793		1	17.8603
1	2.79137		1	3.69179		1	4.28807		1	7.55654		1	18.4029
1	2.78482		1	3.66697		1	4.34302		1	7.61963		1	18.8652
1	2.74186		1	3.67926		1	4.31094		1	7.62365		1	19.0849
1	2.83556		1	3.66763		1	4.29906		1	7.65274		1	19.7374
1	2.84633		1	3.68297		1	4.32637		1	7.67924		1	19.8021
1	2.83699		1	3.70232		1	4.2997		1	7.68918		1	20.1554
1	2.83763		1	3.69228		1	4.30028		1	7.68066		1	20.8887
1	2.85137		1	3.68693		1	4.32237		1	7.75482		1	22.2294
1	2.849		1	3.6759		1	4.40595		1	7.86608		2	3.81854
1	2.84879		1	3.64783		1	4.36518		1	8.00362		2	4.09435
1	2.85756		1	3.73104		1	4.42027		1	8.14638		2	4.23212
1	2.8048		1	3.76557		1	4.36665		1	8.14889		2	4.34489
1	2.82161		1	3.73753		1	4.38998		1	8.23034		2	4.55012
1	2.85878		1	3.75836		1	4.41373		1	8.19238		2	5.09076
1	2.82089		1	3.73496		1	4.45604		1	8.29508		2	5.26385
1	2.8034		1	3.76274		1	4.44715		1	8.25715		2	5.46432
1	2.81214		1	3.73245		1	4.46014		1	8.30437		2	5.69692
1	2.82614		1	3.72395		1	4.45348		1	8.26517		2	5.71626
1	2.87988		1	3.77024		1	4.45743		1	8.3394		2	5.73373
1	2.88521		1	3.70684		1	4.43508		1	8.43511		2	5.82224
1	2.87631		1	3.75862		1	4.473		1	8.57147		2	5.85206
1	2.92238		1	3.80729		1	4.54862		1	8.62507		2	6.00336
1	2.88713		1	3.78782		1	4.52942		1	8.67763		2	6.10568
1	2.88086		1	3.78377		1	4.48748		1	8.69944		2	6.16469
1	2.92185		1	3.83341		1	4.49171		1	8.77602		2	6.22429
1	2.91817		1	3.79311		1	4.52161		1	8.88735		2	6.20743
1	2.87285		1	3.82849		1	4.50293		1	8.90544		2	6.24585
1	2.92252		1	3.79019		1	4.56835		1	8.92328		2	6.6559
1	2.94846		1	3.77857		1	4.59776		1	9.0241		2	6.70336
1	2.96592		1	3.79016		1	4.61223		1	9.09247		2	6.71092
1	2.93441		1	3.83357		1	4.58911		1	9.07332		2	6.91949
1	2.96212		1	3.82964		1	4.58717		1	9.11297		2	6.95995
1	2.98986		1	3.86411		1	4.57507		1	9.23026		2	7.07644
1	2.96696		1	3.88192		1	4.57802		1	9.20132		2	7.19207
1	2.96598		1	3.9		1	4.60104		1	9.28447		2	7.24511
1	2.96373		1	3.88962		1	4.57552		1	9.32054		2	7.31607
1	2.96202		1	3.88398		1	4.57503		1	9.30122		2	7.2919
1	2.94608		1	3.86088		1	4.64331		1	9.35775		2	7.28291
1	2.98483		1	3.84035		1	4.65616		1	9.4383		2	7.39516
1	2.96496		1	3.87721		1	4.642		1	9.50422		2	7.42638
1	2.95173		1	3.84553		1	4.62788		1	9.51817		2	7.49947
1	3.00235		1	3.88424		1	4.6759		1	9.66438		2	7.51335
1	3.03143		1	3.92712		1	4.65154		1	9.7833		2	7.56034
1	3.00768		1	3.91262		1	4.66121		1	9.86331		2	7.65793
1	3.05538		1	3.91346		1	4.6261		1	9.85254		2	7.62748
1	3.02607		1	3.96521		1	4.62191		1	9.86612		2	7.66286
1	3.03934		1	3.9345		1	4.68448		1	10.0148		2	7.68669
1	2.99641		1	3.93371		1	4.68317		1	10.125		2	7.75811
1	3.03935		1	3.92442		1	4.70988		1	10.3617		2	7.79873
1	3.04827		1	3.96426		1	4.74621		1	10.3903		2	7.82984
1	3.04066		1	4.00683		1	4.78358		1	10.3415		2	7.90822
1	3.04131		1	4.01368		1	4.78324		1	10.5155		2	7.90617
1	3.11254		1	4.02729		1	4.75072		1	10.5303		2	7.89422
1	3.10254		1	4.02388		1	4.76009		1	10.5323		2	7.97384
1	3.11656		1	4.02257		1	4.77595		1	10.568		2	8.16885
1	3.07118		1	3.99901		1	4.76586		1	10.6586		2	8.13139
1	3.08801		1	3.99942		1	4.80621		1	10.7064		2	8.15111
1	3.07304		1	4.01568		1	4.77332		1	10.7353		2	8.28398
1	3.08468		1	4.08759		1	4.85661		1	10.7372		2	8.33927
1	3.08086		1	4.03837		1	4.8555		1	10.7992		2	8.46853
1	3.09219		1	4.0569		1	4.87499		1	10.8404		2	8.4646
1	3.08084		1	4.08278		1	4.84768		1	10.9411		2	8.53982
1	3.07533		1	4.06721		1	4.82902		1	10.9817		2	8.56995
1	3.07166		1	4.06893		1	4.8182		1	11.1123		2	8.54504
1	3.08801		1	4.0892		1	4.9031		1	11.1882		2	8.60238
1	3.1101		1	4.15756		1	4.89622		1	11.3325		2	8.62111
1	3.08451		1	4.11725		1	4.89917		1	11.3382		2	8.72291
1	3.11525		1	4.15059		1	4.92249		1	11.4022		2	8.81663
1	3.15604		1	4.14158		1	4.88049		1	11.4853		2	8.87253
1	3.13945		1	4.11442		1	4.89805		1	11.4695		2	8.85273
1	3.15617		1	4.14799		1	4.87768		1	11.5029		2	8.86938
1	3.16786		1	4.13306		1	4.9335		1	11.5253		2	8.87606
1	3.14548		1	4.1079		1	4.90371		1	11.5848		2	9.02211
1	3.12248		1	4.13334		1	4.90746		1	11.6048		2	9.0072
1	3.17223		1	4.20343		1	4.91209		1	11.9846		2	8.98485
1	3.18336		1	4.16838		1	5.00086		1	12.0479		2	9.03193
1	3.18205		1	4.16891		1	5.00173		1	12.1298		2	9.00231
1	3.13045		1	4.19068		1	4.97276		1	12.1268		2	9.00584
1	3.132		1	4.21264		1	4.95225		1	12.1666		2	9.10103
1	3.17105		1	4.16166		1	5.02189		1	12.2872		2	9.12804
1	3.1276		1	4.21495		1	5.08402		1	12.4941		2	9.1857
1	3.15195		1	4.19328		1	5.07878		1	12.5609		2	9.2244
1	3.17306		1	4.16736		1	5.09397		1	12.5721		2	9.18285
1	3.17072		1	4.17105		1	5.1286		1	12.6758		2	9.23582
1	3.16558		1	4.2737		1	5.11353		1	12.7473		2	9.25928
1	3.1565		1	4.22829		1	5.10542		1	12.8579		2	9.23525
1	3.22304		1	4.23645		1	5.07101		1	13.3439		2	9.26073
1	3.24725		1	4.22955		1	5.17564		1	13.4727		2	9.347
1	3.22726		1	4.24392		1	5.17188		1	13.7209		2	9.35022
1	3.24683		1	4.27767		1	5.16652		1	13.8238		2	9.49239
1	3.20556		1	4.25349		1	5.17527		1	13.7819		2	9.50358
1	3.24725		1	4.25519		1	5.18942		1	13.8735		2	9.52388
1	3.20662		1	4.24199		1	5.15898		1	13.9643		2	9.55068
1	3.19402		1	4.25395		1	5.18413		1	14.6053		2	9.52365
1	3.23081		1	4.3449		1	5.15244		1	14.6467		2	9.58477
1	3.20763		1	4.33139		1	5.23097		1	14.7303		2	9.57606
1	3.2057		1	4.3143		1	5.23578		1	15.1026		2	9.71561
1	3.21028		1	4.34441		1	5.24503		1	15.1601		2	9.78696
1	3.21389		1	4.29095		1	5.24492		1	15.9568		2	9.8406
1	3.1876		1	4.31732		1	5.31462		1	16.3111		2	9.83324
1	3.18646		1	4.33615		1	5.28078		1	16.2544		2	9.85359
1	3.30206		1	4.33732		1	5.29499		1	16.5441		2	9.83019
1	3.29041		1	4.29461		1	5.3224		1	16.7063		2	9.93901
1	3.27335		1	4.33154		1	5.27326		1	16.9021		2	9.93924
1	3.28016		1	4.39433		1	5.38169		1	16.9153		2	9.97158
1	3.30673		1	4.37983		1	5.35654		1	16.9371		2	9.99622
1	3.26313		1	4.40716		1	5.38164		1	17.1919		2	9.94974
1	3.25585		1	4.36914		1	5.38772		1	17.5286		2	10.0274
1	3.31321		1	4.38975		1	5.38542		1	18.0082		2	10.0415
1	3.31043		1	4.40584		1	5.37538		1	18.0936		2	10.0506
1	3.29036		1	4.38794		1	5.34218		1	18.6546		2	10.0888
1	3.30535		1	4.38809		1	5.35669		1	18.5936		2	10.1359
1	3.25129		1	4.37553		1	5.38933		1	19.0402		2	10.1444
1	3.25342		1	4.36009		1	5.35629		1	19.5887		2	10.2309
1	3.35333		1	4.37449		1	5.37434		1	19.8306		2	10.2386
1	3.36992		1	4.36781		1	5.41412		1	20.3088		2	10.2416
1	3.36673		1	4.38095		1	5.39892		1	20.3305		2	10.2516
1	3.33914		1	4.45758		1	5.4345		1	20.4081		2	10.3871
1	3.32777		1	4.48356		1	5.41579		1	21.1354		2	10.3542
1	3.36993		1	4.43379		1	5.51922		1	21.3128		2	10.4839
1	3.33031		1	4.48284		1	5.46081		1	21.8834		2	10.5192
1	3.31919		1	4.48		1	5.46229		1	21.9806		2	10.4773
1	3.35387		1	4.44948		1	5.47258		1	22.4943		2	10.5485
1	3.44486		1	4.43666		1	5.49505		1	24.9574		2	10.5774
1	3.44475		1	4.44743		1	5.53386		2	1.89473		2	10.5477
1	3.41525		1	4.44038		1	5.52798		2	2.25897		2	10.6444
1	3.42244		1	4.4875		1	5.65104		2	2.23486		2	10.708
1	3.39173		1	4.53804		1	5.63902		2	2.83879		2	10.6966
1	3.4416		1	4.49556		1	5.64484		2	3.17131		2	10.7113
1	3.419		1	4.51794		1	5.62245		2	3.17208		2	10.6888
1	3.4451		1	4.50519		1	5.61082		2	3.20783		2	10.7775
1	3.41255		1	4.49969		1	5.64127		2	3.28005		2	10.7492
1	3.42367		1	4.54414		1	5.66089		2	3.33006		2	10.8408
1	3.43995		1	4.48688		1	5.71396		2	3.78512		2	10.8357
1	3.42555		1	4.54261		1	5.66868		2	3.88957		2	10.8249
1	3.40389		1	4.48743		1	5.71703		2	3.99693		2	10.8297
1	3.41867		1	4.5605		1	5.67068		2	4.11485		2	10.7987
1	3.38092		1	4.57305		1	5.67882		2	4.16592		2	10.9052
1	3.41871		1	4.60648		1	5.74557		2	4.17242		2	10.9053
1	3.38156		1	4.60859		1	5.76397		2	4.29024		2	10.8787
1	3.46419		1	4.56438		1	5.72764		2	4.26031		2	10.8786
1	3.44871		1	4.58452		1	5.73152		2	4.3978		2	10.9778
1	3.45671		1	4.60006		1	5.84143		2	4.73525		2	10.9826
1	3.45258		1	4.57622		1	5.82592		2	5.35835		2	10.9291
1	3.4916		1	4.57006		1	5.80938		2	5.4331		2	10.9465
1	3.46556		1	4.55469		1	5.79899		2	5.48283		2	10.955
1	3.49263		1	4.61541		1	5.78717		2	5.64708		2	11.0336
1	3.45152		1	4.55535		1	5.8346		2	5.68472		2	11.0425
1	3.5103		1	4.66824		1	5.89257		2	5.74095		2	10.9976
1	3.46962		1	4.65009		1	5.85667		2	5.79289		2	11.0135
1	3.48927		1	4.65144		1	5.86845		2	5.86978		2	11.0996
1	3.49808		1	4.67613		1	5.87639		2	5.85952		2	11.0772
1	3.49771		1	4.6229		1	5.89161		2	5.93463		2	11.0715
1	3.50952		1	4.65142		1	5.85542		2	5.94776		2	11.1054
1	3.47058		1	4.66193		1	5.86524		2	5.92196		2	11.0991
1	3.4623		1	4.6854		1	5.89867		2	6.14404		2	11.1261
1	3.46755		1	4.69085		1	5.92801		2	6.22327		2	11.148
1	3.51061		1	4.69187		1	5.94272		2	6.3339		2	11.1224
1	3.44712		1	4.71831		1	5.94222		2	6.35287		2	11.1346
1	3.54943		1	4.70644		1	5.97196		2	6.34519		2	11.1408
1	3.56422		1	4.72307		1	6.01637		2	6.31508		2	11.2297
1	3.5409		1	4.68653		1	6.0239		2	6.38348		2	11.2553
1	3.51835		1	4.77479		1	6.02051		2	6.48104		2	11.2738
1	3.52268		1	4.80804		1	6.02276		2	6.47694		2	11.2898
1	3.54388		1	4.76415		1	6.02346		2	6.54808		2	11.2628
1	3.57468		1	4.79187		1	6.00923		2	6.51007		2	11.284
1	3.5181		1	4.79631		1	6.03143		2	6.53662		2	11.3603
1	3.52218		1	4.76275		1	5.9933		2	6.59736		2	11.3138
1	3.51459		1	4.75737		1	5.98304		2	6.6045		2	11.3718
1	3.55942		1	4.75536		1	6.10057		2	6.74051		2	11.348
1	3.53846		1	4.7557		1	6.08111		2	6.71445		2	11.3484
1	3.55724		1	4.8025		1	6.10051		2	6.82448		2	11.4372
1	3.57439		1	4.80876		1	6.06506		2	6.81124		2	11.4369
1	3.59924		1	4.77862		1	6.09309		2	6.83437		2	11.3783
1	3.60533		1	4.86711		1	6.08327		2	6.89811		2	11.4167
1	3.6395		1	4.82453		1	6.16317		2	6.99981		2	11.4012
1	3.62532		1	4.86398		1	6.127		2	7.09261		2	11.3977
1	3.58596		1	4.84693		1	6.15736		2	7.11438		2	11.4214
1	3.58371		1	4.81337		1	6.22165		2	7.15339		2	11.394
1	3.5824		1	4.84905		1	6.21538		2	7.16959		2	11.4987
1	3.58195		1	4.85018		1	6.28137		2	7.19965		2	11.4509
1	3.61364		1	4.81994		1	6.33232		2	7.34931		2	11.4481
1	3.58403		1	4.85926		1	6.36238		2	7.47469		2	11.5295
1	3.58578		1	4.87529		1	6.32352		2	7.46634		2	11.6261
1	3.59469		1	4.89201		1	6.4061		2	7.52535		2	11.5709
1	3.66276		1	4.9207		1	6.37596		2	7.59374		2	11.6344
1	3.70135		1	4.9211		1	6.42003		2	7.62853		2	11.5841
1	3.68822		1	4.92311		1	6.45166		2	7.71715		2	11.6677
1	3.65962		1	4.88442		1	6.44712		2	7.68647		2	11.7128
1	3.69028		1	4.93557		1	6.54426		2	7.68085		2	11.7503
1	3.65003		1	4.97215		1	6.54913		2	7.73737		2	11.7342
1	3.67319		1	4.95635		1	6.55691		2	7.74198		2	11.7364
1	3.66545		1	5.00282		1	6.51602		2	7.83584		2	11.8174
1	3.73654		1	4.995		1	6.50582		2	7.82567		2	11.8049
1	3.74448		1	4.99288		1	6.52295		2	7.89158		2	11.7885
1	3.72457		1	5.06479		1	6.50216		2	7.94912		2	11.8171
1	3.71284		1	5.04564		1	6.52182		2	8.02703		2	11.9451
1	3.71312		1	5.04746		1	6.51339		2	8.01834		2	11.991
1	3.76879		1	5.05558		1	6.54264		2	8.17986		2	11.9893
1	3.73964		1	5.04341		1	6.50064		2	8.16821		2	12.0349
1	3.75924		1	5.09171		1	6.51154		2	8.2245		2	12.026
1	3.76563		1	5.12462		1	6.60707		2	8.23346		2	12.064
1	3.74896		1	5.08227		1	6.60947		2	8.37314		2	12.1504
1	3.81954		1	5.08146		1	6.65224		2	8.3884		2	12.2081
1	3.7896		1	5.11724		1	6.68771		2	8.42519		2	12.1754
1	3.80818		1	5.08722		1	6.65374		2	8.47087		2	12.1956
1	3.77313		1	5.08731		1	6.67392		2	8.48574		2	12.2738
1	3.79159		1	5.11425		1	6.73062		2	8.46443		2	12.2648
1	3.80534		1	5.11166		1	6.70312		2	8.46058		2	12.3868
1	3.78111		1	5.09168		1	6.79603		2	8.52547		2	12.4054
1	3.77259		1	5.13193		1	6.77818		2	8.61405		2	12.4128
1	3.80194		1	5.14653		1	6.76845		2	8.61135		2	12.5788
1	3.83023		1	5.13749		1	6.82387		2	8.7006		2	12.5921
1	3.79578		1	5.18789		1	6.79877		2	8.7015		2	12.5478
1	3.79075		1	5.15291		1	6.81033		2	8.67478		2	12.7182
1	3.89661		1	5.16986		1	6.82676		2	8.73829		2	12.6968
1	3.86219		1	5.1939		1	6.86341		2	8.78524		2	12.7318
1	3.88442		1	5.1601		1	6.85559		2	8.87268		2	12.7121
1	3.8494		1	5.17355		1	6.88408		2	8.89806		2	12.6992
1	3.89904		1	5.15425		1	6.87129		2	8.96861		2	12.8024
1	3.88401		1	5.14642		1	6.84076		2	8.92355		2	12.7435
1	3.84334		1	5.1989		1	6.89406		2	8.93984		2	12.9862
1	3.83864		1	5.14019		1	6.94694		2	8.95852		2	12.9601
1	3.8936		1	5.23848		1	6.92816		2	9.00383		2	13.0354
1	3.85826		1	5.261		1	6.98712		2	8.97792		2	13.0094
1	3.89493		1	5.22001		1	6.98331		2	9.0219		2	13.1208
1	3.85032		1	5.25448		1	7.01089		2	9.08652		2	13.0993
1	3.93028		1	5.23926		1	6.99793		2	9.09515		2	13.1463
1	3.92925		1	5.24294		1	7.07056		2	9.06168		2	13.1664
1	3.9105		1	5.20336		1	7.05582		2	9.12115		2	13.1926
1	3.91717		1	5.22298		1	7.0568		2	9.16671		2	13.2181
1	3.92507		1	5.25415		1	7.05899		2	9.48077		2	13.1989
1	3.93293		1	5.25652		1	7.03829		2	9.48896		2	13.2988
1	3.91478		1	5.31986		1	7.03762		2	9.45582		2	13.3147
1	3.92085		1	5.27883		1	7.1427		2	9.54419		2	13.3705
1	3.92538		1	5.29753		1	7.11996		2	9.49586		2	13.3814
1	3.90605		1	5.29011		1	7.16712		2	9.57634		2	13.4119
1	3.92412		1	5.31324		1	7.15724		2	9.60692		2	13.4015
1	3.91656		1	5.29324		1	7.20053		2	9.66865		2	13.4124
1	3.95235		1	5.30718		1	7.20402		2	9.66094		2	13.4744
1	3.90383		1	5.39195		1	7.16666		2	9.73247		2	13.5204
1	3.9147		1	5.37809		1	7.32735		2	9.75739		2	13.6483
1	3.98114		1	5.39406		1	7.28897		2	9.77198		2	13.6454
1	3.98891		1	5.37421		1	7.32265		2	9.86405		2	13.5941
1	3.96813		1	5.34796		1	7.30079		2	9.82205		2	13.6085
1	4.02541		1	5.39427		1	7.33135		2	9.96564		2	13.6057
1	4.02276		1	5.36664		1	7.3119		2	10.0352		2	13.6302
1	3.96773		1	5.35713		1	7.29709		2	10.0354		2	13.7089
1	4.01826		1	5.37821		1	7.4009		2	10.1812		2	13.7263
1	4.00313		1	5.42967		1	7.39901		2	10.1999		2	13.7276
1	3.9801		1	5.44256		1	7.36768		2	10.2455		2	13.7577
1	4.05627		1	5.42785		1	7.37272		2	10.2576		2	13.8305
1	4.05419		1	5.40963		1	7.40266		2	10.2263		2	13.8309
1	4.05036		1	5.47238		1	7.35074		2	10.3354		2	13.8753
1	4.08429		1	5.49204		1	7.46379		2	10.2726		2	13.9388
1	4.06022		1	5.57091		1	7.49366		2	10.3907		2	13.9533
1	4.03228		1	5.57019		1	7.49449		2	10.4262		2	14.0111
1	4.08215		1	5.5398		1	7.50992		2	10.4155		2	14.0225
1	4.03768		1	5.6421		1	7.50235		2	10.4625		2	14.0483
1	4.04071		1	5.65539		1	7.55347		2	10.4369		2	14.1394
1	4.03199		1	5.68367		1	7.59496		2	10.4672		2	14.127
1	4.14583		1	5.68842		1	7.70185		2	10.5033		2	14.1563
1	4.13991		1	5.66196		1	7.6859		2	10.5081		2	14.1389
1	4.1337		1	5.70267		1	7.7227		2	10.5761		2	14.2109
1	4.13328		1	5.67269		1	7.69742		2	10.541		2	14.2193
1	4.14623		1	5.74361		1	7.70069		2	10.713		2	14.24
1	4.13275		1	5.76912		1	7.72167		2	10.6697		2	14.2743
1	4.1461		1	5.78209		1	7.68688		2	10.7537		2	14.2853
1	4.2089		1	5.73591		1	7.72376		2	10.734		2	14.3254
1	4.19946		1	5.83653		1	7.74367		2	10.7702		2	14.5682
1	4.22361		1	5.82374		1	7.75455		2	10.8617		2	14.6074
1	4.1816		1	5.79507		1	7.85236		2	10.9151		2	14.5698
1	4.21715		1	5.83902		1	7.81422		2	10.9394		2	14.6264
1	4.20179		1	5.81569		1	7.84219		2	10.9256		2	14.7183
1	4.204		1	5.79456		1	7.87678		2	11.016		2	14.7836
1	4.17644		1	5.87574		1	7.90188		2	11.0441		2	14.8172
1	4.17593		1	5.90515		1	7.90179		2	11.0588		2	14.8824
1	4.16634		1	5.87349		1	7.86903		2	11.0727		2	14.9282
1	4.18901		1	5.90625		1	7.91163		2	11.0718		2	14.9044
1	4.18344		1	5.95258		1	7.88361		2	11.1209		2	14.9442
1	4.25932		1	5.9405		1	7.86805		2	11.1511		2	15.0546
1	4.2276		1	5.96982		1	7.94502		2	11.1964		2	15.0989
1	4.26317		1	6.0148		1	7.93812		2	11.1876		2	15.1662
1	4.28717		1	6.0324		1	7.97361		2	11.2722		2	15.1723
1	4.23286		1	6.01391		1	7.93176		2	11.3074		2	15.2384
1	4.26262		1	6.00848		1	8.01593		2	11.3308		2	15.258
1	4.28594		1	5.99539		1	8.00649		2	11.3224		2	15.2116
1	4.22713		1	5.98761		1	8.04437		2	11.3203		2	15.3634
1	4.24126		1	6.04167		1	8.05814		2	11.4613		2	15.4346
1	4.31437		1	5.98364		1	8.07053		2	11.6187		2	15.4125
1	4.33532		1	6.06901		1	8.07356		2	11.5728		2	15.4739
1	4.2922		1	6.07855		1	8.09564		2	11.6686		2	15.5349
1	4.29917		1	6.06217		1	8.12843		2	11.6818		2	15.5511
1	4.34887		1	6.05709		1	8.18038		2	11.7032		2	15.5629
1	4.33719		1	6.13493		1	8.18479		2	11.8244		2	15.6843
1	4.3403		1	6.15721		1	8.19686		2	11.8554		2	15.7627
1	4.33637		1	6.1693		1	8.2284		2	11.9206		2	15.7915
1	4.3534		1	6.15405		1	8.2018		2	11.9547		2	15.9323
1	4.31916		1	6.12432		1	8.2987		2	11.9736		2	16.0537
1	4.31		1	6.12734		1	8.30324		2	12.0366		2	16.0436
1	4.36078		1	6.1953		1	8.30115		2	12.1362		2	16.0028
1	4.39927		1	6.22751		1	8.29515		2	12.1179		2	16.3146
1	4.3831		1	6.18348		1	8.37538		2	12.2087		2	16.2907
1	4.40327		1	6.17815		1	8.32781		2	12.331		2	16.3959
1	4.36615		1	6.19112		1	8.3771		2	12.3722		2	16.4161
1	4.40817		1	6.21641		1	8.38702		2	12.4801		2	16.6848
1	4.36387		1	6.19339		1	8.47348		2	12.4293		2	16.7672
1	4.41875		1	6.29002		1	8.4888		2	12.4381		2	16.9405
1	4.37982		1	6.30143		1	8.51009		2	12.4804		2	16.9432
1	4.3758		1	6.33213		1	8.57826		2	12.4974		2	16.956
1	4.4546		1	6.32418		1	8.51696		2	12.5395		2	17.0652
1	4.4487		1	6.35605		1	8.55925		2	12.6512		2	17.0933
1	4.44779		1	6.34954		1	8.61199		2	12.6211		2	17.1172
1	4.47751		1	6.42815		1	8.66194		2	12.7486		2	17.178
1	4.43551		1	6.41942		1	8.68436		2	12.835		2	17.1864
1	4.44637		1	6.3824		1	8.73265		2	12.8297		2	17.2825
1	4.42686		1	6.3808		1	8.74103		2	12.8326		2	17.3477
1	4.44098		1	6.48152		1	8.83247		2	12.9158		2	17.3764
1	4.43412		1	6.48188		1	8.80972		2	12.9095		2	17.4326
1	4.43255		1	6.51812		1	8.83939		2	13.0553		2	17.5754
1	4.50163		1	6.51898		1	8.85069		2	13.0453		2	17.682
1	4.49064		1	6.52175		1	8.9504		2	13.1722		2	18.1914
1	4.51769		1	6.60899		1	8.92687		2	13.3449		2	18.2486
1	4.53865		1	6.59081		1	9.04707		2	13.3395		2	18.4375
1	4.49209		1	6.68863		1	9.14977		2	13.3753		2	18.5493
1	4.50805		1	6.64033		1	9.2282		2	13.4258		2	18.6476
1	4.52824		1	6.63294		1	9.32462		2	13.5494		2	18.912
1	4.60544		1	6.63448		1	9.56778		2	13.668		2	18.9537
1	4.61226		1	6.64101		1	9.62641		2	13.7936		2	19.0356
1	4.61444		1	6.74902		1	9.68625		2	13.944		2	19.338
1	4.61333		1	6.69787		1	9.7267		2	13.9668		2	19.4476
1	4.61079		1	6.74833		1	9.92642		2	14.0638		2	19.5349
1	4.6		1	6.71508		1	9.96613		2	14.0896		2	19.5271
1	4.59384		1	6.70028		1	10.0026		2	14.2809		2	19.6628
1	4.56674		1	6.80589		1	10.0614		2	14.2837		2	19.7238
1	4.56636		1	6.77793		1	10.1482		2	14.4206		2	20.2653
1	4.59376		1	6.79573		1	10.3613		2	14.5244		2	20.3627
1	4.55934		1	6.77641		1	10.8852		2	14.5628		2	20.4343
1	4.59679		1	6.77292		1	11.1987		2	14.6206		2	20.8392
1	4.62602		1	6.84405		1	11.3028		2	14.6714		2	21.0321
1	4.64492		1	6.8708		1	11.5211		2	14.7147		2	21.0028
1	4.67451		1	6.88528		1	11.7376		2	14.8768		2	21.0214
1	4.6412		1	6.93267		1	11.8666		2	14.8523		2	21.1015
1	4.63386		1	6.96929		1	12.0263		2	14.9291		2	21.2809
1	4.64798		1	6.9991		1	12.0559		2	14.906		2	21.4011
1	4.66716		1	7.03784		1	12.067		2	14.9837		2	21.7272
1	4.71183		1	7.10906		1	12.1168		2	14.9872		2	21.7328
1	4.72058		1	7.17249		1	12.3885		2	15.0015		2	21.8989
1	4.6932		1	7.1679		1	12.432		2	15.0031		2	22.3851
1	4.74363		1	7.2778		1	12.7961		2	14.9643		2	22.5592
1	4.74253		1	7.21935		1	12.8112		2	15.0479		2	22.9586
1	4.69527		1	7.31202		1	12.8781		2	15.0782		2	22.9806
1	4.68183		1	7.37197		1	12.96		2	15.0822		2	23.3132
1	4.68687		1	7.38376		1	13.1035		2	15.1917		2	25.1031
1	4.80829		1	7.38613		1	13.163		2	15.2795		2	25.5947
1	4.77531		1	7.39987		1	13.314		2	15.2818		3	5.84917
1	4.79281		1	7.37346		1	13.501		2	15.3335		3	5.98318
1	4.78933		1	7.38145		1	13.5108		2	15.3604		3	6.55428
1	4.80275		1	7.43377		1	13.6257		2	15.4713		3	7.04625
1	4.79103		1	7.44076		1	13.6636		2	15.5145		3	7.27345
1	4.78936		1	7.57213		1	13.731		2	15.5191		3	7.43365
1	4.7511		1	7.60506		1	13.7615		2	15.6974		3	7.57531
1	4.77647		1	7.59356		1	13.7394		2	15.7763		3	7.55401
1	4.78806		1	7.60877		1	15.1034		2	15.7767		3	7.64908
1	4.76947		1	7.66808		1	15.3953		2	15.8163		3	7.65259
1	4.82066		1	7.63943		1	15.588		2	15.9028		3	7.97852
1	4.85929		1	7.62696		1	15.7232		2	16.0479		3	8.07652
1	4.84907		1	7.65183		1	15.8841		2	16.0339		3	8.15185
1	4.86105		1	7.67367		1	16.0073		2	16.1887		3	8.20602
1	4.87194		1	7.67946		1	16.3253		2	16.2502		3	8.25288
1	4.89608		1	7.68315		1	17.2556		2	16.2756		3	8.30468
1	4.90451		1	7.7255		1	17.4733		2	16.2625		3	8.33264
1	4.88044		1	7.79848		1	17.5949		2	16.338		3	8.44646
1	4.88025		1	7.7357		1	18.0412		2	16.742		3	8.99164
1	4.92856		1	7.75197		1	18.3469		2	16.7901		3	9.06286
1	4.89931		1	7.82719		1	18.42		2	16.8345		3	9.1142
1	4.88633		1	7.84879		1	19.2345		2	16.8577		3	9.13764
1	4.92154		1	7.89884		1	21.1021		2	16.9312		3	9.15841
1	4.96694		1	7.8905		1			2	16.971		3	9.17152
1	4.96721		1	8.04785		2	2.55303		2	17.1028		3	9.25947
1	4.97573		1	8.12002		2	3.11443		2	17.2058		3	9.3047
1	4.96808		1	8.07521		2	3.08641		2	17.4444		3	9.36063
1	5.0055		1	8.07445		2	3.0832		2	17.5084		3	9.35796
1	5.04171		1	8.07537		2	3.24752		2	17.5578		3	9.30246
1	5.03421		1	8.24359		2	3.27334		2	17.5632		3	9.37404
1	5.03562		1	8.2115		2	3.27775		2	17.5936		3	9.57918
1	5.13411		1	8.27513		2	3.38226		2	17.7161		3	9.56166
1	5.07664		1	8.34351		2	3.41381		2	17.7616		3	9.67203
1	5.09137		1	8.3441		2	3.41875		2	17.8337		3	9.64375
1	5.07643		1	8.32448		2	3.53686		2	17.9377		3	9.72065
1	5.08208		1	8.42027		2	3.60803		2	18.0313		3	9.69445
1	5.10209		1	8.39033		2	3.63926		2	18.1046		3	9.76983
1	5.12432		1	8.5134		2	3.57951		2	18.1516		3	9.90231
1	5.11304		1	8.5154		2	3.6219		2	18.3179		3	9.98156
1	5.09333		1	8.55418		2	3.69294		2	18.2687		3	9.97766
1	5.15166		1	8.57586		2	3.75824		2	18.3703		3	9.95961
1	5.14719		1	8.62344		2	3.7266		2	18.3557		3	10.063
1	5.19956		1	8.61127		2	3.89481		2	18.406		3	10.0172
1	5.21431		1	8.60139		2	3.85449		2	19.8106		3	10.1747
1	5.23095		1	8.64713		2	4.00063		2	19.816		3	10.177
1	5.26275		1	8.68688		2	4.07295		2	19.8575		3	10.1776
1	5.29499		1	8.82279		2	4.05516		2	19.9649		3	10.2104
1	5.28095		1	8.82629		2	4.04712		2	20.4143		3	10.3125
1	5.29044		1	8.91945		2	4.05796		2	20.4145		3	10.4696
1	5.29384		1	8.98793		2	4.14226		2	20.5503		3	10.5822
1	5.28175		1	9.12834		2	4.11615		2	20.6675		3	10.5726
1	5.29513		1	9.10897		2	4.15127		2	20.6073		3	10.629
1	5.26742		1	9.21614		2	4.14348		2	20.8924		3	10.6301
1	5.28594		1	9.2722		2	4.21931		2	21.0041		3	10.6286
1	5.33708		1	9.25435		2	4.19283		2	21.0756		3	10.6342
1	5.34332		1	9.55512		2	4.20592		2	21.2395		3	10.701
1	5.37831		1	9.65314		2	4.22423		2	21.4342		3	10.6709
1	5.357		1	9.85635		2	4.34092		2	21.4265		3	10.6746
1	5.36305		1	9.97122		2	4.47849		2	21.9998		3	10.7749
1	5.44243		1	9.9466		2	4.46319		2	22.4424		3	10.7729
1	5.41074		1	10.3806		2	4.48545		2	22.7765		3	10.956
1	5.41826		1	10.4638		2	4.52035		2	22.89		3	10.9772
1	5.52001		1	10.4975		2	4.5095		2	22.95		3	10.9614
1	5.54807		1	10.6819		2	4.52091		2	23.9709		3	10.95
1	5.56536		1	10.8786		2	4.60512		2	24.1041		3	10.9612
1	5.57883		1	10.8641		2	4.64831		2	24.1602		3	11.0138
1	5.53006		1	10.9214		2	4.70147		2	24.4806		3	11.0407
1	5.59329		1	11.7822		2	4.68607		2	24.9278		3	11.0322
1	5.7081		1	12.6054		2	4.75802		2	25.0226		3	11.0445
1	5.7193		1	13.4756		2	4.7674		2	25.3769		3	11.0185
1	5.6741		1	13.4741		2	4.80667		2	27.512		3	11.0106
1	5.66185		1	14.2943		2	4.82073		2	29.5112		3	11.1061
1	5.67678		1	14.676		2	4.83826		3	2.59459		3	11.1137
1	5.74743		1	15.1492		2	4.82994		3	3.29549		3	11.0842
1	5.77337		1	15.9063		2	4.81581		3	4.96433		3	11.0871
1	5.75362		1	15.8992		2	4.8782		3	5.41894		3	11.0644
1	5.79352		1	22.4154		2	4.93743		3	5.61422		3	11.2305
1	5.81089		2	1.84094		2	4.91828		3	6.06824		3	11.234
1	5.81595		2	2.44811		2	4.88714		3	6.24063		3	11.2766
1	5.80612		2	2.4088		2	4.88721		3	7.06194		3	11.257
1	5.794		2	2.53317		2	4.98511		3	7.65537		3	11.2654
1	5.91541		2	2.6063		2	4.96247		3	7.66913		3	11.338
1	5.86491		2	2.65893		2	4.96908		3	7.89149		3	11.3309
1	5.85481		2	2.65007		2	5.01022		3	8.4658		3	11.3865
1	5.9433		2	2.67216		2	5.06445		3	8.49088		3	11.3793
1	5.95636		2	2.77501		2	5.05472		3	8.6437		3	11.4117
1	5.97625		2	2.86132		2	5.05231		3	8.8986		3	11.4718
1	6.03328		2	2.92925		2	5.063		3	8.8896		3	11.5394
1	6.0081		2	3.1009		2	5.10069		3	9.08909		3	11.6039
1	6.00709		2	3.16458		2	5.08679		3	9.08758		3	11.6717
1	6.01769		2	3.17251		2	5.1124		3	9.10264		3	11.7621
1	6.08847		2	3.16091		2	5.13511		3	9.29561		3	11.7362
1	6.05901		2	3.31462		2	5.17666		3	9.33279		3	11.8041
1	6.08923		2	3.30864		2	5.1605		3	9.36459		3	11.7929
1	6.09023		2	3.30827		2	5.19503		3	9.3801		3	11.8056
1	6.09479		2	3.38024		2	5.16923		3	9.58261		3	11.8279
1	6.15016		2	3.41047		2	5.13741		3	9.65825		3	11.8244
1	6.13342		2	3.38364		2	5.25747		3	9.7449		3	11.8052
1	6.11593		2	3.47481		2	5.21188		3	9.70358		3	11.8451
1	6.11561		2	3.46425		2	5.22958		3	9.76385		3	11.8489
1	6.1123		2	3.50042		2	5.20838		3	9.92249		3	11.953
1	6.13846		2	3.58547		2	5.32994		3	9.95765		3	11.9547
1	6.1906		2	3.6203		2	5.33985		3	10.0273		3	11.965
1	6.18918		2	3.69228		2	5.3346		3	10.0518		3	12.0404
1	6.19482		2	3.6577		2	5.34536		3	10.1116		3	12.0462
1	6.22087		2	3.69921		2	5.43806		3	10.157		3	12.0644
1	6.18395		2	3.70218		2	5.45037		3	10.2577		3	12.1135
1	6.22402		2	3.69239		2	5.44015		3	10.2151		3	12.1422
1	6.25227		2	3.70841		2	5.45022		3	10.2911		3	12.2084
1	6.28676		2	3.74248		2	5.40219		3	10.3509		3	12.181
1	6.28309		2	3.75212		2	5.41077		3	10.3633		3	12.2554
1	6.27643		2	3.74329		2	5.49184		3	10.4018		3	12.2755
1	6.36119		2	3.77725		2	5.50362		3	10.5466		3	12.2692
1	6.31992		2	3.77602		2	5.58376		3	10.6746		3	12.3076
1	6.32291		2	3.82162		2	5.5577		3	10.7194		3	12.3361
1	6.33798		2	3.78631		2	5.6114		3	10.7905		3	12.2921
1	6.42216		2	3.81673		2	5.59121		3	10.9191		3	12.3188
1	6.40597		2	3.77786		2	5.64762		3	10.8557		3	12.3129
1	6.53024		2	3.89287		2	5.68675		3	10.8817		3	12.353
1	6.55388		2	3.90901		2	5.72416		3	10.9045		3	12.4007
1	6.5431		2	3.93581		2	5.73874		3	10.9331		3	12.4262
1	6.58544		2	3.94674		2	5.73662		3	10.9933		3	12.5383
1	6.72254		2	4.00414		2	5.7679		3	11.0384		3	12.565
1	6.72428		2	4.027		2	5.77528		3	11.0616		3	12.745
1	6.80832		2	3.98594		2	5.8046		3	11.1505		3	12.7578
1	6.78021		2	4.02835		2	5.87474		3	11.2174		3	12.8344
1	6.95228		2	4.05982		2	5.86205		3	11.3292		3	12.9239
1	7.01563		2	4.09353		2	5.88996		3	11.3579		3	12.908
1	7.02737		2	4.07199		2	5.87125		3	11.4697		3	12.9455
1	7.0273		2	4.14655		2	5.91235		3	11.8282		3	12.9598
1	7.20245		2	4.16037		2	5.86491		3	11.7999		3	12.9683
1	7.19516		2	4.17001		2	5.97933		3	11.8358		3	13.0615
1	7.46372		2	4.19696		2	5.95742		3	11.8602		3	13.0145
1	7.50169		2	4.19108		2	5.96878		3	11.9331		3	13.0602
1	7.70277		2	4.18909		2	6.04153		3	11.9084		3	13.039
1	7.70297		2	4.21481		2	6.1028		3	11.9674		3	13.0118
1	7.69613		2	4.26902		2	6.0483		3	12.0538		3	13.0464
1	7.71159		2	4.27282		2	6.09888		3	12.1296		3	13.0401
1	7.8125		2	4.25153		2	6.09245		3	12.0989		3	13.0963
1	8.00636		2	4.3333		2	6.05232		3	12.1283		3	13.0894
1	8.48694		2	4.29486		2	6.1639		3	12.2416		3	13.1615
1	8.50946		2	4.35557		2	6.15558		3	12.3118		3	13.2176
1	8.57736		2	4.39733		2	6.15952		3	12.2902		3	13.2074
1	8.73295		2	4.40394		2	6.14638		3	12.4441		3	13.2974
1	8.8164		2	4.38271		2	6.20638		3	12.4735		3	13.3587
1	8.89296		2	4.46373		2	6.22709		3	12.4413		3	13.3574
1	9.14442		2	4.4842		2	6.18847		3	12.803		3	13.3367
1	9.49032		2	4.43851		2	6.25701		3	12.7601		3	13.3725
1	9.95293		2	4.44378		2	6.28321		3	12.8772		3	13.367
1	9.95483		2	4.49037		2	6.32116		3	12.8742		3	13.4487
1	10.0105		2	4.48884		2	6.40429		3	13.0658		3	13.4153
1	10.2993		2	4.5441		2	6.38913		3	13.1566		3	13.42
1	10.5582		2	4.53992		2	6.4071		3	13.2562		3	13.4588
1	10.5436		2	4.54812		2	6.43092		3	13.2363		3	13.5047
1	10.8919		2	4.5883		2	6.49223		3	13.2989		3	13.4879
1	11.2464		2	4.58049		2	6.44284		3	13.3618		3	13.5041
1	12.9869		2	4.65151		2	6.49315		3	13.4998		3	13.564
1	14.3031		2	4.62957		2	6.5402		3	13.4562		3	13.5844
1	15.5309		2	4.66651		2	6.52322		3	13.5634		3	13.5718
2	1.72636		2	4.68056		2	6.53673		3	13.6266		3	13.6033
2	1.8726		2	4.7148		2	6.55445		3	13.6201		3	13.6432
2	1.85204		2	4.71143		2	6.51998		3	13.6966		3	13.6164
2	2.50513		2	4.71082		2	6.63024		3	13.8287		3	13.6554
2	2.56046		2	4.68074		2	6.59068		3	13.8084		3	13.7179
2	2.54427		2	4.80527		2	6.62072		3	13.8299		3	13.7516
2	2.61458		2	4.79778		2	6.62028		3	13.8283		3	13.8017
2	2.77007		2	4.76844		2	6.58823		3	13.8285		3	13.8674
2	2.836		2	4.80861		2	6.63873		3	13.9636		3	13.9491
2	2.85631		2	4.82478		2	6.67632		3	13.9206		3	13.9344
2	2.87419		2	4.84311		2	6.65247		3	14.1736		3	13.9705
2	2.9229		2	4.86813		2	6.75433		3	14.199		3	13.9958
2	2.89122		2	4.90053		2	6.71389		3	14.2329		3	14.0126
2	2.94744		2	4.92978		2	6.71176		3	14.2752		3	14.0126
2	2.93054		2	4.90431		2	6.76038		3	14.3046		3	14.0156
2	2.9838		2	4.93226		2	6.73645		3	14.4843		3	14.0195
2	2.99738		2	4.9001		2	6.82371		3	14.4593		3	13.9866
2	2.99899		2	4.93289		2	6.76202		3	14.4346		3	14.0496
2	3.09831		2	5.0034		2	6.85785		3	14.5732		3	14.1268
2	3.15043		2	4.9872		2	6.84412		3	14.6775		3	14.1099
2	3.16111		2	4.98525		2	6.86579		3	14.7351		3	14.1299
2	3.19274		2	4.98938		2	6.82571		3	14.7905		3	14.2244
2	3.21062		2	5.00731		2	6.92355		3	14.8081		3	14.2021
2	3.241		2	5.06661		2	6.93478		3	14.8676		3	14.2232
2	3.22753		2	5.02245		2	7.0148		3	14.9518		3	14.1924
2	3.28362		2	5.13169		2	6.99499		3	14.961		3	14.2037
2	3.32181		2	5.09105		2	7.06768		3	15.1439		3	14.2688
2	3.32595		2	5.07442		2	7.05445		3	15.1047		3	14.2662
2	3.36854		2	5.12195		2	7.0664		3	15.2088		3	14.2488
2	3.43027		2	5.13203		2	7.05113		3	15.3215		3	14.2896
2	3.41207		2	5.13502		2	7.05595		3	15.3269		3	14.4267
2	3.39677		2	5.19426		2	7.06229		3	15.5298		3	14.4073
2	3.47026		2	5.26009		2	7.10329		3	15.499		3	14.4436
2	3.48366		2	5.21317		2	7.14539		3	16.0964		3	14.4479
2	3.54698		2	5.30598		2	7.09787		3	16.156		3	14.5331
2	3.53894		2	5.33009		2	7.10307		3	16.1908		3	14.5024
2	3.52745		2	5.28338		2	7.10137		3	16.242		3	14.5222
2	3.62843		2	5.3151		2	7.17196		3	16.3452		3	14.5185
2	3.59269		2	5.31043		2	7.16516		3	16.6832		3	14.5953
2	3.58134		2	5.33613		2	7.16224		3	16.6819		3	14.573
2	3.66548		2	5.36		2	7.20245		3	16.7202		3	14.5905
2	3.7036		2	5.36518		2	7.18244		3	16.9124		3	14.6852
2	3.69741		2	5.34714		2	7.23461		3	16.9687		3	14.6717
2	3.72635		2	5.45357		2	7.26991		3	17.0908		3	14.631
2	3.72356		2	5.49003		2	7.2233		3	17.1135		3	14.6577
2	3.78243		2	5.46774		2	7.32557		3	17.1506		3	14.7517
2	3.84265		2	5.55376		2	7.29729		3	17.1779		3	14.7553
2	3.86445		2	5.54167		2	7.32362		3	17.2073		3	14.8383
2	3.83754		2	5.55292		2	7.31813		3	17.3264		3	14.8228
2	3.91667		2	5.54131		2	7.37542		3	17.3417		3	14.8774
2	3.90721		2	5.59083		2	7.36225		3	17.4216		3	14.884
2	3.90898		2	5.62944		2	7.37566		3	17.5489		3	14.9671
2	4.01597		2	5.65603		2	7.35922		3	17.7339		3	15.0053
2	3.99887		2	5.65978		2	7.36322		3	17.7236		3	15.0548
2	4.02966		2	5.67186		2	7.42816		3	17.9279		3	15.0313
2	3.97739		2	5.71305		2	7.47073		3	17.9287		3	15.0185
2	3.99122		2	5.69802		2	7.52974		3	18.1464		3	15.0426
2	3.98217		2	5.68784		2	7.52735		3	18.3512		3	15.0931
2	4.06625		2	5.76052		2	7.55317		3	18.4828		3	15.1204
2	4.04709		2	5.76415		2	7.6024		3	18.4705		3	15.1931
2	4.04707		2	5.84812		2	7.57225		3	18.5132		3	15.2104
2	4.15295		2	5.78895		2	7.56522		3	18.4864		3	15.1819
2	4.12412		2	5.84616		2	7.65566		3	18.6189		3	15.2142
2	4.15332		2	5.894		2	7.61213		3	18.6495		3	15.2558
2	4.15261		2	5.89543		2	7.60651		3	18.6754		3	15.3252
2	4.17837		2	5.91052		2	7.6838		3	18.7299		3	15.2783
2	4.16818		2	5.85837		2	7.70854		3	18.76		3	15.299
2	4.20384		2	5.91803		2	7.6743		3	18.8954		3	15.3963
2	4.17211		2	5.96028		2	7.68915		3	19.1611		3	15.4027
2	4.28916		2	5.98686		2	7.69872		3	19.1701		3	15.3457
2	4.33249		2	5.99198		2	7.68407		3	19.1823		3	15.3406
2	4.30508		2	6.02554		2	7.67298		3	19.2476		3	15.4668
2	4.33753		2	6.00319		2	7.76123		3	19.3103		3	15.426
2	4.41931		2	6.07417		2	7.76624		3	19.491		3	15.5154
2	4.45444		2	6.07921		2	7.80587		3	19.5607		3	15.5313
2	4.50395		2	6.10498		2	7.81243		3	19.5546		3	15.5283
2	4.54788		2	6.05027		2	7.83653		3	19.6378		3	15.5929
2	4.57309		2	6.0459		2	7.81599		3	20.0168		3	15.5852
2	4.56865		2	6.14707		2	7.85584		3	20.0473		3	15.6193
2	4.67647		2	6.14312		2	7.8052		3	20.1411		3	15.6427
2	4.62163		2	6.16222		2	7.83014		3	20.1089		3	15.6791
2	4.62055		2	6.23245		2	7.85152		3	20.4145		3	15.6765
2	4.64692		2	6.2405		2	7.89068		3	20.4851		3	15.6755
2	4.67239		2	6.24115		2	7.87217		3	20.7161		3	15.7432
2	4.66167		2	6.39124		2	7.92843		3	20.7737		3	15.8537
2	4.72723		2	6.39641		2	7.92352		3	21.3089		3	15.8276
2	4.71379		2	6.4128		2	7.935		3	21.5359		3	15.8185
2	4.72909		2	6.4963		2	8.03273		3	21.622		3	15.9232
2	4.80837		2	6.4624		2	8.04701		3	21.7491		3	15.8996
2	4.75078		2	6.46529		2	7.99668		3	21.7155		3	15.8706
2	4.74664		2	6.52174		2	8.03205		3	21.8472		3	15.9632
2	4.75349		2	6.53055		2	8.0071		3	21.8754		3	15.988
2	4.78919		2	6.54956		2	8.0399		3	22.1791		3	16.0193
2	4.76008		2	6.57855		2	8.00981		3	22.3067		3	16.0112
2	4.79084		2	6.58543		2	8.00474		3	22.5897		3	16.0103
2	4.84512		2	6.61914		2	8.00553		3	22.6224		3	16.0233
2	4.87519		2	6.62813		2	8.10339		3	22.6464		3	15.9937
2	4.87789		2	6.62708		2	8.13469		3	23.211		3	16.0251
2	4.99839		2	6.63129		2	8.17328		3	23.5597		3	16.032
2	5.16412		2	6.63775		2	8.18451		3	23.6105		3	16.0381
2	5.15931		2	6.65283		2	8.22404		3	24.5938		3	16.1132
2	5.21762		2	6.7339		2	8.1923		3	24.7986		3	16.1579
2	5.25539		2	6.71135		2	8.25134		3	24.9058		3	16.1536
2	5.34856		2	6.71802		2	8.23558		3	24.9784		3	16.2062
2	5.50315		2	6.7505		2	8.23286		3	25.2289		3	16.275
2	5.49003		2	6.78347		2	8.31513		3	25.4736		3	16.3188
2	5.53328		2	6.77268		2	8.27334		3	25.7197		3	16.3446
2	5.62297		2	6.87261		2	8.33336		3	25.7677		3	16.3695
2	5.64445		2	6.9554		2	8.37531		3	25.9159		3	16.4743
2	5.64259		2	6.91322		2	8.37006		3	25.9895		3	16.5349
2	5.68809		2	6.96262		2	8.43304		3	25.9383		3	16.5328
2	5.71505		2	7.06795		2	8.4172		3	27.2614		3	16.5435
2	5.74783		2	7.16223		2	8.4066		3	27.5308		3	16.595
2	5.76463		2	7.17653		2	8.44685		3	28.8332		3	16.6569
2	5.80129		2	7.22099		2	8.4833		3	29.2894		3	16.7332
2	5.90942		2	7.30406		2	8.45183		3	36.1713		3	16.9616
2	5.88837		2	7.32809		2	8.49383		4	8.68076		3	17.0097
2	5.95912		2	7.31755		2	8.52382		4	8.72044		3	16.9794
2	5.96442		2	7.29539		2	8.55879		4	9.78003		3	17.0181
2	5.93258		2	7.40094		2	8.55963		4	10.0637		3	17.0771
2	6.20144		2	7.46076		2	8.59093		4	10.3218		3	17.1295
2	6.23257		2	7.47442		2	8.64136		4	10.3418		3	17.1545
2	6.23276		2	7.46715		2	8.63954		4	10.6398		3	17.1311
2	6.23285		2	7.51982		2	8.68587		4	10.7184		3	17.1262
2	6.18762		2	7.49844		2	8.71742		4	10.7092		3	17.105
2	6.27667		2	7.55955		2	8.7542		4	10.7846		3	17.2305
2	6.35301		2	7.62187		2	8.73786		4	11.2298		3	17.3284
2	6.42881		2	7.69038		2	8.74141		4	11.8474		3	17.3407
2	6.45785		2	7.72475		2	8.71137		4	11.89		3	17.354
2	6.52856		2	7.77855		2	8.7382		4	11.8455		3	17.4262
2	6.52695		2	7.80538		2	8.80352		4	12.2741		3	17.4327
2	6.749		2	7.81149		2	8.84079		4	12.5975		3	17.5429
2	6.73821		2	7.92251		2	8.9031		4	12.6332		3	17.4903
2	6.89727		2	7.89133		2	8.84432		4	12.6701		3	17.5213
2	6.99003		2	7.91994		2	8.88152		4	12.7854		3	17.5578
2	7.17601		2	7.86634		2	8.84775		4	12.7474		3	17.7906
2	7.28812		2	8.04867		2	8.96067		4	13.0144		3	17.7823
2	7.52894		2	8.00874		2	8.95502		4	13.1236		3	18.0036
2	7.5223		2	8.00056		2	8.9972		4	13.1809		3	18.0356
2	7.5166		2	8.07364		2	9.03509		4	13.9192		3	18.1761
2	7.62693		2	8.24964		2	9.03251		4	14.0262		3	18.2071
2	7.73326		2	8.3541		2	9.02319		4	14.1575		3	18.2877
2	7.83578		2	8.44663		2	9.04821		4	14.2949		3	18.3466
2	7.92295		2	8.40445		2	9.07768		4	14.3753		3	18.3868
2	8.03714		2	8.46165		2	9.08118		4	14.585		3	18.506
2	8.2229		2	8.47064		2	9.08485		4	14.6595		3	18.5645
2	8.3477		2	8.55912		2	9.04975		4	14.7894		3	18.5798
2	8.34519		2	8.71494		2	9.15597		4	14.9189		3	18.5559
2	8.74209		2	8.83319		2	9.13646		4	14.909		3	18.9056
2	8.80643		2	8.84826		2	9.15892		4	15.1373		3	19.055
2	8.87359		2	8.85088		2	9.21282		4	15.1502		3	19.0856
2	8.90574		2	8.88608		2	9.27803		4	15.1678		3	19.0878
2	9.39159		2	8.86927		2	9.23354		4	15.1618		3	19.1423
2	9.51769		2	8.95529		2	9.29374		4	15.2508		3	19.2886
2	9.66188		2	8.92437		2	9.24087		4	15.2464		3	19.3591
2	9.70797		2	8.90863		2	9.24564		4	15.2986		3	19.4095
2	9.69508		2	9.01559		2	9.27983		4	15.3598		3	19.5382
2	9.84995		2	9.01466		2	9.25675		4	15.4213		3	19.6029
2	9.89882		2	9.08036		2	9.32656		4	15.5331		3	19.6885
2	10.0382		2	9.11752		2	9.30165		4	15.8333		3	19.7393
2	10.2701		2	9.14525		2	9.29989		4	15.8954		3	19.7781
2	10.3369		2	9.18018		2	9.36008		4	16.044		3	19.99
2	10.3373		2	9.20887		2	9.42375		4	16.1416		3	20.0394
2	10.4678		2	9.26903		2	9.41269		4	16.8716		3	20.0975
2	10.6972		2	9.24751		2	9.36393		4	16.9699		3	20.2988
2	10.9867		2	9.32863		2	9.36501		4	17.1701		3	20.3788
2	11.1184		2	9.3742		2	9.48058		4	17.4875		3	20.4176
2	11.3602		2	9.41241		2	9.42896		4	17.4981		3	20.481
2	11.3979		2	9.46831		2	9.53915		4	17.9706		3	20.725
2	11.5371		2	9.56783		2	9.57058		4	18.0014		3	20.7484
2	12.2593		2	9.60418		2	9.68359		4	18.0328		3	20.9068
2	12.8051		2	9.80758		2	9.67101		4	18.1913		3	20.8658
2	12.9892		2	9.9047		2	9.71133		4	18.2906		3	21.3667
2	13.0751		2	10.1012		2	9.72908		4	18.4268		3	21.4701
2	13.6605		2	10.2691		2	9.7235		4	19.043		3	21.654
3	2.53435		2	10.4716		2	9.75808		4	19.3468		3	22.3329
3	2.76722		2	10.7217		2	9.78178		4	19.7082		3	22.6127
3	3.1448		2	10.7144		2	9.75161		4	19.8594		3	22.6221
3	3.60975		2	10.6764		2	9.75861		4	20.0044		3	24.5439
3	3.98721		2	10.7872		2	9.82548		4	20.0175		3	26.3816
3	4.00193		2	10.8857		2	9.86009		4	20.1092		4	6.42663
3	4.52634		2	11.2978		2	9.91665		4	20.1671		4	7.92089
3	4.89329		2	11.2585		2	9.95508		4	20.4188		4	8.23286
3	5.58034		2	11.406		2	9.95688		4	20.4298		4	9.64935
3	5.7658		2	11.3884		2	9.95857		4	20.5266		4	10.0748
3	6.19074		2	11.4551		2	9.997		4	20.5362		4	10.0344
3	6.3848		2	11.4792		2	10.0139		4	20.4777		4	10.0102
3	6.4037		2	11.4988		2	10.0591		4	20.7298		4	10.3001
3	6.37438		2	11.7924		2	10.1125		4	20.8389		4	10.4121
3	6.52965		2	11.8276		2	10.1978		4	20.907		4	10.5982
3	6.87905		2	12.0428		2	10.19		4	20.9595		4	11.1771
3	7.00019		2	12.2146		2	10.2559		4	21.2573		4	11.3317
3	6.98191		2	12.3454		2	10.2196		4	21.3775		4	11.3707
3	7.02956		2	13.4373		2	10.2823		4	21.4334		4	11.5574
3	7.58959		2	13.8553		2	10.3225		4	21.5888		4	12.0284
3	7.57003		2	14.1728		2	10.3812		4	22.0011		4	12.0701
3	7.93716		2	14.8625		2	10.4114		4	22.198		4	12.0435
3	8.44892		2	14.9096		2	10.4342		4	22.2942		4	12.1783
3	8.61138		2	15.5129		2	10.4389		4	22.2358		4	12.1777
3	8.63093		2	15.5273		2	10.45		4	22.3762		4	12.229
3	9.23921		2	15.6977		2	10.5009		4	22.4939		4	12.3436
3	9.73696		2	16.4113		2	10.5565		4	22.5351		4	12.2864
3	10.1053		2	18.1281		2	10.5481		4	22.6423		4	12.3579
3	10.1676		2	20.6343		2	10.6547		4	23.1371		4	12.474
3	10.7159		2	23.8077		2	10.6398		4	23.2353		4	12.473
3	10.837		3	2.83895		2	10.6262		4	23.2747		4	12.6085
3	10.9518		3	3.70105		2	10.6105		4	23.2974		4	12.8453
3	11.4577		3	3.77773		2	10.6734		4	23.376		4	13.0217
3	11.8482		3	3.93093		2	10.7087		4	23.6659		4	13.1175
3	13.1709		3	4.02881		2	10.7074		4	23.9073		4	13.1502
3	13.183		3	4.28186		2	10.6919		4	24.2396		4	13.2164
4	6.84401		3	4.32234		2	10.704		4	24.6092		4	13.3116
4	8.506		3	4.37295		2	10.7133		4	24.866		4	13.3604
4	9.5676		3	4.59813		2	10.7667		4	25.5629		4	13.4203
4	9.74589		3	4.64707		2	10.7506		4	25.8114		4	13.4461
4	11.2566		3	5.61845		2	10.7726		4	26.2989		4	13.4843
4	11.4093		3	5.78971		2	10.7677		4	26.3708		4	13.5024
4	11.9243		3	5.82208		2	10.7503		4	26.4209		4	13.5341
4	12.4752		3	6.19233		2	10.7904		4	26.7584		4	13.6147
4	13.0478		3	6.34105		2	10.8693		4	26.7271		4	13.6711
5	10.8856		3	6.42536		2	10.9311		4	27.0588		4	13.8072
5	13.5723		3	6.43554		2	11.0035		4	28.3534		4	13.8192
5	13.9054		3	6.4825		2	11.0134		4	30.5787		4	13.8265
6	10.2959		3	6.78174		2	11.0656		4	30.7384		4	13.8004
			3	6.80898		2	11.1787		4	32.98		4	13.8518
			3	6.99868		2	11.1397		5	13.5962		4	14.0056
			3	6.98094		2	11.1665		5	13.9146		4	14.0545
			3	7.01056		2	11.1519		5	14.6761		4	14.0657
			3	7.32959		2	11.1302		5	14.7787		4	14.1544
			3	7.44103		2	11.1899		5	16.3364		4	14.107
			3	7.53429		2	11.2007		5	16.9691		4	14.1262
			3	7.54645		2	11.356		5	17.3338		4	14.1757
			3	7.553		2	11.3784		5	17.3799		4	14.1716
			3	7.68181		2	11.4161		5	17.5045		4	14.2536
			3	7.84423		2	11.4321		5	17.5494		4	14.3547
			3	7.92227		2	11.5023		5	17.7882		4	14.3021
			3	7.9187		2	11.4517		5	17.8793		4	14.4672
			3	7.93507		2	11.4943		5	18.1486		4	14.4954
			3	7.98394		2	11.5635		5	18.4636		4	14.5145
			3	8.22764		2	11.5755		5	18.5833		4	14.6009
			3	8.32008		2	11.59		5	18.7219		4	14.6124
			3	8.42852		2	11.6264		5	18.9148		4	14.599
			3	8.46609		2	11.6629		5	18.9559		4	14.6564
	Length [um]	number of rings	3	8.46891		2	11.6588		5	19.0023		4	14.6289
			3	8.51911		2	11.7237		5	19.1616		4	14.6914
			3	8.58619		2	11.801		5	19.9036		4	14.7089
			3	8.71442		2	11.8124		5	20.1021		4	14.7344
			3	8.73711		2	11.8021		5	20.6619		4	14.9145
			3	8.74467		2	11.9105		5	20.6979		4	14.9801
			3	8.74161		2	11.9377		5	20.7374		4	15.034
			3	8.88948		2	11.9316		5	20.783		4	15.0991
			3	9.00938		2	12.1018		5	20.7404		4	15.0835
			3	9.07609		2	12.2037		5	20.9788		4	15.1539
			3	9.089		2	12.2576		5	21.6029		4	15.2744
			3	9.11382		2	12.2535		5	21.6376		4	15.2156
			3	9.17208		2	12.2526		5	21.8261		4	15.247
			3	9.28377		2	12.2972		5	22.5882		4	15.3631
			3	9.25634		2	12.4141		5	23.2561		4	15.3621
			3	9.24828		2	12.4199		5	23.2852		4	15.4577
			3	9.72412		2	12.4992		5	23.3486		4	15.5353
			3	9.77878		2	12.4822		5	23.6924		4	15.5281
			3	9.91247		2	12.4825		5	23.792		4	15.4779
			3	10.039		2	12.555		5	23.858		4	15.5542
			3	10.085		2	12.5693		5	24.0511		4	15.6897
			3	10.2886		2	12.6582		5	24.395		4	15.6987
			3	10.3404		2	12.6962		5	24.4464		4	15.9452
			3	10.5365		2	12.7844		5	24.509		4	16.04
			3	10.7248		2	12.8027		5	24.671		4	16.0092
			3	10.771		2	12.7431		5	24.9705		4	16.0549
			3	10.8251		2	12.7846		5	25.5812		4	16.0605
			3	10.9828		2	12.9234		5	25.9313		4	16.0788
			3	11.0083		2	12.8808		5	26.0104		4	16.1346
			3	11.0364		2	12.8964		5	26.0387		4	16.3122
			3	11.2089		2	12.9597		5	26.9445		4	16.304
			3	11.2783		2	13.1247		5	26.9291		4	16.2579
			3	11.4646		2	13.2257		5	27.3063		4	16.3777
			3	11.8595		2	13.2407		5	27.6486		4	16.3316
			3	12.4395		2	13.2359		5	28.4018		4	16.4974
			3	12.7997		2	13.2338		5	32.1746		4	16.4885
			3	13.5868		2	13.2741		5	38.8577		4	16.5681
			3	13.7286		2	13.366		6	14.8357		4	16.5491
			3	14.4628		2	13.4533		6	17.8027		4	16.5411
			3	14.4648		2	13.4506		6	18.4632		4	16.6032
			3	14.5075		2	13.4128		6	18.7361		4	16.6304
			3	14.7913		2	13.6252		6	20.1735		4	16.6465
			3	15.0029		2	13.7596		6	20.2841		4	16.6501
			3	15.1972		2	13.7482		6	20.431		4	16.7486
			3	16.3017		2	13.8065		6	21.3435		4	16.7293
			3	16.5185		2	13.82		6	25.8881		4	16.807
			3	17.2748		2	13.9554		6	26.7984		4	16.9145
			3	17.2429		2	14.0355		6	27.0579		4	16.9909
			3	17.7047		2	14.0597		6	27.4702		4	16.9872
			3	18.6774		2	14.1369		6	28.1082		4	17.0172
			3	19.8355		2	14.1208		6	30.3708		4	17.0619
			3	22.1907		2	14.1608		6	32.8806		4	17.1843
			4	7.30577		2	14.1932		7	18.5965		4	17.1849
			4	7.64508		2	14.2536		7	22.2761		4	17.216
			4	7.68096		2	14.4644		7	24.6927		4	17.3424
			4	8.1919		2	14.5973		7	35.112		4	17.3172
			4	8.32077		2	14.6572		8	16.4906		4	17.3527
			4	8.55146		2	14.9297		8	26.4374		4	17.3296
			4	9.18142		2	15.2612		8	29.5541		4	17.3517
			4	9.23909		2	15.4049		9	23.8944		4	17.3634
			4	10.1032		2	15.5334		9	25.3016		4	17.4027
			4	10.1606		2	15.5313			Length [um]	number of rings	4	17.457
			4	10.7342		2	15.55					4	17.6969
			4	10.8431		2	15.9766					4	17.7828
			4	11.4739		2	16.0051					4	17.8162
			4	11.7313		2	16.092					4	17.8795
			4	13.2549		2	16.077					4	17.9648
			4	13.6449		2	16.1798					4	17.9515
			4	13.792		2	16.1219					4	18.0455
			4	14.837		2	16.129					4	18.1071
			4	17.5537		2	16.4007					4	18.1733
			4	18.2921		2	17.0306					4	18.2326
			4	19.9529		2	17.0426					4	18.2289
			4	20.1721		2	17.759					4	18.2224
			4	20.8516		2	17.8235					4	18.2243
			4	22.0542		2	17.9096					4	18.2424
			5	10.562		2	17.9479					4	18.342
			5	14.6778		2	17.9728					4	18.3714
			5	15.3893		2	18.1831					4	18.5011
			5	16.1205		2	18.2424					4	18.5712
			5	16.9366		2	18.7052					4	18.577
			5	18.17		2	18.9191					4	18.6591
			5	18.4597		2	18.9192					4	18.7952
			5	19.1055		2	18.9647					4	18.9076
			5	20.8464		2	19.1906					4	18.9091
			5	25.3158		2	19.4189					4	18.8582
				Length [um]	number of rings	2	19.6567					4	18.9281
						2	19.9855					4	19.0112
						2	20.2801					4	19.0272
						2	20.2385					4	19.0465
						2	20.3185					4	19.1114
						2	20.4847					4	19.2084
						2	22.4198					4	19.3046
						2	23.1115					4	19.2547
						2	24.0196					4	19.256
						2	28.0649					4	19.3346
						3	3.17231					4	19.4593
						3	4.44554					4	19.589
						3	4.99604					4	19.6558
						3	5.34567					4	19.6523
						3	5.38793					4	19.6984
						3	5.82621					4	19.8326
						3	6.29373					4	19.9347
						3	6.44526					4	20.0145
						3	6.84121					4	20.0308
						3	7.2639					4	20.0523
						3	7.27366					4	20.146
						3	7.33435					4	20.0974
						3	7.39424					4	20.1348
						3	7.41045					4	20.2369
						3	7.64261					4	20.2544
						3	7.60652					4	20.2619
						3	7.73142					4	20.3381
						3	7.74571					4	20.3561
						3	7.99457					4	20.4477
						3	8.12414					4	20.5331
						3	8.11958					4	20.5433
						3	8.20448					4	20.8184
						3	8.51095					4	20.8665
						3	8.52237					4	21.0962
						3	8.54774					4	21.1137
						3	8.56945					4	21.2306
						3	8.63129					4	21.2414
						3	8.71349					4	21.3057
						3	8.81326					4	21.643
						3	8.88727					4	21.7785
						3	8.85927					4	21.8014
						3	8.88308					4	21.8176
						3	8.9174					4	21.9967
						3	8.93107					4	22.2712
						3	9.0254					4	22.376
						3	9.04618					4	22.4476
						3	9.03805					4	22.58
						3	9.10659					4	22.62
						3	9.27706					4	22.8436
						3	9.34177					4	22.8327
						3	9.30627					4	22.8683
						3	9.37142					4	22.9182
						3	9.5694					4	23.2011
						3	9.58749					4	23.2249
						3	9.71957					4	23.5697
						3	9.73515					4	23.6409
						3	9.72117					4	23.9281
						3	9.81259					4	24.1467
						3	9.87202					4	24.7137
						3	9.9067					4	25.0846
						3	10.0095					4	25.7053
						3	10.1654					4	26.2291
						3	10.1882					4	26.3833
						3	10.2234					4	26.4206
						3	10.235					4	26.7757
						3	10.3169					5	9.6909
						3	10.3095					5	10.2181
						3	10.3297					5	11.0442
						3	10.3405					5	11.8081
						3	10.4246					5	11.898
						3	10.4091					5	12.897
						3	10.4037					5	13.1079
						3	10.4155					5	13.3937
						3	10.472					5	13.4498
						3	10.4751					5	13.4358
						3	10.4826					5	13.8464
						3	10.6638					5	13.943
						3	10.7231					5	14.2986
						3	10.6938					5	14.3272
						3	10.7263					5	15.1968
						3	10.7414					5	15.3661
						3	10.7721					5	15.6814
						3	10.9062					5	15.6898
						3	10.8609					5	15.7883
						3	10.8814					5	15.8016
						3	10.886					5	16.2792
						3	10.9296					5	16.2575
						3	11.0163					5	16.3402
						3	11.0807					5	16.3881
						3	11.0892					5	16.4799
						3	11.1266					5	16.5943
						3	11.1421					5	16.6007
						3	11.1551					5	16.7535
						3	11.2158					5	16.9355
						3	11.2385					5	16.9673
						3	11.2818					5	17.0627
						3	11.3489					5	17.0623
						3	11.3939					5	17.0648
						3	11.3912					5	17.1932
						3	11.5839					5	17.2698
						3	11.628					5	17.3062
						3	11.5829					5	17.5199
						3	11.7163					5	17.6391
						3	11.7445					5	17.6584
						3	11.7975					5	17.7494
						3	11.8146					5	17.9883
						3	11.8702					5	17.946
						3	11.8363					5	18.071
						3	11.8688					5	18.0981
						3	11.9427					5	18.2549
						3	11.9896					5	18.3633
						3	12.0617					5	18.4338
						3	12.1369					5	18.459
						3	12.2534					5	18.4083
						3	12.2522					5	18.5206
						3	12.3838					5	18.6088
						3	12.4092					5	18.7127
						3	12.3698					5	18.6705
						3	12.4139					5	18.8051
						3	12.4724					5	18.918
						3	12.5393					5	19.0509
						3	12.5391					5	19.2143
						3	12.588					5	19.4672
						3	12.579					5	19.5377
						3	12.636					5	19.6712
						3	12.6974					5	19.716
						3	12.7149					5	19.8313
						3	12.8221					5	20.244
						3	12.9142					5	20.2685
						3	13.061					5	20.2569
						3	13.2517					5	20.3217
						3	13.3021					5	20.5645
						3	13.4013					5	20.7181
						3	13.5122					5	20.7564
						3	13.525					5	20.7448
						3	13.5707					5	20.8191
						3	13.694					5	20.8651
						3	13.8313					5	20.8824
						3	13.7896					5	20.933
						3	13.7946					5	21.0071
						3	13.8783					5	21.0719
						3	13.9565					5	21.1519
						3	13.9132					5	21.5499
						3	13.9378					5	21.6428
						3	13.9287					5	21.7753
						3	14.0096					5	22.1877
						3	13.9902					5	22.4828
						3	14.1673					5	22.6157
						3	14.1585					5	22.6661
						3	14.2752					5	22.8321
						3	14.3413					5	22.9267
						3	14.3593					5	23.0384
						3	14.385					5	23.0231
						3	14.415					5	23.0318
						3	14.3702					5	23.1307
						3	14.484					5	23.1572
						3	14.4923					5	23.2449
						3	14.461					5	23.2208
						3	14.5542					5	23.2514
						3	14.5584					5	23.2919
						3	14.5468					5	23.3652
						3	14.8205					5	23.8765
						3	14.7615					5	23.9211
						3	14.8647					5	24.1472
						3	14.9033					5	25.0352
						3	14.9489					5	25.5217
						3	15.0625					5	26.2771
						3	15.1229					5	26.4368
						3	15.0901					5	26.9061
						3	15.1848					5	27.0586
						3	15.2101					5	28.1118
						3	15.2981					6	12.9341
						3	15.3344					6	14.7402
						3	15.2813					6	14.9178
						3	15.2979					6	15.6927
						3	15.4115					6	16.4861
						3	15.5679					6	16.4823
						3	15.5549					6	17.4047
						3	15.6272					6	17.7064
						3	15.7451					6	17.7291
						3	15.8106					6	17.8675
						3	15.899					6	18.4834
						3	16.0383					6	18.916
						3	16.0955					6	19.0482
						3	16.1765					6	19.3469
						3	16.217					6	19.3438
						3	16.4272					6	19.3682
						3	16.4545					6	19.6909
						3	16.4892					6	19.9519
						3	16.5721					6	19.8927
						3	16.6552					6	20.0986
						3	16.7673					6	20.149
						3	16.8308					6	20.1881
						3	16.7815					6	20.1756
						3	16.9101					6	20.1981
						3	17.0498					6	20.215
						3	17.1667					6	20.6978
						3	17.2549					6	21.0103
						3	17.5573					6	21.2556
						3	17.7735					6	21.4531
						3	17.8273					6	21.7627
						3	17.9056					6	22.1726
						3	17.8882					6	22.811
						3	17.9468					6	22.8269
						3	18.0036					6	22.8395
						3	18.006					6	23.446
						3	18.0768					6	23.5492
						3	18.0977					6	23.6393
						3	18.2074					6	23.8697
						3	18.7571					6	24.2807
						3	18.775					6	25.5528
						3	18.8339					6	25.863
						3	18.9125					6	29.4047
						3	19.0549					7	13.9076
						3	19.6979					7	13.8621
						3	19.8494					7	16.0861
						3	20.8442					7	16.4278
						3	21.5488					7	16.568
						3	21.5281					7	17.547
						3	22.4036					7	17.585
						3	22.5283					7	17.6361
						3	26.7844					7	17.9107
						3	26.976					7	18.4032
						3	27.2928					7	19.8619
						4	6.22957					7	20.7438
						4	6.65204					7	21.4976
						4	7.94391					7	21.5848
						4	8.11108					7	21.8263
						4	8.21446					7	23.7909
						4	8.21163					7	24.9117
						4	8.45936					7	25.3303
						4	8.48801					7	26.12
						4	8.84719					7	27.6768
						4	9.11623					7	29.4787
						4	9.2471					7	34.0752
						4	9.49055					8	17.7372
						4	9.59564					8	18.0251
						4	9.62597					8	18.5333
						4	10.0497					9	18.2995
						4	10.157						Length [um]	number of rings
						4	10.2277
						4	10.3252
						4	10.4137
						4	10.7762
						4	10.7529
						4	10.7415
						4	10.8228
						4	10.8447
						4	11.1397
						4	11.21
						4	11.2518
						4	11.4952
						4	12.0744
						4	12.2037
						4	12.298
						4	12.391
						4	12.4093
						4	12.6028
						4	12.6696
						4	12.8598
						4	12.8507
						4	12.889
						4	12.9271
						4	13.238
						4	13.4357
						4	13.7533
						4	13.7245
						4	14.1684
						4	14.2823
						4	14.2744
						4	14.2541
						4	14.3947
						4	14.6002
						4	14.8489
						4	14.8773
						4	14.9073
						4	14.9187
						4	15.1836
						4	15.2556
						4	15.3075
						4	15.3724
						4	15.5167
						4	15.545
						4	15.7794
						4	16.4554
						4	16.713
						4	16.7672
						4	16.7553
						4	17.0785
						4	17.216
						4	17.2802
						4	17.309
						4	17.338
						4	17.5338
						4	17.649
						4	17.8249
						4	18.1294
						4	18.6667
						4	18.8876
						4	19.0451
						4	19.138
						4	19.3529
						4	19.3171
						4	19.9999
						4	20.0039
						4	20.0391
						4	20.2833
						4	20.7163
						4	20.9527
						4	21.011
						4	21.0307
						4	21.6195
						4	21.9926
						4	22.1741
						4	22.3265
						4	22.5075
						4	22.8755
						4	23.1269
						4	23.1171
						4	23.2554
						4	23.4925
						4	23.9909
						4	24.1156
						4	25.1357
						4	26.3222
						4	28.191
						4	31.1262
						5	10.933
						5	12.2514
						5	12.3911
						5	12.5666
						5	12.6596
						5	12.762
						5	13.3167
						5	14.2307
						5	14.5251
						5	14.6665
						5	14.8646
						5	15.5098
						5	15.7193
						5	16.1749
						5	16.2541
						5	16.5501
						5	16.7676
						5	16.7612
						5	16.7912
						5	17.1075
						5	17.2674
						5	17.6785
						5	17.9585
						5	18.2098
						5	19.4886
						5	20.5899
						5	20.8529
						5	21.5294
						5	22.312
						5	22.3425
						5	22.5233
						5	22.8498
						5	23.1773
						5	23.6311
						5	24.5196
						5	24.8368
						5	26.2084
						6	15.2737
						6	15.6332
						6	16.5721
						6	18.2341
						6	18.8431
						6	21.501
						6	31.4749
						7	18.7803
						7	27.0935
						7	28.2267
						8	24.0218
						8	26.4692
							Length [um]	number of rings
