# Supplementary material for: The archaeal protein SepF is essential for cell division in Haloferax volcanii
Source: Nat Commun. 2021 Jun 8;12:3469. doi: 10.1038/s41467-021-23686-9 (PMC8187382; doi:10.1038/s41467-021-23686-9)
Supplement: Supplementary file 7 — Source Data [file 41467_2021_23686_MOESM7_ESM.zip › Source Data SepF-Paper/Figure 7B.xlsx]

## Sheet: t = 0
pTrp_SepF + pSVA5956		191212
t = 0		I			II			III				t = 0
		Length [um]	number of rings		Length [um]	number of rings		Length [um]	number of rings			1.53265	1
		x	y		x	y		x	y			1.54873	1
		1.54873	1		1.53265	1		1.62259	1			1.59258	1
		1.64928	1		1.64463	1		1.59258	1			1.62259	1
		1.65297	1		1.80416	1		1.65944	1			1.64463	1
		1.7298	1		1.87192	1		1.65102	1			1.64928	1
		1.80996	1		2.01066	1		1.65577	1			1.65102	1
		1.77067	1		1.98408	1		1.72707	1			1.65297	1
		1.845	1		1.97086	1		1.72959	1			1.65577	1
		1.90792	1		2.07669	1		1.71419	1			1.65944	1
		1.93281	1		2.03128	1		1.73214	1			1.70127	1
		1.98903	1		2.12035	1		1.70127	1			1.71419	1
		2.01838	1		2.19313	1		1.73593	1			1.72707	1
		2.02889	1		2.18324	1		1.78122	1			1.72959	1
		2.08701	1		2.18868	1		1.84151	1			1.7298	1
		2.13383	1		2.23286	1		1.91171	1			1.73214	1
		2.14104	1		2.25185	1		1.92189	1			1.73593	1
		2.13971	1		2.23525	1		1.90102	1			1.77067	1
		2.18029	1		2.21529	1		2.00409	1			1.78122	1
		2.20583	1		2.34069	1		1.99809	1			1.80416	1
		2.17783	1		2.35458	1		2.07185	1			1.80996	1
		2.16394	1		2.34066	1		2.05214	1			1.84151	1
		2.19933	1		2.3571	1		2.04319	1			1.845	1
		2.18574	1		2.35006	1		2.07171	1			1.87192	1
		2.26956	1		2.42511	1		2.09634	1			1.90102	1
		2.3403	1		2.45117	1		2.13952	1			1.90792	1
		2.29209	1		2.44441	1		2.0995	1			1.91171	1
		2.34117	1		2.45569	1		2.1409	1			1.92189	1
		2.34707	1		2.43007	1		2.13485	1			1.93281	1
		2.34433	1		2.42633	1		2.08451	1			1.97086	1
		2.40236	1		2.4144	1		2.13951	1			1.98408	1
		2.36834	1		2.52787	1		2.13764	1			1.98903	1
		2.4005	1		2.52374	1		2.15522	1			1.99809	1
		2.39669	1		2.50753	1		2.18876	1			2.00409	1
		2.45674	1		2.49361	1		2.20381	1			2.01066	1
		2.4644	1		2.57096	1		2.17306	1			2.01838	1
		2.46072	1		2.58054	1		2.1699	1			2.02889	1
		2.42577	1		2.6085	1		2.26201	1			2.03128	1
		2.41616	1		2.72441	1		2.21698	1			2.04319	1
		2.45431	1		2.6872	1		2.26698	1			2.05214	1
		2.43224	1		2.78442	1		2.27747	1			2.07171	1
		2.43389	1		2.74545	1		2.30668	1			2.07185	1
		2.4702	1		2.77063	1		2.30639	1			2.07669	1
		2.45372	1		2.7917	1		2.35794	1			2.08451	1
		2.42681	1		2.79164	1		2.35217	1			2.08701	1
		2.41809	1		2.75837	1		2.36502	1			2.09634	1
		2.52466	1		2.77322	1		2.40411	1			2.0995	1
		2.47073	1		2.83217	1		2.46104	1			2.12035	1
		2.51128	1		2.85436	1		2.40831	1			2.13383	1
		2.48012	1		2.84192	1		2.4277	1			2.13485	1
		2.5027	1		2.92406	1		2.43648	1			2.13764	1
		2.51234	1		2.89088	1		2.43295	1			2.13951	1
		2.59959	1		2.9028	1		2.4401	1			2.13952	1
		2.5971	1		2.86793	1		2.43253	1			2.13971	1
		2.56818	1		2.87955	1		2.44523	1			2.1409	1
		2.55665	1		2.88748	1		2.46279	1			2.14104	1
		2.66062	1		2.96978	1		2.43813	1			2.15522	1
		2.61292	1		2.98693	1		2.44611	1			2.16394	1
		2.66064	1		2.95882	1		2.42399	1			2.1699	1
		2.65365	1		2.96709	1		2.52304	1			2.17306	1
		2.65445	1		2.96055	1		2.50303	1			2.17783	1
		2.72756	1		3.03774	1		2.50304	1			2.18029	1
		2.69465	1		3.04393	1		2.47371	1			2.18324	1
		2.71119	1		3.04706	1		2.50173	1			2.18574	1
		2.68602	1		3.07706	1		2.5024	1			2.18868	1
		2.71778	1		3.07191	1		2.51716	1			2.18876	1
		2.67133	1		3.14476	1		2.4737	1			2.19313	1
		2.66814	1		3.15789	1		2.49321	1			2.19933	1
		2.74612	1		3.2472	1		2.59917	1			2.20381	1
		2.74308	1		3.19374	1		2.53994	1			2.20583	1
		2.77685	1		3.22463	1		2.55981	1			2.21529	1
		2.73132	1		3.20543	1		2.54352	1			2.21698	1
		2.76096	1		3.26859	1		2.5802	1			2.23286	1
		2.75874	1		3.29361	1		2.6632	1			2.23525	1
		2.75817	1		3.26105	1		2.62262	1			2.25185	1
		2.75764	1		3.30231	1		2.60266	1			2.26201	1
		2.73599	1		3.28349	1		2.61014	1			2.26698	1
		2.75639	1		3.26586	1		2.61371	1			2.26956	1
		2.80532	1		3.26739	1		2.61858	1			2.27747	1
		2.85206	1		3.30303	1		2.61624	1			2.29209	1
		2.80346	1		3.3013	1		2.63058	1			2.30639	1
		2.84721	1		3.34768	1		2.60915	1			2.30668	1
		2.85328	1		3.35249	1		2.65679	1			2.3403	1
		2.81429	1		3.32182	1		2.61501	1			2.34066	1
		2.79858	1		3.332	1		2.62521	1			2.34069	1
		2.82354	1		3.39174	1		2.62363	1			2.34117	1
		2.8248	1		3.43016	1		2.60848	1			2.34433	1
		2.79789	1		3.4026	1		2.72767	1			2.34707	1
		2.89505	1		3.47718	1		2.68377	1			2.35006	1
		2.91588	1		3.45301	1		2.71128	1			2.35217	1
		2.90238	1		3.49506	1		2.69205	1			2.35458	1
		2.87787	1		3.50134	1		2.68951	1			2.3571	1
		2.98822	1		3.5003	1		2.69962	1			2.35794	1
		2.95115	1		3.46066	1		2.68523	1			2.36502	1
		2.95469	1		3.51839	1		2.79539	1			2.36834	1
		2.95903	1		3.53537	1		2.77648	1			2.39669	1
		2.95754	1		3.58693	1		2.79125	1			2.4005	1
		3.04293	1		3.58878	1		2.78818	1			2.40236	1
		3.02555	1		3.62997	1		2.74513	1			2.40411	1
		3.0533	1		3.61212	1		2.7757	1			2.40831	1
		3.03352	1		3.65166	1		2.7978	1			2.4144	1
		3.0183	1		3.65156	1		2.82153	1			2.41616	1
		3.02738	1		3.6431	1		2.82192	1			2.41809	1
		3.05357	1		3.66674	1		2.83473	1			2.42399	1
		3.0399	1		3.69422	1		2.83019	1			2.42511	1
		3.07337	1		3.65214	1		2.81588	1			2.42577	1
		3.1079	1		3.7048	1		2.84256	1			2.42633	1
		3.11058	1		3.71256	1		2.84319	1			2.42681	1
		3.11805	1		3.70662	1		2.84491	1			2.4277	1
		3.091	1		3.75488	1		2.81107	1			2.43007	1
		3.06185	1		3.74039	1		2.81145	1			2.43224	1
		3.08942	1		3.80569	1		2.88795	1			2.43253	1
		3.07111	1		3.78394	1		2.8862	1			2.43295	1
		3.0646	1		3.80386	1		2.91351	1			2.43389	1
		3.07509	1		3.85407	1		2.90925	1			2.43648	1
		3.07497	1		3.88421	1		2.87585	1			2.43813	1
		3.11608	1		3.87265	1		2.90683	1			2.4401	1
		3.15531	1		3.94061	1		2.9091	1			2.44441	1
		3.15908	1		3.97731	1		2.96125	1			2.44523	1
		3.16827	1		4.00725	1		2.94212	1			2.44611	1
		3.17528	1		3.99855	1		2.92735	1			2.45117	1
		3.14317	1		4.09531	1		2.93953	1			2.45372	1
		3.14472	1		4.06667	1		2.9335	1			2.45431	1
		3.13719	1		4.04813	1		2.97083	1			2.45569	1
		3.22012	1		4.15545	1		2.97136	1			2.45674	1
		3.20641	1		4.11855	1		2.92874	1			2.46072	1
		3.21267	1		4.12439	1		2.92828	1			2.46104	1
		3.20531	1		4.13678	1		2.94177	1			2.46279	1
		3.23303	1		4.27318	1		3.05234	1			2.4644	1
		3.20616	1		4.2282	1		3.05027	1			2.4702	1
		3.19753	1		4.34712	1		2.99284	1			2.47073	1
		3.28961	1		4.31369	1		3.01875	1			2.4737	1
		3.30721	1		4.3486	1		3.0098	1			2.47371	1
		3.29553	1		4.29801	1		3.04094	1			2.48012	1
		3.25253	1		4.3435	1		3.0218	1			2.49321	1
		3.30002	1		4.36391	1		3.01313	1			2.49361	1
		3.32489	1		4.37551	1		3.03685	1			2.50173	1
		3.33906	1		4.39508	1		3.06066	1			2.5024	1
		3.32027	1		4.37415	1		3.08957	1			2.5027	1
		3.38789	1		4.4591	1		3.05753	1			2.50303	1
		3.41287	1		4.47994	1		3.10716	1			2.50304	1
		3.40927	1		4.42926	1		3.08003	1			2.50753	1
		3.41278	1		4.53982	1		3.06034	1			2.51128	1
		3.41382	1		4.56161	1		3.08589	1			2.51234	1
		3.42186	1		4.58605	1		3.0929	1			2.51716	1
		3.4275	1		4.57957	2		3.10601	1			2.52304	1
		3.40911	1		4.60288	1		3.08631	1			2.52374	1
		3.38326	1		4.65651	1		3.17121	1			2.52466	1
		3.43058	1		4.7369	1		3.14034	1			2.52787	1
		3.48925	1		4.71362	1		3.1236	1			2.53994	1
		3.50763	1		4.78806	1		3.15737	1			2.54352	1
		3.45342	1		4.79498	1		3.14536	1			2.55665	1
		3.48521	1		4.86981	1		3.17014	1			2.55981	1
		3.48064	1		4.84328	1		3.15939	1			2.56818	1
		3.4575	1		4.87504	1		3.17156	1			2.57096	1
		3.4665	1		4.86814	1		3.18139	1			2.5802	1
		3.49079	1		4.84505	1		3.13702	1			2.58054	1
		3.47858	1		4.83808	1		3.13954	1			2.5971	1
		3.45134	1		4.91596	1		3.15213	1			2.59917	1
		3.45787	1		4.93208	1		3.14677	1			2.59959	1
		3.4595	1		4.90084	1		3.2505	1			2.60266	1
		3.57457	1		4.9458	1		3.23324	1			2.60848	1
		3.53593	1		4.9679	1		3.228	1			2.6085	1
		3.56983	1		5.04631	1		3.19182	1			2.60915	1
		3.54147	1		5.10406	1		3.22603	1			2.61014	1
		3.53556	1		5.17306	1		3.20511	1			2.61292	1
		3.54522	1		5.14044	1		3.29365	1			2.61371	1
		3.56977	1		5.23131	1		3.30851	1			2.61501	1
		3.57254	1		5.28987	1		3.29114	1			2.61624	1
		3.5516	1		5.385	1		3.31273	1			2.61858	1
		3.61704	1		5.43012	1		3.26498	1			2.62262	1
		3.60653	1		5.4006	1		3.27374	1			2.62363	1
		3.58076	1		5.41236	1		3.31048	1			2.62521	1
		3.59904	1		5.58594	1		3.27108	1			2.63058	1
		3.61455	1		5.5662	1		3.26356	1			2.65365	1
		3.60993	1		5.75385	1		3.29359	1			2.65445	1
		3.62554	1		5.86123	1		3.26056	1			2.65679	1
		3.58747	1		5.89233	1		3.36584	1			2.66062	1
		3.6431	1		5.95908	1		3.33565	1			2.66064	1
		3.6442	1		5.98707	1		3.34761	1			2.6632	1
		3.6554	1		6.12562	1		3.34403	1			2.66814	1
		3.69436	1		6.17181	1		3.33061	1			2.67133	1
		3.66099	1		6.20447	1		3.37562	1			2.68377	1
		3.64582	1		6.3013	1		3.35179	1			2.68523	1
		3.68191	1		6.78398	1		3.32533	1			2.68602	1
		3.75273	1		6.86918	1		3.32068	1			2.6872	1
		3.76517	1		6.90925	1		3.36169	1			2.68951	1
		3.73956	1		6.98823	1		3.43599	1			2.69205	1
		3.76177	1		6.99581	1		3.38812	1			2.69465	1
		3.75169	1		7.04039	1		3.41102	1			2.69962	1
		3.71103	1		7.15539	2		3.38182	1			2.71119	1
		3.7632	1		7.41458	1		3.42622	1			2.71128	1
		3.80083	1		7.53076	2		3.43235	1			2.71778	1
		3.81992	2		7.55656	1		3.42866	1			2.72441	1
		3.78602	1		7.61796	1		3.38453	1			2.72756	1
		3.78149	1		7.73739	1		3.47959	1			2.72767	1
		3.85148	1		7.84939	2		3.46519	1			2.73132	1
		3.84659	1		7.86718	2		3.49247	1			2.73599	1
		3.86398	1		7.94615	1		3.50922	1			2.74308	1
		3.89628	1		8.05366	1		3.47103	1			2.74513	1
		3.85216	1		8.08943	1		3.48478	1			2.74545	1
		3.84048	1		8.13026	1		3.49554	1			2.74612	1
		3.88946	1		8.31036	3		3.46429	1			2.75639	1
		3.88542	1		8.52202	1		3.48565	1			2.75764	1
		3.94056	1		8.64994	1		3.55267	1			2.75817	1
		3.90975	1		8.73343	1		3.52998	1			2.75837	1
		3.94573	1		8.74169	1		3.54147	1			2.75874	1
		3.91872	1		9.15461	1		3.51922	1			2.76096	1
		3.9489	1		9.2149	1		3.51081	1			2.77063	1
		3.98322	1		9.25786	1		3.59873	1			2.77322	1
		3.96714	1		9.26265	1		3.62508	1			2.7757	1
		3.99241	1		9.29415	1		3.61947	1			2.77648	1
		3.98088	1		9.276	2		3.61295	1			2.77685	1
		3.97422	1		9.52083	1		3.63729	1			2.78442	1
		4.00479	1		9.73893	1		3.65765	1			2.78818	1
		4.00969	1		9.87875	1		3.67475	1			2.79125	1
		3.97974	1		10.0734	1		3.66027	1			2.79164	1
		4.00774	1		10.0353	1		3.67965	1			2.7917	1
		3.98459	1		10.2023	1		3.66631	1			2.79539	1
		3.97194	1		10.3474	1		3.69884	1			2.7978	1
		4.06609	1		10.6786	1		3.6604	1			2.79789	1
		4.09534	1		11.4878	1		3.73025	1			2.79858	1
		4.05002	1		12.3669	2		3.74743	1			2.80346	1
		4.07186	1		12.7324	2		3.75236	1			2.80532	1
		4.05911	1		12.7427	1		3.76382	1			2.81107	1
		4.05066	1		12.7824	1		3.72954	1			2.81145	1
		4.09057	1		12.9454	1		3.73784	1			2.81429	1
		4.0585	1		13.1623	1		3.8242	1			2.81588	1
		4.06876	1		13.9791	1		3.79899	1			2.82153	1
		4.0919	1		14.3844	1		3.82808	1			2.82192	1
		4.0816	1		14.5703	1		3.78802	1			2.82354	1
		4.1213	1		14.8533	2		3.82681	1			2.8248	1
		4.13423	1		14.8786	3		3.90027	1			2.83019	1
		4.11067	1		15.3475	1		3.85706	1			2.83217	1
		4.1213	1		15.832	2		3.85988	1			2.83473	1
		4.13236	1		16.6536	2		3.85548	1			2.84192	1
		4.12907	1		18.5666	2		3.85595	1			2.84256	1
		4.20538	1		19.1609	1		3.8857	1			2.84319	1
		4.1853	1		19.8043	2		3.89388	1			2.84491	1
		4.20367	1					3.91968	1			2.84721	1
		4.19332	1					3.95977	1			2.85206	1
		4.22329	1					3.95597	1			2.85328	1
		4.16278	1					3.91147	1			2.85436	1
		4.17323	1					3.97057	1			2.86793	1
		4.28117	1					3.98482	1			2.87585	1
		4.28286	1					4.00035	1			2.87787	1
		4.22963	1					3.98577	1			2.87955	1
		4.28204	1					4.01026	1			2.8862	1
		4.28328	1					3.97035	1			2.88748	1
		4.35334	1					4.02638	1			2.88795	1
		4.29651	1					4.06458	1			2.89088	1
		4.32848	1					4.0364	1			2.89505	1
		4.31511	1					4.03829	1			2.90238	1
		4.41631	1					4.07363	1			2.9028	1
		4.39548	1					4.08671	1			2.90683	1
		4.38117	1					4.07665	1			2.9091	1
		4.37985	1					4.07515	1			2.90925	1
		4.41362	1					4.05045	1			2.91351	1
		4.37206	1					4.06434	1			2.91588	1
		4.388	1					4.12394	1			2.92406	1
		4.41747	1					4.11132	1			2.92735	1
		4.37274	1					4.1233	1			2.92828	1
		4.46424	1					4.14947	1			2.92874	1
		4.46938	1					4.11942	1			2.9335	1
		4.43319	1					4.14677	1			2.93953	1
		4.46584	1					4.17978	1			2.94177	1
		4.43053	1					4.2037	1			2.94212	1
		4.48666	1					4.19608	1			2.95115	1
		4.51945	1					4.19432	1			2.95469	1
		4.5121	1					4.21288	1			2.95754	1
		4.59241	1					4.23774	1			2.95882	1
		4.5535	1					4.27898	1			2.95903	1
		4.61454	1					4.28756	1			2.96055	1
		4.5805	1					4.30699	1			2.96125	1
		4.56659	1					4.3244	1			2.96709	1
		4.56542	1					4.30894	1			2.96978	1
		4.6171	1					4.40558	1			2.97083	1
		4.66337	1					4.37371	1			2.97136	1
		4.61821	1					4.39696	1			2.98693	1
		4.6807	1					4.41459	1			2.98822	1
		4.71578	1					4.44106	1			2.99284	1
		4.72713	1					4.45968	1			3.0098	1
		4.71806	1					4.42188	1			3.01313	1
		4.81001	1					4.43364	1			3.0183	1
		4.75248	1					4.50309	1			3.01875	1
		4.76356	1					4.53676	1			3.0218	1
		4.77318	1					4.5241	1			3.02555	1
		4.79777	1					4.58654	1			3.02738	1
		4.84764	1					4.58311	1			3.03352	1
		4.83211	1					4.56341	1			3.03685	1
		4.82962	1					4.55865	1			3.03774	1
		4.81927	1					4.59853	1			3.0399	1
		4.88091	1					4.55586	1			3.04094	1
		4.88004	1					4.63517	1			3.04293	1
		4.88935	1					4.65061	1			3.04393	1
		4.92365	1					4.6292	1			3.04706	1
		4.92329	1					4.64516	1			3.05027	1
		4.8976	1					4.68845	1			3.05234	1
		4.93128	1					4.68388	1			3.0533	1
		4.94646	1					4.77707	1			3.05357	1
		4.96113	1					4.78016	1			3.05753	1
		5.07065	1					4.79388	1			3.06034	1
		5.0264	1					4.81247	1			3.06066	1
		5.01717	1					4.86305	1			3.06185	1
		5.06796	1					4.91268	1			3.0646	1
		5.07375	1					4.8957	1			3.07111	1
		5.12952	1					4.93296	1			3.07191	1
		5.1827	1					4.92684	1			3.07337	1
		5.13814	1					4.94104	1			3.07497	1
		5.16326	1					4.94864	1			3.07509	1
		5.18902	1					5.02184	1			3.07706	1
		5.211	1					5.02258	1			3.08003	1
		5.22586	1					5.00896	1			3.08589	1
		5.23551	1					5.05876	1			3.08631	1
		5.26736	1					5.0569	1			3.08942	1
		5.3303	1					5.06719	1			3.08957	1
		5.31151	1					5.10561	1			3.091	1
		5.27716	1					5.11395	1			3.0929	1
		5.38227	1					5.1939	1			3.10601	1
		5.34704	1					5.14179	1			3.10716	1
		5.43003	1					5.16846	1			3.1079	1
		5.50748	1					5.25339	1			3.11058	1
		5.46682	1					5.25714	1			3.11608	1
		5.49117	1					5.22932	1			3.11805	1
		5.47418	1					5.24969	1			3.1236	1
		5.56866	1					5.24866	1			3.13702	1
		5.58671	1					5.2443	1			3.13719	1
		5.63998	1					5.29156	1			3.13954	1
		5.69679	2					5.26597	1			3.14034	1
		5.79687	1					5.27488	1			3.14317	1
		5.84568	1					5.27576	1			3.14472	1
		5.86886	1					5.31578	1			3.14476	1
		5.85622	1					5.30691	1			3.14536	1
		5.87378	1					5.29758	1			3.14677	1
		5.99744	1					5.34711	1			3.15213	1
		6.03279	1					5.38115	1			3.15531	1
		6.02548	1					5.37801	1			3.15737	1
		6.06309	1					5.35328	1			3.15789	1
		6.12888	1					5.39553	1			3.15908	1
		6.17474	1					5.4461	1			3.15939	1
		6.3124	1					5.39812	1			3.16827	1
		6.41517	1					5.4052	1			3.17014	1
		6.49745	2					5.41911	1			3.17121	1
		6.51404	1					5.4176	1			3.17156	1
		6.53885	2					5.45225	1			3.17528	1
		6.74829	1					5.47061	1			3.18139	1
		6.89291	1					5.50246	1			3.19182	1
		6.91672	1					5.47934	1			3.19374	1
		7.14058	1					5.52979	1			3.19753	1
		7.11067	1					5.58635	1			3.20511	1
		7.2239	1					5.55741	1			3.20531	1
		7.28464	1					5.63066	1			3.20543	1
		7.33071	1					5.59214	1			3.20616	1
		7.46695	2					5.64012	1			3.20641	1
		7.45199	1					5.70686	1			3.21267	1
		7.48702	1					5.70738	1			3.22012	1
		7.5815	1					5.75862	1			3.22463	1
		7.63239	2					5.7453	1			3.22603	1
		7.70993	2					5.77085	1			3.228	1
		7.74468	1					5.83877	1			3.23303	1
		7.83886	1					5.83986	1			3.23324	1
		7.84164	1					5.80496	1			3.2472	1
		7.97549	1					5.91369	1			3.2505	1
		7.95987	1					6.04357	1			3.25253	1
		8.04749	1					6.01199	1			3.26056	1
		8.10412	1					6.06084	1			3.26105	1
		8.15274	1					6.08749	1			3.26356	1
		8.19055	1					6.14289	1			3.26498	1
		8.56471	1					6.13705	1			3.26586	1
		8.73401	1					6.21915	1			3.26739	1
		9.17003	3					6.28226	1			3.26859	1
		9.23155	2					6.41692	1			3.27108	1
		9.23793	1					6.37487	1			3.27374	1
		9.47268	1					6.42059	1			3.28349	1
		9.84661	1					6.41257	1			3.28961	1
		10.0576	2					6.44998	1			3.29114	1
		10.0668	1					6.43901	1			3.29359	1
		10.3856	2					6.51923	1			3.29361	1
		10.4297	1					6.60449	1			3.29365	1
		10.7051	1					6.56648	1			3.29553	1
		10.7267	1					6.92474	1			3.30002	1
		10.7649	1					7.09856	1			3.3013	1
		10.8729	2					7.49243	1			3.30231	1
		10.9853	1					7.49393	1			3.30303	1
		11.3235	1					7.48293	1			3.30721	1
		11.424	2					7.59598	1			3.30851	1
		11.9182	1					7.56887	1			3.31048	1
		13.0176	1					7.55695	1			3.31273	1
		13.3788	1					7.56059	1			3.32027	1
		13.6636	1					7.75762	1			3.32068	1
		15.1665	2					7.86265	1			3.32182	1
		16.0769	2					7.90842	1			3.32489	1
		16.0863	1					7.90257	1			3.32533	1
		18.0139	2					7.94347	1			3.33061	1
		19.5123	1					8.05048	1			3.332	1
		19.9178	1					8.1191	1			3.33565	1
		21.1444	1					8.12037	1			3.33906	1
		21.717	1					8.09918	1			3.34403	1
		23.6789	2					8.08541	1			3.34761	1
		23.7804	1					8.18297	1			3.34768	1
		23.7294	2					8.1403	1			3.35179	1
								8.28517	1			3.35249	1
								8.36219	1			3.36169	1
								8.51011	1			3.36584	1
								8.88948	1			3.37562	1
								9.14984	1			3.38182	1
								9.49001	1			3.38326	1
								9.66828	1			3.38453	1
								9.82545	1			3.38789	1
								9.83957	1			3.38812	1
								10.4097	1			3.39174	1
								10.6201	1			3.4026	1
								10.7581	1			3.40911	1
								10.8617	1			3.40927	1
								10.9566	1			3.41102	1
								10.924	1			3.41278	1
								10.9784	1			3.41287	1
								11.2892	1			3.41382	1
								11.6811	1			3.42186	1
								11.898	1			3.42622	1
								12.3313	1			3.4275	1
								12.4363	1			3.42866	1
								12.9482	1			3.43016	1
								14.5969	1			3.43058	1
								14.955	1			3.43235	1
								15.0699	1			3.43599	1
								15.3303	1			3.45134	1
								16.7989	1			3.45301	1
								17.7275	1			3.45342	1
								5.79937	2			3.4575	1
								6.9128	2			3.45787	1
								7.39793	2			3.4595	1
								8.02557	2			3.46066	1
								8.47373	2			3.46429	1
								8.79779	2			3.46519	1
								8.95615	2			3.4665	1
								9.15073	2			3.47103	1
								9.15088	2			3.47718	1
								10.1572	2			3.47858	1
								10.2354	2			3.47959	1
								10.2548	2			3.48064	1
								10.6128	2			3.48478	1
								11.2448	2			3.48521	1
								13.2414	2			3.48565	1
								14.0019	2			3.48925	1
												3.49079	1
												3.49247	1
												3.49506	1
												3.49554	1
												3.5003	1
												3.50134	1
												3.50763	1
												3.50922	1
												3.51081	1
												3.51839	1
												3.51922	1
												3.52998	1
												3.53537	1
												3.53556	1
												3.53593	1
												3.54147	1
												3.54147	1
												3.54522	1
												3.5516	1
												3.55267	1
												3.56977	1
												3.56983	1
												3.57254	1
												3.57457	1
												3.58076	1
												3.58693	1
												3.58747	1
												3.58878	1
												3.59873	1
												3.59904	1
												3.60653	1
												3.60993	1
												3.61212	1
												3.61295	1
												3.61455	1
												3.61704	1
												3.61947	1
												3.62508	1
												3.62554	1
												3.62997	1
												3.63729	1
												3.6431	1
												3.6431	1
												3.6442	1
												3.64582	1
												3.65156	1
												3.65166	1
												3.65214	1
												3.6554	1
												3.65765	1
												3.66027	1
												3.6604	1
												3.66099	1
												3.66631	1
												3.66674	1
												3.67475	1
												3.67965	1
												3.68191	1
												3.69422	1
												3.69436	1
												3.69884	1
												3.7048	1
												3.70662	1
												3.71103	1
												3.71256	1
												3.72954	1
												3.73025	1
												3.73784	1
												3.73956	1
												3.74039	1
												3.74743	1
												3.75169	1
												3.75236	1
												3.75273	1
												3.75488	1
												3.76177	1
												3.7632	1
												3.76382	1
												3.76517	1
												3.78149	1
												3.78394	1
												3.78602	1
												3.78802	1
												3.79899	1
												3.80083	1
												3.80386	1
												3.80569	1
												3.8242	1
												3.82681	1
												3.82808	1
												3.84048	1
												3.84659	1
												3.85148	1
												3.85216	1
												3.85407	1
												3.85548	1
												3.85595	1
												3.85706	1
												3.85988	1
												3.86398	1
												3.87265	1
												3.88421	1
												3.88542	1
												3.8857	1
												3.88946	1
												3.89388	1
												3.89628	1
												3.90027	1
												3.90975	1
												3.91147	1
												3.91872	1
												3.91968	1
												3.94056	1
												3.94061	1
												3.94573	1
												3.9489	1
												3.95597	1
												3.95977	1
												3.96714	1
												3.97035	1
												3.97057	1
												3.97194	1
												3.97422	1
												3.97731	1
												3.97974	1
												3.98088	1
												3.98322	1
												3.98459	1
												3.98482	1
												3.98577	1
												3.99241	1
												3.99855	1
												4.00035	1
												4.00479	1
												4.00725	1
												4.00774	1
												4.00969	1
												4.01026	1
												4.02638	1
												4.0364	1
												4.03829	1
												4.04813	1
												4.05002	1
												4.05045	1
												4.05066	1
												4.0585	1
												4.05911	1
												4.06434	1
												4.06458	1
												4.06609	1
												4.06667	1
												4.06876	1
												4.07186	1
												4.07363	1
												4.07515	1
												4.07665	1
												4.0816	1
												4.08671	1
												4.09057	1
												4.0919	1
												4.09531	1
												4.09534	1
												4.11067	1
												4.11132	1
												4.11855	1
												4.11942	1
												4.1213	1
												4.1213	1
												4.1233	1
												4.12394	1
												4.12439	1
												4.12907	1
												4.13236	1
												4.13423	1
												4.13678	1
												4.14677	1
												4.14947	1
												4.15545	1
												4.16278	1
												4.17323	1
												4.17978	1
												4.1853	1
												4.19332	1
												4.19432	1
												4.19608	1
												4.20367	1
												4.2037	1
												4.20538	1
												4.21288	1
												4.22329	1
												4.2282	1
												4.22963	1
												4.23774	1
												4.27318	1
												4.27898	1
												4.28117	1
												4.28204	1
												4.28286	1
												4.28328	1
												4.28756	1
												4.29651	1
												4.29801	1
												4.30699	1
												4.30894	1
												4.31369	1
												4.31511	1
												4.3244	1
												4.32848	1
												4.3435	1
												4.34712	1
												4.3486	1
												4.35334	1
												4.36391	1
												4.37206	1
												4.37274	1
												4.37371	1
												4.37415	1
												4.37551	1
												4.37985	1
												4.38117	1
												4.388	1
												4.39508	1
												4.39548	1
												4.39696	1
												4.40558	1
												4.41362	1
												4.41459	1
												4.41631	1
												4.41747	1
												4.42188	1
												4.42926	1
												4.43053	1
												4.43319	1
												4.43364	1
												4.44106	1
												4.4591	1
												4.45968	1
												4.46424	1
												4.46584	1
												4.46938	1
												4.47994	1
												4.48666	1
												4.50309	1
												4.5121	1
												4.51945	1
												4.5241	1
												4.53676	1
												4.53982	1
												4.5535	1
												4.55586	1
												4.55865	1
												4.56161	1
												4.56341	1
												4.56542	1
												4.56659	1
												4.5805	1
												4.58311	1
												4.58605	1
												4.58654	1
												4.59241	1
												4.59853	1
												4.60288	1
												4.61454	1
												4.6171	1
												4.61821	1
												4.6292	1
												4.63517	1
												4.64516	1
												4.65061	1
												4.65651	1
												4.66337	1
												4.6807	1
												4.68388	1
												4.68845	1
												4.71362	1
												4.71578	1
												4.71806	1
												4.72713	1
												4.7369	1
												4.75248	1
												4.76356	1
												4.77318	1
												4.77707	1
												4.78016	1
												4.78806	1
												4.79388	1
												4.79498	1
												4.79777	1
												4.81001	1
												4.81247	1
												4.81927	1
												4.82962	1
												4.83211	1
												4.83808	1
												4.84328	1
												4.84505	1
												4.84764	1
												4.86305	1
												4.86814	1
												4.86981	1
												4.87504	1
												4.88004	1
												4.88091	1
												4.88935	1
												4.8957	1
												4.8976	1
												4.90084	1
												4.91268	1
												4.91596	1
												4.92329	1
												4.92365	1
												4.92684	1
												4.93128	1
												4.93208	1
												4.93296	1
												4.94104	1
												4.9458	1
												4.94646	1
												4.94864	1
												4.96113	1
												4.9679	1
												5.00896	1
												5.01717	1
												5.02184	1
												5.02258	1
												5.0264	1
												5.04631	1
												5.0569	1
												5.05876	1
												5.06719	1
												5.06796	1
												5.07065	1
												5.07375	1
												5.10406	1
												5.10561	1
												5.11395	1
												5.12952	1
												5.13814	1
												5.14044	1
												5.14179	1
												5.16326	1
												5.16846	1
												5.17306	1
												5.1827	1
												5.18902	1
												5.1939	1
												5.211	1
												5.22586	1
												5.22932	1
												5.23131	1
												5.23551	1
												5.2443	1
												5.24866	1
												5.24969	1
												5.25339	1
												5.25714	1
												5.26597	1
												5.26736	1
												5.27488	1
												5.27576	1
												5.27716	1
												5.28987	1
												5.29156	1
												5.29758	1
												5.30691	1
												5.31151	1
												5.31578	1
												5.3303	1
												5.34704	1
												5.34711	1
												5.35328	1
												5.37801	1
												5.38115	1
												5.38227	1
												5.385	1
												5.39553	1
												5.39812	1
												5.4006	1
												5.4052	1
												5.41236	1
												5.4176	1
												5.41911	1
												5.43003	1
												5.43012	1
												5.4461	1
												5.45225	1
												5.46682	1
												5.47061	1
												5.47418	1
												5.47934	1
												5.49117	1
												5.50246	1
												5.50748	1
												5.52979	1
												5.55741	1
												5.5662	1
												5.56866	1
												5.58594	1
												5.58635	1
												5.58671	1
												5.59214	1
												5.63066	1
												5.63998	1
												5.64012	1
												5.70686	1
												5.70738	1
												5.7453	1
												5.75385	1
												5.75862	1
												5.77085	1
												5.79687	1
												5.80496	1
												5.83877	1
												5.83986	1
												5.84568	1
												5.85622	1
												5.86123	1
												5.86886	1
												5.87378	1
												5.89233	1
												5.91369	1
												5.95908	1
												5.98707	1
												5.99744	1
												6.01199	1
												6.02548	1
												6.03279	1
												6.04357	1
												6.06084	1
												6.06309	1
												6.08749	1
												6.12562	1
												6.12888	1
												6.13705	1
												6.14289	1
												6.17181	1
												6.17474	1
												6.20447	1
												6.21915	1
												6.28226	1
												6.3013	1
												6.3124	1
												6.37487	1
												6.41257	1
												6.41517	1
												6.41692	1
												6.42059	1
												6.43901	1
												6.44998	1
												6.51404	1
												6.51923	1
												6.56648	1
												6.60449	1
												6.74829	1
												6.78398	1
												6.86918	1
												6.89291	1
												6.90925	1
												6.91672	1
												6.92474	1
												6.98823	1
												6.99581	1
												7.04039	1
												7.09856	1
												7.11067	1
												7.14058	1
												7.2239	1
												7.28464	1
												7.33071	1
												7.41458	1
												7.45199	1
												7.48293	1
												7.48702	1
												7.49243	1
												7.49393	1
												7.55656	1
												7.55695	1
												7.56059	1
												7.56887	1
												7.5815	1
												7.59598	1
												7.61796	1
												7.73739	1
												7.74468	1
												7.75762	1
												7.83886	1
												7.84164	1
												7.86265	1
												7.90257	1
												7.90842	1
												7.94347	1
												7.94615	1
												7.95987	1
												7.97549	1
												8.04749	1
												8.05048	1
												8.05366	1
												8.08541	1
												8.08943	1
												8.09918	1
												8.10412	1
												8.1191	1
												8.12037	1
												8.13026	1
												8.1403	1
												8.15274	1
												8.18297	1
												8.19055	1
												8.28517	1
												8.36219	1
												8.51011	1
												8.52202	1
												8.56471	1
												8.64994	1
												8.73343	1
												8.73401	1
												8.74169	1
												8.88948	1
												9.14984	1
												9.15461	1
												9.2149	1
												9.23793	1
												9.25786	1
												9.26265	1
												9.29415	1
												9.47268	1
												9.49001	1
												9.52083	1
												9.66828	1
												9.73893	1
												9.82545	1
												9.83957	1
												9.84661	1
												9.87875	1
												10.0353	1
												10.0668	1
												10.0734	1
												10.2023	1
												10.3474	1
												10.4097	1
												10.4297	1
												10.6201	1
												10.6786	1
												10.7051	1
												10.7267	1
												10.7581	1
												10.7649	1
												10.8617	1
												10.924	1
												10.9566	1
												10.9784	1
												10.9853	1
												11.2892	1
												11.3235	1
												11.4878	1
												11.6811	1
												11.898	1
												11.9182	1
												12.3313	1
												12.4363	1
												12.7427	1
												12.7824	1
												12.9454	1
												12.9482	1
												13.0176	1
												13.1623	1
												13.3788	1
												13.6636	1
												13.9791	1
												14.3844	1
												14.5703	1
												14.5969	1
												14.955	1
												15.0699	1
												15.3303	1
												15.3475	1
												16.0863	1
												16.7989	1
												17.7275	1
												19.1609	1
												19.5123	1
												19.9178	1
												21.1444	1
												21.717	1
												23.7804	1
												3.81992	2
												4.57957	2
												5.69679	2
												5.79937	2
												6.49745	2
												6.53885	2
												6.9128	2
												7.15539	2
												7.39793	2
												7.46695	2
												7.53076	2
												7.63239	2
												7.70993	2
												7.84939	2
												7.86718	2
												8.02557	2
												8.47373	2
												8.79779	2
												8.95615	2
												9.15073	2
												9.15088	2
												9.23155	2
												9.276	2
												10.0576	2
												10.1572	2
												10.2354	2
												10.2548	2
												10.3856	2
												10.6128	2
												10.8729	2
												11.2448	2
												11.424	2
												12.3669	2
												12.7324	2
												13.2414	2
												14.0019	2
												14.8533	2
												15.1665	2
												15.832	2
												16.0769	2
												16.6536	2
												18.0139	2
												18.5666	2
												19.8043	2
												23.6789	2
												23.7294	2
												8.31036	3
												9.17003	3
												14.8786	3
												Length [um]	number of rings
												x	y

## Sheet: t = 3
pTrp_SepF + pSVA5910		191212
t = 3		I			II			III				t=3
		Length [um]	number of rings		Length [um]	number of rings		Length [um]	number of rings			1.50284	1
		x	y		x	y		x	y			1.52281	1
		1.50284	1		2.1418	2		1.52281	1			1.53874	1
		1.53874	1		2.32899	1		1.70938	1			1.57453	1
		1.57453	1		2.37155	1		1.7897	1			1.5876	1
		1.5876	1		2.3911	1		1.92577	1			1.60258	1
		1.60258	1		2.34342	1		1.96893	1			1.61424	1
		1.61424	1		2.5315	1		2.09705	1			1.63052	1
		1.68588	1		2.583	1		2.09465	1			1.64265	1
		1.66456	1		2.78727	1		2.18052	1			1.66456	1
		1.66744	1		2.82286	1		2.18736	1			1.66744	1
		1.66821	1		2.98181	1		2.15056	1			1.66821	1
		1.63052	1		3.07938	1		2.24147	1			1.68588	1
		1.64265	1		3.18497	1		2.29951	1			1.6985	1
		1.7153	1		3.18861	1		2.31095	1			1.70748	1
		1.6985	1		3.18792	1		2.39235	1			1.70938	1
		1.70748	1		3.21678	1		2.3962	1			1.7153	1
		1.74719	1		3.23253	1		2.44442	1			1.74719	1
		1.79883	1		3.29008	1		2.42112	1			1.76321	1
		1.76321	1		3.29201	1		2.46165	1			1.7897	1
		1.82411	1		3.3498	1		2.42802	1			1.79883	1
		1.83713	1		3.324	1		2.48567	1			1.82411	1
		1.86501	1		3.358	1		2.47262	1			1.83713	1
		1.91583	1		3.44372	1		2.50324	1			1.86501	1
		1.91277	1		3.50588	1		2.50788	1			1.91277	1
		1.97374	1		3.45583	1		2.5185	1			1.91583	1
		1.97261	1		3.52428	1		2.54567	1			1.92577	1
		2.00727	1		3.52131	1		2.58497	1			1.96182	1
		1.9722	1		3.63947	1		2.60635	1			1.96893	1
		1.96182	1		3.58087	1		2.6211	1			1.9722	1
		2.00711	1		3.80744	1		2.68206	1			1.97261	1
		2.06541	1		3.81403	1		2.66742	1			1.97374	1
		2.0559	1		3.84564	1		2.72098	1			2.00711	1
		2.05064	1		3.94462	1		2.70886	1			2.00727	1
		2.05183	1		4.02861	1		2.75108	1			2.01922	1
		2.05642	1		4.03156	1		2.73128	1			2.0456	1
		2.05682	1		4.1676	1		2.75325	1			2.05064	1
		2.01922	1		4.17648	1		2.75538	1			2.05183	1
		2.0456	1		4.28689	1		2.76812	1			2.0559	1
		2.09053	1		4.24383	1		2.78531	1			2.05642	1
		2.13908	1		4.30268	1		2.79172	1			2.05682	1
		2.08482	1		4.30352	1		2.77408	1			2.06541	1
		2.13703	2		4.30024	1		2.7517	1			2.08482	1
		2.12253	1		4.40901	1		2.83287	1			2.09053	1
		2.1583	1		4.3706	1		2.91453	1			2.09465	1
		2.15991	1		4.46713	1		2.87618	1			2.09705	1
		2.14933	1		4.46624	1		2.88132	1			2.12253	1
		2.16415	1		4.46122	1		2.9224	1			2.13908	1
		2.22546	1		4.54942	1		2.90608	1			2.14933	1
		2.26945	1		4.56893	1		2.9397	1			2.15056	1
		2.32893	1		4.56962	1		2.94483	1			2.1583	1
		2.3128	1		4.65919	1		3.01147	1			2.15991	1
		2.3074	1		4.65951	1		3.02007	1			2.16415	1
		2.37357	1		4.65117	1		3.04572	1			2.18052	1
		2.3467	1		4.70505	1		3.05873	1			2.18736	1
		2.38034	1		4.6886	1		3.08457	1			2.22546	1
		2.42516	1		4.79062	1		3.07643	1			2.24147	1
		2.43757	1		4.75625	2		3.07529	1			2.26945	1
		2.41828	1		4.8544	1		3.08766	1			2.29951	1
		2.46165	1		4.92038	1		3.06824	1			2.3074	1
		2.4644	1		4.87969	1		3.07552	1			2.31095	1
		2.50205	1		4.90794	1		3.1748	1			2.3128	1
		2.50324	1		4.95942	1		3.12287	1			2.32893	1
		2.47592	1		4.97093	1		3.18128	1			2.32899	1
		2.48026	1		5.0528	1		3.1514	1			2.34342	1
		2.57304	1		5.03917	1		3.18287	1			2.3467	1
		2.5567	1		5.13077	1		3.18143	1			2.37155	1
		2.60032	1		5.09455	1		3.23607	2			2.37357	1
		2.53617	1		5.16511	1		3.21834	1			2.38034	1
		2.55732	1		5.25286	1		3.21821	1			2.3911	1
		2.60084	1		5.22146	1		3.21541	1			2.39235	1
		2.65285	1		5.3234	1		3.23815	1			2.3962	1
		2.65551	1		5.30051	1		3.27306	1			2.41828	1
		2.63055	1		5.36064	2		3.29295	1			2.42112	1
		2.61241	1		5.39976	1		3.26186	1			2.42516	1
		2.63763	1		5.48717	1		3.2686	1			2.42802	1
		2.70611	1		5.47785	1		3.30666	1			2.43757	1
		2.70017	1		5.46303	1		3.30234	1			2.44442	1
		2.70889	1		5.54374	1		3.29211	1			2.46165	1
		2.7075	1		5.54957	1		3.25495	1			2.46165	1
		2.69882	1		5.61164	1		3.31132	1			2.4644	1
		2.71536	1		5.69848	1		3.26431	1			2.47262	1
		2.66939	1		5.94111	1		3.27097	1			2.47592	1
		2.68945	1		5.96202	1		3.29886	1			2.48026	1
		2.73145	1		6.00146	1		3.26495	1			2.48567	1
		2.75455	1		6.03607	1		3.26503	1			2.50205	1
		2.78549	1		6.15366	1		3.36149	1			2.50324	1
		2.76062	1		6.19068	1		3.34974	1			2.50324	1
		2.75789	1		6.24104	2		3.34104	1			2.50788	1
		2.77961	1		6.32192	1		3.36078	1			2.5185	1
		2.8544	1		6.38723	1		3.32528	1			2.5315	1
		2.85506	1		6.39796	1		3.38061	1			2.53617	1
		2.85657	1		6.48097	2		3.36988	1			2.54567	1
		2.83806	1		6.53025	1		3.42144	1			2.5567	1
		2.90953	1		6.60365	1		3.40211	1			2.55732	1
		2.89697	1		6.60546	1		3.4038	1			2.57304	1
		2.89899	1		6.83365	1		3.4423	1			2.583	1
		2.8814	1		6.87195	1		3.4238	1			2.58497	1
		2.87077	1		6.99563	2		3.39597	1			2.60032	1
		2.87522	1		7.0501	1		3.44246	1			2.60084	1
		2.91663	1		7.0439	1		3.40166	1			2.60635	1
		2.86691	1		7.21369	1		3.49064	1			2.61241	1
		2.97966	1		7.23588	1		3.47155	1			2.6211	1
		2.96796	1		7.38388	2		3.50196	1			2.63055	1
		2.94623	1		7.38026	1		3.4888	1			2.63763	1
		2.94068	1		7.43746	1		3.48493	1			2.65285	1
		2.92582	1		7.53037	1		3.47134	1			2.65551	1
		2.97053	1		7.63615	1		3.44962	1			2.66742	1
		2.98123	1		8.16644	1		3.44706	1			2.66939	1
		2.95724	1		8.42968	1		3.44857	1			2.68206	1
		2.98324	1		8.97321	2		3.54974	1			2.68945	1
		2.94733	1		9.09958	1		3.53769	1			2.69882	1
		2.98504	1		9.21999	1		3.52288	1			2.70017	1
		2.98625	1		9.18656	1		3.54797	1			2.70611	1
		2.94463	1		9.192	1		3.51741	1			2.7075	1
		2.94814	1		9.32519	1		3.55193	1			2.70886	1
		2.99891	1		9.39786	2		3.56626	1			2.70889	1
		2.99876	1		9.43464	1		3.52046	1			2.71536	1
		3.03556	1		9.51452	2		3.58291	1			2.72098	1
		3.02887	1		10.0794	1		3.63912	1			2.73128	1
		3.04624	1		10.4004	1		3.61598	1			2.73145	1
		3.01637	1		10.649	1		3.59254	1			2.75108	1
		2.99824	1		10.6851	1		3.60953	1			2.7517	1
		3.05371	1		10.7503	1		3.58098	1			2.75325	1
		3.02613	2		10.8389	1		3.62347	1			2.75455	1
		3.03356	1		10.847	1		3.68148	1			2.75538	1
		3.03021	1		10.8876	1		3.68817	1			2.75789	1
		3.04948	1		11.0103	1		3.69587	1			2.76062	1
		3.10371	1		11.0712	1		3.66797	1			2.76812	1
		3.11101	1		11.1118	2		3.68144	1			2.77408	1
		3.06862	1		11.2722	1		3.70477	1			2.77961	1
		3.08767	1		11.4274	2		3.6604	1			2.78531	1
		3.07525	2		11.5568	2		3.6653	1			2.78549	1
		3.06523	1		12.6866	2		3.7061	1			2.78727	1
		3.09685	1		13.0821	1		3.75521	1			2.79172	1
		3.16958	1		13.1961	2		3.7062	1			2.82286	1
		3.16969	1		13.6281	2		3.80185	1			2.83287	1
		3.16407	1		13.5995	1		3.77731	1			2.83806	1
		3.1206	1		14.5784	2		3.80698	1			2.8544	1
		3.16708	1		16.3601	2		3.82942	1			2.85506	1
		3.14649	1		16.6164	1		3.80315	1			2.85657	1
		3.17415	1		16.7678	2		3.83399	1			2.86691	1
		3.20627	1		18.2683	2		3.84462	1			2.87077	1
		3.20703	1		18.8741	2		3.84357	1			2.87522	1
		3.19876	1		23.0074	2		3.8787	1			2.87618	1
		3.24701	1		25.9155	1		3.88014	1			2.88132	1
		3.2483	1		26.3364	1		3.85108	1			2.8814	1
		3.23923	1		26.7169	1		3.87611	1			2.89697	1
		3.23812	1		27.0243	1		3.88394	1			2.89899	1
		3.22514	1		32.0683	3		3.88646	1			2.90608	1
		3.22969	1					3.84769	1			2.90953	1
		3.23439	1					3.83607	1			2.91453	1
		3.19852	1					3.85575	1			2.91663	1
		3.27808	1					3.95177	1			2.9224	1
		3.30433	1					3.90788	1			2.92582	1
		3.2839	1					3.94542	1			2.9397	1
		3.28351	1					3.94432	1			2.94068	1
		3.2833	1					3.93281	1			2.94463	1
		3.26302	1					3.94101	1			2.94483	1
		3.25995	1					4.02321	1			2.94623	1
		3.30542	1					3.9972	1			2.94733	1
		3.29001	1					3.97603	1			2.94814	1
		3.33495	1					4.02529	1			2.95724	1
		3.36915	1					3.98237	1			2.96796	1
		3.33136	1					4.02954	1			2.97053	1
		3.34198	1					4.02657	1			2.97966	1
		3.36217	1					3.98967	1			2.98123	1
		3.40074	1					4.08143	1			2.98181	1
		3.41275	1					4.06116	1			2.98324	1
		3.42604	1					4.04203	1			2.98504	1
		3.40181	1					4.05325	1			2.98625	1
		3.40003	1					4.05634	1			2.99824	1
		3.48085	1					4.03631	1			2.99876	1
		3.44836	1					4.07976	1			2.99891	1
		3.45488	1					4.08406	1			3.01147	1
		3.53951	1					4.09106	1			3.01637	1
		3.51577	1					4.06146	1			3.02007	1
		3.5338	1					4.06126	1			3.02887	1
		3.55567	1					4.12892	1			3.03021	1
		3.54119	1					4.15203	1			3.03356	1
		3.51283	1					4.13133	1			3.03556	1
		3.56294	1					4.11887	1			3.04572	1
		3.55835	1					4.10799	1			3.04624	1
		3.52238	1					4.12831	1			3.04948	1
		3.52615	1					4.2023	1			3.05371	1
		3.52705	1					4.21596	1			3.05873	1
		3.55413	1					4.2215	1			3.06523	1
		3.5184	1					4.21229	1			3.06824	1
		3.63714	1					4.18303	1			3.06862	1
		3.63361	1					4.18638	1			3.07529	1
		3.61292	1					4.19916	1			3.07552	1
		3.61804	1					4.28928	1			3.07643	1
		3.59972	1					4.22805	1			3.07938	1
		3.58422	1					4.28579	1			3.08457	1
		3.6543	1					4.25935	1			3.08766	1
		3.69522	1					4.2321	1			3.08767	1
		3.64613	1					4.26871	1			3.09685	1
		3.70155	1					4.27016	1			3.10371	1
		3.68471	1					4.30146	1			3.11101	1
		3.67258	1					4.3543	1			3.1206	1
		3.68254	1					4.34141	1			3.12287	1
		3.69978	1					4.3285	1			3.14649	1
		3.71651	1					4.3292	1			3.1514	1
		3.72693	1					4.34795	1			3.16407	1
		3.74198	1					4.41396	1			3.16708	1
		3.76892	1					4.41417	1			3.16958	1
		3.75938	1					4.4103	1			3.16969	1
		3.77263	1					4.41558	1			3.17415	1
		3.82481	1					4.36676	1			3.1748	1
		3.82968	1					4.41013	1			3.18128	1
		3.82484	1					4.42018	1			3.18143	1
		3.80473	1					4.43774	1			3.18287	1
		3.80052	1					4.46936	1			3.18497	1
		3.82228	1					4.48087	1			3.18792	1
		3.88775	1					4.46694	1			3.18861	1
		3.84048	1					4.47803	1			3.19852	1
		3.86735	1					4.47107	1			3.19876	1
		3.86799	1					4.43706	1			3.20627	1
		3.84985	1					4.47714	1			3.20703	1
		3.87551	1					4.51567	1			3.21541	1
		3.88613	1					4.52727	1			3.21678	1
		3.88009	1					4.51231	1			3.21821	1
		3.85607	1					4.53775	1			3.21834	1
		3.90063	1					4.53288	1			3.22514	1
		3.88924	1					4.54473	1			3.22969	1
		3.9566	1					4.538	1			3.23253	1
		3.93662	1					4.53562	1			3.23439	1
		3.91719	1					4.5248	1			3.23812	1
		3.96313	1					4.55324	1			3.23815	1
		3.9057	1					4.57056	1			3.23923	1
		3.97491	1					4.61459	1			3.24701	1
		4.00131	1					4.55128	1			3.2483	1
		3.99992	1					4.60759	1			3.25495	1
		4.01186	1					4.67619	1			3.25995	1
		3.98016	1					4.6697	1			3.26186	1
		3.9876	1					4.63926	1			3.26302	1
		3.97373	1					4.69517	1			3.26431	1
		3.97706	1					4.7324	1			3.26495	1
		3.97923	1					4.76501	1			3.26503	1
		4.07703	1					4.77614	1			3.2686	1
		4.05377	1					4.80251	1			3.27097	1
		4.06571	1					4.76567	1			3.27306	1
		4.07616	1					4.77375	1			3.27808	1
		4.0939	1					4.78086	1			3.2833	1
		4.14844	1					4.86411	1			3.28351	1
		4.15079	1					4.86437	1			3.2839	1
		4.14862	1					4.8601	1			3.29001	1
		4.13078	1					4.83548	1			3.29008	1
		4.16768	1					4.82678	1			3.29201	1
		4.20314	1					4.91769	1			3.29211	1
		4.17405	1					4.92387	1			3.29295	1
		4.18915	1					4.87662	1			3.29886	1
		4.22174	1					4.997	1			3.30234	1
		4.22356	1					4.94882	1			3.30433	1
		4.24257	1					4.98903	1			3.30542	1
		4.25955	1					4.94311	1			3.30666	1
		4.228	1					4.94958	1			3.31132	1
		4.27638	1					5.0493	2			3.324	1
		4.25213	1					5.0664	1			3.32528	1
		4.27608	1					5.08423	1			3.33136	1
		4.23165	1					5.12558	1			3.33495	1
		4.23425	1					5.07578	1			3.34104	1
		4.35134	1					5.08334	1			3.34198	1
		4.34628	1					5.11096	1			3.34974	1
		4.32416	1					5.18544	1			3.3498	1
		4.33049	1					5.168	1			3.358	1
		4.3012	1					5.18013	1			3.36078	1
		4.29758	1					5.19539	1			3.36149	1
		4.31585	1					5.17677	1			3.36217	1
		4.40087	1					5.26369	1			3.36915	1
		4.38372	1					5.24496	1			3.36988	1
		4.39772	1					5.25291	1			3.38061	1
		4.36857	1					5.32241	1			3.39597	1
		4.3897	1					5.32513	1			3.40003	1
		4.45985	1					5.2803	1			3.40074	1
		4.45258	1					5.27708	1			3.40166	1
		4.4616	1					5.30663	1			3.40181	1
		4.46034	1					5.37268	1			3.40211	1
		4.52061	1					5.35875	1			3.4038	1
		4.48818	1					5.43989	1			3.41275	1
		4.4916	1					5.43667	1			3.42144	1
		4.52283	1					5.40071	1			3.4238	1
		4.5319	1					5.43136	1			3.42604	1
		4.50551	1					5.4501	1			3.4423	1
		4.53406	1					5.46248	1			3.44246	1
		4.51701	1					5.53266	2			3.44372	1
		4.58431	1					5.54317	1			3.44706	1
		4.57744	1					5.52866	1			3.44836	1
		4.56424	1					5.54222	1			3.44857	1
		4.55972	1					5.52685	1			3.44962	1
		4.57119	1					5.60533	1			3.45488	1
		4.61186	1					5.61141	1			3.45583	1
		4.59829	1					5.67782	2			3.47134	1
		4.58009	1					5.68856	1			3.47155	1
		4.59842	1					5.67863	1			3.48085	1
		4.66735	1					5.66513	1			3.48493	1
		4.65925	1					5.71703	1			3.4888	1
		4.67493	1					5.71287	1			3.49064	1
		4.6203	1					5.77766	1			3.50196	1
		4.72138	1					5.73728	1			3.50588	1
		4.73836	1					5.73251	1			3.51283	1
		4.75006	1					5.74283	1			3.51577	1
		4.76247	1					5.8161	1			3.51741	1
		4.74666	1					5.83531	1			3.5184	1
		4.82955	1					5.80602	1			3.52046	1
		4.83637	1					5.8327	1			3.52131	1
		4.87012	1					5.79401	1			3.52238	1
		4.82313	1					5.78696	1			3.52288	1
		4.81781	1					5.84569	1			3.52428	1
		4.84412	1					5.88299	1			3.52615	1
		4.85011	1					5.88601	1			3.52705	1
		4.81561	1					5.91058	1			3.5338	1
		4.8144	1					5.89666	1			3.53769	1
		4.88834	1					5.85664	1			3.53951	1
		4.88817	1					5.96096	1			3.54119	1
		4.92626	1					6.00906	2			3.54797	1
		4.89115	1					6.00218	1			3.54974	1
		4.89526	1					6.00255	1			3.55193	1
		4.92577	1					6.03698	1			3.55413	1
		4.888	1					6.02967	1			3.55567	1
		4.90831	1					6.05853	1			3.55835	1
		4.89034	1					6.10878	1			3.56294	1
		4.9702	1					6.09439	1			3.56626	1
		4.97036	1					6.09788	1			3.58087	1
		5.06661	1					6.14214	1			3.58098	1
		5.0552	2					6.20615	1			3.58291	1
		5.05602	1					6.1972	1			3.58422	1
		5.00659	1					6.24066	1			3.59254	1
		5.03869	1					6.30941	2			3.59972	1
		5.02538	1					6.36953	1			3.60953	1
		5.12255	1					6.37935	1			3.61292	1
		5.1064	1					6.40813	1			3.61598	1
		5.08271	1					6.40935	1			3.61804	1
		5.12796	1					6.38547	1			3.62347	1
		5.18427	1					6.40812	1			3.63361	1
		5.16947	1					6.45117	1			3.63714	1
		5.18043	1					6.46226	1			3.63912	1
		5.16993	1					6.45052	1			3.63947	1
		5.19054	1					6.59643	1			3.64613	1
		5.14982	1					6.56819	1			3.6543	1
		5.1926	1					6.67351	1			3.6604	1
		5.2267	1					6.73961	2			3.6653	1
		5.21937	1					6.72678	2			3.66797	1
		5.23587	1					6.75253	1			3.67258	1
		5.26478	1					6.8207	2			3.68144	1
		5.22941	1					6.78214	1			3.68148	1
		5.26765	1					6.82556	1			3.68254	1
		5.27105	1					6.84276	1			3.68471	1
		5.29686	1					6.90132	2			3.68817	1
		5.33412	1					6.93356	1			3.69522	1
		5.35395	1					7.01128	1			3.69587	1
		5.35175	1					7.02096	2			3.69978	1
		5.33167	1					7.04267	1			3.70155	1
		5.45101	1					7.07977	1			3.70477	1
		5.41419	1					7.06558	1			3.7061	1
		5.45091	1					7.1398	2			3.7062	1
		5.4953	1					7.13002	1			3.71651	1
		5.58449	1					7.09207	1			3.72693	1
		5.54831	1					7.15247	1			3.74198	1
		5.54523	1					7.25156	1			3.75521	1
		5.61759	1					7.25167	1			3.75938	1
		5.61418	1					7.25155	1			3.76892	1
		5.59679	1					7.38086	2			3.77263	1
		5.62893	1					7.36835	1			3.77731	1
		5.60026	1					7.34595	1			3.80052	1
		5.65184	1					7.38106	1			3.80185	1
		5.62337	1					7.44584	1			3.80315	1
		5.66732	2					7.48505	2			3.80473	1
		5.70175	2					7.49333	1			3.80698	1
		5.69492	1					7.58897	1			3.80744	1
		5.74781	1					7.5712	1			3.81403	1
		5.73548	1					7.64651	1			3.82228	1
		5.76145	1					7.67942	1			3.82481	1
		5.80742	1					7.67411	1			3.82484	1
		5.81643	1					7.71575	1			3.82942	1
		5.84342	1					7.77402	2			3.82968	1
		5.82684	1					7.76188	1			3.83399	1
		5.8166	1					7.86387	1			3.83607	1
		5.82641	1					7.83709	1			3.84048	1
		5.95466	1					7.99527	2			3.84357	1
		5.91748	1					7.9979	1			3.84462	1
		5.96193	1					8.0387	1			3.84564	1
		5.97866	1					8.06598	2			3.84769	1
		6.01987	1					8.17766	2			3.84985	1
		6.07527	1					8.1457	1			3.85108	1
		6.09763	1					8.14069	1			3.85575	1
		6.07728	1					8.21453	1			3.85607	1
		6.15773	1					8.21864	1			3.86735	1
		6.15451	1					8.31152	2			3.86799	1
		6.21498	1					8.26266	1			3.87551	1
		6.22017	1					8.40685	1			3.87611	1
		6.29766	1					8.44321	1			3.8787	1
		6.24514	1					8.4308	1			3.88009	1
		6.27944	1					8.5263	2			3.88014	1
		6.28721	1					8.58808	2			3.88394	1
		6.34461	1					8.58483	1			3.88613	1
		6.31057	1					8.76116	2			3.88646	1
		6.41589	1					8.73973	2			3.88775	1
		6.42146	1					8.72493	1			3.88924	1
		6.45224	1					8.77739	2			3.90063	1
		6.55361	1					8.85266	1			3.9057	1
		6.5283	1					8.92901	2			3.90788	1
		6.60321	1					8.98152	1			3.91719	1
		6.63484	1					9.09758	2			3.93281	1
		6.63943	1					9.1272	2			3.93662	1
		6.70179	1					9.10698	2			3.94101	1
		6.71648	2					9.11384	2			3.94432	1
		6.77499	1					9.16023	1			3.94462	1
		6.78164	1					9.19721	2			3.94542	1
		6.9131	1					9.17222	2			3.95177	1
		6.92905	1					9.19791	1			3.9566	1
		6.90572	1					9.38724	2			3.96313	1
		6.99421	2					9.36094	1			3.97373	1
		7.02544	2					9.45304	2			3.97491	1
		7.02345	1					9.48823	2			3.97603	1
		7.05551	1					9.4824	1			3.97706	1
		7.04475	1					9.45086	1			3.97923	1
		7.15037	2					9.51476	2			3.98016	1
		7.221	1					9.60066	2			3.98237	1
		7.33765	2					9.68495	2			3.9876	1
		7.38851	1					9.62107	2			3.98967	1
		7.49624	2					9.65927	1			3.9972	1
		7.48274	2					9.70025	2			3.99992	1
		7.50828	1					9.77868	2			4.00131	1
		7.55985	1					9.87124	1			4.01186	1
		7.55841	2					9.94019	1			4.02321	1
		7.64121	1					10.0119	1			4.02529	1
		7.61464	1					10.1394	2			4.02657	1
		7.72959	1					10.1801	2			4.02861	1
		7.67186	1					10.1701	2			4.02954	1
		7.77828	1					10.1951	1			4.03156	1
		7.7931	1					10.1512	1			4.03631	1
		7.84028	2					10.25	2			4.04203	1
		7.80374	1					10.3531	1			4.05325	1
		7.82516	1					10.4326	2			4.05377	1
		7.91646	2					10.7417	1			4.05634	1
		7.88685	1					11.2137	2			4.06116	1
		8.04925	1					11.2571	2			4.06126	1
		8.06697	1					11.4413	1			4.06146	1
		8.06096	1					11.5155	1			4.06571	1
		8.12984	2					11.6238	2			4.07616	1
		8.17888	1					11.6292	1			4.07703	1
		8.20177	1					11.7701	2			4.07976	1
		8.32773	1					11.8711	1			4.08143	1
		8.34717	1					12.0035	1			4.08406	1
		8.39986	1					12.2862	2			4.09106	1
		8.56713	1					12.3098	1			4.0939	1
		8.53315	2					12.5726	2			4.10799	1
		8.55366	1					12.981	1			4.11887	1
		8.53117	1					13.2732	3			4.12831	1
		8.96201	1					13.2707	2			4.12892	1
		8.9354	2					13.3629	1			4.13078	1
		8.96028	1					13.8286	1			4.13133	1
		9.12442	2					13.8518	2			4.14844	1
		9.16573	2					14.3326	1			4.14862	1
		9.35858	1					14.4939	2			4.15079	1
		9.34162	1					14.5414	1			4.15203	1
		9.29663	1					14.9487	2			4.1676	1
		9.37816	3					15.1205	1			4.16768	1
		9.47061	3					15.2436	1			4.17405	1
		9.45625	1					15.4989	3			4.17648	1
		9.46844	1					16.0193	1			4.18303	1
		9.58464	2					16.2193	1			4.18638	1
		9.79948	2					17.6756	3			4.18915	1
		9.93082	2					18.1849	1			4.19916	1
		9.96709	1					18.18	1			4.2023	1
		9.96307	2					19.3351	2			4.20314	1
		9.98688	1					20.458	2			4.21229	1
		10.3306	1					20.9196	3			4.21596	1
		10.5392	1					20.987	2			4.2215	1
		10.6565	2					21.1768	1			4.22174	1
		10.8069	1					22.4048	1			4.22356	1
		10.882	1					22.9127	1			4.228	1
		10.9158	2					24.3021	3			4.22805	1
		11.2469	1					25.0347	2			4.23165	1
		11.414	2					28.7283	2			4.2321	1
		11.5244	1					32.9468	1			4.23425	1
		11.624	2									4.24257	1
		11.6472	2									4.24383	1
		11.718	2									4.25213	1
		11.9527	2									4.25935	1
		12.09	1									4.25955	1
		12.1256	2									4.26871	1
		12.2327	2									4.27016	1
		12.3064	1									4.27608	1
		12.4273	1									4.27638	1
		12.5265	2									4.28579	1
		12.5964	2									4.28689	1
		12.7717	1									4.28928	1
		12.7724	2									4.29758	1
		12.8234	2									4.30024	1
		12.816	3									4.3012	1
		13.4542	1									4.30146	1
		13.7305	2									4.30268	1
		13.7559	2									4.30352	1
		14.1248	1									4.31585	1
		14.2818	2									4.32416	1
		14.3456	2									4.3285	1
		14.4686	2									4.3292	1
		15.2868	1									4.33049	1
		15.4661	2									4.34141	1
		15.5577	1									4.34628	1
		15.861	1									4.34795	1
		16.8841	1									4.35134	1
		16.9206	2									4.3543	1
		17.1567	2									4.36676	1
		17.9977	2									4.36857	1
		18.2493	1									4.3706	1
		18.8332	1									4.38372	1
		19.4271	1									4.3897	1
		19.5033	1									4.39772	1
		20.3216	1									4.40087	1
		20.921	1									4.40901	1
		21.4491	1									4.41013	1
		22.1018	2									4.4103	1
		24.1656	2									4.41396	1
		24.1506	1									4.41417	1
		25.1687	2									4.41558	1
		25.9653	1									4.42018	1
		26.1377	1									4.43706	1
		26.6003	2									4.43774	1
		27.4636	1									4.45258	1
		29.6699	1									4.45985	1
												4.46034	1
												4.46122	1
												4.4616	1
												4.46624	1
												4.46694	1
												4.46713	1
												4.46936	1
												4.47107	1
												4.47714	1
												4.47803	1
												4.48087	1
												4.48818	1
												4.4916	1
												4.50551	1
												4.51231	1
												4.51567	1
												4.51701	1
												4.52061	1
												4.52283	1
												4.5248	1
												4.52727	1
												4.5319	1
												4.53288	1
												4.53406	1
												4.53562	1
												4.53775	1
												4.538	1
												4.54473	1
												4.54942	1
												4.55128	1
												4.55324	1
												4.55972	1
												4.56424	1
												4.56893	1
												4.56962	1
												4.57056	1
												4.57119	1
												4.57744	1
												4.58009	1
												4.58431	1
												4.59829	1
												4.59842	1
												4.60759	1
												4.61186	1
												4.61459	1
												4.6203	1
												4.63926	1
												4.65117	1
												4.65919	1
												4.65925	1
												4.65951	1
												4.66735	1
												4.6697	1
												4.67493	1
												4.67619	1
												4.6886	1
												4.69517	1
												4.70505	1
												4.72138	1
												4.7324	1
												4.73836	1
												4.74666	1
												4.75006	1
												4.76247	1
												4.76501	1
												4.76567	1
												4.77375	1
												4.77614	1
												4.78086	1
												4.79062	1
												4.80251	1
												4.8144	1
												4.81561	1
												4.81781	1
												4.82313	1
												4.82678	1
												4.82955	1
												4.83548	1
												4.83637	1
												4.84412	1
												4.85011	1
												4.8544	1
												4.8601	1
												4.86411	1
												4.86437	1
												4.87012	1
												4.87662	1
												4.87969	1
												4.888	1
												4.88817	1
												4.88834	1
												4.89034	1
												4.89115	1
												4.89526	1
												4.90794	1
												4.90831	1
												4.91769	1
												4.92038	1
												4.92387	1
												4.92577	1
												4.92626	1
												4.94311	1
												4.94882	1
												4.94958	1
												4.95942	1
												4.9702	1
												4.97036	1
												4.97093	1
												4.98903	1
												4.997	1
												5.00659	1
												5.02538	1
												5.03869	1
												5.03917	1
												5.0528	1
												5.05602	1
												5.0664	1
												5.06661	1
												5.07578	1
												5.08271	1
												5.08334	1
												5.08423	1
												5.09455	1
												5.1064	1
												5.11096	1
												5.12255	1
												5.12558	1
												5.12796	1
												5.13077	1
												5.14982	1
												5.16511	1
												5.168	1
												5.16947	1
												5.16993	1
												5.17677	1
												5.18013	1
												5.18043	1
												5.18427	1
												5.18544	1
												5.19054	1
												5.1926	1
												5.19539	1
												5.21937	1
												5.22146	1
												5.2267	1
												5.22941	1
												5.23587	1
												5.24496	1
												5.25286	1
												5.25291	1
												5.26369	1
												5.26478	1
												5.26765	1
												5.27105	1
												5.27708	1
												5.2803	1
												5.29686	1
												5.30051	1
												5.30663	1
												5.32241	1
												5.3234	1
												5.32513	1
												5.33167	1
												5.33412	1
												5.35175	1
												5.35395	1
												5.35875	1
												5.37268	1
												5.39976	1
												5.40071	1
												5.41419	1
												5.43136	1
												5.43667	1
												5.43989	1
												5.4501	1
												5.45091	1
												5.45101	1
												5.46248	1
												5.46303	1
												5.47785	1
												5.48717	1
												5.4953	1
												5.52685	1
												5.52866	1
												5.54222	1
												5.54317	1
												5.54374	1
												5.54523	1
												5.54831	1
												5.54957	1
												5.58449	1
												5.59679	1
												5.60026	1
												5.60533	1
												5.61141	1
												5.61164	1
												5.61418	1
												5.61759	1
												5.62337	1
												5.62893	1
												5.65184	1
												5.66513	1
												5.67863	1
												5.68856	1
												5.69492	1
												5.69848	1
												5.71287	1
												5.71703	1
												5.73251	1
												5.73548	1
												5.73728	1
												5.74283	1
												5.74781	1
												5.76145	1
												5.77766	1
												5.78696	1
												5.79401	1
												5.80602	1
												5.80742	1
												5.8161	1
												5.81643	1
												5.8166	1
												5.82641	1
												5.82684	1
												5.8327	1
												5.83531	1
												5.84342	1
												5.84569	1
												5.85664	1
												5.88299	1
												5.88601	1
												5.89666	1
												5.91058	1
												5.91748	1
												5.94111	1
												5.95466	1
												5.96096	1
												5.96193	1
												5.96202	1
												5.97866	1
												6.00146	1
												6.00218	1
												6.00255	1
												6.01987	1
												6.02967	1
												6.03607	1
												6.03698	1
												6.05853	1
												6.07527	1
												6.07728	1
												6.09439	1
												6.09763	1
												6.09788	1
												6.10878	1
												6.14214	1
												6.15366	1
												6.15451	1
												6.15773	1
												6.19068	1
												6.1972	1
												6.20615	1
												6.21498	1
												6.22017	1
												6.24066	1
												6.24514	1
												6.27944	1
												6.28721	1
												6.29766	1
												6.31057	1
												6.32192	1
												6.34461	1
												6.36953	1
												6.37935	1
												6.38547	1
												6.38723	1
												6.39796	1
												6.40812	1
												6.40813	1
												6.40935	1
												6.41589	1
												6.42146	1
												6.45052	1
												6.45117	1
												6.45224	1
												6.46226	1
												6.5283	1
												6.53025	1
												6.55361	1
												6.56819	1
												6.59643	1
												6.60321	1
												6.60365	1
												6.60546	1
												6.63484	1
												6.63943	1
												6.67351	1
												6.70179	1
												6.75253	1
												6.77499	1
												6.78164	1
												6.78214	1
												6.82556	1
												6.83365	1
												6.84276	1
												6.87195	1
												6.90572	1
												6.9131	1
												6.92905	1
												6.93356	1
												7.01128	1
												7.02345	1
												7.04267	1
												7.0439	1
												7.04475	1
												7.0501	1
												7.05551	1
												7.06558	1
												7.07977	1
												7.09207	1
												7.13002	1
												7.15247	1
												7.21369	1
												7.221	1
												7.23588	1
												7.25155	1
												7.25156	1
												7.25167	1
												7.34595	1
												7.36835	1
												7.38026	1
												7.38106	1
												7.38851	1
												7.43746	1
												7.44584	1
												7.49333	1
												7.50828	1
												7.53037	1
												7.55985	1
												7.5712	1
												7.58897	1
												7.61464	1
												7.63615	1
												7.64121	1
												7.64651	1
												7.67186	1
												7.67411	1
												7.67942	1
												7.71575	1
												7.72959	1
												7.76188	1
												7.77828	1
												7.7931	1
												7.80374	1
												7.82516	1
												7.83709	1
												7.86387	1
												7.88685	1
												7.9979	1
												8.0387	1
												8.04925	1
												8.06096	1
												8.06697	1
												8.14069	1
												8.1457	1
												8.16644	1
												8.17888	1
												8.20177	1
												8.21453	1
												8.21864	1
												8.26266	1
												8.32773	1
												8.34717	1
												8.39986	1
												8.40685	1
												8.42968	1
												8.4308	1
												8.44321	1
												8.53117	1
												8.55366	1
												8.56713	1
												8.58483	1
												8.72493	1
												8.85266	1
												8.96028	1
												8.96201	1
												8.98152	1
												9.09958	1
												9.16023	1
												9.18656	1
												9.192	1
												9.19791	1
												9.21999	1
												9.29663	1
												9.32519	1
												9.34162	1
												9.35858	1
												9.36094	1
												9.43464	1
												9.45086	1
												9.45625	1
												9.46844	1
												9.4824	1
												9.65927	1
												9.87124	1
												9.94019	1
												9.96709	1
												9.98688	1
												10.0119	1
												10.0794	1
												10.1512	1
												10.1951	1
												10.3306	1
												10.3531	1
												10.4004	1
												10.5392	1
												10.649	1
												10.6851	1
												10.7417	1
												10.7503	1
												10.8069	1
												10.8389	1
												10.847	1
												10.882	1
												10.8876	1
												11.0103	1
												11.0712	1
												11.2469	1
												11.2722	1
												11.4413	1
												11.5155	1
												11.5244	1
												11.6292	1
												11.8711	1
												12.0035	1
												12.09	1
												12.3064	1
												12.3098	1
												12.4273	1
												12.7717	1
												12.981	1
												13.0821	1
												13.3629	1
												13.4542	1
												13.5995	1
												13.8286	1
												14.1248	1
												14.3326	1
												14.5414	1
												15.1205	1
												15.2436	1
												15.2868	1
												15.5577	1
												15.861	1
												16.0193	1
												16.2193	1
												16.6164	1
												16.8841	1
												18.18	1
												18.1849	1
												18.2493	1
												18.8332	1
												19.4271	1
												19.5033	1
												20.3216	1
												20.921	1
												21.1768	1
												21.4491	1
												22.4048	1
												22.9127	1
												24.1506	1
												25.9155	1
												25.9653	1
												26.1377	1
												26.3364	1
												26.7169	1
												27.0243	1
												27.4636	1
												29.6699	1
												32.9468	1
												2.13703	2
												2.1418	2
												3.02613	2
												3.07525	2
												3.23607	2
												4.75625	2
												5.0493	2
												5.0552	2
												5.36064	2
												5.53266	2
												5.66732	2
												5.67782	2
												5.70175	2
												6.00906	2
												6.24104	2
												6.30941	2
												6.48097	2
												6.71648	2
												6.72678	2
												6.73961	2
												6.8207	2
												6.90132	2
												6.99421	2
												6.99563	2
												7.02096	2
												7.02544	2
												7.1398	2
												7.15037	2
												7.33765	2
												7.38086	2
												7.38388	2
												7.48274	2
												7.48505	2
												7.49624	2
												7.55841	2
												7.77402	2
												7.84028	2
												7.91646	2
												7.99527	2
												8.06598	2
												8.12984	2
												8.17766	2
												8.31152	2
												8.5263	2
												8.53315	2
												8.58808	2
												8.73973	2
												8.76116	2
												8.77739	2
												8.92901	2
												8.9354	2
												8.97321	2
												9.09758	2
												9.10698	2
												9.11384	2
												9.12442	2
												9.1272	2
												9.16573	2
												9.17222	2
												9.19721	2
												9.38724	2
												9.39786	2
												9.45304	2
												9.48823	2
												9.51452	2
												9.51476	2
												9.58464	2
												9.60066	2
												9.62107	2
												9.68495	2
												9.70025	2
												9.77868	2
												9.79948	2
												9.93082	2
												9.96307	2
												10.1394	2
												10.1701	2
												10.1801	2
												10.25	2
												10.4326	2
												10.6565	2
												10.9158	2
												11.1118	2
												11.2137	2
												11.2571	2
												11.414	2
												11.4274	2
												11.5568	2
												11.6238	2
												11.624	2
												11.6472	2
												11.718	2
												11.7701	2
												11.9527	2
												12.1256	2
												12.2327	2
												12.2862	2
												12.5265	2
												12.5726	2
												12.5964	2
												12.6866	2
												12.7724	2
												12.8234	2
												13.1961	2
												13.2707	2
												13.6281	2
												13.7305	2
												13.7559	2
												13.8518	2
												14.2818	2
												14.3456	2
												14.4686	2
												14.4939	2
												14.5784	2
												14.9487	2
												15.4661	2
												16.3601	2
												16.7678	2
												16.9206	2
												17.1567	2
												17.9977	2
												18.2683	2
												18.8741	2
												19.3351	2
												20.458	2
												20.987	2
												22.1018	2
												23.0074	2
												24.1656	2
												25.0347	2
												25.1687	2
												26.6003	2
												28.7283	2
												9.37816	3
												9.47061	3
												12.816	3
												13.2732	3
												15.4989	3
												17.6756	3
												20.9196	3
												24.3021	3
												32.0683	3
												Length [um]	number of rings
												x	y

## Sheet: t = 6
pTrp_SepF + pSVA5910		191212
t = 6		I			II			III				t=6
		Length [um]	number of rings		Length [um]	number of rings		Length [um]	number of rings			1.53463	1
		x	y		x	y		x	y			1.66677	1
		1.53463	1		1.71251	1		1.7511	1			1.71251	1
		1.66677	1		1.97975	1		1.74501	1			1.74501	1
		1.88554	1		2.19027	1		1.89658	1			1.7511	1
		1.94617	1		2.22742	1		2.13911	1			1.88554	1
		2.11207	1		2.50634	1		2.21012	1			1.89658	1
		2.25822	1		2.54134	1		2.22666	1			1.94617	1
		2.31767	1		2.68625	1		2.39379	1			1.97975	1
		2.33787	1		2.69736	1		2.36594	1			2.11207	1
		2.55835	1		2.82029	1		2.51317	1			2.13911	1
		2.54986	1		2.99231	1		2.58255	1			2.19027	1
		2.58497	1		3.39067	1		2.6429	1			2.21012	1
		2.62901	1		3.4402	2		2.70379	1			2.22666	1
		2.73224	1		3.63946	1		2.74814	1			2.22742	1
		2.7885	1		3.6067	1		2.78753	1			2.25822	1
		2.74557	1		3.71893	1		2.84241	1			2.31767	1
		2.75445	1		3.75792	1		2.88944	1			2.33787	1
		2.89341	1		3.78794	2		3.01949	1			2.36594	1
		2.98699	1		3.85386	1		3.03262	1			2.39379	1
		2.95474	1		3.83938	1		3.05839	1			2.50634	1
		3.01143	1		3.89852	1		3.17459	1			2.51317	1
		2.99941	1		3.89583	1		3.14069	1			2.54134	1
		3.13197	1		4.09862	1		3.14957	1			2.54986	1
		3.17376	1		4.11246	1		3.19517	1			2.55835	1
		3.14243	1		4.28948	1		3.21185	1			2.58255	1
		3.22598	1		4.31071	1		3.18592	1			2.58497	1
		3.19887	1		4.40214	1		3.2738	1			2.62901	1
		3.26584	1		4.53215	1		3.30273	1			2.6429	1
		3.31314	1		4.64604	1		3.29971	1			2.68625	1
		3.34882	1		4.73155	1		3.32509	1			2.69736	1
		3.35229	1		4.72407	1		3.36453	1			2.70379	1
		3.32507	1		4.68787	1		3.35854	1			2.73224	1
		3.34204	1		4.71897	1		3.38125	1			2.74557	1
		3.49309	1		4.69585	1		3.38367	1			2.74814	1
		3.50065	1		4.75096	1		3.39891	1			2.75445	1
		3.48521	1		4.80092	1		3.44549	2			2.78753	1
		3.48439	1		4.8269	1		3.46508	1			2.7885	1
		3.48157	1		4.96294	1		3.49342	1			2.82029	1
		3.56633	1		5.00319	1		3.60586	1			2.84241	1
		3.63788	1		5.01501	1		3.66152	1			2.88944	1
		3.6299	1		5.08331	1		3.67741	1			2.89341	1
		3.63385	1		5.21387	1		3.66013	1			2.95474	1
		3.61737	1		5.21953	1		3.66698	1			2.98699	1
		3.57623	1		5.4475	1		3.90992	1			2.99231	1
		3.65758	1		5.4969	1		3.92166	1			2.99941	1
		3.65753	1		5.55634	1		3.90909	1			3.01143	1
		3.70551	1		5.57228	1		4.00592	1			3.01949	1
		3.65845	1		5.78139	1		4.0148	1			3.03262	1
		3.76479	1		5.7845	1		4.03267	1			3.05839	1
		3.7281	1		5.77953	1		4.03494	1			3.13197	1
		3.73465	1		5.76508	1		4.04545	1			3.14069	1
		3.71016	1		5.82203	1		4.15839	1			3.14243	1
		3.83785	1		5.92434	1		4.12699	1			3.14957	1
		3.83727	1		5.96801	1		4.10677	1			3.17376	1
		3.87655	1		6.00774	1		4.09701	1			3.17459	1
		3.95528	1		6.01893	1		4.18841	1			3.18592	1
		3.96291	1		6.08346	1		4.19387	1			3.19517	1
		4.01669	1		6.23126	1		4.19005	1			3.19887	1
		3.97112	1		6.28007	2		4.21119	1			3.21185	1
		4.00942	1		6.28261	1		4.18462	1			3.22598	1
		4.02373	1		6.42112	1		4.24313	1			3.26584	1
		4.0868	1		6.39979	1		4.23812	1			3.2738	1
		4.14889	1		6.50003	1		4.23705	1			3.29971	1
		4.13873	1		6.53111	1		4.28311	1			3.30273	1
		4.10029	1		6.66868	1		4.2972	1			3.31314	1
		4.22077	1		6.75839	1		4.41257	1			3.32507	1
		4.17432	1		6.85625	1		4.39459	1			3.32509	1
		4.24623	1		7.00682	1		4.40771	1			3.34204	1
		4.16974	1		7.08394	1		4.48564	1			3.34882	1
		4.2184	1		7.08211	1		4.47642	1			3.35229	1
		4.26739	1		7.03966	1		4.50156	1			3.35854	1
		4.28644	1		7.10524	1		4.54602	1			3.36453	1
		4.26566	1		7.11672	1		4.54541	1			3.38125	1
		4.2656	1		7.14791	1		4.6066	1			3.38367	1
		4.29959	1		7.19975	1		4.58169	1			3.39067	1
		4.34696	1		7.4025	1		4.64386	1			3.39891	1
		4.29878	1		7.35696	1		4.63059	1			3.46508	1
		4.30439	1		7.46969	1		4.70704	1			3.48157	1
		4.33568	1		7.73458	1		4.79742	1			3.48439	1
		4.30393	1		7.68706	1		4.78528	1			3.48521	1
		4.37386	1		7.76903	1		4.81019	1			3.49309	1
		4.41052	1		7.74826	1		4.79136	1			3.49342	1
		4.38419	1		7.80078	1		4.85606	1			3.50065	1
		4.39338	1		7.92579	1		4.85902	1			3.56633	1
		4.40761	1		7.92991	1		4.90407	1			3.57623	1
		4.44538	1		8.05404	1		4.88433	1			3.60586	1
		4.4403	1		8.03194	1		4.98179	1			3.6067	1
		4.46116	1		8.09896	2		4.9692	1			3.61737	1
		4.47387	1		8.11482	1		5.12609	1			3.6299	1
		4.52213	1		8.16096	1		5.13478	1			3.63385	1
		4.5769	2		8.24852	2		5.18699	1			3.63788	1
		4.57928	1		8.22936	1		5.19755	1			3.63946	1
		4.59224	1		8.31644	1		5.1401	1			3.65753	1
		4.5914	1		8.36224	1		5.22571	1			3.65758	1
		4.56655	1		8.41588	1		5.2389	1			3.65845	1
		4.58881	1		8.39479	1		5.22168	1			3.66013	1
		4.59492	1		8.4361	2		5.31341	1			3.66152	1
		4.57488	1		8.55984	2		5.30901	1			3.66698	1
		4.59226	1		8.52624	1		5.29766	1			3.67741	1
		4.62208	1		8.66989	1		5.30492	1			3.70551	1
		4.6473	1		8.74145	1		5.42162	1			3.71016	1
		4.65106	1		9.01833	1		5.49003	1			3.71893	1
		4.65051	1		9.04001	2		5.55179	1			3.7281	1
		4.67868	1		9.10362	2		5.58393	1			3.73465	1
		4.63953	1		9.1305	1		5.54118	1			3.75792	1
		4.72407	1		9.22314	1		5.63504	1			3.76479	1
		4.73082	1		9.28266	1		5.84213	1			3.83727	1
		4.71007	1		9.29755	1		5.787	1			3.83785	1
		4.72595	1		9.47027	1		5.78663	1			3.83938	1
		4.78065	1		9.54088	1		5.92142	1			3.85386	1
		4.77716	1		9.56114	1		5.96352	1			3.87655	1
		4.83788	1		9.72222	1		6.03906	1			3.89583	1
		4.82461	1		9.69608	2		6.09208	1			3.89852	1
		4.8766	1		9.81243	1		6.08544	1			3.90909	1
		4.92393	1		9.75681	1		6.07816	1			3.90992	1
		4.9929	1		9.82646	2		6.225	1			3.92166	1
		4.98879	1		9.94494	1		6.18209	1			3.95528	1
		4.96214	1		9.93655	1		6.28214	1			3.96291	1
		4.94951	1		9.91074	2		6.30803	1			3.97112	1
		4.94337	1		10.0254	1		6.42837	1			4.00592	1
		5.01287	1		10.0567	2		6.3799	1			4.00942	1
		5.02369	1		10.1047	1		6.46441	1			4.0148	1
		5.0316	1		10.2624	1		6.49391	1			4.01669	1
		5.19477	1		10.3333	1		6.50929	1			4.02373	1
		5.30311	1		10.3537	2		6.61118	1			4.03267	1
		5.29622	1		10.5531	1		6.68278	1			4.03494	1
		5.30005	1		10.5988	2		6.83705	1			4.04545	1
		5.26602	1		10.6874	2		6.87147	1			4.0868	1
		5.29628	1		11.0614	1		6.86069	1			4.09701	1
		5.26576	1		11.1303	2		6.86294	1			4.09862	1
		5.33937	1		11.1857	1		6.85873	1			4.10029	1
		5.38025	1		11.2727	1		6.89172	1			4.10677	1
		5.42287	1		11.3261	2		6.93728	1			4.11246	1
		5.4045	1		11.3901	2		7.01197	1			4.12699	1
		5.4287	1		11.3823	1		7.01593	1			4.13873	1
		5.48748	1		11.3816	1		6.97343	1			4.14889	1
		5.5201	1		11.3932	2		7.07087	1			4.15839	1
		5.4825	1		11.4433	2		7.08474	1			4.16974	1
		5.54624	1		11.5608	1		7.02426	1			4.17432	1
		5.549	1		11.5427	1		7.06721	1			4.18462	1
		5.57457	1		11.7227	2		7.05657	1			4.18841	1
		5.61286	1		11.9525	1		7.08627	1			4.19005	1
		5.59837	1		11.8994	1		7.2431	1			4.19387	1
		5.71494	1		12.14	2		7.25061	1			4.21119	1
		5.72185	1		12.0941	1		7.28349	1			4.2184	1
		5.72819	1		12.2859	1		7.45542	1			4.22077	1
		5.75701	1		12.5364	1		7.4705	1			4.23705	1
		5.73402	1		12.6073	1		7.49547	1			4.23812	1
		5.81339	1		12.6537	1		7.60152	1			4.24313	1
		5.78812	1		12.7535	2		7.65093	1			4.24623	1
		5.81078	1		12.752	2		7.70976	1			4.2656	1
		5.79164	1		12.7906	1		7.70778	2			4.26566	1
		5.90676	1		12.7536	2		7.76541	1			4.26739	1
		5.91241	1		12.9821	1		7.76472	1			4.28311	1
		5.8615	1		13.4531	2		7.74308	1			4.28644	1
		5.97424	1		13.397	2		7.76513	1			4.28948	1
		5.94615	1		13.5429	1		7.90445	1			4.2972	1
		5.92256	1		13.6506	2		7.99535	1			4.29878	1
		5.95828	1		13.6402	2		7.94888	1			4.29959	1
		6.03962	1		13.6991	1		8.00596	1			4.30393	1
		6.01387	1		13.7267	1		8.04179	1			4.30439	1
		6.05326	1		14.2157	1		8.03198	1			4.31071	1
		6.05752	1		14.2837	1		8.07597	1			4.33568	1
		6.09885	1		14.5279	1		8.0738	1			4.34696	1
		6.12991	1		14.5031	1		8.1639	1			4.37386	1
		6.14952	1		14.6309	1		8.15061	1			4.38419	1
		6.14584	1		14.7767	1		8.1901	1			4.39338	1
		6.17864	1		14.875	2		8.1731	1			4.39459	1
		6.17766	1		14.9811	1		8.19817	1			4.40214	1
		6.26288	1		15.0763	2		8.30281	1			4.40761	1
		6.28352	1		15.1979	1		8.26761	1			4.40771	1
		6.41633	1		15.3694	1		8.3	1			4.41052	1
		6.38866	1		15.4116	1		8.36723	1			4.41257	1
		6.44445	1		15.529	1		8.38612	1			4.4403	1
		6.45979	1		15.4907	2		8.46618	1			4.44538	1
		6.45824	1		15.5717	1		8.53317	2			4.46116	1
		6.48966	1		15.8348	1		8.561	1			4.47387	1
		6.51193	1		16.1525	2		8.64424	1			4.47642	1
		6.53002	1		16.1475	1		8.78036	1			4.48564	1
		6.60028	1		16.1324	1		8.79939	1			4.50156	1
		6.57429	1		16.6309	1		8.82747	1			4.52213	1
		6.7503	1		16.594	1		8.90685	1			4.53215	1
		6.77931	1		16.8952	1		8.95769	1			4.54541	1
		6.82235	1		16.8528	1		8.95414	1			4.54602	1
		6.77623	1		16.9746	2		8.98396	1			4.56655	1
		6.77798	1		17.11	1		9.03352	1			4.57488	1
		6.8086	1		17.363	2		9.07363	1			4.57928	1
		6.83714	1		17.4894	2		9.05128	2			4.58169	1
		6.86743	1		17.5132	1		9.05715	1			4.58881	1
		6.87867	1		17.8716	2		9.05495	1			4.5914	1
		6.83646	1		17.9348	2		9.08107	1			4.59224	1
		6.89347	2		18.0386	1		9.21708	1			4.59226	1
		6.89948	1		18.1098	2		9.285	1			4.59492	1
		6.91074	1		18.0759	1		9.3049	2			4.6066	1
		6.99081	1		18.3699	3		9.36245	2			4.62208	1
		7.04324	1		18.3836	1		9.47825	2			4.63059	1
		7.04403	1		18.359	1		9.52397	1			4.63953	1
		7.15022	1		18.5943	1		9.50825	1			4.64386	1
		7.09835	1		18.8272	2		9.51137	2			4.64604	1
		7.09261	1		18.9161	1		9.59604	1			4.6473	1
		7.11643	1		19.0064	2		9.76559	2			4.65051	1
		7.13979	1		19.0615	1		9.86411	2			4.65106	1
		7.16692	1		19.264	1		9.93297	1			4.67868	1
		7.19577	1		20.0524	1		9.96388	1			4.68787	1
		7.28909	1		20.3209	2		9.98424	2			4.69585	1
		7.29127	1		20.4723	1		10.0143	1			4.70704	1
		7.37592	1		20.6028	1		10.1913	1			4.71007	1
		7.41508	1		21.4264	1		10.1683	1			4.71897	1
		7.45623	1		21.4457	3		10.2664	1			4.72407	1
		7.43347	1		21.7818	2		10.3273	1			4.72407	1
		7.41434	1		22.0001	2		10.28	1			4.72595	1
		7.46664	1		22.1605	1		10.3816	1			4.73082	1
		7.51808	1		22.2788	1		10.389	2			4.73155	1
		7.52512	1		22.8981	2		10.3748	2			4.75096	1
		7.48766	1		23.0076	1		10.3921	1			4.77716	1
		7.57015	1		23.2188	1		10.3786	1			4.78065	1
		7.6374	1		23.898	2		10.6554	2			4.78528	1
		7.66095	1		24.3206	2		10.6632	1			4.79136	1
		7.77979	1		24.6141	1		10.7547	1			4.79742	1
		7.8125	1		24.9379	3		10.7849	1			4.80092	1
		7.8186	1		25.2145	2		10.7825	2			4.81019	1
		7.91729	1		26.1592	1		10.7771	1			4.82461	1
		7.87692	1		26.6358	1		10.8231	1			4.8269	1
		7.9188	1		26.7484	1		10.8502	2			4.83788	1
		7.93199	1		27.4804	3		10.9241	1			4.85606	1
		7.94569	1		27.5717	1		10.9817	1			4.85902	1
		7.95208	1		27.8397	1		10.925	1			4.8766	1
		8.03431	1		29.1	1		11.1035	1			4.88433	1
		8.00848	1		29.5054	1		11.1964	2			4.90407	1
		8.12107	2		30.1238	2		11.2798	1			4.92393	1
		8.11366	1		33.0613	3		11.287	2			4.94337	1
		8.17146	2		33.4659	3		11.3054	1			4.94951	1
		8.16476	1					11.327	1			4.96214	1
		8.17045	1					11.4616	1			4.96294	1
		8.21819	1					11.4951	1			4.9692	1
		8.23419	1					11.4959	1			4.98179	1
		8.31686	1					11.46	2			4.98879	1
		8.26981	1					11.5809	2			4.9929	1
		8.27522	1					11.5762	1			5.00319	1
		8.48932	2					11.7477	1			5.01287	1
		8.53893	1					11.7637	1			5.01501	1
		8.57173	1					11.7387	1			5.02369	1
		8.6313	2					11.7763	2			5.0316	1
		8.65377	1					11.8112	2			5.08331	1
		8.73882	1					11.8722	2			5.12609	1
		8.72478	1					11.8759	1			5.13478	1
		8.77962	2					12.0107	1			5.1401	1
		8.83694	1					12.0327	1			5.18699	1
		8.8529	2					12.0876	2			5.19477	1
		8.89632	2					12.1361	1			5.19755	1
		8.85648	1					12.1645	1			5.21387	1
		8.88767	1					12.1955	1			5.21953	1
		8.94294	2					12.2411	1			5.22168	1
		8.96714	1					12.2454	2			5.22571	1
		8.99747	2					12.3014	1			5.2389	1
		9.00508	1					12.297	2			5.26576	1
		9.00444	1					12.3293	2			5.26602	1
		9.0873	2					12.6083	1			5.29622	1
		9.06394	1					12.6625	1			5.29628	1
		9.08767	1					12.6708	1			5.29766	1
		9.16309	1					12.6412	2			5.30005	1
		9.21951	1					12.6523	2			5.30311	1
		9.22094	1					12.6946	1			5.30492	1
		9.24973	1					12.7229	2			5.30901	1
		9.30816	2					12.7972	1			5.31341	1
		9.33135	2					12.7874	1			5.33937	1
		9.33929	1					12.7838	1			5.38025	1
		9.32691	1					12.8607	2			5.4045	1
		9.37414	1					12.9935	1			5.42162	1
		9.48475	2					13.0821	1			5.42287	1
		9.43275	1					13.2537	2			5.4287	1
		9.51774	3					13.3172	1			5.4475	1
		9.54328	1					13.5114	1			5.4825	1
		9.50529	1					13.5384	1			5.48748	1
		9.58579	2					13.7129	1			5.49003	1
		9.59986	2					13.8201	1			5.4969	1
		9.6151	2					13.819	1			5.5201	1
		9.62039	1					13.8644	2			5.54118	1
		9.68011	2					13.9477	2			5.54624	1
		9.6508	1					14.0027	1			5.549	1
		9.73053	1					14.217	1			5.55179	1
		9.76697	2					14.3629	1			5.55634	1
		9.79766	2					14.4284	1			5.57228	1
		9.79707	2					14.3715	2			5.57457	1
		9.75978	1					14.3767	1			5.58393	1
		9.84859	1					14.4486	1			5.59837	1
		9.9097	2					14.5725	2			5.61286	1
		9.89375	1					14.6338	1			5.63504	1
		10.0147	2					15.1073	1			5.71494	1
		10.0547	1					15.0808	1			5.72185	1
		10.0668	1					15.2865	2			5.72819	1
		10.0774	2					15.3026	2			5.73402	1
		10.1096	1					15.2896	1			5.75701	1
		10.1803	1					15.284	1			5.76508	1
		10.1954	1					15.4656	1			5.77953	1
		10.2119	2					15.4564	3			5.78139	1
		10.2666	2					15.4714	1			5.7845	1
		10.3955	2					15.5523	3			5.78663	1
		10.349	1					15.688	3			5.787	1
		10.4474	1					15.7111	1			5.78812	1
		10.4606	1					15.8172	1			5.79164	1
		10.4876	2					16.0281	1			5.81078	1
		10.475	1					16.0841	1			5.81339	1
		10.5445	2					16.0937	1			5.82203	1
		10.6408	2					16.1489	2			5.84213	1
		10.6058	1					16.4664	2			5.8615	1
		10.636	1					16.5822	2			5.90676	1
		10.7089	1					16.6269	1			5.91241	1
		10.758	1					16.9094	1			5.92142	1
		10.9263	1					16.9385	1			5.92256	1
		10.9448	1					17.0809	1			5.92434	1
		11.0474	2					17.0467	1			5.94615	1
		11.0552	2					17.0711	1			5.95828	1
		11.0646	1					17.2642	2			5.96352	1
		11.1263	1					17.2915	1			5.96801	1
		11.2313	2					17.4986	1			5.97424	1
		11.2029	2					17.5373	1			6.00774	1
		11.2324	1					17.8228	3			6.01387	1
		11.1816	1					18.1359	1			6.01893	1
		11.2737	2					18.3734	2			6.03906	1
		11.3049	1					18.3544	1			6.03962	1
		11.2587	1					18.5355	1			6.05326	1
		11.2953	1					18.8022	1			6.05752	1
		11.3531	2					18.9676	1			6.07816	1
		11.3541	1					19.1067	1			6.08346	1
		11.3612	1					19.327	1			6.08544	1
		11.4133	2					19.5174	2			6.09208	1
		11.3783	1					19.5231	1			6.09885	1
		11.4963	2					19.6911	1			6.12991	1
		11.5175	2					19.7915	1			6.14584	1
		11.5311	1					20.3018	2			6.14952	1
		11.6146	1					20.3299	1			6.17766	1
		11.6195	1					20.4986	1			6.17864	1
		11.6871	1					20.6242	2			6.18209	1
		11.7224	2					20.6494	1			6.225	1
		11.7313	1					20.728	1			6.23126	1
		11.7809	2					20.6727	1			6.26288	1
		11.8329	2					21.1461	2			6.28214	1
		11.8447	2					21.2358	2			6.28261	1
		11.8407	1					21.2665	1			6.28352	1
		11.8889	1					21.6773	1			6.30803	1
		11.8371	1					22.5354	1			6.3799	1
		11.9558	2					22.5706	1			6.38866	1
		11.9781	1					22.6144	1			6.39979	1
		12.0908	1					22.5965	1			6.41633	1
		12.1727	2					23.7194	1			6.42112	1
		12.2049	1					23.6889	1			6.42837	1
		12.2653	1					24.6178	1			6.44445	1
		12.2856	1					25.188	2			6.45824	1
		12.2443	1					25.7379	1			6.45979	1
		12.2969	2					26.2285	1			6.46441	1
		12.3479	2					26.4515	2			6.48966	1
		12.3784	1					27.1951	3			6.49391	1
		12.3798	1					27.5944	1			6.50003	1
		12.3845	1					28.8422	2			6.50929	1
		12.4773	2					29.2814	2			6.51193	1
		12.4934	1					30.0405	1			6.53002	1
		12.5061	1					30.6293	2			6.53111	1
		12.5218	1					33.5954	2			6.57429	1
		12.6908	2					33.577	2			6.60028	1
		12.6957	1					33.6311	2			6.61118	1
		12.7608	2					41.883	2			6.66868	1
		12.8245	2									6.68278	1
		12.8433	1									6.7503	1
		12.976	2									6.75839	1
		13.0372	1									6.77623	1
		13.1084	2									6.77798	1
		13.1502	2									6.77931	1
		13.1321	2									6.8086	1
		13.1468	1									6.82235	1
		13.256	1									6.83646	1
		13.3023	1									6.83705	1
		13.4291	2									6.83714	1
		13.423	1									6.85625	1
		13.5032	2									6.85873	1
		13.5666	2									6.86069	1
		13.552	1									6.86294	1
		13.5568	1									6.86743	1
		13.5927	2									6.87147	1
		13.6198	1									6.87867	1
		13.6711	1									6.89172	1
		13.6589	1									6.89948	1
		13.8268	2									6.91074	1
		13.8257	2									6.93728	1
		14.1512	2									6.97343	1
		14.1766	3									6.99081	1
		14.2	1									7.00682	1
		14.2053	1									7.01197	1
		14.2881	3									7.01593	1
		14.3656	2									7.02426	1
		14.337	1									7.03966	1
		14.3765	1									7.04324	1
		14.4693	2									7.04403	1
		14.5885	2									7.05657	1
		14.6001	1									7.06721	1
		14.665	2									7.07087	1
		14.7138	1									7.08211	1
		14.7737	3									7.08394	1
		14.9676	2									7.08474	1
		14.9609	1									7.08627	1
		15.0333	1									7.09261	1
		15.0554	1									7.09835	1
		15.1336	2									7.10524	1
		15.1214	1									7.11643	1
		15.2726	2									7.11672	1
		15.2184	1									7.13979	1
		15.3773	1									7.14791	1
		15.4165	2									7.15022	1
		15.4634	1									7.16692	1
		15.7486	2									7.19577	1
		15.8475	1									7.19975	1
		15.8977	1									7.2431	1
		15.9871	1									7.25061	1
		15.9709	1									7.28349	1
		15.9578	1									7.28909	1
		16.0548	3									7.29127	1
		16.1182	2									7.35696	1
		16.1346	2									7.37592	1
		16.3062	1									7.4025	1
		16.4592	1									7.41434	1
		16.5057	1									7.41508	1
		16.6185	2									7.43347	1
		16.5929	1									7.45542	1
		16.6871	2									7.45623	1
		16.7266	3									7.46664	1
		16.7192	2									7.46969	1
		16.7639	2									7.4705	1
		16.7671	1									7.48766	1
		16.7541	1									7.49547	1
		16.8861	1									7.51808	1
		16.8427	1									7.52512	1
		16.9394	3									7.57015	1
		16.9127	1									7.60152	1
		16.9951	2									7.6374	1
		17.08	2									7.65093	1
		17.0944	1									7.66095	1
		17.1992	2									7.68706	1
		17.1792	2									7.70976	1
		17.2404	2									7.73458	1
		17.2832	1									7.74308	1
		17.4664	1									7.74826	1
		17.7498	1									7.76472	1
		17.8736	1									7.76513	1
		17.8783	1									7.76541	1
		17.952	1									7.76903	1
		18.0066	1									7.77979	1
		18.12	1									7.80078	1
		18.186	1									7.8125	1
		18.3774	3									7.8186	1
		18.3469	3									7.87692	1
		18.3648	1									7.90445	1
		18.4757	1									7.91729	1
		18.7383	1									7.9188	1
		18.7897	1									7.92579	1
		18.8703	2									7.92991	1
		19.3451	1									7.93199	1
		19.426	1									7.94569	1
		19.7595	1									7.94888	1
		19.8444	1									7.95208	1
		19.8976	2									7.99535	1
		20.1868	2									8.00596	1
		20.1946	1									8.00848	1
		20.3589	1									8.03194	1
		20.4847	1									8.03198	1
		20.5835	2									8.03431	1
		20.6543	1									8.04179	1
		21.3564	3									8.05404	1
		21.4636	2									8.0738	1
		21.7848	1									8.07597	1
		22.0281	1									8.11366	1
		22.227	1									8.11482	1
		22.8095	3									8.15061	1
		22.9242	2									8.16096	1
		23.0029	1									8.1639	1
		23.1426	1									8.16476	1
		23.9146	2									8.17045	1
		24.4097	1									8.1731	1
		25.3473	3									8.1901	1
		25.5807	1									8.19817	1
		25.62	1									8.21819	1
		25.7524	1									8.22936	1
		25.994	1									8.23419	1
		26.1503	2									8.26761	1
		26.3069	2									8.26981	1
		26.5685	3									8.27522	1
		26.5422	2									8.3	1
		26.5769	1									8.30281	1
		27.8121	2									8.31644	1
		28.0922	1									8.31686	1
		28.4372	1									8.36224	1
		28.5887	2									8.36723	1
		29.075	2									8.38612	1
		30.721	1									8.39479	1
		31.1599	3									8.41588	1
		31.9585	1									8.46618	1
		32.6269	2									8.52624	1
		32.5897	1									8.53893	1
		33.0099	1									8.561	1
		33.8569	2									8.57173	1
		34.5372	2									8.64424	1
		36.7482	1									8.65377	1
												8.66989	1
												8.72478	1
												8.73882	1
												8.74145	1
												8.78036	1
												8.79939	1
												8.82747	1
												8.83694	1
												8.85648	1
												8.88767	1
												8.90685	1
												8.95414	1
												8.95769	1
												8.96714	1
												8.98396	1
												9.00444	1
												9.00508	1
												9.01833	1
												9.03352	1
												9.05495	1
												9.05715	1
												9.06394	1
												9.07363	1
												9.08107	1
												9.08767	1
												9.1305	1
												9.16309	1
												9.21708	1
												9.21951	1
												9.22094	1
												9.22314	1
												9.24973	1
												9.28266	1
												9.285	1
												9.29755	1
												9.32691	1
												9.33929	1
												9.37414	1
												9.43275	1
												9.47027	1
												9.50529	1
												9.50825	1
												9.52397	1
												9.54088	1
												9.54328	1
												9.56114	1
												9.59604	1
												9.62039	1
												9.6508	1
												9.72222	1
												9.73053	1
												9.75681	1
												9.75978	1
												9.81243	1
												9.84859	1
												9.89375	1
												9.93297	1
												9.93655	1
												9.94494	1
												9.96388	1
												10.0143	1
												10.0254	1
												10.0547	1
												10.0668	1
												10.1047	1
												10.1096	1
												10.1683	1
												10.1803	1
												10.1913	1
												10.1954	1
												10.2624	1
												10.2664	1
												10.28	1
												10.3273	1
												10.3333	1
												10.349	1
												10.3786	1
												10.3816	1
												10.3921	1
												10.4474	1
												10.4606	1
												10.475	1
												10.5531	1
												10.6058	1
												10.636	1
												10.6632	1
												10.7089	1
												10.7547	1
												10.758	1
												10.7771	1
												10.7849	1
												10.8231	1
												10.9241	1
												10.925	1
												10.9263	1
												10.9448	1
												10.9817	1
												11.0614	1
												11.0646	1
												11.1035	1
												11.1263	1
												11.1816	1
												11.1857	1
												11.2324	1
												11.2587	1
												11.2727	1
												11.2798	1
												11.2953	1
												11.3049	1
												11.3054	1
												11.327	1
												11.3541	1
												11.3612	1
												11.3783	1
												11.3816	1
												11.3823	1
												11.4616	1
												11.4951	1
												11.4959	1
												11.5311	1
												11.5427	1
												11.5608	1
												11.5762	1
												11.6146	1
												11.6195	1
												11.6871	1
												11.7313	1
												11.7387	1
												11.7477	1
												11.7637	1
												11.8371	1
												11.8407	1
												11.8759	1
												11.8889	1
												11.8994	1
												11.9525	1
												11.9781	1
												12.0107	1
												12.0327	1
												12.0908	1
												12.0941	1
												12.1361	1
												12.1645	1
												12.1955	1
												12.2049	1
												12.2411	1
												12.2443	1
												12.2653	1
												12.2856	1
												12.2859	1
												12.3014	1
												12.3784	1
												12.3798	1
												12.3845	1
												12.4934	1
												12.5061	1
												12.5218	1
												12.5364	1
												12.6073	1
												12.6083	1
												12.6537	1
												12.6625	1
												12.6708	1
												12.6946	1
												12.6957	1
												12.7838	1
												12.7874	1
												12.7906	1
												12.7972	1
												12.8433	1
												12.9821	1
												12.9935	1
												13.0372	1
												13.0821	1
												13.1468	1
												13.256	1
												13.3023	1
												13.3172	1
												13.423	1
												13.5114	1
												13.5384	1
												13.5429	1
												13.552	1
												13.5568	1
												13.6198	1
												13.6589	1
												13.6711	1
												13.6991	1
												13.7129	1
												13.7267	1
												13.819	1
												13.8201	1
												14.0027	1
												14.2	1
												14.2053	1
												14.2157	1
												14.217	1
												14.2837	1
												14.337	1
												14.3629	1
												14.3765	1
												14.3767	1
												14.4284	1
												14.4486	1
												14.5031	1
												14.5279	1
												14.6001	1
												14.6309	1
												14.6338	1
												14.7138	1
												14.7767	1
												14.9609	1
												14.9811	1
												15.0333	1
												15.0554	1
												15.0808	1
												15.1073	1
												15.1214	1
												15.1979	1
												15.2184	1
												15.284	1
												15.2896	1
												15.3694	1
												15.3773	1
												15.4116	1
												15.4634	1
												15.4656	1
												15.4714	1
												15.529	1
												15.5717	1
												15.7111	1
												15.8172	1
												15.8348	1
												15.8475	1
												15.8977	1
												15.9578	1
												15.9709	1
												15.9871	1
												16.0281	1
												16.0841	1
												16.0937	1
												16.1324	1
												16.1475	1
												16.3062	1
												16.4592	1
												16.5057	1
												16.5929	1
												16.594	1
												16.6269	1
												16.6309	1
												16.7541	1
												16.7671	1
												16.8427	1
												16.8528	1
												16.8861	1
												16.8952	1
												16.9094	1
												16.9127	1
												16.9385	1
												17.0467	1
												17.0711	1
												17.0809	1
												17.0944	1
												17.11	1
												17.2832	1
												17.2915	1
												17.4664	1
												17.4986	1
												17.5132	1
												17.5373	1
												17.7498	1
												17.8736	1
												17.8783	1
												17.952	1
												18.0066	1
												18.0386	1
												18.0759	1
												18.12	1
												18.1359	1
												18.186	1
												18.3544	1
												18.359	1
												18.3648	1
												18.3836	1
												18.4757	1
												18.5355	1
												18.5943	1
												18.7383	1
												18.7897	1
												18.8022	1
												18.9161	1
												18.9676	1
												19.0615	1
												19.1067	1
												19.264	1
												19.327	1
												19.3451	1
												19.426	1
												19.5231	1
												19.6911	1
												19.7595	1
												19.7915	1
												19.8444	1
												20.0524	1
												20.1946	1
												20.3299	1
												20.3589	1
												20.4723	1
												20.4847	1
												20.4986	1
												20.6028	1
												20.6494	1
												20.6543	1
												20.6727	1
												20.728	1
												21.2665	1
												21.4264	1
												21.6773	1
												21.7848	1
												22.0281	1
												22.1605	1
												22.227	1
												22.2788	1
												22.5354	1
												22.5706	1
												22.5965	1
												22.6144	1
												23.0029	1
												23.0076	1
												23.1426	1
												23.2188	1
												23.6889	1
												23.7194	1
												24.4097	1
												24.6141	1
												24.6178	1
												25.5807	1
												25.62	1
												25.7379	1
												25.7524	1
												25.994	1
												26.1592	1
												26.2285	1
												26.5769	1
												26.6358	1
												26.7484	1
												27.5717	1
												27.5944	1
												27.8397	1
												28.0922	1
												28.4372	1
												29.1	1
												29.5054	1
												30.0405	1
												30.721	1
												31.9585	1
												32.5897	1
												33.0099	1
												36.7482	1
												3.4402	2
												3.44549	2
												3.78794	2
												4.5769	2
												6.28007	2
												6.89347	2
												7.70778	2
												8.09896	2
												8.12107	2
												8.17146	2
												8.24852	2
												8.4361	2
												8.48932	2
												8.53317	2
												8.55984	2
												8.6313	2
												8.77962	2
												8.8529	2
												8.89632	2
												8.94294	2
												8.99747	2
												9.04001	2
												9.05128	2
												9.0873	2
												9.10362	2
												9.3049	2
												9.30816	2
												9.33135	2
												9.36245	2
												9.47825	2
												9.48475	2
												9.51137	2
												9.58579	2
												9.59986	2
												9.6151	2
												9.68011	2
												9.69608	2
												9.76559	2
												9.76697	2
												9.79707	2
												9.79766	2
												9.82646	2
												9.86411	2
												9.9097	2
												9.91074	2
												9.98424	2
												10.0147	2
												10.0567	2
												10.0774	2
												10.2119	2
												10.2666	2
												10.3537	2
												10.3748	2
												10.389	2
												10.3955	2
												10.4876	2
												10.5445	2
												10.5988	2
												10.6408	2
												10.6554	2
												10.6874	2
												10.7825	2
												10.8502	2
												11.0474	2
												11.0552	2
												11.1303	2
												11.1964	2
												11.2029	2
												11.2313	2
												11.2737	2
												11.287	2
												11.3261	2
												11.3531	2
												11.3901	2
												11.3932	2
												11.4133	2
												11.4433	2
												11.46	2
												11.4963	2
												11.5175	2
												11.5809	2
												11.7224	2
												11.7227	2
												11.7763	2
												11.7809	2
												11.8112	2
												11.8329	2
												11.8447	2
												11.8722	2
												11.9558	2
												12.0876	2
												12.14	2
												12.1727	2
												12.2454	2
												12.2969	2
												12.297	2
												12.3293	2
												12.3479	2
												12.4773	2
												12.6412	2
												12.6523	2
												12.6908	2
												12.7229	2
												12.752	2
												12.7535	2
												12.7536	2
												12.7608	2
												12.8245	2
												12.8607	2
												12.976	2
												13.1084	2
												13.1321	2
												13.1502	2
												13.2537	2
												13.397	2
												13.4291	2
												13.4531	2
												13.5032	2
												13.5666	2
												13.5927	2
												13.6402	2
												13.6506	2
												13.8257	2
												13.8268	2
												13.8644	2
												13.9477	2
												14.1512	2
												14.3656	2
												14.3715	2
												14.4693	2
												14.5725	2
												14.5885	2
												14.665	2
												14.875	2
												14.9676	2
												15.0763	2
												15.1336	2
												15.2726	2
												15.2865	2
												15.3026	2
												15.4165	2
												15.4907	2
												15.7486	2
												16.1182	2
												16.1346	2
												16.1489	2
												16.1525	2
												16.4664	2
												16.5822	2
												16.6185	2
												16.6871	2
												16.7192	2
												16.7639	2
												16.9746	2
												16.9951	2
												17.08	2
												17.1792	2
												17.1992	2
												17.2404	2
												17.2642	2
												17.363	2
												17.4894	2
												17.8716	2
												17.9348	2
												18.1098	2
												18.3734	2
												18.8272	2
												18.8703	2
												19.0064	2
												19.5174	2
												19.8976	2
												20.1868	2
												20.3018	2
												20.3209	2
												20.5835	2
												20.6242	2
												21.1461	2
												21.2358	2
												21.4636	2
												21.7818	2
												22.0001	2
												22.8981	2
												22.9242	2
												23.898	2
												23.9146	2
												24.3206	2
												25.188	2
												25.2145	2
												26.1503	2
												26.3069	2
												26.4515	2
												26.5422	2
												27.8121	2
												28.5887	2
												28.8422	2
												29.075	2
												29.2814	2
												30.1238	2
												30.6293	2
												32.6269	2
												33.577	2
												33.5954	2
												33.6311	2
												33.8569	2
												34.5372	2
												41.883	2
												9.51774	3
												14.1766	3
												14.2881	3
												14.7737	3
												15.4564	3
												15.5523	3
												15.688	3
												16.0548	3
												16.7266	3
												16.9394	3
												17.8228	3
												18.3469	3
												18.3699	3
												18.3774	3
												21.3564	3
												21.4457	3
												22.8095	3
												24.9379	3
												25.3473	3
												26.5685	3
												27.1951	3
												27.4804	3
												31.1599	3
												33.0613	3
												33.4659	3
												Length [um]	number of rings
												x	y

## Sheet: t = 9
pTrp_SepF + pSVA5910		191212
t = 9		I			II			III				t = 9
		Length [um]	number of rings		Length [um]	number of rings		Length [um]	number of rings			1.55055	1
		x	y		x	y		x	y			1.56276	1
		1.56276	1		1.55055	1		1.79778	1			1.66549	1
		1.66698	1		1.66549	1		1.88423	1			1.66698	1
		1.7183	1		1.70972	2		1.91572	1			1.70949	1
		1.76409	1		1.70949	1		1.99864	1			1.7183	1
		1.91793	1		1.87244	1		2.05951	1			1.76409	1
		1.983	1		3.05811	1		2.06248	2			1.79778	1
		2.01977	1		3.06834	1		2.09894	1			1.87244	1
		2.11983	1		3.38056	1		2.4345	1			1.88423	1
		2.14646	1		3.47724	1		2.50596	1			1.91572	1
		2.29627	1		3.61958	1		2.48973	2			1.91793	1
		2.3668	1		3.66861	1		2.66351	1			1.983	1
		2.43145	1		3.7446	1		2.76307	1			1.99864	1
		2.50685	1		3.85814	1		3.09239	1			2.01977	1
		2.55816	1		3.89069	1		3.10224	1			2.05951	1
		2.62193	1		3.98123	1		3.1935	2			2.09894	1
		2.68813	1		4.08567	1		3.39554	1			2.11983	1
		2.83909	1		4.18031	1		3.45493	1			2.14646	1
		2.82643	1		4.53688	1		3.72553	1			2.29627	1
		2.91296	1		4.72447	1		3.78275	1			2.3668	1
		2.90932	1		4.71381	1		3.8642	1			2.43145	1
		2.93791	1		4.7762	1		3.91441	1			2.4345	1
		2.92918	1		4.78034	1		4.0655	1			2.50596	1
		2.96907	1		4.86678	1		4.15045	1			2.50685	1
		2.94391	1		4.99645	1		4.21293	1			2.55816	1
		2.98827	1		5.07755	1		4.17957	1			2.62193	1
		3.11243	2		5.39348	1		4.2402	1			2.66351	1
		3.16325	1		5.44198	1		4.23734	1			2.68813	1
		3.23387	1		5.48965	1		4.2494	1			2.76307	1
		3.2735	1		5.78692	1		4.60511	1			2.82643	1
		3.48094	1		5.87044	1		4.71892	1			2.83909	1
		3.5518	1		6.02486	1		4.782	1			2.90932	1
		3.58771	1		6.31518	1		4.79486	1			2.91296	1
		3.63963	1		6.47063	1		4.81148	1			2.92918	1
		3.77198	1		6.60283	1		5.10825	1			2.93791	1
		3.93597	1		6.68079	1		5.29173	1			2.94391	1
		4.00592	1		6.63663	1		5.31071	1			2.96907	1
		3.97183	1		6.72284	1		5.58405	1			2.98827	1
		4.04339	1		6.86339	1		5.61136	1			3.05811	1
		4.10499	1		6.94231	1		5.81563	1			3.06834	1
		4.31883	1		6.95184	1		5.8358	1			3.09239	1
		4.59377	1		6.90662	1		6.0158	1			3.10224	1
		4.7455	1		7.04917	1		5.99579	1			3.16325	1
		4.90573	1		7.16502	1		6.20454	1			3.23387	1
		4.99348	2		7.51981	1		6.19492	1			3.2735	1
		4.97874	1		7.67825	2		6.32653	1			3.38056	1
		5.03997	1		7.72927	1		6.35394	1			3.39554	1
		5.13026	1		7.73606	2		6.32959	1			3.45493	1
		5.14433	1		7.86763	1		6.42312	1			3.47724	1
		5.26427	1		8.00684	1		6.6249	1			3.48094	1
		5.32745	1		8.0401	1		6.64168	1			3.5518	1
		5.35009	1		8.15808	1		6.66778	1			3.58771	1
		5.35279	1		8.23491	2		6.69112	1			3.61958	1
		5.42296	1		8.37731	1		6.81171	1			3.63963	1
		5.54019	1		8.51962	1		6.81622	1			3.66861	1
		5.68252	1		8.52356	1		6.77546	1			3.72553	1
		5.67212	1		8.72768	1		6.84307	1			3.7446	1
		5.69369	1		8.80173	1		6.86251	1			3.77198	1
		5.66004	1		8.79148	1		6.92987	1			3.78275	1
		5.77319	1		8.85206	1		6.97923	1			3.85814	1
		5.74073	1		8.92602	1		7.05052	1			3.8642	1
		5.74364	1		8.91367	1		7.05606	1			3.89069	1
		5.80591	1		8.99097	2		7.02895	1			3.91441	1
		5.93316	1		8.97802	2		7.21416	1			3.93597	1
		6.21773	1		9.02158	1		7.19276	1			3.97183	1
		6.34519	1		9.09103	1		7.45416	1			3.98123	1
		6.31215	1		9.14128	1		7.41129	1			4.00592	1
		6.44259	1		9.11687	1		7.43063	1			4.04339	1
		6.4655	1		9.1924	1		7.53331	1			4.0655	1
		6.59166	1		9.47321	1		7.51367	1			4.08567	1
		6.64923	1		9.50629	1		7.58191	1			4.10499	1
		6.69258	1		9.59351	2		7.58209	1			4.15045	1
		7.08296	1		9.57725	1		7.56238	1			4.17957	1
		7.16122	1		9.77384	1		7.64499	1			4.18031	1
		7.25263	1		9.86241	1		7.91682	1			4.21293	1
		7.27115	1		9.97834	1		7.96942	1			4.23734	1
		7.24736	1		10.1172	1		8.02901	1			4.2402	1
		7.29785	1		10.4882	2		8.02874	1			4.2494	1
		7.32914	1		10.59	1		8.03233	1			4.31883	1
		7.7556	1		10.5673	1		8.08549	1			4.53688	1
		7.874	1		10.682	2		8.15308	1			4.59377	1
		7.92222	1		10.951	2		8.21001	1			4.60511	1
		8.41714	1		11.0709	1		8.31838	2			4.71381	1
		8.41165	1		11.1726	1		8.44107	1			4.71892	1
		8.59995	1		11.2145	1		8.64588	1			4.72447	1
		8.70392	1		11.2712	1		8.69551	1			4.7455	1
		8.77243	1		11.3316	1		8.67116	2			4.7762	1
		8.95574	1		11.4829	1		8.77918	1			4.78034	1
		9.07539	1		11.5157	2		8.82012	1			4.782	1
		9.04317	1		11.6199	1		9.15804	1			4.79486	1
		9.19954	2		11.6668	2		9.12101	1			4.81148	1
		9.46476	2		11.7758	1		9.39529	1			4.86678	1
		9.49695	1		11.8342	1		9.45481	1			4.90573	1
		9.64077	1		11.9607	2		9.54649	1			4.97874	1
		9.80165	1		12.1086	1		9.52013	1			4.99645	1
		9.81722	1		12.1164	1		9.58823	1			5.03997	1
		10.1045	2		12.2348	1		9.88162	1			5.07755	1
		10.1443	1		12.2947	2		9.88212	1			5.10825	1
		10.2949	1		12.5235	1		10.3911	1			5.13026	1
		10.4299	1		12.7948	1		10.3538	1			5.14433	1
		10.5234	2		12.8428	1		10.3639	1			5.26427	1
		10.6217	1		12.8745	2		10.3931	1			5.29173	1
		10.6982	2		12.9063	2		10.4406	2			5.31071	1
		10.6922	1		12.985	2		10.5876	1			5.32745	1
		10.7191	1		12.9388	1		10.6256	1			5.35009	1
		10.7859	1		13.0506	1		10.7085	1			5.35279	1
		10.8268	1		13.123	2		10.7382	1			5.39348	1
		10.9733	1		13.1185	1		10.8837	2			5.42296	1
		11.0366	1		13.1319	1		10.9418	1			5.44198	1
		11.0893	1		13.5014	2		11.041	1			5.48965	1
		11.2228	2		13.4631	2		11.0182	2			5.54019	1
		11.2533	2		13.5164	1		11.083	1			5.58405	1
		11.2912	1		13.7235	1		11.166	1			5.61136	1
		11.3369	1		13.733	1		11.1217	1			5.66004	1
		11.4135	2		14.0257	2		11.1669	1			5.67212	1
		11.4915	1		14.0379	1		11.3103	1			5.68252	1
		11.5059	1		14.1183	1		11.3529	1			5.69369	1
		11.5715	2		14.2481	1		11.5714	2			5.74073	1
		11.6085	1		14.3256	2		11.6482	1			5.74364	1
		11.6594	1		14.3934	1		11.6972	1			5.77319	1
		11.7265	2		14.3775	1		11.6673	1			5.78692	1
		11.7201	1		14.4582	2		11.7526	1			5.80591	1
		12.056	1		14.4444	1		11.7723	1			5.81563	1
		12.1694	1		14.5304	1		11.7673	1			5.8358	1
		12.7274	1		14.7433	2		11.8308	2			5.87044	1
		13.0439	1		14.9896	1		12.0946	1			5.93316	1
		13.0838	1		15.0692	1		12.0996	2			5.99579	1
		13.147	2		15.0388	1		12.1544	1			6.0158	1
		13.371	1		15.3735	1		12.2137	1			6.02486	1
		13.4864	2		15.555	1		12.1805	1			6.19492	1
		13.4813	1		15.7335	1		12.2613	1			6.20454	1
		13.549	1		15.9701	2		12.2846	1			6.21773	1
		13.8403	1		16.0903	1		12.284	2			6.31215	1
		13.9301	1		16.2151	2		12.3443	1			6.31518	1
		14.0709	1		16.2011	1		12.3867	1			6.32653	1
		14.1947	1		16.2247	1		12.5894	1			6.32959	1
		14.6632	1		16.573	2		12.9164	1			6.34519	1
		14.7106	1		16.5914	1		13.1336	1			6.35394	1
		14.7417	1		16.7766	2		13.3763	1			6.42312	1
		14.7597	1		16.88	2		13.633	1			6.44259	1
		14.8295	1		16.958	2		13.6534	2			6.4655	1
		15.0054	2		17.1131	1		13.7708	1			6.47063	1
		15.0434	1		17.1281	1		13.7916	1			6.59166	1
		15.0862	1		17.334	1		13.8255	1			6.60283	1
		15.3328	1		17.4437	1		13.8837	1			6.6249	1
		15.4293	1		17.4913	1		13.9411	1			6.63663	1
		15.7417	2		17.5332	1		14.0716	1			6.64168	1
		15.8202	2		17.5834	1		14.0514	2			6.64923	1
		16.1706	1		17.6617	2		14.3194	1			6.66778	1
		16.2884	1		17.6613	1		14.3366	2			6.68079	1
		16.3623	1		17.8548	2		14.3325	2			6.69112	1
		16.3847	2		17.8341	1		14.4171	1			6.69258	1
		16.4736	1		17.9273	1		14.3986	2			6.72284	1
		16.551	2		18.2475	3		14.7265	1			6.77546	1
		16.5633	1		18.2565	2		14.7236	2			6.81171	1
		16.7547	1		18.6673	2		14.7758	2			6.81622	1
		16.9414	2		18.6686	2		14.9514	1			6.84307	1
		17.0427	3		18.7384	1		15.0384	1			6.86251	1
		17.1365	1		18.8402	2		15.4479	1			6.86339	1
		17.3825	1		18.8202	1		15.7149	1			6.90662	1
		17.528	1		18.9262	2		15.7729	3			6.92987	1
		17.6043	1		18.9625	1		15.9189	1			6.94231	1
		17.8627	1		19.0035	1		15.9331	2			6.95184	1
		17.8707	1		19.328	2		16.0136	1			6.97923	1
		17.9236	1		19.5299	2		16.0533	2			7.02895	1
		17.888	1		19.635	1		16.0701	1			7.04917	1
		18.0881	2		20.0699	1		16.3134	1			7.05052	1
		18.4703	2		20.1339	1		16.401	2			7.05606	1
		18.4971	1		20.178	1		16.6353	1			7.08296	1
		18.5632	1		20.166	1		16.7014	1			7.16122	1
		18.7106	1		20.2165	1		16.8243	1			7.16502	1
		18.8298	2		20.4442	3		16.7834	1			7.19276	1
		18.7916	1		20.4309	1		16.9383	1			7.21416	1
		18.8899	1		20.7506	1		16.9892	1			7.24736	1
		18.911	1		20.7882	1		17.0195	1			7.25263	1
		18.9716	1		21.1259	1		17.0228	1			7.27115	1
		18.9479	1		21.2908	2		17.1658	1			7.29785	1
		19.0839	1		21.6054	1		17.2834	1			7.32914	1
		19.0538	1		21.6207	1		17.3571	1			7.41129	1
		19.1604	1		21.7719	1		17.6042	1			7.43063	1
		19.2731	1		22.3072	1		17.6556	1			7.45416	1
		19.4644	1		22.3089	1		17.7896	1			7.51367	1
		19.8003	2		22.3876	1		17.8715	2			7.51981	1
		19.8877	1		22.8388	1		18.0337	1			7.53331	1
		19.9722	1		23.0321	1		18.3497	3			7.56238	1
		20.0112	1		23.4436	3		18.406	1			7.58191	1
		20.1766	1		23.4649	2		18.4861	1			7.58209	1
		20.305	3		23.5719	1		18.4814	1			7.64499	1
		20.3427	1		23.6148	2		18.4934	2			7.72927	1
		20.3198	1		24.3759	1		18.804	1			7.7556	1
		20.4073	1		24.443	3		19.0712	1			7.86763	1
		20.5232	1		24.6612	1		19.1124	1			7.874	1
		20.5768	1		25.1251	3		19.1842	1			7.91682	1
		20.7964	2		25.2449	2		19.2985	3			7.92222	1
		21.0761	1		25.5478	2		19.343	3			7.96942	1
		21.1892	1		25.7856	2		19.4062	1			8.00684	1
		21.2522	1		27	1		19.3973	1			8.02874	1
		21.3147	1		26.9758	1		19.4853	1			8.02901	1
		21.5613	1		27.1293	1		19.5633	1			8.03233	1
		21.6478	1		27.305	2		19.5609	1			8.0401	1
		21.6796	1		27.5487	1		19.6486	3			8.08549	1
		21.7699	1		28.2679	1		19.7515	1			8.15308	1
		21.8076	2		28.9716	2		19.7177	2			8.15808	1
		21.8078	1		29.2177	2		19.7943	1			8.21001	1
		22.0297	1		29.6848	2		19.9084	2			8.37731	1
		22.0729	1		29.8492	2		19.9042	3			8.41165	1
		22.0465	1		30.094	1		19.999	2			8.41714	1
		22.2048	2		32.8491	1		20.0564	2			8.44107	1
		22.1993	1		33.145	1		20.2043	1			8.51962	1
		22.3183	2		34.6307	1		20.2905	1			8.52356	1
		22.3989	1		34.7272	2		20.3286	1			8.59995	1
		22.6326	1		36.499	2		20.3175	1			8.64588	1
		22.9103	1					20.4815	1			8.69551	1
		23.0162	1					20.5766	2			8.70392	1
		23.3261	1					20.7693	1			8.72768	1
		23.3337	1					20.8635	1			8.77243	1
		23.3837	1					21.0433	1			8.77918	1
		23.3564	1					21.134	1			8.79148	1
		23.5426	1					21.2139	1			8.80173	1
		23.6529	1					21.2349	1			8.82012	1
		23.9029	1					21.2282	1			8.85206	1
		23.9712	1					21.3598	1			8.91367	1
		24.3708	2					21.5808	2			8.92602	1
		24.312	1					21.675	1			8.95574	1
		24.5362	2					21.7522	1			9.02158	1
		24.6421	1					22.2785	1			9.04317	1
		24.7173	1					22.2316	1			9.07539	1
		24.8652	1					22.2963	1			9.09103	1
		24.8915	1					22.3536	2			9.11687	1
		25.0045	1					22.4048	1			9.12101	1
		25.0837	1					22.4349	2			9.14128	1
		25.3294	2					22.5108	1			9.15804	1
		25.3268	1					22.6067	1			9.1924	1
		25.3487	1					22.6194	1			9.39529	1
		25.5147	3					22.5725	1			9.45481	1
		25.7269	1					22.626	1			9.47321	1
		25.8477	1					22.6353	2			9.49695	1
		25.9737	1					22.7139	1			9.50629	1
		26.0579	1					22.7696	1			9.52013	1
		26.5211	2					22.8548	2			9.54649	1
		27.1273	1					22.9174	1			9.57725	1
		27.4246	1					22.9007	1			9.58823	1
		27.6875	1					22.9929	1			9.64077	1
		28.2274	1					23.1826	1			9.77384	1
		28.8425	1					23.3176	1			9.80165	1
		28.8622	2					23.4166	1			9.81722	1
		28.9736	2					23.4268	2			9.86241	1
		29.1254	1					23.5135	1			9.88162	1
		29.5651	1					23.4875	2			9.88212	1
		30.121	1					23.7793	1			9.97834	1
		30.3175	1					23.928	1			10.1172	1
		31.1356	1					23.9939	1			10.1443	1
		31.1876	2					24.168	2			10.2949	1
		31.2032	2					24.2631	1			10.3538	1
		31.87	1					24.4993	1			10.3639	1
		32.3639	1					24.4886	1			10.3911	1
		33.4177	1					24.4962	2			10.3931	1
		33.4894	2					24.5678	1			10.4299	1
		34.2463	2					24.6157	2			10.5673	1
		34.8944	2					24.7536	1			10.5876	1
		35.8567	1					24.9535	2			10.59	1
		37.0093	1					25.0082	1			10.6217	1
		37.0678	1					25.2023	2			10.6256	1
		43.9546	3					25.5579	1			10.6922	1
								25.6198	1			10.7085	1
								25.7009	1			10.7191	1
								25.6893	1			10.7382	1
								25.8367	2			10.7859	1
								26.7779	1			10.8268	1
								26.9811	2			10.9418	1
								27.0295	2			10.9733	1
								27.0241	2			11.0366	1
								27.0641	1			11.041	1
								27.1528	2			11.0709	1
								27.2532	3			11.083	1
								29.0282	1			11.0893	1
								30.1643	2			11.1217	1
								31.5295	3			11.166	1
								31.5833	3			11.1669	1
								32.4324	1			11.1726	1
								32.4194	1			11.2145	1
								32.4428	1			11.2712	1
								33.1908	1			11.2912	1
								35.1496	1			11.3103	1
								37.5361	2			11.3316	1
								38.8587	1			11.3369	1
								40.1465	1			11.3529	1
												11.4829	1
												11.4915	1
												11.5059	1
												11.6085	1
												11.6199	1
												11.6482	1
												11.6594	1
												11.6673	1
												11.6972	1
												11.7201	1
												11.7526	1
												11.7673	1
												11.7723	1
												11.7758	1
												11.8342	1
												12.056	1
												12.0946	1
												12.1086	1
												12.1164	1
												12.1544	1
												12.1694	1
												12.1805	1
												12.2137	1
												12.2348	1
												12.2613	1
												12.2846	1
												12.3443	1
												12.3867	1
												12.5235	1
												12.5894	1
												12.7274	1
												12.7948	1
												12.8428	1
												12.9164	1
												12.9388	1
												13.0439	1
												13.0506	1
												13.0838	1
												13.1185	1
												13.1319	1
												13.1336	1
												13.371	1
												13.3763	1
												13.4813	1
												13.5164	1
												13.549	1
												13.633	1
												13.7235	1
												13.733	1
												13.7708	1
												13.7916	1
												13.8255	1
												13.8403	1
												13.8837	1
												13.9301	1
												13.9411	1
												14.0379	1
												14.0709	1
												14.0716	1
												14.1183	1
												14.1947	1
												14.2481	1
												14.3194	1
												14.3775	1
												14.3934	1
												14.4171	1
												14.4444	1
												14.5304	1
												14.6632	1
												14.7106	1
												14.7265	1
												14.7417	1
												14.7597	1
												14.8295	1
												14.9514	1
												14.9896	1
												15.0384	1
												15.0388	1
												15.0434	1
												15.0692	1
												15.0862	1
												15.3328	1
												15.3735	1
												15.4293	1
												15.4479	1
												15.555	1
												15.7149	1
												15.7335	1
												15.9189	1
												16.0136	1
												16.0701	1
												16.0903	1
												16.1706	1
												16.2011	1
												16.2247	1
												16.2884	1
												16.3134	1
												16.3623	1
												16.4736	1
												16.5633	1
												16.5914	1
												16.6353	1
												16.7014	1
												16.7547	1
												16.7834	1
												16.8243	1
												16.9383	1
												16.9892	1
												17.0195	1
												17.0228	1
												17.1131	1
												17.1281	1
												17.1365	1
												17.1658	1
												17.2834	1
												17.334	1
												17.3571	1
												17.3825	1
												17.4437	1
												17.4913	1
												17.528	1
												17.5332	1
												17.5834	1
												17.6042	1
												17.6043	1
												17.6556	1
												17.6613	1
												17.7896	1
												17.8341	1
												17.8627	1
												17.8707	1
												17.888	1
												17.9236	1
												17.9273	1
												18.0337	1
												18.406	1
												18.4814	1
												18.4861	1
												18.4971	1
												18.5632	1
												18.7106	1
												18.7384	1
												18.7916	1
												18.804	1
												18.8202	1
												18.8899	1
												18.911	1
												18.9479	1
												18.9625	1
												18.9716	1
												19.0035	1
												19.0538	1
												19.0712	1
												19.0839	1
												19.1124	1
												19.1604	1
												19.1842	1
												19.2731	1
												19.3973	1
												19.4062	1
												19.4644	1
												19.4853	1
												19.5609	1
												19.5633	1
												19.635	1
												19.7515	1
												19.7943	1
												19.8877	1
												19.9722	1
												20.0112	1
												20.0699	1
												20.1339	1
												20.166	1
												20.1766	1
												20.178	1
												20.2043	1
												20.2165	1
												20.2905	1
												20.3175	1
												20.3198	1
												20.3286	1
												20.3427	1
												20.4073	1
												20.4309	1
												20.4815	1
												20.5232	1
												20.5768	1
												20.7506	1
												20.7693	1
												20.7882	1
												20.8635	1
												21.0433	1
												21.0761	1
												21.1259	1
												21.134	1
												21.1892	1
												21.2139	1
												21.2282	1
												21.2349	1
												21.2522	1
												21.3147	1
												21.3598	1
												21.5613	1
												21.6054	1
												21.6207	1
												21.6478	1
												21.675	1
												21.6796	1
												21.7522	1
												21.7699	1
												21.7719	1
												21.8078	1
												22.0297	1
												22.0465	1
												22.0729	1
												22.1993	1
												22.2316	1
												22.2785	1
												22.2963	1
												22.3072	1
												22.3089	1
												22.3876	1
												22.3989	1
												22.4048	1
												22.5108	1
												22.5725	1
												22.6067	1
												22.6194	1
												22.626	1
												22.6326	1
												22.7139	1
												22.7696	1
												22.8388	1
												22.9007	1
												22.9103	1
												22.9174	1
												22.9929	1
												23.0162	1
												23.0321	1
												23.1826	1
												23.3176	1
												23.3261	1
												23.3337	1
												23.3564	1
												23.3837	1
												23.4166	1
												23.5135	1
												23.5426	1
												23.5719	1
												23.6529	1
												23.7793	1
												23.9029	1
												23.928	1
												23.9712	1
												23.9939	1
												24.2631	1
												24.312	1
												24.3759	1
												24.4886	1
												24.4993	1
												24.5678	1
												24.6421	1
												24.6612	1
												24.7173	1
												24.7536	1
												24.8652	1
												24.8915	1
												25.0045	1
												25.0082	1
												25.0837	1
												25.3268	1
												25.3487	1
												25.5579	1
												25.6198	1
												25.6893	1
												25.7009	1
												25.7269	1
												25.8477	1
												25.9737	1
												26.0579	1
												26.7779	1
												26.9758	1
												27	1
												27.0641	1
												27.1273	1
												27.1293	1
												27.4246	1
												27.5487	1
												27.6875	1
												28.2274	1
												28.2679	1
												28.8425	1
												29.0282	1
												29.1254	1
												29.5651	1
												30.094	1
												30.121	1
												30.3175	1
												31.1356	1
												31.87	1
												32.3639	1
												32.4194	1
												32.4324	1
												32.4428	1
												32.8491	1
												33.145	1
												33.1908	1
												33.4177	1
												34.6307	1
												35.1496	1
												35.8567	1
												37.0093	1
												37.0678	1
												38.8587	1
												40.1465	1
												1.70972	2
												2.06248	2
												2.48973	2
												3.11243	2
												3.1935	2
												4.99348	2
												7.67825	2
												7.73606	2
												8.23491	2
												8.31838	2
												8.67116	2
												8.97802	2
												8.99097	2
												9.19954	2
												9.46476	2
												9.59351	2
												10.1045	2
												10.4406	2
												10.4882	2
												10.5234	2
												10.682	2
												10.6982	2
												10.8837	2
												10.951	2
												11.0182	2
												11.2228	2
												11.2533	2
												11.4135	2
												11.5157	2
												11.5714	2
												11.5715	2
												11.6668	2
												11.7265	2
												11.8308	2
												11.9607	2
												12.0996	2
												12.284	2
												12.2947	2
												12.8745	2
												12.9063	2
												12.985	2
												13.123	2
												13.147	2
												13.4631	2
												13.4864	2
												13.5014	2
												13.6534	2
												14.0257	2
												14.0514	2
												14.3256	2
												14.3325	2
												14.3366	2
												14.3986	2
												14.4582	2
												14.7236	2
												14.7433	2
												14.7758	2
												15.0054	2
												15.7417	2
												15.8202	2
												15.9331	2
												15.9701	2
												16.0533	2
												16.2151	2
												16.3847	2
												16.401	2
												16.551	2
												16.573	2
												16.7766	2
												16.88	2
												16.9414	2
												16.958	2
												17.6617	2
												17.8548	2
												17.8715	2
												18.0881	2
												18.2565	2
												18.4703	2
												18.4934	2
												18.6673	2
												18.6686	2
												18.8298	2
												18.8402	2
												18.9262	2
												19.328	2
												19.5299	2
												19.7177	2
												19.8003	2
												19.9084	2
												19.999	2
												20.0564	2
												20.5766	2
												20.7964	2
												21.2908	2
												21.5808	2
												21.8076	2
												22.2048	2
												22.3183	2
												22.3536	2
												22.4349	2
												22.6353	2
												22.8548	2
												23.4268	2
												23.4649	2
												23.4875	2
												23.6148	2
												24.168	2
												24.3708	2
												24.4962	2
												24.5362	2
												24.6157	2
												24.9535	2
												25.2023	2
												25.2449	2
												25.3294	2
												25.5478	2
												25.7856	2
												25.8367	2
												26.5211	2
												26.9811	2
												27.0241	2
												27.0295	2
												27.1528	2
												27.305	2
												28.8622	2
												28.9716	2
												28.9736	2
												29.2177	2
												29.6848	2
												29.8492	2
												30.1643	2
												31.1876	2
												31.2032	2
												33.4894	2
												34.2463	2
												34.7272	2
												34.8944	2
												36.499	2
												37.5361	2
												15.7729	3
												17.0427	3
												18.2475	3
												18.3497	3
												19.2985	3
												19.343	3
												19.6486	3
												19.9042	3
												20.305	3
												20.4442	3
												23.4436	3
												24.443	3
												25.1251	3
												25.5147	3
												27.2532	3
												31.5295	3
												31.5833	3
												43.9546	3
												Length [um]	number of rings
												x	y

## Sheet: t = 24
pTrp_SepF + pSVA5910		191212
t = 24		I			II			III				t=24
		Length [um]	number of rings		Length [um]	number of rings		Length [um]	number of rings			1.71073	1
		x	y		x	y		x	y			1.72306	1
		1.98093	1		2.93609	1		1.7285	1			1.7285	1
		3.41545	1		4.41783	1		1.71073	1			1.7336	1
		3.77569	1		4.55503	1		1.7336	1			1.75837	1
		3.97634	1		4.66757	1		1.72306	1			1.8406	1
		4.1006	1		5.86045	1		1.75837	1			1.91508	1
		4.52124	1		6.2244	1		1.8406	1			1.98093	1
		4.60869	1		6.83008	1		1.91508	1			2.01688	1
		4.80553	1		7.03434	2		2.01688	1			2.10446	1
		4.87039	1		7.07181	1		2.10446	1			2.11664	1
		5.17872	1		7.36455	1		2.11664	1			2.14601	1
		5.27624	1		7.42427	3		2.14601	1			2.18755	1
		5.3835	1		7.47421	1		2.18755	1			2.2977	1
		5.85034	2		7.43074	1		2.2977	1			2.40687	1
		6.02036	1		7.54736	1		2.40687	1			2.48285	1
		6.87331	1		7.57504	1		2.48285	1			2.60959	1
		6.93743	1		7.79938	1		2.60959	1			2.75713	1
		7.26547	1		7.97684	1		2.75713	1			2.80772	1
		7.46608	1		7.99977	2		2.80772	1			2.93609	1
		7.46465	1		8.23742	1		2.96316	1			2.96316	1
		7.57732	1		8.35227	2		2.97256	1			2.97256	1
		7.90165	2		8.47036	3		3.02099	1			3.02099	1
		7.95086	1		8.48784	2		3.10528	1			3.09596	1
		8.20002	2		8.4752	1		3.09596	1			3.09888	1
		8.21012	1		8.60663	2		3.09888	1			3.10528	1
		8.29925	1		8.76153	2		3.16576	1			3.16576	1
		8.38165	1		8.91783	3		3.17848	1			3.17848	1
		8.39309	1		8.98612	1		3.23875	1			3.23875	1
		8.50853	1		9.32713	1		3.47456	1			3.41545	1
		8.64219	1		9.49249	1		3.46187	1			3.46187	1
		8.61721	1		9.49418	1		3.68746	1			3.47456	1
		8.66495	1		9.64975	2		3.72825	1			3.68746	1
		8.65436	1		9.8626	1		3.74758	1			3.72825	1
		8.65728	1		9.93515	2		3.96045	1			3.74758	1
		8.88199	1		9.88281	1		4.17616	1			3.77569	1
		8.85926	1		9.94474	1		4.34691	1			3.96045	1
		8.99954	1		10.0002	1		4.3948	1			3.97634	1
		9.01125	1		9.96904	1		4.40145	1			4.1006	1
		8.97284	1		10.0736	1		4.42779	1			4.17616	1
		9.07027	1		10.1019	1		4.49141	1			4.34691	1
		9.11682	2		10.1171	1		4.74255	1			4.3948	1
		9.14278	1		10.1877	1		4.7716	1			4.40145	1
		9.18766	2		10.3678	1		4.89373	1			4.41783	1
		9.29004	1		10.6253	1		4.91399	1			4.42779	1
		9.27956	1		10.7122	1		4.87749	1			4.49141	1
		9.32221	1		10.7779	2		4.87879	1			4.52124	1
		9.33053	1		10.7804	1		4.89062	1			4.55503	1
		9.38652	1		10.8034	1		4.99128	1			4.60869	1
		9.37136	2		10.9765	3		5.00754	1			4.66757	1
		9.39598	1		10.9982	1		5.03053	1			4.74255	1
		9.4887	2		11.0584	1		5.11844	1			4.7716	1
		9.51212	1		11.1535	1		5.12549	1			4.80553	1
		9.52771	1		11.222	2		5.22745	1			4.87039	1
		9.51699	2		11.2001	2		5.34518	1			4.87749	1
		9.5856	1		11.2675	3		5.43726	1			4.87879	1
		9.6205	1		11.252	3		5.51616	1			4.89062	1
		9.56766	1		11.3738	1		5.53571	1			4.89373	1
		9.64919	1		11.4781	2		5.64371	1			4.91399	1
		9.64327	1		11.4555	2		5.6697	1			4.99128	1
		9.74164	1		11.5039	1		5.65697	1			5.00754	1
		9.71772	1		11.5621	2		5.77576	1			5.03053	1
		9.71679	2		11.5579	1		5.76764	1			5.11844	1
		9.79322	1		11.7093	1		5.78026	1			5.12549	1
		9.83979	1		11.8039	2		5.81003	1			5.17872	1
		9.83478	1		11.7665	1		5.87984	1			5.22745	1
		9.87657	1		11.8751	2		5.869	1			5.27624	1
		9.89814	1		11.8875	1		5.98402	1			5.34518	1
		9.9616	2		11.9456	1		6.06314	1			5.3835	1
		10.0744	1		12.03	2		6.14204	1			5.43726	1
		10.0299	3		12.0928	1		6.25381	1			5.51616	1
		10.1082	1		12.1468	1		6.40594	1			5.53571	1
		10.2551	1		12.2003	1		6.56531	1			5.64371	1
		10.2119	1		12.2256	1		6.52872	1			5.65697	1
		10.2321	2		12.2888	3		6.56738	1			5.6697	1
		10.3084	1		12.3425	2		6.5876	1			5.76764	1
		10.3924	1		12.3201	2		6.62111	1			5.77576	1
		10.3587	1		12.3499	2		6.64354	1			5.78026	1
		10.4072	1		12.4678	2		6.6403	1			5.81003	1
		10.4489	1		12.5263	2		6.69997	1			5.86045	1
		10.4617	1		12.5217	2		6.75131	1			5.869	1
		10.4986	1		12.4946	1		6.71389	1			5.87984	1
		10.5275	2		12.4847	1		6.73614	1			5.98402	1
		10.4747	1		12.5774	1		6.78663	1			6.02036	1
		10.5209	1		12.6422	1		6.87329	1			6.06314	1
		10.5045	2		12.7184	1		6.97516	1			6.14204	1
		10.5499	1		12.8048	1		7.11074	1			6.2244	1
		10.5421	1		12.8036	1		7.16076	1			6.25381	1
		10.613	1		12.8415	2		7.18697	1			6.40594	1
		10.6305	1		12.9541	2		7.26197	1			6.52872	1
		10.688	1		13.0618	1		7.27364	1			6.56531	1
		10.7303	1		13.0991	2		7.25212	1			6.56738	1
		10.7693	1		13.1236	1		7.40158	1			6.5876	1
		10.8414	2		13.2079	3		7.51727	1			6.62111	1
		10.8315	2		13.263	2		7.48651	1			6.6403	1
		10.8113	1		13.3202	1		7.58859	1			6.64354	1
		10.8158	3		13.2869	1		7.62249	1			6.69997	1
		10.8978	1		13.3035	1		7.71248	1			6.71389	1
		10.8751	1		13.3365	1		7.7886	1			6.73614	1
		10.8795	2		13.4376	2		7.7681	1			6.75131	1
		10.9412	1		13.4125	1		7.7968	1			6.78663	1
		10.9876	1		13.4816	2		7.76678	2			6.83008	1
		11.0571	1		13.6396	1		7.75038	2			6.87329	1
		11.1113	1		13.7314	3		7.82995	1			6.87331	1
		11.1722	1		13.8421	2		7.8717	2			6.93743	1
		11.1654	1		13.7951	1		7.97942	2			6.97516	1
		11.2482	1		13.8155	1		8.05473	1			7.07181	1
		11.3614	1		14.0501	2		8.01728	1			7.11074	1
		11.3734	1		14.0717	2		8.04472	2			7.16076	1
		11.3392	1		14.0863	1		8.06168	1			7.18697	1
		11.3907	2		14.236	2		8.11854	1			7.25212	1
		11.4332	1		14.2836	1		8.08547	1			7.26197	1
		11.4878	1		14.3522	2		8.07638	1			7.26547	1
		11.5117	1		14.4424	1		8.09441	1			7.27364	1
		11.5277	1		14.503	1		8.10201	1			7.36455	1
		11.5571	1		14.5972	2		8.17845	1			7.40158	1
		11.5568	1		14.6561	1		8.24419	1			7.43074	1
		11.5531	2		14.654	1		8.23162	1			7.46465	1
		11.5108	2		14.7247	1		8.22451	1			7.46608	1
		11.5918	1		14.8776	3		8.21078	1			7.47421	1
		11.6192	1		14.9367	3		8.30118	1			7.48651	1
		11.6237	1		14.9014	2		8.3021	1			7.51727	1
		11.6956	1		14.9693	3		8.31574	1			7.54736	1
		11.6833	1		14.9594	3		8.38252	1			7.57504	1
		11.6808	1		14.9667	3		8.33273	2			7.57732	1
		11.6955	1		14.97	1		8.43488	1			7.58859	1
		11.6494	2		15.0545	1		8.43727	1			7.62249	1
		11.6821	1		15.0551	1		8.42933	1			7.71248	1
		11.7054	2		15.0639	1		8.4967	3			7.7681	1
		11.7035	1		15.1427	2		8.56529	1			7.7886	1
		11.7426	1		15.1194	2		8.57316	1			7.7968	1
		11.7163	1		15.0859	1		8.53203	1			7.79938	1
		11.7916	1		15.1123	1		8.62178	1			7.82995	1
		11.8209	2		15.175	1		8.65975	1			7.95086	1
		11.7732	1		15.3142	1		8.69337	1			7.97684	1
		11.8521	1		15.2835	1		8.65746	1			8.01728	1
		11.9782	1		15.4621	1		8.69169	2			8.05473	1
		11.9847	1		15.4245	1		8.73458	1			8.06168	1
		11.9899	1		15.6182	2		8.76222	1			8.07638	1
		11.9933	2		15.7518	1		8.75978	1			8.08547	1
		11.9969	2		15.8085	1		8.72243	1			8.09441	1
		12.0901	2		15.8924	3		8.81487	1			8.10201	1
		12.1062	1		15.9196	1		8.83792	2			8.11854	1
		12.0917	2		15.9226	1		8.85117	1			8.17845	1
		12.1386	2		15.9419	3		8.88902	1			8.21012	1
		12.1805	1		16.0217	2		8.85244	1			8.21078	1
		12.1655	2		15.9963	1		8.87673	1			8.22451	1
		12.2552	1		16.0496	1		8.89342	3			8.23162	1
		12.2635	2		16.1166	2		8.92232	1			8.23742	1
		12.2601	1		16.0569	1		8.94038	1			8.24419	1
		12.2932	1		16.1054	1		8.93582	1			8.29925	1
		12.2997	3		16.0603	1		8.97188	1			8.30118	1
		12.3484	2		16.2331	1		9.0136	1			8.3021	1
		12.3115	1		16.1956	1		8.98661	2			8.31574	1
		12.3855	1		16.2843	1		9.06651	1			8.38165	1
		12.4284	1		16.438	2		9.05286	1			8.38252	1
		12.4174	2		16.593	3		9.07176	1			8.39309	1
		12.4913	1		16.6807	1		9.06884	1			8.42933	1
		12.5178	1		16.7054	1		9.08584	1			8.43488	1
		12.5776	1		16.7597	2		9.05271	1			8.43727	1
		12.5818	1		16.7402	2		9.14456	1			8.4752	1
		12.5967	2		16.8337	2		9.11914	1			8.50853	1
		12.5718	2		16.9819	1		9.15365	1			8.53203	1
		12.6977	1		17.0889	1		9.18903	1			8.56529	1
		12.7038	2		17.2922	1		9.17687	1			8.57316	1
		12.7615	1		17.4795	2		9.16785	1			8.61721	1
		12.7573	2		17.8281	2		9.24834	1			8.62178	1
		12.7943	2		17.8569	1		9.23819	1			8.64219	1
		12.8149	2		17.8647	1		9.3182	1			8.65436	1
		12.8063	1		17.8987	2		9.32982	1			8.65728	1
		12.9344	2		17.9334	1		9.35464	1			8.65746	1
		12.9104	2		17.977	2		9.41521	1			8.65975	1
		12.9045	1		18.0389	1		9.38471	1			8.66495	1
		12.9664	2		18.0309	1		9.3755	1			8.69337	1
		12.968	1		18.128	1		9.37386	1			8.72243	1
		13.0235	1		18.4134	3		9.41446	1			8.73458	1
		13.016	1		18.4515	1		9.40635	2			8.75978	1
		13.0898	2		18.6432	3		9.43712	1			8.76222	1
		13.1809	1		18.89	1		9.47692	1			8.81487	1
		13.2326	2		18.98	2		9.47898	1			8.85117	1
		13.2041	2		19.4186	1		9.50732	1			8.85244	1
		13.3219	1		19.6037	3		9.52548	1			8.85926	1
		13.275	2		19.8912	1		9.5321	1			8.87673	1
		13.3104	2		20.1691	1		9.54896	1			8.88199	1
		13.2846	1		20.3224	3		9.53807	1			8.88902	1
		13.4494	2		20.3391	1		9.51848	2			8.92232	1
		13.4401	2		20.5127	1		9.52315	2			8.93582	1
		13.4392	1		20.8899	1		9.52525	2			8.94038	1
		13.5496	1		21.193	1		9.57497	1			8.97188	1
		13.5403	2		21.6342	1		9.56816	1			8.97284	1
		13.5586	2		21.593	1		9.59637	1			8.98612	1
		13.5744	1		22.1634	2		9.59778	2			8.99954	1
		13.5779	1		22.7444	3		9.61403	2			9.01125	1
		13.6278	1		23.2574	1		9.6635	1			9.0136	1
		13.6984	2		23.4794	2		9.72879	1			9.05271	1
		13.6639	1		28.8205	2		9.73438	2			9.05286	1
		13.7281	1					9.74453	2			9.06651	1
		13.7911	1					9.73254	2			9.06884	1
		13.7945	1					9.7457	2			9.07027	1
		13.8234	1					9.76699	1			9.07176	1
		13.9047	1					9.81169	1			9.08584	1
		13.8524	1					9.76212	1			9.11914	1
		13.9083	2					9.75894	1			9.14278	1
		13.8623	1					9.84333	1			9.14456	1
		13.9465	1					9.84461	1			9.15365	1
		13.9441	1					9.83946	2			9.16785	1
		14.0004	1					9.89621	1			9.17687	1
		13.9958	1					9.94055	1			9.18903	1
		14.0048	1					10.006	1			9.23819	1
		14.0471	1					9.98098	1			9.24834	1
		14.0879	1					9.96811	1			9.27956	1
		14.0944	1					10.0197	1			9.29004	1
		14.1496	1					10.0647	1			9.3182	1
		14.1573	2					10.0156	1			9.32221	1
		14.1387	1					10.0164	2			9.32713	1
		14.2619	1					10.1834	1			9.32982	1
		14.2362	2					10.1895	1			9.33053	1
		14.2495	1					10.1614	1			9.35464	1
		14.2634	1					10.1791	1			9.37386	1
		14.3614	1					10.1605	1			9.3755	1
		14.3136	2					10.2326	1			9.38471	1
		14.3353	2					10.22	1			9.38652	1
		14.3847	1					10.2266	2			9.39598	1
		14.4052	1					10.33	1			9.41446	1
		14.4471	2					10.2869	1			9.41521	1
		14.4527	1					10.2747	1			9.43712	1
		14.4874	1					10.3202	1			9.47692	1
		14.4633	1					10.3924	1			9.47898	1
		14.5682	1					10.3488	1			9.49249	1
		14.5958	1					10.356	1			9.49418	1
		14.594	1					10.3503	1			9.50732	1
		14.5763	1					10.3974	1			9.51212	1
		14.6883	1					10.3932	2			9.52548	1
		14.7782	2					10.3495	2			9.52771	1
		14.8109	2					10.3843	2			9.5321	1
		14.7895	1					10.3719	2			9.53807	1
		14.842	1					10.4452	1			9.54896	1
		14.8745	2					10.4012	1			9.56766	1
		14.9199	1					10.4654	2			9.56816	1
		14.8972	1					10.4802	1			9.57497	1
		14.96	1					10.5224	1			9.5856	1
		14.9717	3					10.4769	1			9.59637	1
		14.9805	1					10.5064	1			9.6205	1
		15.0145	2					10.4769	1			9.64327	1
		15.0185	1					10.5564	1			9.64919	1
		15.0326	3					10.5355	1			9.6635	1
		15.1037	1					10.5868	1			9.71772	1
		15.1134	1					10.5737	1			9.72879	1
		15.191	2					10.583	2			9.74164	1
		15.267	1					10.6503	1			9.75894	1
		15.2131	2					10.6341	1			9.76212	1
		15.2354	1					10.5979	1			9.76699	1
		15.2334	3					10.6008	1			9.79322	1
		15.2982	1					10.6038	1			9.81169	1
		15.3277	2					10.6026	2			9.83478	1
		15.3982	2					10.722	1			9.83979	1
		15.3949	2					10.7122	1			9.84333	1
		15.4042	1					10.7472	1			9.84461	1
		15.4608	3					10.7483	1			9.8626	1
		15.4773	1					10.7461	1			9.87657	1
		15.4931	1					10.7492	1			9.88281	1
		15.5118	1					10.7352	1			9.89621	1
		15.5484	1					10.7844	1			9.89814	1
		15.5981	1					10.7654	1			9.94055	1
		15.5818	1					10.7387	2			9.94474	1
		15.5463	1					10.7285	2			9.96811	1
		15.5813	2					10.8271	1			9.96904	1
		15.709	1					10.8182	1			9.98098	1
		15.7261	1					10.846	1			10.0002	1
		15.6705	1					10.8356	1			10.006	1
		15.7058	1					10.7916	1			10.0156	1
		15.7705	1					10.8396	1			10.0197	1
		15.8286	3					10.8386	2			10.0647	1
		15.8439	1					10.8652	1			10.0736	1
		15.9179	1					10.9002	1			10.0744	1
		15.9422	2					10.8885	2			10.1019	1
		15.9477	1					10.913	2			10.1082	1
		15.9807	1					10.9256	1			10.1171	1
		16.0291	1					11.0196	1			10.1605	1
		16.0183	1					11.024	1			10.1614	1
		16.0249	1					11.0432	1			10.1791	1
		16.1143	2					10.9881	1			10.1834	1
		16.1426	1					11.0316	1			10.1877	1
		16.174	1					11.023	1			10.1895	1
		16.1282	1					11.0441	1			10.2119	1
		16.1438	1					10.9858	2			10.22	1
		16.2362	1					11.0699	1			10.2326	1
		16.2092	2					11.0531	1			10.2551	1
		16.191	1					11.0688	1			10.2747	1
		16.3021	2					11.0904	1			10.2869	1
		16.2736	1					11.0686	2			10.3084	1
		16.316	1					11.0837	2			10.3202	1
		16.3279	1					11.0806	2			10.33	1
		16.34	2					11.1058	2			10.3488	1
		16.3642	2					11.1768	1			10.3503	1
		16.4036	3					11.1281	1			10.356	1
		16.4903	2					11.1162	1			10.3587	1
		16.4806	1					11.2145	1			10.3678	1
		16.4809	1					11.2101	1			10.3924	1
		16.5722	2					11.2262	1			10.3924	1
		16.5599	2					11.2259	1			10.3974	1
		16.5994	3					11.1895	1			10.4012	1
		16.6218	2					11.2079	2			10.4072	1
		16.5793	3					11.309	1			10.4452	1
		16.6859	1					11.284	1			10.4489	1
		16.6414	2					11.3103	2			10.4617	1
		16.7167	1					11.3375	1			10.4747	1
		16.762	2					11.3616	1			10.4769	1
		16.7981	1					11.3312	1			10.4769	1
		16.8856	1					11.33	1			10.4802	1
		16.8399	1					11.3732	1			10.4986	1
		16.9587	1					11.317	3			10.5064	1
		16.9729	2					11.3932	1			10.5209	1
		17.163	3					11.4042	1			10.5224	1
		17.1894	1					11.3911	2			10.5355	1
		17.2887	1					11.4036	2			10.5421	1
		17.2656	2					11.4532	1			10.5499	1
		17.2724	2					11.4423	1			10.5564	1
		17.2546	2					11.4995	1			10.5737	1
		17.2602	3					11.4441	1			10.5868	1
		17.3262	1					11.4953	1			10.5979	1
		17.3208	2					11.4943	1			10.6008	1
		17.322	1					11.4965	2			10.6038	1
		17.2982	1					11.5601	1			10.613	1
		17.4306	1					11.5253	1			10.6253	1
		17.5197	3					11.524	1			10.6305	1
		17.5428	2					11.5394	2			10.6341	1
		17.5373	1					11.5382	2			10.6503	1
		17.6819	2					11.6062	1			10.688	1
		17.7288	2					11.6032	1			10.7122	1
		17.7659	3					11.6353	1			10.7122	1
		17.7629	2					11.5803	2			10.722	1
		17.7885	2					11.6256	2			10.7303	1
		17.8063	1					11.5977	2			10.7352	1
		17.8297	3					11.6641	2			10.7461	1
		17.9156	1					11.6508	2			10.7472	1
		17.8867	1					11.6453	2			10.7483	1
		17.9428	1					11.7364	1			10.7492	1
		18.0588	2					11.71	1			10.7654	1
		18.0249	3					11.7329	1			10.7693	1
		18.0985	2					11.7276	2			10.7804	1
		18.1142	1					11.707	2			10.7844	1
		18.2307	3					11.7012	2			10.7916	1
		18.2077	3					11.7745	1			10.8034	1
		18.2733	2					11.8166	1			10.8113	1
		18.2913	2					11.8072	1			10.8182	1
		18.3506	1					11.8169	1			10.8271	1
		18.3539	2					11.8935	1			10.8356	1
		18.3801	1					11.8699	1			10.8396	1
		18.5129	1					11.8806	1			10.846	1
		18.5261	2					11.8569	1			10.8652	1
		18.6334	2					11.8883	2			10.8751	1
		18.6845	1					11.9446	1			10.8978	1
		18.7243	1					11.9243	1			10.9002	1
		18.8274	1					11.9019	2			10.9256	1
		18.957	1					11.9145	3			10.9412	1
		19.0082	3					11.9981	1			10.9876	1
		19.0752	1					12.0061	1			10.9881	1
		19.1512	2					11.9665	1			10.9982	1
		19.1722	2					11.9952	2			11.0196	1
		19.1678	1					12.0122	2			11.023	1
		19.2303	2					11.9685	2			11.024	1
		19.2931	3					11.9873	2			11.0316	1
		19.2441	1					12.0411	1			11.0432	1
		19.2908	2					12.0835	1			11.0441	1
		19.3502	1					12.114	1			11.0531	1
		19.3107	2					12.1681	1			11.0571	1
		19.3823	1					12.2191	1			11.0584	1
		19.3989	1					12.2324	1			11.0688	1
		19.434	2					12.2343	2			11.0699	1
		19.5485	2					12.3473	1			11.0904	1
		19.615	1					12.3114	1			11.1113	1
		19.6221	1					12.2929	2			11.1162	1
		19.6942	1					12.3197	2			11.1281	1
		19.6829	3					12.3874	1			11.1535	1
		19.6973	2					12.3833	1			11.1654	1
		19.734	2					12.354	1			11.1722	1
		19.7019	1					12.3873	1			11.1768	1
		19.7816	1					12.4236	1			11.1895	1
		19.8016	2					12.4263	1			11.2101	1
		19.8258	2					12.4399	1			11.2145	1
		19.8735	3					12.4525	1			11.2259	1
		19.9124	1					12.4428	2			11.2262	1
		19.9964	1					12.4165	2			11.2482	1
		19.965	1					12.497	1			11.284	1
		19.9807	1					12.5055	1			11.309	1
		20.0165	2					12.5234	1			11.33	1
		20.0332	1					12.5002	2			11.3312	1
		20.2742	1					12.5687	1			11.3375	1
		20.539	3					12.5487	1			11.3392	1
		20.7292	1					12.5757	1			11.3614	1
		20.8837	2					12.5758	2			11.3616	1
		20.9881	2					12.6668	1			11.3732	1
		20.9378	3					12.6404	1			11.3734	1
		21.1679	2					12.64	1			11.3738	1
		21.4703	1					12.6475	1			11.3932	1
		21.6042	2					12.6132	1			11.4042	1
		21.805	2					12.6375	1			11.4332	1
		22.1012	2					12.6512	1			11.4423	1
		22.6647	2					12.655	1			11.4441	1
		22.6207	1					12.7355	1			11.4532	1
		22.9627	1					12.7013	1			11.4878	1
		23.1922	1					12.695	2			11.4943	1
		23.2582	2					12.7694	1			11.4953	1
		23.7258	1					12.7683	1			11.4995	1
		23.8018	3					12.803	1			11.5039	1
		24.8408	2					12.7678	1			11.5117	1
		24.8853	1					12.7461	2			11.524	1
		25.6474	3					12.7525	2			11.5253	1
		25.7115	1					12.84	1			11.5277	1
		26.5905	1					12.8157	1			11.5568	1
		27.4777	1					12.8648	2			11.5571	1
		29.4023	1					12.8222	2			11.5579	1
		31.1925	1					12.9312	1			11.5601	1
		32.1288	1					12.9307	2			11.5918	1
								12.9971	1			11.6032	1
								12.9497	1			11.6062	1
								12.9978	1			11.6192	1
								12.9622	2			11.6237	1
								13.0162	1			11.6353	1
								13.0516	1			11.6808	1
								13.0548	1			11.6821	1
								13.0295	1			11.6833	1
								13.1122	1			11.6955	1
								13.0723	1			11.6956	1
								13.1088	1			11.7035	1
								13.125	1			11.7093	1
								13.1175	2			11.71	1
								13.1455	1			11.7163	1
								13.1885	1			11.7329	1
								13.1415	2			11.7364	1
								13.2321	2			11.7426	1
								13.2407	2			11.7665	1
								13.2451	2			11.7732	1
								13.2609	1			11.7745	1
								13.284	1			11.7916	1
								13.3045	1			11.8072	1
								13.3173	3			11.8166	1
								13.3475	1			11.8169	1
								13.3357	1			11.8521	1
								13.3419	1			11.8569	1
								13.3443	1			11.8699	1
								13.3489	2			11.8806	1
								13.347	2			11.8875	1
								13.3471	2			11.8935	1
								13.414	1			11.9243	1
								13.4543	1			11.9446	1
								13.4188	1			11.9456	1
								13.4291	1			11.9665	1
								13.4447	2			11.9782	1
								13.4378	2			11.9847	1
								13.4593	1			11.9899	1
								13.4751	1			11.9981	1
								13.4773	1			12.0061	1
								13.4885	1			12.0411	1
								13.4956	2			12.0835	1
								13.5167	2			12.0928	1
								13.4629	2			12.1062	1
								13.4951	3			12.114	1
								13.6241	1			12.1468	1
								13.6189	1			12.1681	1
								13.6202	1			12.1805	1
								13.6179	1			12.2003	1
								13.6009	3			12.2191	1
								13.6752	1			12.2256	1
								13.662	1			12.2324	1
								13.7005	2			12.2552	1
								13.7803	1			12.2601	1
								13.7511	1			12.2932	1
								13.7283	2			12.3114	1
								13.759	2			12.3115	1
								13.8	1			12.3473	1
								13.7937	1			12.354	1
								13.8144	1			12.3833	1
								13.8286	1			12.3855	1
								13.79	1			12.3873	1
								13.8362	1			12.3874	1
								13.8258	1			12.4236	1
								13.842	3			12.4263	1
								13.8855	1			12.4284	1
								13.8781	1			12.4399	1
								13.8481	3			12.4525	1
								13.9326	1			12.4847	1
								13.9193	1			12.4913	1
								13.9414	1			12.4946	1
								13.9245	1			12.497	1
								13.912	2			12.5055	1
								13.9717	2			12.5178	1
								13.9243	2			12.5234	1
								14.0223	2			12.5487	1
								14.0694	1			12.5687	1
								14.0879	2			12.5757	1
								14.1171	2			12.5774	1
								14.1057	2			12.5776	1
								14.2056	1			12.5818	1
								14.195	1			12.6132	1
								14.2081	1			12.6375	1
								14.1869	2			12.64	1
								14.2608	3			12.6404	1
								14.3425	1			12.6422	1
								14.3505	1			12.6475	1
								14.3051	1			12.6512	1
								14.3633	1			12.655	1
								14.3158	1			12.6668	1
								14.3412	1			12.6977	1
								14.3405	1			12.7013	1
								14.3578	1			12.7184	1
								14.3645	2			12.7355	1
								14.3056	2			12.7615	1
								14.4039	1			12.7678	1
								14.3681	1			12.7683	1
								14.3707	2			12.7694	1
								14.3801	2			12.803	1
								14.477	1			12.8036	1
								14.4802	2			12.8048	1
								14.4484	2			12.8063	1
								14.5562	1			12.8157	1
								14.5398	1			12.84	1
								14.5586	1			12.9045	1
								14.5199	1			12.9312	1
								14.5179	1			12.9497	1
								14.5119	2			12.968	1
								14.5574	3			12.9971	1
								14.5246	3			12.9978	1
								14.6177	1			13.016	1
								14.6173	1			13.0162	1
								14.573	2			13.0235	1
								14.562	2			13.0295	1
								14.6739	1			13.0516	1
								14.6794	2			13.0548	1
								14.7293	1			13.0618	1
								14.7024	1			13.0723	1
								14.7225	2			13.1088	1
								14.7906	1			13.1122	1
								14.7726	1			13.1236	1
								14.8016	1			13.125	1
								14.7844	1			13.1455	1
								14.7638	1			13.1809	1
								14.8287	1			13.1885	1
								14.8794	1			13.2609	1
								14.8413	1			13.284	1
								14.9033	1			13.2846	1
								14.9282	1			13.2869	1
								14.901	1			13.3035	1
								14.9078	1			13.3045	1
								15.0016	1			13.3202	1
								14.9669	1			13.3219	1
								14.9598	1			13.3357	1
								14.9528	2			13.3365	1
								14.9676	2			13.3419	1
								15.009	3			13.3443	1
								15.0484	1			13.3475	1
								15.0733	2			13.4125	1
								15.0648	2			13.414	1
								15.0608	2			13.4188	1
								15.1073	1			13.4291	1
								15.1398	1			13.4392	1
								15.0903	2			13.4543	1
								15.1566	1			13.4593	1
								15.1511	1			13.4751	1
								15.2029	1			13.4773	1
								15.1889	2			13.4885	1
								15.179	3			13.5496	1
								15.2468	1			13.5744	1
								15.2717	1			13.5779	1
								15.3136	1			13.6179	1
								15.336	1			13.6189	1
								15.3314	1			13.6202	1
								15.2913	3			13.6241	1
								15.4043	1			13.6278	1
								15.3784	1			13.6396	1
								15.3752	1			13.662	1
								15.3458	2			13.6639	1
								15.4129	1			13.6752	1
								15.4228	1			13.7281	1
								15.4062	1			13.7511	1
								15.446	1			13.7803	1
								15.4195	2			13.79	1
								15.4151	2			13.7911	1
								15.4427	2			13.7937	1
								15.5276	1			13.7945	1
								15.4962	1			13.7951	1
								15.5013	1			13.8	1
								15.4886	1			13.8144	1
								15.4709	1			13.8155	1
								15.4948	1			13.8234	1
								15.4895	1			13.8258	1
								15.5314	1			13.8286	1
								15.5513	1			13.8362	1
								15.5918	2			13.8524	1
								15.6629	1			13.8623	1
								15.6456	2			13.8781	1
								15.6582	2			13.8855	1
								15.6599	2			13.9047	1
								15.6388	3			13.9193	1
								15.6893	1			13.9245	1
								15.7286	1			13.9326	1
								15.6744	2			13.9414	1
								15.7518	1			13.9441	1
								15.7595	1			13.9465	1
								15.771	1			13.9958	1
								15.8256	1			14.0004	1
								15.8266	1			14.0048	1
								15.8423	1			14.0471	1
								15.8501	1			14.0694	1
								15.8412	1			14.0863	1
								15.8013	2			14.0879	1
								15.854	3			14.0944	1
								15.8665	1			14.1387	1
								15.923	1			14.1496	1
								15.9199	1			14.195	1
								15.913	3			14.2056	1
								15.9613	2			14.2081	1
								16.0417	1			14.2495	1
								16.0234	2			14.2619	1
								16.0757	3			14.2634	1
								16.0846	3			14.2836	1
								16.1804	1			14.3051	1
								16.1931	2			14.3158	1
								16.1895	2			14.3405	1
								16.2657	1			14.3412	1
								16.2509	1			14.3425	1
								16.2623	1			14.3505	1
								16.3061	2			14.3578	1
								16.2508	2			14.3614	1
								16.366	1			14.3633	1
								16.3539	2			14.3681	1
								16.3478	2			14.3847	1
								16.409	1			14.4039	1
								16.4288	1			14.4052	1
								16.4189	2			14.4424	1
								16.5059	1			14.4527	1
								16.4936	1			14.4633	1
								16.4753	2			14.477	1
								16.4606	3			14.4874	1
								16.5537	1			14.503	1
								16.5155	3			14.5179	1
								16.576	1			14.5199	1
								16.6188	1			14.5398	1
								16.6291	1			14.5562	1
								16.6353	1			14.5586	1
								16.6161	3			14.5682	1
								16.6899	1			14.5763	1
								16.6697	1			14.594	1
								16.6525	2			14.5958	1
								16.6905	2			14.6173	1
								16.6495	3			14.6177	1
								16.7198	1			14.654	1
								16.7164	2			14.6561	1
								16.7279	2			14.6739	1
								16.7976	1			14.6883	1
								16.7924	2			14.7024	1
								16.824	2			14.7247	1
								16.9161	1			14.7293	1
								16.9309	1			14.7638	1
								16.9538	1			14.7726	1
								16.9512	2			14.7844	1
								16.9897	1			14.7895	1
								17.0065	1			14.7906	1
								16.9821	1			14.8016	1
								17.0214	1			14.8287	1
								16.9872	2			14.8413	1
								16.963	2			14.842	1
								16.9698	3			14.8794	1
								17.0427	1			14.8972	1
								17.0579	1			14.901	1
								17.0331	2			14.9033	1
								17.065	2			14.9078	1
								17.1568	1			14.9199	1
								17.1894	1			14.9282	1
								17.1738	1			14.9598	1
								17.201	3			14.96	1
								17.2598	1			14.9669	1
								17.2431	1			14.97	1
								17.2546	2			14.9805	1
								17.3327	1			15.0016	1
								17.3023	3			15.0185	1
								17.4037	2			15.0484	1
								17.3972	2			15.0545	1
								17.3811	3			15.0551	1
								17.4369	1			15.0639	1
								17.4548	1			15.0859	1
								17.4799	1			15.1037	1
								17.4698	1			15.1073	1
								17.4507	2			15.1123	1
								17.4293	2			15.1134	1
								17.644	1			15.1398	1
								17.6642	3			15.1511	1
								17.6887	1			15.1566	1
								17.7258	1			15.175	1
								17.6976	3			15.2029	1
								17.8093	1			15.2354	1
								17.753	1			15.2468	1
								17.7934	2			15.267	1
								17.7615	2			15.2717	1
								17.89	1			15.2835	1
								17.8863	1			15.2982	1
								17.8983	2			15.3136	1
								17.9325	3			15.3142	1
								17.9462	2			15.3314	1
								18.012	1			15.336	1
								18.0811	1			15.3752	1
								18.1156	1			15.3784	1
								18.0747	3			15.4042	1
								18.1558	2			15.4043	1
								18.1832	2			15.4062	1
								18.2254	1			15.4129	1
								18.2599	2			15.4228	1
								18.2075	3			15.4245	1
								18.3072	3			15.446	1
								18.3576	1			15.4621	1
								18.3528	1			15.4709	1
								18.4534	1			15.4773	1
								18.4338	1			15.4886	1
								18.4596	1			15.4895	1
								18.4042	3			15.4931	1
								18.4695	3			15.4948	1
								18.5654	1			15.4962	1
								18.5423	1			15.5013	1
								18.5766	2			15.5118	1
								18.5291	2			15.5276	1
								18.6016	2			15.5314	1
								18.658	1			15.5463	1
								18.6624	2			15.5484	1
								18.6854	3			15.5513	1
								18.7726	1			15.5818	1
								18.7306	1			15.5981	1
								18.776	2			15.6629	1
								18.8157	1			15.6705	1
								18.8414	2			15.6893	1
								18.7974	2			15.7058	1
								18.8965	1			15.709	1
								18.8877	1			15.7261	1
								19.0553	1			15.7286	1
								19.0603	1			15.7518	1
								19.0797	2			15.7518	1
								19.0915	3			15.7595	1
								19.1525	1			15.7705	1
								19.1242	1			15.771	1
								19.1516	2			15.8085	1
								19.1482	2			15.8256	1
								19.1975	1			15.8266	1
								19.234	2			15.8412	1
								19.2913	2			15.8423	1
								19.3582	3			15.8439	1
								19.4464	1			15.8501	1
								19.5207	1			15.8665	1
								19.5012	2			15.9179	1
								19.5992	1			15.9196	1
								19.6304	1			15.9199	1
								19.5661	1			15.9226	1
								19.6057	2			15.923	1
								19.6839	2			15.9477	1
								19.6352	2			15.9807	1
								19.7762	2			15.9963	1
								19.8261	1			16.0183	1
								20.0124	1			16.0249	1
								20.0502	3			16.0291	1
								20.1011	1			16.0417	1
								20.1732	3			16.0496	1
								20.2477	1			16.0569	1
								20.248	1			16.0603	1
								20.3053	1			16.1054	1
								20.3866	1			16.1282	1
								20.3958	3			16.1426	1
								20.5281	1			16.1438	1
								20.4786	1			16.174	1
								20.5068	1			16.1804	1
								20.5292	1			16.191	1
								20.5225	2			16.1956	1
								20.5454	1			16.2331	1
								20.5696	2			16.2362	1
								20.7745	1			16.2509	1
								20.7805	3			16.2623	1
								20.9698	1			16.2657	1
								20.9683	3			16.2736	1
								20.9665	3			16.2843	1
								21.2349	1			16.316	1
								21.421	1			16.3279	1
								21.3972	2			16.366	1
								21.487	1			16.409	1
								21.466	1			16.4288	1
								21.4984	1			16.4806	1
								21.4518	2			16.4809	1
								21.5598	1			16.4936	1
								21.5212	2			16.5059	1
								21.5858	1			16.5537	1
								21.6714	1			16.576	1
								21.7747	3			16.6188	1
								21.8766	1			16.6291	1
								21.8918	2			16.6353	1
								21.8477	2			16.6697	1
								21.9518	1			16.6807	1
								21.9765	2			16.6859	1
								22.0481	1			16.6899	1
								22.2085	2			16.7054	1
								22.2382	1			16.7167	1
								22.2943	1			16.7198	1
								22.3402	1			16.7976	1
								22.2975	2			16.7981	1
								22.3711	1			16.8399	1
								22.5358	1			16.8856	1
								22.5435	1			16.9161	1
								22.5493	1			16.9309	1
								22.5713	1			16.9538	1
								22.7976	2			16.9587	1
								22.937	1			16.9819	1
								23.2212	3			16.9821	1
								23.2655	3			16.9897	1
								23.3585	1			17.0065	1
								23.5538	1			17.0214	1
								23.5741	3			17.0427	1
								24.0573	2			17.0579	1
								24.0514	3			17.0889	1
								24.2135	3			17.1568	1
								24.3599	1			17.1738	1
								24.5042	2			17.1894	1
								24.7882	1			17.1894	1
								24.8887	1			17.2431	1
								24.8689	2			17.2598	1
								26.005	1			17.2887	1
								26.0549	1			17.2922	1
								26.6606	1			17.2982	1
								28.2667	1			17.322	1
								28.2324	2			17.3262	1
								29.9428	1			17.3327	1
								32.1311	2			17.4306	1
												17.4369	1
												17.4548	1
												17.4698	1
												17.4799	1
												17.5373	1
												17.644	1
												17.6887	1
												17.7258	1
												17.753	1
												17.8063	1
												17.8093	1
												17.8569	1
												17.8647	1
												17.8863	1
												17.8867	1
												17.89	1
												17.9156	1
												17.9334	1
												17.9428	1
												18.012	1
												18.0309	1
												18.0389	1
												18.0811	1
												18.1142	1
												18.1156	1
												18.128	1
												18.2254	1
												18.3506	1
												18.3528	1
												18.3576	1
												18.3801	1
												18.4338	1
												18.4515	1
												18.4534	1
												18.4596	1
												18.5129	1
												18.5423	1
												18.5654	1
												18.658	1
												18.6845	1
												18.7243	1
												18.7306	1
												18.7726	1
												18.8157	1
												18.8274	1
												18.8877	1
												18.89	1
												18.8965	1
												18.957	1
												19.0553	1
												19.0603	1
												19.0752	1
												19.1242	1
												19.1525	1
												19.1678	1
												19.1975	1
												19.2441	1
												19.3502	1
												19.3823	1
												19.3989	1
												19.4186	1
												19.4464	1
												19.5207	1
												19.5661	1
												19.5992	1
												19.615	1
												19.6221	1
												19.6304	1
												19.6942	1
												19.7019	1
												19.7816	1
												19.8261	1
												19.8912	1
												19.9124	1
												19.965	1
												19.9807	1
												19.9964	1
												20.0124	1
												20.0332	1
												20.1011	1
												20.1691	1
												20.2477	1
												20.248	1
												20.2742	1
												20.3053	1
												20.3391	1
												20.3866	1
												20.4786	1
												20.5068	1
												20.5127	1
												20.5281	1
												20.5292	1
												20.5454	1
												20.7292	1
												20.7745	1
												20.8899	1
												20.9698	1
												21.193	1
												21.2349	1
												21.421	1
												21.466	1
												21.4703	1
												21.487	1
												21.4984	1
												21.5598	1
												21.5858	1
												21.593	1
												21.6342	1
												21.6714	1
												21.8766	1
												21.9518	1
												22.0481	1
												22.2382	1
												22.2943	1
												22.3402	1
												22.3711	1
												22.5358	1
												22.5435	1
												22.5493	1
												22.5713	1
												22.6207	1
												22.937	1
												22.9627	1
												23.1922	1
												23.2574	1
												23.3585	1
												23.5538	1
												23.7258	1
												24.3599	1
												24.7882	1
												24.8853	1
												24.8887	1
												25.7115	1
												26.005	1
												26.0549	1
												26.5905	1
												26.6606	1
												27.4777	1
												28.2667	1
												29.4023	1
												29.9428	1
												31.1925	1
												32.1288	1
												5.85034	2
												7.03434	2
												7.75038	2
												7.76678	2
												7.8717	2
												7.90165	2
												7.97942	2
												7.99977	2
												8.04472	2
												8.20002	2
												8.33273	2
												8.35227	2
												8.48784	2
												8.60663	2
												8.69169	2
												8.76153	2
												8.83792	2
												8.98661	2
												9.11682	2
												9.18766	2
												9.37136	2
												9.40635	2
												9.4887	2
												9.51699	2
												9.51848	2
												9.52315	2
												9.52525	2
												9.59778	2
												9.61403	2
												9.64975	2
												9.71679	2
												9.73254	2
												9.73438	2
												9.74453	2
												9.7457	2
												9.83946	2
												9.93515	2
												9.9616	2
												10.0164	2
												10.2266	2
												10.2321	2
												10.3495	2
												10.3719	2
												10.3843	2
												10.3932	2
												10.4654	2
												10.5045	2
												10.5275	2
												10.583	2
												10.6026	2
												10.7285	2
												10.7387	2
												10.7779	2
												10.8315	2
												10.8386	2
												10.8414	2
												10.8795	2
												10.8885	2
												10.913	2
												10.9858	2
												11.0686	2
												11.0806	2
												11.0837	2
												11.1058	2
												11.2001	2
												11.2079	2
												11.222	2
												11.3103	2
												11.3907	2
												11.3911	2
												11.4036	2
												11.4555	2
												11.4781	2
												11.4965	2
												11.5108	2
												11.5382	2
												11.5394	2
												11.5531	2
												11.5621	2
												11.5803	2
												11.5977	2
												11.6256	2
												11.6453	2
												11.6494	2
												11.6508	2
												11.6641	2
												11.7012	2
												11.7054	2
												11.707	2
												11.7276	2
												11.8039	2
												11.8209	2
												11.8751	2
												11.8883	2
												11.9019	2
												11.9685	2
												11.9873	2
												11.9933	2
												11.9952	2
												11.9969	2
												12.0122	2
												12.03	2
												12.0901	2
												12.0917	2
												12.1386	2
												12.1655	2
												12.2343	2
												12.2635	2
												12.2929	2
												12.3197	2
												12.3201	2
												12.3425	2
												12.3484	2
												12.3499	2
												12.4165	2
												12.4174	2
												12.4428	2
												12.4678	2
												12.5002	2
												12.5217	2
												12.5263	2
												12.5718	2
												12.5758	2
												12.5967	2
												12.695	2
												12.7038	2
												12.7461	2
												12.7525	2
												12.7573	2
												12.7943	2
												12.8149	2
												12.8222	2
												12.8415	2
												12.8648	2
												12.9104	2
												12.9307	2
												12.9344	2
												12.9541	2
												12.9622	2
												12.9664	2
												13.0898	2
												13.0991	2
												13.1175	2
												13.1415	2
												13.2041	2
												13.2321	2
												13.2326	2
												13.2407	2
												13.2451	2
												13.263	2
												13.275	2
												13.3104	2
												13.347	2
												13.3471	2
												13.3489	2
												13.4376	2
												13.4378	2
												13.4401	2
												13.4447	2
												13.4494	2
												13.4629	2
												13.4816	2
												13.4956	2
												13.5167	2
												13.5403	2
												13.5586	2
												13.6984	2
												13.7005	2
												13.7283	2
												13.759	2
												13.8421	2
												13.9083	2
												13.912	2
												13.9243	2
												13.9717	2
												14.0223	2
												14.0501	2
												14.0717	2
												14.0879	2
												14.1057	2
												14.1171	2
												14.1573	2
												14.1869	2
												14.236	2
												14.2362	2
												14.3056	2
												14.3136	2
												14.3353	2
												14.3522	2
												14.3645	2
												14.3707	2
												14.3801	2
												14.4471	2
												14.4484	2
												14.4802	2
												14.5119	2
												14.562	2
												14.573	2
												14.5972	2
												14.6794	2
												14.7225	2
												14.7782	2
												14.8109	2
												14.8745	2
												14.9014	2
												14.9528	2
												14.9676	2
												15.0145	2
												15.0608	2
												15.0648	2
												15.0733	2
												15.0903	2
												15.1194	2
												15.1427	2
												15.1889	2
												15.191	2
												15.2131	2
												15.3277	2
												15.3458	2
												15.3949	2
												15.3982	2
												15.4151	2
												15.4195	2
												15.4427	2
												15.5813	2
												15.5918	2
												15.6182	2
												15.6456	2
												15.6582	2
												15.6599	2
												15.6744	2
												15.8013	2
												15.9422	2
												15.9613	2
												16.0217	2
												16.0234	2
												16.1143	2
												16.1166	2
												16.1895	2
												16.1931	2
												16.2092	2
												16.2508	2
												16.3021	2
												16.3061	2
												16.34	2
												16.3478	2
												16.3539	2
												16.3642	2
												16.4189	2
												16.438	2
												16.4753	2
												16.4903	2
												16.5599	2
												16.5722	2
												16.6218	2
												16.6414	2
												16.6525	2
												16.6905	2
												16.7164	2
												16.7279	2
												16.7402	2
												16.7597	2
												16.762	2
												16.7924	2
												16.824	2
												16.8337	2
												16.9512	2
												16.963	2
												16.9729	2
												16.9872	2
												17.0331	2
												17.065	2
												17.2546	2
												17.2546	2
												17.2656	2
												17.2724	2
												17.3208	2
												17.3972	2
												17.4037	2
												17.4293	2
												17.4507	2
												17.4795	2
												17.5428	2
												17.6819	2
												17.7288	2
												17.7615	2
												17.7629	2
												17.7885	2
												17.7934	2
												17.8281	2
												17.8983	2
												17.8987	2
												17.9462	2
												17.977	2
												18.0588	2
												18.0985	2
												18.1558	2
												18.1832	2
												18.2599	2
												18.2733	2
												18.2913	2
												18.3539	2
												18.5261	2
												18.5291	2
												18.5766	2
												18.6016	2
												18.6334	2
												18.6624	2
												18.776	2
												18.7974	2
												18.8414	2
												18.98	2
												19.0797	2
												19.1482	2
												19.1512	2
												19.1516	2
												19.1722	2
												19.2303	2
												19.234	2
												19.2908	2
												19.2913	2
												19.3107	2
												19.434	2
												19.5012	2
												19.5485	2
												19.6057	2
												19.6352	2
												19.6839	2
												19.6973	2
												19.734	2
												19.7762	2
												19.8016	2
												19.8258	2
												20.0165	2
												20.5225	2
												20.5696	2
												20.8837	2
												20.9881	2
												21.1679	2
												21.3972	2
												21.4518	2
												21.5212	2
												21.6042	2
												21.805	2
												21.8477	2
												21.8918	2
												21.9765	2
												22.1012	2
												22.1634	2
												22.2085	2
												22.2975	2
												22.6647	2
												22.7976	2
												23.2582	2
												23.4794	2
												24.0573	2
												24.5042	2
												24.8408	2
												24.8689	2
												28.2324	2
												28.8205	2
												32.1311	2
												7.42427	3
												8.47036	3
												8.4967	3
												8.89342	3
												8.91783	3
												10.0299	3
												10.8158	3
												10.9765	3
												11.252	3
												11.2675	3
												11.317	3
												11.9145	3
												12.2888	3
												12.2997	3
												13.2079	3
												13.3173	3
												13.4951	3
												13.6009	3
												13.7314	3
												13.842	3
												13.8481	3
												14.2608	3
												14.5246	3
												14.5574	3
												14.8776	3
												14.9367	3
												14.9594	3
												14.9667	3
												14.9693	3
												14.9717	3
												15.009	3
												15.0326	3
												15.179	3
												15.2334	3
												15.2913	3
												15.4608	3
												15.6388	3
												15.8286	3
												15.854	3
												15.8924	3
												15.913	3
												15.9419	3
												16.0757	3
												16.0846	3
												16.4036	3
												16.4606	3
												16.5155	3
												16.5793	3
												16.593	3
												16.5994	3
												16.6161	3
												16.6495	3
												16.9698	3
												17.163	3
												17.201	3
												17.2602	3
												17.3023	3
												17.3811	3
												17.5197	3
												17.6642	3
												17.6976	3
												17.7659	3
												17.8297	3
												17.9325	3
												18.0249	3
												18.0747	3
												18.2075	3
												18.2077	3
												18.2307	3
												18.3072	3
												18.4042	3
												18.4134	3
												18.4695	3
												18.6432	3
												18.6854	3
												19.0082	3
												19.0915	3
												19.2931	3
												19.3582	3
												19.6037	3
												19.6829	3
												19.8735	3
												20.0502	3
												20.1732	3
												20.3224	3
												20.3958	3
												20.539	3
												20.7805	3
												20.9378	3
												20.9665	3
												20.9683	3
												21.7747	3
												22.7444	3
												23.2212	3
												23.2655	3
												23.5741	3
												23.8018	3
												24.0514	3
												24.2135	3
												25.6474	3
												Length [um]	number of rings
												x	y

## Sheet: All Histogramm
	t = 0			t=3			t=6			t = 9			t=24
	Length [um]	number of rings		Length [um]	number of rings		Length [um]	number of rings		Length [um]	number of rings		Length [um]	number of rings
	1.53265	1		1.50284	1		1.53463	1		1.55055	1		1.71073	1
	1.54873	1		1.52281	1		1.66677	1		1.56276	1		1.72306	1
	1.59258	1		1.53874	1		1.71251	1		1.66549	1		1.7285	1		Klasse	Häufigkeit
	1.62259	1		1.57453	1		1.74501	1		1.66698	1		1.7336	1		1	1030
	1.64463	1		1.5876	1		1.7511	1		1.70949	1		1.75837	1		2	46
	1.64928	1		1.60258	1		1.88554	1		1.70972	2		1.8406	1		3	3
	1.65102	1		1.61424	1		1.89658	1		1.7183	1		1.91508	1		und größer	0
	1.65297	1		1.63052	1		1.94617	1		1.76409	1		1.98093	1
	1.65577	1		1.64265	1		1.97975	1		1.79778	1		2.01688	1
	1.65944	1		1.66456	1		2.11207	1		1.87244	1		2.10446	1		Klasse	Häufigkeit
	1.70127	1		1.66744	1		2.13911	1		1.88423	1		2.11664	1		1	1002
	1.71419	1		1.66821	1		2.19027	1		1.91572	1		2.14601	1		2	133
	1.72707	1		1.68588	1		2.21012	1		1.91793	1		2.18755	1		3	9
	1.72959	1		1.6985	1		2.22666	1		1.983	1		2.2977	1		und größer	0
	1.7298	1		1.70748	1		2.22742	1		1.99864	1		2.40687	1
	1.73214	1		1.70938	1		2.25822	1		2.01977	1		2.48285	1
	1.73593	1		1.7153	1		2.31767	1		2.05951	1		2.60959	1
	1.77067	1		1.74719	1		2.33787	1		2.06248	2		2.75713	1
	1.78122	1		1.76321	1		2.36594	1		2.09894	1		2.80772	1
	1.80416	1		1.7897	1		2.39379	1		2.11983	1		2.93609	1
	1.80996	1		1.79883	1		2.50634	1		2.14646	1		2.96316	1
	1.84151	1		1.82411	1		2.51317	1		2.29627	1		2.97256	1
	1.845	1		1.83713	1		2.54134	1		2.3668	1		3.02099	1		Klasse	Häufigkeit
	1.87192	1		1.86501	1		2.54986	1		2.43145	1		3.09596	1		1	861
	1.90102	1		1.91277	1		2.55835	1		2.4345	1		3.09888	1		2	205
	1.90792	1		1.91583	1		2.58255	1		2.48973	2		3.10528	1		3	25
	1.91171	1		1.92577	1		2.58497	1		2.50596	1		3.16576	1		und größer	0
	1.92189	1		1.96182	1		2.62901	1		2.50685	1		3.17848	1
	1.93281	1		1.96893	1		2.6429	1		2.55816	1		3.23875	1
	1.97086	1		1.9722	1		2.68625	1		2.62193	1		3.41545	1
	1.98408	1		1.97261	1		2.69736	1		2.66351	1		3.46187	1
	1.98903	1		1.97374	1		2.70379	1		2.68813	1		3.47456	1
	1.99809	1		2.00711	1		2.73224	1		2.76307	1		3.68746	1
	2.00409	1		2.00727	1		2.74557	1		2.82643	1		3.72825	1
	2.01066	1		2.01922	1		2.74814	1		2.83909	1		3.74758	1		Klasse	Häufigkeit
	2.01838	1		2.0456	1		2.75445	1		2.90932	1		3.77569	1		1	603
	2.02889	1		2.05064	1		2.78753	1		2.91296	1		3.96045	1		2	139
	2.03128	1		2.05183	1		2.7885	1		2.92918	1		3.97634	1		3	18
	2.04319	1		2.0559	1		2.82029	1		2.93791	1		4.1006	1		und größer	0
	2.05214	1		2.05642	1		2.84241	1		2.94391	1		4.17616	1
	2.07171	1		2.05682	1		2.88944	1		2.96907	1		4.34691	1
	2.07185	1		2.06541	1		2.89341	1		2.98827	1		4.3948	1
	2.07669	1		2.08482	1		2.95474	1		3.05811	1		4.40145	1
	2.08451	1		2.09053	1		2.98699	1		3.06834	1		4.41783	1		Klasse	Häufigkeit
	2.08701	1		2.09465	1		2.99231	1		3.09239	1		4.42779	1		1	970
	2.09634	1		2.09705	1		2.99941	1		3.10224	1		4.49141	1		2	362
	2.0995	1		2.12253	1		3.01143	1		3.11243	2		4.52124	1		3	100
	2.12035	1		2.13703	2		3.01949	1		3.16325	1		4.55503	1		und größer	0
	2.13383	1		2.13908	1		3.03262	1		3.1935	2		4.60869	1
	2.13485	1		2.1418	2		3.05839	1		3.23387	1		4.66757	1
	2.13764	1		2.14933	1		3.13197	1		3.2735	1		4.74255	1
	2.13951	1		2.15056	1		3.14069	1		3.38056	1		4.7716	1
	2.13952	1		2.1583	1		3.14243	1		3.39554	1		4.80553	1
	2.13971	1		2.15991	1		3.14957	1		3.45493	1		4.87039	1
	2.1409	1		2.16415	1		3.17376	1		3.47724	1		4.87749	1
	2.14104	1		2.18052	1		3.17459	1		3.48094	1		4.87879	1
	2.15522	1		2.18736	1		3.18592	1		3.5518	1		4.89062	1
	2.16394	1		2.22546	1		3.19517	1		3.58771	1		4.89373	1
	2.1699	1		2.24147	1		3.19887	1		3.61958	1		4.91399	1
	2.17306	1		2.26945	1		3.21185	1		3.63963	1		4.99128	1
	2.17783	1		2.29951	1		3.22598	1		3.66861	1		5.00754	1
	2.18029	1		2.3074	1		3.26584	1		3.72553	1		5.03053	1
	2.18324	1		2.31095	1		3.2738	1		3.7446	1		5.11844	1
	2.18574	1		2.3128	1		3.29971	1		3.77198	1		5.12549	1
	2.18868	1		2.32893	1		3.30273	1		3.78275	1		5.17872	1
	2.18876	1		2.32899	1		3.31314	1		3.85814	1		5.22745	1
	2.19313	1		2.34342	1		3.32507	1		3.8642	1		5.27624	1
	2.19933	1		2.3467	1		3.32509	1		3.89069	1		5.34518	1
	2.20381	1		2.37155	1		3.34204	1		3.91441	1		5.3835	1
	2.20583	1		2.37357	1		3.34882	1		3.93597	1		5.43726	1
	2.21529	1		2.38034	1		3.35229	1		3.97183	1		5.51616	1
	2.21698	1		2.3911	1		3.35854	1		3.98123	1		5.53571	1
	2.23286	1		2.39235	1		3.36453	1		4.00592	1		5.64371	1
	2.23525	1		2.3962	1		3.38125	1		4.04339	1		5.65697	1
	2.25185	1		2.41828	1		3.38367	1		4.0655	1		5.6697	1
	2.26201	1		2.42112	1		3.39067	1		4.08567	1		5.76764	1
	2.26698	1		2.42516	1		3.39891	1		4.10499	1		5.77576	1
	2.26956	1		2.42802	1		3.4402	2		4.15045	1		5.78026	1
	2.27747	1		2.43757	1		3.44549	2		4.17957	1		5.81003	1
	2.29209	1		2.44442	1		3.46508	1		4.18031	1		5.85034	2
	2.30639	1		2.46165	1		3.48157	1		4.21293	1		5.86045	1
	2.30668	1		2.46165	1		3.48439	1		4.23734	1		5.869	1
	2.3403	1		2.4644	1		3.48521	1		4.2402	1		5.87984	1
	2.34066	1		2.47262	1		3.49309	1		4.2494	1		5.98402	1
	2.34069	1		2.47592	1		3.49342	1		4.31883	1		6.02036	1
	2.34117	1		2.48026	1		3.50065	1		4.53688	1		6.06314	1
	2.34433	1		2.48567	1		3.56633	1		4.59377	1		6.14204	1
	2.34707	1		2.50205	1		3.57623	1		4.60511	1		6.2244	1
	2.35006	1		2.50324	1		3.60586	1		4.71381	1		6.25381	1
	2.35217	1		2.50324	1		3.6067	1		4.71892	1		6.40594	1
	2.35458	1		2.50788	1		3.61737	1		4.72447	1		6.52872	1
	2.3571	1		2.5185	1		3.6299	1		4.7455	1		6.56531	1
	2.35794	1		2.5315	1		3.63385	1		4.7762	1		6.56738	1
	2.36502	1		2.53617	1		3.63788	1		4.78034	1		6.5876	1
	2.36834	1		2.54567	1		3.63946	1		4.782	1		6.62111	1
	2.39669	1		2.5567	1		3.65753	1		4.79486	1		6.6403	1
	2.4005	1		2.55732	1		3.65758	1		4.81148	1		6.64354	1
	2.40236	1		2.57304	1		3.65845	1		4.86678	1		6.69997	1
	2.40411	1		2.583	1		3.66013	1		4.90573	1		6.71389	1
	2.40831	1		2.58497	1		3.66152	1		4.97874	1		6.73614	1
	2.4144	1		2.60032	1		3.66698	1		4.99348	2		6.75131	1
	2.41616	1		2.60084	1		3.67741	1		4.99645	1		6.78663	1
	2.41809	1		2.60635	1		3.70551	1		5.03997	1		6.83008	1
	2.42399	1		2.61241	1		3.71016	1		5.07755	1		6.87329	1
	2.42511	1		2.6211	1		3.71893	1		5.10825	1		6.87331	1
	2.42577	1		2.63055	1		3.7281	1		5.13026	1		6.93743	1
	2.42633	1		2.63763	1		3.73465	1		5.14433	1		6.97516	1
	2.42681	1		2.65285	1		3.75792	1		5.26427	1		7.03434	2
	2.4277	1		2.65551	1		3.76479	1		5.29173	1		7.07181	1
	2.43007	1		2.66742	1		3.78794	2		5.31071	1		7.11074	1
	2.43224	1		2.66939	1		3.83727	1		5.32745	1		7.16076	1
	2.43253	1		2.68206	1		3.83785	1		5.35009	1		7.18697	1
	2.43295	1		2.68945	1		3.83938	1		5.35279	1		7.25212	1
	2.43389	1		2.69882	1		3.85386	1		5.39348	1		7.26197	1
	2.43648	1		2.70017	1		3.87655	1		5.42296	1		7.26547	1
	2.43813	1		2.70611	1		3.89583	1		5.44198	1		7.27364	1
	2.4401	1		2.7075	1		3.89852	1		5.48965	1		7.36455	1
	2.44441	1		2.70886	1		3.90909	1		5.54019	1		7.40158	1
	2.44523	1		2.70889	1		3.90992	1		5.58405	1		7.42427	3
	2.44611	1		2.71536	1		3.92166	1		5.61136	1		7.43074	1
	2.45117	1		2.72098	1		3.95528	1		5.66004	1		7.46465	1
	2.45372	1		2.73128	1		3.96291	1		5.67212	1		7.46608	1
	2.45431	1		2.73145	1		3.97112	1		5.68252	1		7.47421	1
	2.45569	1		2.75108	1		4.00592	1		5.69369	1		7.48651	1
	2.45674	1		2.7517	1		4.00942	1		5.74073	1		7.51727	1
	2.46072	1		2.75325	1		4.0148	1		5.74364	1		7.54736	1
	2.46104	1		2.75455	1		4.01669	1		5.77319	1		7.57504	1
	2.46279	1		2.75538	1		4.02373	1		5.78692	1		7.57732	1
	2.4644	1		2.75789	1		4.03267	1		5.80591	1		7.58859	1
	2.4702	1		2.76062	1		4.03494	1		5.81563	1		7.62249	1
	2.47073	1		2.76812	1		4.04545	1		5.8358	1		7.71248	1
	2.4737	1		2.77408	1		4.0868	1		5.87044	1		7.75038	2
	2.47371	1		2.77961	1		4.09701	1		5.93316	1		7.76678	2
	2.48012	1		2.78531	1		4.09862	1		5.99579	1		7.7681	1
	2.49321	1		2.78549	1		4.10029	1		6.0158	1		7.7886	1
	2.49361	1		2.78727	1		4.10677	1		6.02486	1		7.7968	1
	2.50173	1		2.79172	1		4.11246	1		6.19492	1		7.79938	1
	2.5024	1		2.82286	1		4.12699	1		6.20454	1		7.82995	1
	2.5027	1		2.83287	1		4.13873	1		6.21773	1		7.8717	2
	2.50303	1		2.83806	1		4.14889	1		6.31215	1		7.90165	2
	2.50304	1		2.8544	1		4.15839	1		6.31518	1		7.95086	1
	2.50753	1		2.85506	1		4.16974	1		6.32653	1		7.97684	1
	2.51128	1		2.85657	1		4.17432	1		6.32959	1		7.97942	2
	2.51234	1		2.86691	1		4.18462	1		6.34519	1		7.99977	2
	2.51716	1		2.87077	1		4.18841	1		6.35394	1		8.01728	1
	2.52304	1		2.87522	1		4.19005	1		6.42312	1		8.04472	2
	2.52374	1		2.87618	1		4.19387	1		6.44259	1		8.05473	1
	2.52466	1		2.88132	1		4.21119	1		6.4655	1		8.06168	1
	2.52787	1		2.8814	1		4.2184	1		6.47063	1		8.07638	1
	2.53994	1		2.89697	1		4.22077	1		6.59166	1		8.08547	1
	2.54352	1		2.89899	1		4.23705	1		6.60283	1		8.09441	1
	2.55665	1		2.90608	1		4.23812	1		6.6249	1		8.10201	1
	2.55981	1		2.90953	1		4.24313	1		6.63663	1		8.11854	1
	2.56818	1		2.91453	1		4.24623	1		6.64168	1		8.17845	1
	2.57096	1		2.91663	1		4.2656	1		6.64923	1		8.20002	2
	2.5802	1		2.9224	1		4.26566	1		6.66778	1		8.21012	1
	2.58054	1		2.92582	1		4.26739	1		6.68079	1		8.21078	1
	2.5971	1		2.9397	1		4.28311	1		6.69112	1		8.22451	1
	2.59917	1		2.94068	1		4.28644	1		6.69258	1		8.23162	1
	2.59959	1		2.94463	1		4.28948	1		6.72284	1		8.23742	1
	2.60266	1		2.94483	1		4.2972	1		6.77546	1		8.24419	1
	2.60848	1		2.94623	1		4.29878	1		6.81171	1		8.29925	1
	2.6085	1		2.94733	1		4.29959	1		6.81622	1		8.30118	1
	2.60915	1		2.94814	1		4.30393	1		6.84307	1		8.3021	1
	2.61014	1		2.95724	1		4.30439	1		6.86251	1		8.31574	1
	2.61292	1		2.96796	1		4.31071	1		6.86339	1		8.33273	2
	2.61371	1		2.97053	1		4.33568	1		6.90662	1		8.35227	2
	2.61501	1		2.97966	1		4.34696	1		6.92987	1		8.38165	1
	2.61624	1		2.98123	1		4.37386	1		6.94231	1		8.38252	1
	2.61858	1		2.98181	1		4.38419	1		6.95184	1		8.39309	1
	2.62262	1		2.98324	1		4.39338	1		6.97923	1		8.42933	1
	2.62363	1		2.98504	1		4.39459	1		7.02895	1		8.43488	1
	2.62521	1		2.98625	1		4.40214	1		7.04917	1		8.43727	1
	2.63058	1		2.99824	1		4.40761	1		7.05052	1		8.47036	3
	2.65365	1		2.99876	1		4.40771	1		7.05606	1		8.4752	1
	2.65445	1		2.99891	1		4.41052	1		7.08296	1		8.48784	2
	2.65679	1		3.01147	1		4.41257	1		7.16122	1		8.4967	3
	2.66062	1		3.01637	1		4.4403	1		7.16502	1		8.50853	1
	2.66064	1		3.02007	1		4.44538	1		7.19276	1		8.53203	1
	2.6632	1		3.02613	2		4.46116	1		7.21416	1		8.56529	1
	2.66814	1		3.02887	1		4.47387	1		7.24736	1		8.57316	1
	2.67133	1		3.03021	1		4.47642	1		7.25263	1		8.60663	2
	2.68377	1		3.03356	1		4.48564	1		7.27115	1		8.61721	1
	2.68523	1		3.03556	1		4.50156	1		7.29785	1		8.62178	1
	2.68602	1		3.04572	1		4.52213	1		7.32914	1		8.64219	1
	2.6872	1		3.04624	1		4.53215	1		7.41129	1		8.65436	1
	2.68951	1		3.04948	1		4.54541	1		7.43063	1		8.65728	1
	2.69205	1		3.05371	1		4.54602	1		7.45416	1		8.65746	1
	2.69465	1		3.05873	1		4.56655	1		7.51367	1		8.65975	1
	2.69962	1		3.06523	1		4.57488	1		7.51981	1		8.66495	1
	2.71119	1		3.06824	1		4.5769	2		7.53331	1		8.69169	2
	2.71128	1		3.06862	1		4.57928	1		7.56238	1		8.69337	1
	2.71778	1		3.07525	2		4.58169	1		7.58191	1		8.72243	1
	2.72441	1		3.07529	1		4.58881	1		7.58209	1		8.73458	1
	2.72756	1		3.07552	1		4.5914	1		7.64499	1		8.75978	1
	2.72767	1		3.07643	1		4.59224	1		7.67825	2		8.76153	2
	2.73132	1		3.07938	1		4.59226	1		7.72927	1		8.76222	1
	2.73599	1		3.08457	1		4.59492	1		7.73606	2		8.81487	1
	2.74308	1		3.08766	1		4.6066	1		7.7556	1		8.83792	2
	2.74513	1		3.08767	1		4.62208	1		7.86763	1		8.85117	1
	2.74545	1		3.09685	1		4.63059	1		7.874	1		8.85244	1
	2.74612	1		3.10371	1		4.63953	1		7.91682	1		8.85926	1
	2.75639	1		3.11101	1		4.64386	1		7.92222	1		8.87673	1
	2.75764	1		3.1206	1		4.64604	1		7.96942	1		8.88199	1
	2.75817	1		3.12287	1		4.6473	1		8.00684	1		8.88902	1
	2.75837	1		3.14649	1		4.65051	1		8.02874	1		8.89342	3
	2.75874	1		3.1514	1		4.65106	1		8.02901	1		8.91783	3
	2.76096	1		3.16407	1		4.67868	1		8.03233	1		8.92232	1
	2.77063	1		3.16708	1		4.68787	1		8.0401	1		8.93582	1
	2.77322	1		3.16958	1		4.69585	1		8.08549	1		8.94038	1
	2.7757	1		3.16969	1		4.70704	1		8.15308	1		8.97188	1
	2.77648	1		3.17415	1		4.71007	1		8.15808	1		8.97284	1
	2.77685	1		3.1748	1		4.71897	1		8.21001	1		8.98612	1
	2.78442	1		3.18128	1		4.72407	1		8.23491	2		8.98661	2
	2.78818	1		3.18143	1		4.72407	1		8.31838	2		8.99954	1
	2.79125	1		3.18287	1		4.72595	1		8.37731	1		9.01125	1
	2.79164	1		3.18497	1		4.73082	1		8.41165	1		9.0136	1
	2.7917	1		3.18792	1		4.73155	1		8.41714	1		9.05271	1
	2.79539	1		3.18861	1		4.75096	1		8.44107	1		9.05286	1
	2.7978	1		3.19852	1		4.77716	1		8.51962	1		9.06651	1
	2.79789	1		3.19876	1		4.78065	1		8.52356	1		9.06884	1
	2.79858	1		3.20627	1		4.78528	1		8.59995	1		9.07027	1
	2.80346	1		3.20703	1		4.79136	1		8.64588	1		9.07176	1
	2.80532	1		3.21541	1		4.79742	1		8.67116	2		9.08584	1
	2.81107	1		3.21678	1		4.80092	1		8.69551	1		9.11682	2
	2.81145	1		3.21821	1		4.81019	1		8.70392	1		9.11914	1
	2.81429	1		3.21834	1		4.82461	1		8.72768	1		9.14278	1
	2.81588	1		3.22514	1		4.8269	1		8.77243	1		9.14456	1
	2.82153	1		3.22969	1		4.83788	1		8.77918	1		9.15365	1
	2.82192	1		3.23253	1		4.85606	1		8.79148	1		9.16785	1
	2.82354	1		3.23439	1		4.85902	1		8.80173	1		9.17687	1
	2.8248	1		3.23607	2		4.8766	1		8.82012	1		9.18766	2
	2.83019	1		3.23812	1		4.88433	1		8.85206	1		9.18903	1
	2.83217	1		3.23815	1		4.90407	1		8.91367	1		9.23819	1
	2.83473	1		3.23923	1		4.92393	1		8.92602	1		9.24834	1
	2.84192	1		3.24701	1		4.94337	1		8.95574	1		9.27956	1
	2.84256	1		3.2483	1		4.94951	1		8.97802	2		9.29004	1
	2.84319	1		3.25495	1		4.96214	1		8.99097	2		9.3182	1
	2.84491	1		3.25995	1		4.96294	1		9.02158	1		9.32221	1
	2.84721	1		3.26186	1		4.9692	1		9.04317	1		9.32713	1
	2.85206	1		3.26302	1		4.98179	1		9.07539	1		9.32982	1
	2.85328	1		3.26431	1		4.98879	1		9.09103	1		9.33053	1
	2.85436	1		3.26495	1		4.9929	1		9.11687	1		9.35464	1
	2.86793	1		3.26503	1		5.00319	1		9.12101	1		9.37136	2
	2.87585	1		3.2686	1		5.01287	1		9.14128	1		9.37386	1
	2.87787	1		3.27097	1		5.01501	1		9.15804	1		9.3755	1
	2.87955	1		3.27306	1		5.02369	1		9.1924	1		9.38471	1
	2.8862	1		3.27808	1		5.0316	1		9.19954	2		9.38652	1
	2.88748	1		3.2833	1		5.08331	1		9.39529	1		9.39598	1
	2.88795	1		3.28351	1		5.12609	1		9.45481	1		9.40635	2
	2.89088	1		3.2839	1		5.13478	1		9.46476	2		9.41446	1
	2.89505	1		3.29001	1		5.1401	1		9.47321	1		9.41521	1
	2.90238	1		3.29008	1		5.18699	1		9.49695	1		9.43712	1
	2.9028	1		3.29201	1		5.19477	1		9.50629	1		9.47692	1
	2.90683	1		3.29211	1		5.19755	1		9.52013	1		9.47898	1
	2.9091	1		3.29295	1		5.21387	1		9.54649	1		9.4887	2
	2.90925	1		3.29886	1		5.21953	1		9.57725	1		9.49249	1
	2.91351	1		3.30234	1		5.22168	1		9.58823	1		9.49418	1
	2.91588	1		3.30433	1		5.22571	1		9.59351	2		9.50732	1
	2.92406	1		3.30542	1		5.2389	1		9.64077	1		9.51212	1
	2.92735	1		3.30666	1		5.26576	1		9.77384	1		9.51699	2
	2.92828	1		3.31132	1		5.26602	1		9.80165	1		9.51848	2
	2.92874	1		3.324	1		5.29622	1		9.81722	1		9.52315	2
	2.9335	1		3.32528	1		5.29628	1		9.86241	1		9.52525	2
	2.93953	1		3.33136	1		5.29766	1		9.88162	1		9.52548	1
	2.94177	1		3.33495	1		5.30005	1		9.88212	1		9.52771	1
	2.94212	1		3.34104	1		5.30311	1		9.97834	1		9.5321	1
	2.95115	1		3.34198	1		5.30492	1		10.1045	2		9.53807	1
	2.95469	1		3.34974	1		5.30901	1		10.1172	1		9.54896	1
	2.95754	1		3.3498	1		5.31341	1		10.1443	1		9.56766	1
	2.95882	1		3.358	1		5.33937	1		10.2949	1		9.56816	1
	2.95903	1		3.36078	1		5.38025	1		10.3538	1		9.57497	1
	2.96055	1		3.36149	1		5.4045	1		10.3639	1		9.5856	1
	2.96125	1		3.36217	1		5.42162	1		10.3911	1		9.59637	1
	2.96709	1		3.36915	1		5.42287	1		10.3931	1		9.59778	2
	2.96978	1		3.36988	1		5.4287	1		10.4299	1		9.61403	2
	2.97083	1		3.38061	1		5.4475	1		10.4406	2		9.6205	1
	2.97136	1		3.39597	1		5.4825	1		10.4882	2		9.64327	1
	2.98693	1		3.40003	1		5.48748	1		10.5234	2		9.64919	1
	2.98822	1		3.40074	1		5.49003	1		10.5673	1		9.64975	2
	2.99284	1		3.40166	1		5.4969	1		10.5876	1		9.6635	1
	3.0098	1		3.40181	1		5.5201	1		10.59	1		9.71679	2
	3.01313	1		3.40211	1		5.54118	1		10.6217	1		9.71772	1
	3.0183	1		3.4038	1		5.54624	1		10.6256	1		9.72879	1
	3.01875	1		3.41275	1		5.549	1		10.682	2		9.73254	2
	3.0218	1		3.42144	1		5.55179	1		10.6922	1		9.73438	2
	3.02555	1		3.4238	1		5.55634	1		10.6982	2		9.74164	1
	3.02738	1		3.42604	1		5.57228	1		10.7085	1		9.74453	2
	3.03352	1		3.4423	1		5.57457	1		10.7191	1		9.7457	2
	3.03685	1		3.44246	1		5.58393	1		10.7382	1		9.75894	1
	3.03774	1		3.44372	1		5.59837	1		10.7859	1		9.76212	1
	3.0399	1		3.44706	1		5.61286	1		10.8268	1		9.76699	1
	3.04094	1		3.44836	1		5.63504	1		10.8837	2		9.79322	1
	3.04293	1		3.44857	1		5.71494	1		10.9418	1		9.81169	1
	3.04393	1		3.44962	1		5.72185	1		10.951	2		9.83478	1
	3.04706	1		3.45488	1		5.72819	1		10.9733	1		9.83946	2
	3.05027	1		3.45583	1		5.73402	1		11.0182	2		9.83979	1
	3.05234	1		3.47134	1		5.75701	1		11.0366	1		9.84333	1
	3.0533	1		3.47155	1		5.76508	1		11.041	1		9.84461	1
	3.05357	1		3.48085	1		5.77953	1		11.0709	1		9.8626	1
	3.05753	1		3.48493	1		5.78139	1		11.083	1		9.87657	1
	3.06034	1		3.4888	1		5.7845	1		11.0893	1		9.88281	1
	3.06066	1		3.49064	1		5.78663	1		11.1217	1		9.89621	1
	3.06185	1		3.50196	1		5.787	1		11.166	1		9.89814	1
	3.0646	1		3.50588	1		5.78812	1		11.1669	1		9.93515	2
	3.07111	1		3.51283	1		5.79164	1		11.1726	1		9.94055	1
	3.07191	1		3.51577	1		5.81078	1		11.2145	1		9.94474	1
	3.07337	1		3.51741	1		5.81339	1		11.2228	2		9.9616	2
	3.07497	1		3.5184	1		5.82203	1		11.2533	2		9.96811	1
	3.07509	1		3.52046	1		5.84213	1		11.2712	1		9.96904	1
	3.07706	1		3.52131	1		5.8615	1		11.2912	1		9.98098	1
	3.08003	1		3.52238	1		5.90676	1		11.3103	1		10.0002	1
	3.08589	1		3.52288	1		5.91241	1		11.3316	1		10.006	1
	3.08631	1		3.52428	1		5.92142	1		11.3369	1		10.0156	1
	3.08942	1		3.52615	1		5.92256	1		11.3529	1		10.0164	2
	3.08957	1		3.52705	1		5.92434	1		11.4135	2		10.0197	1
	3.091	1		3.5338	1		5.94615	1		11.4829	1		10.0299	3
	3.0929	1		3.53769	1		5.95828	1		11.4915	1		10.0647	1
	3.10601	1		3.53951	1		5.96352	1		11.5059	1		10.0736	1
	3.10716	1		3.54119	1		5.96801	1		11.5157	2		10.0744	1
	3.1079	1		3.54797	1		5.97424	1		11.5714	2		10.1019	1
	3.11058	1		3.54974	1		6.00774	1		11.5715	2		10.1082	1
	3.11608	1		3.55193	1		6.01387	1		11.6085	1		10.1171	1
	3.11805	1		3.55413	1		6.01893	1		11.6199	1		10.1605	1
	3.1236	1		3.55567	1		6.03906	1		11.6482	1		10.1614	1
	3.13702	1		3.55835	1		6.03962	1		11.6594	1		10.1791	1
	3.13719	1		3.56294	1		6.05326	1		11.6668	2		10.1834	1
	3.13954	1		3.56626	1		6.05752	1		11.6673	1		10.1877	1
	3.14034	1		3.58087	1		6.07816	1		11.6972	1		10.1895	1
	3.14317	1		3.58098	1		6.08346	1		11.7201	1		10.2119	1
	3.14472	1		3.58291	1		6.08544	1		11.7265	2		10.22	1
	3.14476	1		3.58422	1		6.09208	1		11.7526	1		10.2266	2
	3.14536	1		3.59254	1		6.09885	1		11.7673	1		10.2321	2
	3.14677	1		3.59972	1		6.12991	1		11.7723	1		10.2326	1
	3.15213	1		3.60953	1		6.14584	1		11.7758	1		10.2551	1
	3.15531	1		3.61292	1		6.14952	1		11.8308	2		10.2747	1
	3.15737	1		3.61598	1		6.17766	1		11.8342	1		10.2869	1
	3.15789	1		3.61804	1		6.17864	1		11.9607	2		10.3084	1
	3.15908	1		3.62347	1		6.18209	1		12.056	1		10.3202	1
	3.15939	1		3.63361	1		6.225	1		12.0946	1		10.33	1
	3.16827	1		3.63714	1		6.23126	1		12.0996	2		10.3488	1
	3.17014	1		3.63912	1		6.26288	1		12.1086	1		10.3495	2
	3.17121	1		3.63947	1		6.28007	2		12.1164	1		10.3503	1
	3.17156	1		3.64613	1		6.28214	1		12.1544	1		10.356	1
	3.17528	1		3.6543	1		6.28261	1		12.1694	1		10.3587	1
	3.18139	1		3.6604	1		6.28352	1		12.1805	1		10.3678	1
	3.19182	1		3.6653	1		6.30803	1		12.2137	1		10.3719	2
	3.19374	1		3.66797	1		6.3799	1		12.2348	1		10.3843	2
	3.19753	1		3.67258	1		6.38866	1		12.2613	1		10.3924	1
	3.20511	1		3.68144	1		6.39979	1		12.284	2		10.3924	1
	3.20531	1		3.68148	1		6.41633	1		12.2846	1		10.3932	2
	3.20543	1		3.68254	1		6.42112	1		12.2947	2		10.3974	1
	3.20616	1		3.68471	1		6.42837	1		12.3443	1		10.4012	1
	3.20641	1		3.68817	1		6.44445	1		12.3867	1		10.4072	1
	3.21267	1		3.69522	1		6.45824	1		12.5235	1		10.4452	1
	3.22012	1		3.69587	1		6.45979	1		12.5894	1		10.4489	1
	3.22463	1		3.69978	1		6.46441	1		12.7274	1		10.4617	1
	3.22603	1		3.70155	1		6.48966	1		12.7948	1		10.4654	2
	3.228	1		3.70477	1		6.49391	1		12.8428	1		10.4747	1
	3.23303	1		3.7061	1		6.50003	1		12.8745	2		10.4769	1
	3.23324	1		3.7062	1		6.50929	1		12.9063	2		10.4769	1
	3.2472	1		3.71651	1		6.51193	1		12.9164	1		10.4802	1
	3.2505	1		3.72693	1		6.53002	1		12.9388	1		10.4986	1
	3.25253	1		3.74198	1		6.53111	1		12.985	2		10.5045	2
	3.26056	1		3.75521	1		6.57429	1		13.0439	1		10.5064	1
	3.26105	1		3.75938	1		6.60028	1		13.0506	1		10.5209	1
	3.26356	1		3.76892	1		6.61118	1		13.0838	1		10.5224	1
	3.26498	1		3.77263	1		6.66868	1		13.1185	1		10.5275	2
	3.26586	1		3.77731	1		6.68278	1		13.123	2		10.5355	1
	3.26739	1		3.80052	1		6.7503	1		13.1319	1		10.5421	1
	3.26859	1		3.80185	1		6.75839	1		13.1336	1		10.5499	1
	3.27108	1		3.80315	1		6.77623	1		13.147	2		10.5564	1
	3.27374	1		3.80473	1		6.77798	1		13.371	1		10.5737	1
	3.28349	1		3.80698	1		6.77931	1		13.3763	1		10.583	2
	3.28961	1		3.80744	1		6.8086	1		13.4631	2		10.5868	1
	3.29114	1		3.81403	1		6.82235	1		13.4813	1		10.5979	1
	3.29359	1		3.82228	1		6.83646	1		13.4864	2		10.6008	1
	3.29361	1		3.82481	1		6.83705	1		13.5014	2		10.6026	2
	3.29365	1		3.82484	1		6.83714	1		13.5164	1		10.6038	1
	3.29553	1		3.82942	1		6.85625	1		13.549	1		10.613	1
	3.30002	1		3.82968	1		6.85873	1		13.633	1		10.6253	1
	3.3013	1		3.83399	1		6.86069	1		13.6534	2		10.6305	1
	3.30231	1		3.83607	1		6.86294	1		13.7235	1		10.6341	1
	3.30303	1		3.84048	1		6.86743	1		13.733	1		10.6503	1
	3.30721	1		3.84357	1		6.87147	1		13.7708	1		10.688	1
	3.30851	1		3.84462	1		6.87867	1		13.7916	1		10.7122	1
	3.31048	1		3.84564	1		6.89172	1		13.8255	1		10.7122	1
	3.31273	1		3.84769	1		6.89347	2		13.8403	1		10.722	1
	3.32027	1		3.84985	1		6.89948	1		13.8837	1		10.7285	2
	3.32068	1		3.85108	1		6.91074	1		13.9301	1		10.7303	1
	3.32182	1		3.85575	1		6.93728	1		13.9411	1		10.7352	1
	3.32489	1		3.85607	1		6.97343	1		14.0257	2		10.7387	2
	3.32533	1		3.86735	1		6.99081	1		14.0379	1		10.7461	1
	3.33061	1		3.86799	1		7.00682	1		14.0514	2		10.7472	1
	3.332	1		3.87551	1		7.01197	1		14.0709	1		10.7483	1
	3.33565	1		3.87611	1		7.01593	1		14.0716	1		10.7492	1
	3.33906	1		3.8787	1		7.02426	1		14.1183	1		10.7654	1
	3.34403	1		3.88009	1		7.03966	1		14.1947	1		10.7693	1
	3.34761	1		3.88014	1		7.04324	1		14.2481	1		10.7779	2
	3.34768	1		3.88394	1		7.04403	1		14.3194	1		10.7804	1
	3.35179	1		3.88613	1		7.05657	1		14.3256	2		10.7844	1
	3.35249	1		3.88646	1		7.06721	1		14.3325	2		10.7916	1
	3.36169	1		3.88775	1		7.07087	1		14.3366	2		10.8034	1
	3.36584	1		3.88924	1		7.08211	1		14.3775	1		10.8113	1
	3.37562	1		3.90063	1		7.08394	1		14.3934	1		10.8158	3
	3.38182	1		3.9057	1		7.08474	1		14.3986	2		10.8182	1
	3.38326	1		3.90788	1		7.08627	1		14.4171	1		10.8271	1
	3.38453	1		3.91719	1		7.09261	1		14.4444	1		10.8315	2
	3.38789	1		3.93281	1		7.09835	1		14.4582	2		10.8356	1
	3.38812	1		3.93662	1		7.10524	1		14.5304	1		10.8386	2
	3.39174	1		3.94101	1		7.11643	1		14.6632	1		10.8396	1
	3.4026	1		3.94432	1		7.11672	1		14.7106	1		10.8414	2
	3.40911	1		3.94462	1		7.13979	1		14.7236	2		10.846	1
	3.40927	1		3.94542	1		7.14791	1		14.7265	1		10.8652	1
	3.41102	1		3.95177	1		7.15022	1		14.7417	1		10.8751	1
	3.41278	1		3.9566	1		7.16692	1		14.7433	2		10.8795	2
	3.41287	1		3.96313	1		7.19577	1		14.7597	1		10.8885	2
	3.41382	1		3.97373	1		7.19975	1		14.7758	2		10.8978	1
	3.42186	1		3.97491	1		7.2431	1		14.8295	1		10.9002	1
	3.42622	1		3.97603	1		7.25061	1		14.9514	1		10.913	2
	3.4275	1		3.97706	1		7.28349	1		14.9896	1		10.9256	1
	3.42866	1		3.97923	1		7.28909	1		15.0054	2		10.9412	1
	3.43016	1		3.98016	1		7.29127	1		15.0384	1		10.9765	3
	3.43058	1		3.98237	1		7.35696	1		15.0388	1		10.9858	2
	3.43235	1		3.9876	1		7.37592	1		15.0434	1		10.9876	1
	3.43599	1		3.98967	1		7.4025	1		15.0692	1		10.9881	1
	3.45134	1		3.9972	1		7.41434	1		15.0862	1		10.9982	1
	3.45301	1		3.99992	1		7.41508	1		15.3328	1		11.0196	1
	3.45342	1		4.00131	1		7.43347	1		15.3735	1		11.023	1
	3.4575	1		4.01186	1		7.45542	1		15.4293	1		11.024	1
	3.45787	1		4.02321	1		7.45623	1		15.4479	1		11.0316	1
	3.4595	1		4.02529	1		7.46664	1		15.555	1		11.0432	1
	3.46066	1		4.02657	1		7.46969	1		15.7149	1		11.0441	1
	3.46429	1		4.02861	1		7.4705	1		15.7335	1		11.0531	1
	3.46519	1		4.02954	1		7.48766	1		15.7417	2		11.0571	1
	3.4665	1		4.03156	1		7.49547	1		15.7729	3		11.0584	1
	3.47103	1		4.03631	1		7.51808	1		15.8202	2		11.0686	2
	3.47718	1		4.04203	1		7.52512	1		15.9189	1		11.0688	1
	3.47858	1		4.05325	1		7.57015	1		15.9331	2		11.0699	1
	3.47959	1		4.05377	1		7.60152	1		15.9701	2		11.0806	2
	3.48064	1		4.05634	1		7.6374	1		16.0136	1		11.0837	2
	3.48478	1		4.06116	1		7.65093	1		16.0533	2		11.0904	1
	3.48521	1		4.06126	1		7.66095	1		16.0701	1		11.1058	2
	3.48565	1		4.06146	1		7.68706	1		16.0903	1		11.1113	1
	3.48925	1		4.06571	1		7.70778	2		16.1706	1		11.1162	1
	3.49079	1		4.07616	1		7.70976	1		16.2011	1		11.1281	1
	3.49247	1		4.07703	1		7.73458	1		16.2151	2		11.1535	1
	3.49506	1		4.07976	1		7.74308	1		16.2247	1		11.1654	1
	3.49554	1		4.08143	1		7.74826	1		16.2884	1		11.1722	1
	3.5003	1		4.08406	1		7.76472	1		16.3134	1		11.1768	1
	3.50134	1		4.09106	1		7.76513	1		16.3623	1		11.1895	1
	3.50763	1		4.0939	1		7.76541	1		16.3847	2		11.2001	2
	3.50922	1		4.10799	1		7.76903	1		16.401	2		11.2079	2
	3.51081	1		4.11887	1		7.77979	1		16.4736	1		11.2101	1
	3.51839	1		4.12831	1		7.80078	1		16.551	2		11.2145	1
	3.51922	1		4.12892	1		7.8125	1		16.5633	1		11.222	2
	3.52998	1		4.13078	1		7.8186	1		16.573	2		11.2259	1
	3.53537	1		4.13133	1		7.87692	1		16.5914	1		11.2262	1
	3.53556	1		4.14844	1		7.90445	1		16.6353	1		11.2482	1
	3.53593	1		4.14862	1		7.91729	1		16.7014	1		11.252	3
	3.54147	1		4.15079	1		7.9188	1		16.7547	1		11.2675	3
	3.54147	1		4.15203	1		7.92579	1		16.7766	2		11.284	1
	3.54522	1		4.1676	1		7.92991	1		16.7834	1		11.309	1
	3.5516	1		4.16768	1		7.93199	1		16.8243	1		11.3103	2
	3.55267	1		4.17405	1		7.94569	1		16.88	2		11.317	3
	3.56977	1		4.17648	1		7.94888	1		16.9383	1		11.33	1
	3.56983	1		4.18303	1		7.95208	1		16.9414	2		11.3312	1
	3.57254	1		4.18638	1		7.99535	1		16.958	2		11.3375	1
	3.57457	1		4.18915	1		8.00596	1		16.9892	1		11.3392	1
	3.58076	1		4.19916	1		8.00848	1		17.0195	1		11.3614	1
	3.58693	1		4.2023	1		8.03194	1		17.0228	1		11.3616	1
	3.58747	1		4.20314	1		8.03198	1		17.0427	3		11.3732	1
	3.58878	1		4.21229	1		8.03431	1		17.1131	1		11.3734	1
	3.59873	1		4.21596	1		8.04179	1		17.1281	1		11.3738	1
	3.59904	1		4.2215	1		8.05404	1		17.1365	1		11.3907	2
	3.60653	1		4.22174	1		8.0738	1		17.1658	1		11.3911	2
	3.60993	1		4.22356	1		8.07597	1		17.2834	1		11.3932	1
	3.61212	1		4.228	1		8.09896	2		17.334	1		11.4036	2
	3.61295	1		4.22805	1		8.11366	1		17.3571	1		11.4042	1
	3.61455	1		4.23165	1		8.11482	1		17.3825	1		11.4332	1
	3.61704	1		4.2321	1		8.12107	2		17.4437	1		11.4423	1
	3.61947	1		4.23425	1		8.15061	1		17.4913	1		11.4441	1
	3.62508	1		4.24257	1		8.16096	1		17.528	1		11.4532	1
	3.62554	1		4.24383	1		8.1639	1		17.5332	1		11.4555	2
	3.62997	1		4.25213	1		8.16476	1		17.5834	1		11.4781	2
	3.63729	1		4.25935	1		8.17045	1		17.6042	1		11.4878	1
	3.6431	1		4.25955	1		8.17146	2		17.6043	1		11.4943	1
	3.6431	1		4.26871	1		8.1731	1		17.6556	1		11.4953	1
	3.6442	1		4.27016	1		8.1901	1		17.6613	1		11.4965	2
	3.64582	1		4.27608	1		8.19817	1		17.6617	2		11.4995	1
	3.65156	1		4.27638	1		8.21819	1		17.7896	1		11.5039	1
	3.65166	1		4.28579	1		8.22936	1		17.8341	1		11.5108	2
	3.65214	1		4.28689	1		8.23419	1		17.8548	2		11.5117	1
	3.6554	1		4.28928	1		8.24852	2		17.8627	1		11.524	1
	3.65765	1		4.29758	1		8.26761	1		17.8707	1		11.5253	1
	3.66027	1		4.30024	1		8.26981	1		17.8715	2		11.5277	1
	3.6604	1		4.3012	1		8.27522	1		17.888	1		11.5382	2
	3.66099	1		4.30146	1		8.3	1		17.9236	1		11.5394	2
	3.66631	1		4.30268	1		8.30281	1		17.9273	1		11.5531	2
	3.66674	1		4.30352	1		8.31644	1		18.0337	1		11.5568	1
	3.67475	1		4.31585	1		8.31686	1		18.0881	2		11.5571	1
	3.67965	1		4.32416	1		8.36224	1		18.2475	3		11.5579	1
	3.68191	1		4.3285	1		8.36723	1		18.2565	2		11.5601	1
	3.69422	1		4.3292	1		8.38612	1		18.3497	3		11.5621	2
	3.69436	1		4.33049	1		8.39479	1		18.406	1		11.5803	2
	3.69884	1		4.34141	1		8.41588	1		18.4703	2		11.5918	1
	3.7048	1		4.34628	1		8.4361	2		18.4814	1		11.5977	2
	3.70662	1		4.34795	1		8.46618	1		18.4861	1		11.6032	1
	3.71103	1		4.35134	1		8.48932	2		18.4934	2		11.6062	1
	3.71256	1		4.3543	1		8.52624	1		18.4971	1		11.6192	1
	3.72954	1		4.36676	1		8.53317	2		18.5632	1		11.6237	1
	3.73025	1		4.36857	1		8.53893	1		18.6673	2		11.6256	2
	3.73784	1		4.3706	1		8.55984	2		18.6686	2		11.6353	1
	3.73956	1		4.38372	1		8.561	1		18.7106	1		11.6453	2
	3.74039	1		4.3897	1		8.57173	1		18.7384	1		11.6494	2
	3.74743	1		4.39772	1		8.6313	2		18.7916	1		11.6508	2
	3.75169	1		4.40087	1		8.64424	1		18.804	1		11.6641	2
	3.75236	1		4.40901	1		8.65377	1		18.8202	1		11.6808	1
	3.75273	1		4.41013	1		8.66989	1		18.8298	2		11.6821	1
	3.75488	1		4.4103	1		8.72478	1		18.8402	2		11.6833	1
	3.76177	1		4.41396	1		8.73882	1		18.8899	1		11.6955	1
	3.7632	1		4.41417	1		8.74145	1		18.911	1		11.6956	1
	3.76382	1		4.41558	1		8.77962	2		18.9262	2		11.7012	2
	3.76517	1		4.42018	1		8.78036	1		18.9479	1		11.7035	1
	3.78149	1		4.43706	1		8.79939	1		18.9625	1		11.7054	2
	3.78394	1		4.43774	1		8.82747	1		18.9716	1		11.707	2
	3.78602	1		4.45258	1		8.83694	1		19.0035	1		11.7093	1
	3.78802	1		4.45985	1		8.8529	2		19.0538	1		11.71	1
	3.79899	1		4.46034	1		8.85648	1		19.0712	1		11.7163	1
	3.80083	1		4.46122	1		8.88767	1		19.0839	1		11.7276	2
	3.80386	1		4.4616	1		8.89632	2		19.1124	1		11.7329	1
	3.80569	1		4.46624	1		8.90685	1		19.1604	1		11.7364	1
	3.81992	2		4.46694	1		8.94294	2		19.1842	1		11.7426	1
	3.8242	1		4.46713	1		8.95414	1		19.2731	1		11.7665	1
	3.82681	1		4.46936	1		8.95769	1		19.2985	3		11.7732	1
	3.82808	1		4.47107	1		8.96714	1		19.328	2		11.7745	1
	3.84048	1		4.47714	1		8.98396	1		19.343	3		11.7916	1
	3.84659	1		4.47803	1		8.99747	2		19.3973	1		11.8039	2
	3.85148	1		4.48087	1		9.00444	1		19.4062	1		11.8072	1
	3.85216	1		4.48818	1		9.00508	1		19.4644	1		11.8166	1
	3.85407	1		4.4916	1		9.01833	1		19.4853	1		11.8169	1
	3.85548	1		4.50551	1		9.03352	1		19.5299	2		11.8209	2
	3.85595	1		4.51231	1		9.04001	2		19.5609	1		11.8521	1
	3.85706	1		4.51567	1		9.05128	2		19.5633	1		11.8569	1
	3.85988	1		4.51701	1		9.05495	1		19.635	1		11.8699	1
	3.86398	1		4.52061	1		9.05715	1		19.6486	3		11.8751	2
	3.87265	1		4.52283	1		9.06394	1		19.7177	2		11.8806	1
	3.88421	1		4.5248	1		9.07363	1		19.7515	1		11.8875	1
	3.88542	1		4.52727	1		9.08107	1		19.7943	1		11.8883	2
	3.8857	1		4.5319	1		9.0873	2		19.8003	2		11.8935	1
	3.88946	1		4.53288	1		9.08767	1		19.8877	1		11.9019	2
	3.89388	1		4.53406	1		9.10362	2		19.9042	3		11.9145	3
	3.89628	1		4.53562	1		9.1305	1		19.9084	2		11.9243	1
	3.90027	1		4.53775	1		9.16309	1		19.9722	1		11.9446	1
	3.90975	1		4.538	1		9.21708	1		19.999	2		11.9456	1
	3.91147	1		4.54473	1		9.21951	1		20.0112	1		11.9665	1
	3.91872	1		4.54942	1		9.22094	1		20.0564	2		11.9685	2
	3.91968	1		4.55128	1		9.22314	1		20.0699	1		11.9782	1
	3.94056	1		4.55324	1		9.24973	1		20.1339	1		11.9847	1
	3.94061	1		4.55972	1		9.28266	1		20.166	1		11.9873	2
	3.94573	1		4.56424	1		9.285	1		20.1766	1		11.9899	1
	3.9489	1		4.56893	1		9.29755	1		20.178	1		11.9933	2
	3.95597	1		4.56962	1		9.3049	2		20.2043	1		11.9952	2
	3.95977	1		4.57056	1		9.30816	2		20.2165	1		11.9969	2
	3.96714	1		4.57119	1		9.32691	1		20.2905	1		11.9981	1
	3.97035	1		4.57744	1		9.33135	2		20.305	3		12.0061	1
	3.97057	1		4.58009	1		9.33929	1		20.3175	1		12.0122	2
	3.97194	1		4.58431	1		9.36245	2		20.3198	1		12.03	2
	3.97422	1		4.59829	1		9.37414	1		20.3286	1		12.0411	1
	3.97731	1		4.59842	1		9.43275	1		20.3427	1		12.0835	1
	3.97974	1		4.60759	1		9.47027	1		20.4073	1		12.0901	2
	3.98088	1		4.61186	1		9.47825	2		20.4309	1		12.0917	2
	3.98322	1		4.61459	1		9.48475	2		20.4442	3		12.0928	1
	3.98459	1		4.6203	1		9.50529	1		20.4815	1		12.1062	1
	3.98482	1		4.63926	1		9.50825	1		20.5232	1		12.114	1
	3.98577	1		4.65117	1		9.51137	2		20.5766	2		12.1386	2
	3.99241	1		4.65919	1		9.51774	3		20.5768	1		12.1468	1
	3.99855	1		4.65925	1		9.52397	1		20.7506	1		12.1655	2
	4.00035	1		4.65951	1		9.54088	1		20.7693	1		12.1681	1
	4.00479	1		4.66735	1		9.54328	1		20.7882	1		12.1805	1
	4.00725	1		4.6697	1		9.56114	1		20.7964	2		12.2003	1
	4.00774	1		4.67493	1		9.58579	2		20.8635	1		12.2191	1
	4.00969	1		4.67619	1		9.59604	1		21.0433	1		12.2256	1
	4.01026	1		4.6886	1		9.59986	2		21.0761	1		12.2324	1
	4.02638	1		4.69517	1		9.6151	2		21.1259	1		12.2343	2
	4.0364	1		4.70505	1		9.62039	1		21.134	1		12.2552	1
	4.03829	1		4.72138	1		9.6508	1		21.1892	1		12.2601	1
	4.04813	1		4.7324	1		9.68011	2		21.2139	1		12.2635	2
	4.05002	1		4.73836	1		9.69608	2		21.2282	1		12.2888	3
	4.05045	1		4.74666	1		9.72222	1		21.2349	1		12.2929	2
	4.05066	1		4.75006	1		9.73053	1		21.2522	1		12.2932	1
	4.0585	1		4.75625	2		9.75681	1		21.2908	2		12.2997	3
	4.05911	1		4.76247	1		9.75978	1		21.3147	1		12.3114	1
	4.06434	1		4.76501	1		9.76559	2		21.3598	1		12.3115	1
	4.06458	1		4.76567	1		9.76697	2		21.5613	1		12.3197	2
	4.06609	1		4.77375	1		9.79707	2		21.5808	2		12.3201	2
	4.06667	1		4.77614	1		9.79766	2		21.6054	1		12.3425	2
	4.06876	1		4.78086	1		9.81243	1		21.6207	1		12.3473	1
	4.07186	1		4.79062	1		9.82646	2		21.6478	1		12.3484	2
	4.07363	1		4.80251	1		9.84859	1		21.675	1		12.3499	2
	4.07515	1		4.8144	1		9.86411	2		21.6796	1		12.354	1
	4.07665	1		4.81561	1		9.89375	1		21.7522	1		12.3833	1
	4.0816	1		4.81781	1		9.9097	2		21.7699	1		12.3855	1
	4.08671	1		4.82313	1		9.91074	2		21.7719	1		12.3873	1
	4.09057	1		4.82678	1		9.93297	1		21.8076	2		12.3874	1
	4.0919	1		4.82955	1		9.93655	1		21.8078	1		12.4165	2
	4.09531	1		4.83548	1		9.94494	1		22.0297	1		12.4174	2
	4.09534	1		4.83637	1		9.96388	1		22.0465	1		12.4236	1
	4.11067	1		4.84412	1		9.98424	2		22.0729	1		12.4263	1
	4.11132	1		4.85011	1		10.0143	1		22.1993	1		12.4284	1
	4.11855	1		4.8544	1		10.0147	2		22.2048	2		12.4399	1
	4.11942	1		4.8601	1		10.0254	1		22.2316	1		12.4428	2
	4.1213	1		4.86411	1		10.0547	1		22.2785	1		12.4525	1
	4.1213	1		4.86437	1		10.0567	2		22.2963	1		12.4678	2
	4.1233	1		4.87012	1		10.0668	1		22.3072	1		12.4847	1
	4.12394	1		4.87662	1		10.0774	2		22.3089	1		12.4913	1
	4.12439	1		4.87969	1		10.1047	1		22.3183	2		12.4946	1
	4.12907	1		4.888	1		10.1096	1		22.3536	2		12.497	1
	4.13236	1		4.88817	1		10.1683	1		22.3876	1		12.5002	2
	4.13423	1		4.88834	1		10.1803	1		22.3989	1		12.5055	1
	4.13678	1		4.89034	1		10.1913	1		22.4048	1		12.5178	1
	4.14677	1		4.89115	1		10.1954	1		22.4349	2		12.5217	2
	4.14947	1		4.89526	1		10.2119	2		22.5108	1		12.5234	1
	4.15545	1		4.90794	1		10.2624	1		22.5725	1		12.5263	2
	4.16278	1		4.90831	1		10.2664	1		22.6067	1		12.5487	1
	4.17323	1		4.91769	1		10.2666	2		22.6194	1		12.5687	1
	4.17978	1		4.92038	1		10.28	1		22.626	1		12.5718	2
	4.1853	1		4.92387	1		10.3273	1		22.6326	1		12.5757	1
	4.19332	1		4.92577	1		10.3333	1		22.6353	2		12.5758	2
	4.19432	1		4.92626	1		10.349	1		22.7139	1		12.5774	1
	4.19608	1		4.94311	1		10.3537	2		22.7696	1		12.5776	1
	4.20367	1		4.94882	1		10.3748	2		22.8388	1		12.5818	1
	4.2037	1		4.94958	1		10.3786	1		22.8548	2		12.5967	2
	4.20538	1		4.95942	1		10.3816	1		22.9007	1		12.6132	1
	4.21288	1		4.9702	1		10.389	2		22.9103	1		12.6375	1
	4.22329	1		4.97036	1		10.3921	1		22.9174	1		12.64	1
	4.2282	1		4.97093	1		10.3955	2		22.9929	1		12.6404	1
	4.22963	1		4.98903	1		10.4474	1		23.0162	1		12.6422	1
	4.23774	1		4.997	1		10.4606	1		23.0321	1		12.6475	1
	4.27318	1		5.00659	1		10.475	1		23.1826	1		12.6512	1
	4.27898	1		5.02538	1		10.4876	2		23.3176	1		12.655	1
	4.28117	1		5.03869	1		10.5445	2		23.3261	1		12.6668	1
	4.28204	1		5.03917	1		10.5531	1		23.3337	1		12.695	2
	4.28286	1		5.0493	2		10.5988	2		23.3564	1		12.6977	1
	4.28328	1		5.0528	1		10.6058	1		23.3837	1		12.7013	1
	4.28756	1		5.0552	2		10.636	1		23.4166	1		12.7038	2
	4.29651	1		5.05602	1		10.6408	2		23.4268	2		12.7184	1
	4.29801	1		5.0664	1		10.6554	2		23.4436	3		12.7355	1
	4.30699	1		5.06661	1		10.6632	1		23.4649	2		12.7461	2
	4.30894	1		5.07578	1		10.6874	2		23.4875	2		12.7525	2
	4.31369	1		5.08271	1		10.7089	1		23.5135	1		12.7573	2
	4.31511	1		5.08334	1		10.7547	1		23.5426	1		12.7615	1
	4.3244	1		5.08423	1		10.758	1		23.5719	1		12.7678	1
	4.32848	1		5.09455	1		10.7771	1		23.6148	2		12.7683	1
	4.3435	1		5.1064	1		10.7825	2		23.6529	1		12.7694	1
	4.34712	1		5.11096	1		10.7849	1		23.7793	1		12.7943	2
	4.3486	1		5.12255	1		10.8231	1		23.9029	1		12.803	1
	4.35334	1		5.12558	1		10.8502	2		23.928	1		12.8036	1
	4.36391	1		5.12796	1		10.9241	1		23.9712	1		12.8048	1
	4.37206	1		5.13077	1		10.925	1		23.9939	1		12.8063	1
	4.37274	1		5.14982	1		10.9263	1		24.168	2		12.8149	2
	4.37371	1		5.16511	1		10.9448	1		24.2631	1		12.8157	1
	4.37415	1		5.168	1		10.9817	1		24.312	1		12.8222	2
	4.37551	1		5.16947	1		11.0474	2		24.3708	2		12.84	1
	4.37985	1		5.16993	1		11.0552	2		24.3759	1		12.8415	2
	4.38117	1		5.17677	1		11.0614	1		24.443	3		12.8648	2
	4.388	1		5.18013	1		11.0646	1		24.4886	1		12.9045	1
	4.39508	1		5.18043	1		11.1035	1		24.4962	2		12.9104	2
	4.39548	1		5.18427	1		11.1263	1		24.4993	1		12.9307	2
	4.39696	1		5.18544	1		11.1303	2		24.5362	2		12.9312	1
	4.40558	1		5.19054	1		11.1816	1		24.5678	1		12.9344	2
	4.41362	1		5.1926	1		11.1857	1		24.6157	2		12.9497	1
	4.41459	1		5.19539	1		11.1964	2		24.6421	1		12.9541	2
	4.41631	1		5.21937	1		11.2029	2		24.6612	1		12.9622	2
	4.41747	1		5.22146	1		11.2313	2		24.7173	1		12.9664	2
	4.42188	1		5.2267	1		11.2324	1		24.7536	1		12.968	1
	4.42926	1		5.22941	1		11.2587	1		24.8652	1		12.9971	1
	4.43053	1		5.23587	1		11.2727	1		24.8915	1		12.9978	1
	4.43319	1		5.24496	1		11.2737	2		24.9535	2		13.016	1
	4.43364	1		5.25286	1		11.2798	1		25.0045	1		13.0162	1
	4.44106	1		5.25291	1		11.287	2		25.0082	1		13.0235	1
	4.4591	1		5.26369	1		11.2953	1		25.0837	1		13.0295	1
	4.45968	1		5.26478	1		11.3049	1		25.1251	3		13.0516	1
	4.46424	1		5.26765	1		11.3054	1		25.2023	2		13.0548	1
	4.46584	1		5.27105	1		11.3261	2		25.2449	2		13.0618	1
	4.46938	1		5.27708	1		11.327	1		25.3268	1		13.0723	1
	4.47994	1		5.2803	1		11.3531	2		25.3294	2		13.0898	2
	4.48666	1		5.29686	1		11.3541	1		25.3487	1		13.0991	2
	4.50309	1		5.30051	1		11.3612	1		25.5147	3		13.1088	1
	4.5121	1		5.30663	1		11.3783	1		25.5478	2		13.1122	1
	4.51945	1		5.32241	1		11.3816	1		25.5579	1		13.1175	2
	4.5241	1		5.3234	1		11.3823	1		25.6198	1		13.1236	1
	4.53676	1		5.32513	1		11.3901	2		25.6893	1		13.125	1
	4.53982	1		5.33167	1		11.3932	2		25.7009	1		13.1415	2
	4.5535	1		5.33412	1		11.4133	2		25.7269	1		13.1455	1
	4.55586	1		5.35175	1		11.4433	2		25.7856	2		13.1809	1
	4.55865	1		5.35395	1		11.46	2		25.8367	2		13.1885	1
	4.56161	1		5.35875	1		11.4616	1		25.8477	1		13.2041	2
	4.56341	1		5.36064	2		11.4951	1		25.9737	1		13.2079	3
	4.56542	1		5.37268	1		11.4959	1		26.0579	1		13.2321	2
	4.56659	1		5.39976	1		11.4963	2		26.5211	2		13.2326	2
	4.57957	2		5.40071	1		11.5175	2		26.7779	1		13.2407	2
	4.5805	1		5.41419	1		11.5311	1		26.9758	1		13.2451	2
	4.58311	1		5.43136	1		11.5427	1		26.9811	2		13.2609	1
	4.58605	1		5.43667	1		11.5608	1		27	1		13.263	2
	4.58654	1		5.43989	1		11.5762	1		27.0241	2		13.275	2
	4.59241	1		5.4501	1		11.5809	2		27.0295	2		13.284	1
	4.59853	1		5.45091	1		11.6146	1		27.0641	1		13.2846	1
	4.60288	1		5.45101	1		11.6195	1		27.1273	1		13.2869	1
	4.61454	1		5.46248	1		11.6871	1		27.1293	1		13.3035	1
	4.6171	1		5.46303	1		11.7224	2		27.1528	2		13.3045	1
	4.61821	1		5.47785	1		11.7227	2		27.2532	3		13.3104	2
	4.6292	1		5.48717	1		11.7313	1		27.305	2		13.3173	3
	4.63517	1		5.4953	1		11.7387	1		27.4246	1		13.3202	1
	4.64516	1		5.52685	1		11.7477	1		27.5487	1		13.3219	1
	4.65061	1		5.52866	1		11.7637	1		27.6875	1		13.3357	1
	4.65651	1		5.53266	2		11.7763	2		28.2274	1		13.3365	1
	4.66337	1		5.54222	1		11.7809	2		28.2679	1		13.3419	1
	4.6807	1		5.54317	1		11.8112	2		28.8425	1		13.3443	1
	4.68388	1		5.54374	1		11.8329	2		28.8622	2		13.347	2
	4.68845	1		5.54523	1		11.8371	1		28.9716	2		13.3471	2
	4.71362	1		5.54831	1		11.8407	1		28.9736	2		13.3475	1
	4.71578	1		5.54957	1		11.8447	2		29.0282	1		13.3489	2
	4.71806	1		5.58449	1		11.8722	2		29.1254	1		13.4125	1
	4.72713	1		5.59679	1		11.8759	1		29.2177	2		13.414	1
	4.7369	1		5.60026	1		11.8889	1		29.5651	1		13.4188	1
	4.75248	1		5.60533	1		11.8994	1		29.6848	2		13.4291	1
	4.76356	1		5.61141	1		11.9525	1		29.8492	2		13.4376	2
	4.77318	1		5.61164	1		11.9558	2		30.094	1		13.4378	2
	4.77707	1		5.61418	1		11.9781	1		30.121	1		13.4392	1
	4.78016	1		5.61759	1		12.0107	1		30.1643	2		13.4401	2
	4.78806	1		5.62337	1		12.0327	1		30.3175	1		13.4447	2
	4.79388	1		5.62893	1		12.0876	2		31.1356	1		13.4494	2
	4.79498	1		5.65184	1		12.0908	1		31.1876	2		13.4543	1
	4.79777	1		5.66513	1		12.0941	1		31.2032	2		13.4593	1
	4.81001	1		5.66732	2		12.1361	1		31.5295	3		13.4629	2
	4.81247	1		5.67782	2		12.14	2		31.5833	3		13.4751	1
	4.81927	1		5.67863	1		12.1645	1		31.87	1		13.4773	1
	4.82962	1		5.68856	1		12.1727	2		32.3639	1		13.4816	2
	4.83211	1		5.69492	1		12.1955	1		32.4194	1		13.4885	1
	4.83808	1		5.69848	1		12.2049	1		32.4324	1		13.4951	3
	4.84328	1		5.70175	2		12.2411	1		32.4428	1		13.4956	2
	4.84505	1		5.71287	1		12.2443	1		32.8491	1		13.5167	2
	4.84764	1		5.71703	1		12.2454	2		33.145	1		13.5403	2
	4.86305	1		5.73251	1		12.2653	1		33.1908	1		13.5496	1
	4.86814	1		5.73548	1		12.2856	1		33.4177	1		13.5586	2
	4.86981	1		5.73728	1		12.2859	1		33.4894	2		13.5744	1
	4.87504	1		5.74283	1		12.2969	2		34.2463	2		13.5779	1
	4.88004	1		5.74781	1		12.297	2		34.6307	1		13.6009	3
	4.88091	1		5.76145	1		12.3014	1		34.7272	2		13.6179	1
	4.88935	1		5.77766	1		12.3293	2		34.8944	2		13.6189	1
	4.8957	1		5.78696	1		12.3479	2		35.1496	1		13.6202	1
	4.8976	1		5.79401	1		12.3784	1		35.8567	1		13.6241	1
	4.90084	1		5.80602	1		12.3798	1		36.499	2		13.6278	1
	4.91268	1		5.80742	1		12.3845	1		37.0093	1		13.6396	1
	4.91596	1		5.8161	1		12.4773	2		37.0678	1		13.662	1
	4.92329	1		5.81643	1		12.4934	1		37.5361	2		13.6639	1
	4.92365	1		5.8166	1		12.5061	1		38.8587	1		13.6752	1
	4.92684	1		5.82641	1		12.5218	1		40.1465	1		13.6984	2
	4.93128	1		5.82684	1		12.5364	1		43.9546	3		13.7005	2
	4.93208	1		5.8327	1		12.6073	1					13.7281	1
	4.93296	1		5.83531	1		12.6083	1					13.7283	2
	4.94104	1		5.84342	1		12.6412	2					13.7314	3
	4.9458	1		5.84569	1		12.6523	2					13.7511	1
	4.94646	1		5.85664	1		12.6537	1					13.759	2
	4.94864	1		5.88299	1		12.6625	1					13.7803	1
	4.96113	1		5.88601	1		12.6708	1					13.79	1
	4.9679	1		5.89666	1		12.6908	2					13.7911	1
	5.00896	1		5.91058	1		12.6946	1					13.7937	1
	5.01717	1		5.91748	1		12.6957	1					13.7945	1
	5.02184	1		5.94111	1		12.7229	2					13.7951	1
	5.02258	1		5.95466	1		12.752	2					13.8	1
	5.0264	1		5.96096	1		12.7535	2					13.8144	1
	5.04631	1		5.96193	1		12.7536	2					13.8155	1
	5.0569	1		5.96202	1		12.7608	2					13.8234	1
	5.05876	1		5.97866	1		12.7838	1					13.8258	1
	5.06719	1		6.00146	1		12.7874	1					13.8286	1
	5.06796	1		6.00218	1		12.7906	1					13.8362	1
	5.07065	1		6.00255	1		12.7972	1					13.842	3
	5.07375	1		6.00906	2		12.8245	2					13.8421	2
	5.10406	1		6.01987	1		12.8433	1					13.8481	3
	5.10561	1		6.02967	1		12.8607	2					13.8524	1
	5.11395	1		6.03607	1		12.976	2					13.8623	1
	5.12952	1		6.03698	1		12.9821	1					13.8781	1
	5.13814	1		6.05853	1		12.9935	1					13.8855	1
	5.14044	1		6.07527	1		13.0372	1					13.9047	1
	5.14179	1		6.07728	1		13.0821	1					13.9083	2
	5.16326	1		6.09439	1		13.1084	2					13.912	2
	5.16846	1		6.09763	1		13.1321	2					13.9193	1
	5.17306	1		6.09788	1		13.1468	1					13.9243	2
	5.1827	1		6.10878	1		13.1502	2					13.9245	1
	5.18902	1		6.14214	1		13.2537	2					13.9326	1
	5.1939	1		6.15366	1		13.256	1					13.9414	1
	5.211	1		6.15451	1		13.3023	1					13.9441	1
	5.22586	1		6.15773	1		13.3172	1					13.9465	1
	5.22932	1		6.19068	1		13.397	2					13.9717	2
	5.23131	1		6.1972	1		13.423	1					13.9958	1
	5.23551	1		6.20615	1		13.4291	2					14.0004	1
	5.2443	1		6.21498	1		13.4531	2					14.0048	1
	5.24866	1		6.22017	1		13.5032	2					14.0223	2
	5.24969	1		6.24066	1		13.5114	1					14.0471	1
	5.25339	1		6.24104	2		13.5384	1					14.0501	2
	5.25714	1		6.24514	1		13.5429	1					14.0694	1
	5.26597	1		6.27944	1		13.552	1					14.0717	2
	5.26736	1		6.28721	1		13.5568	1					14.0863	1
	5.27488	1		6.29766	1		13.5666	2					14.0879	1
	5.27576	1		6.30941	2		13.5927	2					14.0879	2
	5.27716	1		6.31057	1		13.6198	1					14.0944	1
	5.28987	1		6.32192	1		13.6402	2					14.1057	2
	5.29156	1		6.34461	1		13.6506	2					14.1171	2
	5.29758	1		6.36953	1		13.6589	1					14.1387	1
	5.30691	1		6.37935	1		13.6711	1					14.1496	1
	5.31151	1		6.38547	1		13.6991	1					14.1573	2
	5.31578	1		6.38723	1		13.7129	1					14.1869	2
	5.3303	1		6.39796	1		13.7267	1					14.195	1
	5.34704	1		6.40812	1		13.819	1					14.2056	1
	5.34711	1		6.40813	1		13.8201	1					14.2081	1
	5.35328	1		6.40935	1		13.8257	2					14.236	2
	5.37801	1		6.41589	1		13.8268	2					14.2362	2
	5.38115	1		6.42146	1		13.8644	2					14.2495	1
	5.38227	1		6.45052	1		13.9477	2					14.2608	3
	5.385	1		6.45117	1		14.0027	1					14.2619	1
	5.39553	1		6.45224	1		14.1512	2					14.2634	1
	5.39812	1		6.46226	1		14.1766	3					14.2836	1
	5.4006	1		6.48097	2		14.2	1					14.3051	1
	5.4052	1		6.5283	1		14.2053	1					14.3056	2
	5.41236	1		6.53025	1		14.2157	1					14.3136	2
	5.4176	1		6.55361	1		14.217	1					14.3158	1
	5.41911	1		6.56819	1		14.2837	1					14.3353	2
	5.43003	1		6.59643	1		14.2881	3					14.3405	1
	5.43012	1		6.60321	1		14.337	1					14.3412	1
	5.4461	1		6.60365	1		14.3629	1					14.3425	1
	5.45225	1		6.60546	1		14.3656	2					14.3505	1
	5.46682	1		6.63484	1		14.3715	2					14.3522	2
	5.47061	1		6.63943	1		14.3765	1					14.3578	1
	5.47418	1		6.67351	1		14.3767	1					14.3614	1
	5.47934	1		6.70179	1		14.4284	1					14.3633	1
	5.49117	1		6.71648	2		14.4486	1					14.3645	2
	5.50246	1		6.72678	2		14.4693	2					14.3681	1
	5.50748	1		6.73961	2		14.5031	1					14.3707	2
	5.52979	1		6.75253	1		14.5279	1					14.3801	2
	5.55741	1		6.77499	1		14.5725	2					14.3847	1
	5.5662	1		6.78164	1		14.5885	2					14.4039	1
	5.56866	1		6.78214	1		14.6001	1					14.4052	1
	5.58594	1		6.8207	2		14.6309	1					14.4424	1
	5.58635	1		6.82556	1		14.6338	1					14.4471	2
	5.58671	1		6.83365	1		14.665	2					14.4484	2
	5.59214	1		6.84276	1		14.7138	1					14.4527	1
	5.63066	1		6.87195	1		14.7737	3					14.4633	1
	5.63998	1		6.90132	2		14.7767	1					14.477	1
	5.64012	1		6.90572	1		14.875	2					14.4802	2
	5.69679	2		6.9131	1		14.9609	1					14.4874	1
	5.70686	1		6.92905	1		14.9676	2					14.503	1
	5.70738	1		6.93356	1		14.9811	1					14.5119	2
	5.7453	1		6.99421	2		15.0333	1					14.5179	1
	5.75385	1		6.99563	2		15.0554	1					14.5199	1
	5.75862	1		7.01128	1		15.0763	2					14.5246	3
	5.77085	1		7.02096	2		15.0808	1					14.5398	1
	5.79687	1		7.02345	1		15.1073	1					14.5562	1
	5.79937	2		7.02544	2		15.1214	1					14.5574	3
	5.80496	1		7.04267	1		15.1336	2					14.5586	1
	5.83877	1		7.0439	1		15.1979	1					14.562	2
	5.83986	1		7.04475	1		15.2184	1					14.5682	1
	5.84568	1		7.0501	1		15.2726	2					14.573	2
	5.85622	1		7.05551	1		15.284	1					14.5763	1
	5.86123	1		7.06558	1		15.2865	2					14.594	1
	5.86886	1		7.07977	1		15.2896	1					14.5958	1
	5.87378	1		7.09207	1		15.3026	2					14.5972	2
	5.89233	1		7.13002	1		15.3694	1					14.6173	1
	5.91369	1		7.1398	2		15.3773	1					14.6177	1
	5.95908	1		7.15037	2		15.4116	1					14.654	1
	5.98707	1		7.15247	1		15.4165	2					14.6561	1
	5.99744	1		7.21369	1		15.4564	3					14.6739	1
	6.01199	1		7.221	1		15.4634	1					14.6794	2
	6.02548	1		7.23588	1		15.4656	1					14.6883	1
	6.03279	1		7.25155	1		15.4714	1					14.7024	1
	6.04357	1		7.25156	1		15.4907	2					14.7225	2
	6.06084	1		7.25167	1		15.529	1					14.7247	1
	6.06309	1		7.33765	2		15.5523	3					14.7293	1
	6.08749	1		7.34595	1		15.5717	1					14.7638	1
	6.12562	1		7.36835	1		15.688	3					14.7726	1
	6.12888	1		7.38026	1		15.7111	1					14.7782	2
	6.13705	1		7.38086	2		15.7486	2					14.7844	1
	6.14289	1		7.38106	1		15.8172	1					14.7895	1
	6.17181	1		7.38388	2		15.8348	1					14.7906	1
	6.17474	1		7.38851	1		15.8475	1					14.8016	1
	6.20447	1		7.43746	1		15.8977	1					14.8109	2
	6.21915	1		7.44584	1		15.9578	1					14.8287	1
	6.28226	1		7.48274	2		15.9709	1					14.8413	1
	6.3013	1		7.48505	2		15.9871	1					14.842	1
	6.3124	1		7.49333	1		16.0281	1					14.8745	2
	6.37487	1		7.49624	2		16.0548	3					14.8776	3
	6.41257	1		7.50828	1		16.0841	1					14.8794	1
	6.41517	1		7.53037	1		16.0937	1					14.8972	1
	6.41692	1		7.55841	2		16.1182	2					14.901	1
	6.42059	1		7.55985	1		16.1324	1					14.9014	2
	6.43901	1		7.5712	1		16.1346	2					14.9033	1
	6.44998	1		7.58897	1		16.1475	1					14.9078	1
	6.49745	2		7.61464	1		16.1489	2					14.9199	1
	6.51404	1		7.63615	1		16.1525	2					14.9282	1
	6.51923	1		7.64121	1		16.3062	1					14.9367	3
	6.53885	2		7.64651	1		16.4592	1					14.9528	2
	6.56648	1		7.67186	1		16.4664	2					14.9594	3
	6.60449	1		7.67411	1		16.5057	1					14.9598	1
	6.74829	1		7.67942	1		16.5822	2					14.96	1
	6.78398	1		7.71575	1		16.5929	1					14.9667	3
	6.86918	1		7.72959	1		16.594	1					14.9669	1
	6.89291	1		7.76188	1		16.6185	2					14.9676	2
	6.90925	1		7.77402	2		16.6269	1					14.9693	3
	6.9128	2		7.77828	1		16.6309	1					14.97	1
	6.91672	1		7.7931	1		16.6871	2					14.9717	3
	6.92474	1		7.80374	1		16.7192	2					14.9805	1
	6.98823	1		7.82516	1		16.7266	3					15.0016	1
	6.99581	1		7.83709	1		16.7541	1					15.009	3
	7.04039	1		7.84028	2		16.7639	2					15.0145	2
	7.09856	1		7.86387	1		16.7671	1					15.0185	1
	7.11067	1		7.88685	1		16.8427	1					15.0326	3
	7.14058	1		7.91646	2		16.8528	1					15.0484	1
	7.15539	2		7.99527	2		16.8861	1					15.0545	1
	7.2239	1		7.9979	1		16.8952	1					15.0551	1
	7.28464	1		8.0387	1		16.9094	1					15.0608	2
	7.33071	1		8.04925	1		16.9127	1					15.0639	1
	7.39793	2		8.06096	1		16.9385	1					15.0648	2
	7.41458	1		8.06598	2		16.9394	3					15.0733	2
	7.45199	1		8.06697	1		16.9746	2					15.0859	1
	7.46695	2		8.12984	2		16.9951	2					15.0903	2
	7.48293	1		8.14069	1		17.0467	1					15.1037	1
	7.48702	1		8.1457	1		17.0711	1					15.1073	1
	7.49243	1		8.16644	1		17.08	2					15.1123	1
	7.49393	1		8.17766	2		17.0809	1					15.1134	1
	7.53076	2		8.17888	1		17.0944	1					15.1194	2
	7.55656	1		8.20177	1		17.11	1					15.1398	1
	7.55695	1		8.21453	1		17.1792	2					15.1427	2
	7.56059	1		8.21864	1		17.1992	2					15.1511	1
	7.56887	1		8.26266	1		17.2404	2					15.1566	1
	7.5815	1		8.31152	2		17.2642	2					15.175	1
	7.59598	1		8.32773	1		17.2832	1					15.179	3
	7.61796	1		8.34717	1		17.2915	1					15.1889	2
	7.63239	2		8.39986	1		17.363	2					15.191	2
	7.70993	2		8.40685	1		17.4664	1					15.2029	1
	7.73739	1		8.42968	1		17.4894	2					15.2131	2
	7.74468	1		8.4308	1		17.4986	1					15.2334	3
	7.75762	1		8.44321	1		17.5132	1					15.2354	1
	7.83886	1		8.5263	2		17.5373	1					15.2468	1
	7.84164	1		8.53117	1		17.7498	1					15.267	1
	7.84939	2		8.53315	2		17.8228	3					15.2717	1
	7.86265	1		8.55366	1		17.8716	2					15.2835	1
	7.86718	2		8.56713	1		17.8736	1					15.2913	3
	7.90257	1		8.58483	1		17.8783	1					15.2982	1
	7.90842	1		8.58808	2		17.9348	2					15.3136	1
	7.94347	1		8.72493	1		17.952	1					15.3142	1
	7.94615	1		8.73973	2		18.0066	1					15.3277	2
	7.95987	1		8.76116	2		18.0386	1					15.3314	1
	7.97549	1		8.77739	2		18.0759	1					15.336	1
	8.02557	2		8.85266	1		18.1098	2					15.3458	2
	8.04749	1		8.92901	2		18.12	1					15.3752	1
	8.05048	1		8.9354	2		18.1359	1					15.3784	1
	8.05366	1		8.96028	1		18.186	1					15.3949	2
	8.08541	1		8.96201	1		18.3469	3					15.3982	2
	8.08943	1		8.97321	2		18.3544	1					15.4042	1
	8.09918	1		8.98152	1		18.359	1					15.4043	1
	8.10412	1		9.09758	2		18.3648	1					15.4062	1
	8.1191	1		9.09958	1		18.3699	3					15.4129	1
	8.12037	1		9.10698	2		18.3734	2					15.4151	2
	8.13026	1		9.11384	2		18.3774	3					15.4195	2
	8.1403	1		9.12442	2		18.3836	1					15.4228	1
	8.15274	1		9.1272	2		18.4757	1					15.4245	1
	8.18297	1		9.16023	1		18.5355	1					15.4427	2
	8.19055	1		9.16573	2		18.5943	1					15.446	1
	8.28517	1		9.17222	2		18.7383	1					15.4608	3
	8.31036	3		9.18656	1		18.7897	1					15.4621	1
	8.36219	1		9.192	1		18.8022	1					15.4709	1
	8.47373	2		9.19721	2		18.8272	2					15.4773	1
	8.51011	1		9.19791	1		18.8703	2					15.4886	1
	8.52202	1		9.21999	1		18.9161	1					15.4895	1
	8.56471	1		9.29663	1		18.9676	1					15.4931	1
	8.64994	1		9.32519	1		19.0064	2					15.4948	1
	8.73343	1		9.34162	1		19.0615	1					15.4962	1
	8.73401	1		9.35858	1		19.1067	1					15.5013	1
	8.74169	1		9.36094	1		19.264	1					15.5118	1
	8.79779	2		9.37816	3		19.327	1					15.5276	1
	8.88948	1		9.38724	2		19.3451	1					15.5314	1
	8.95615	2		9.39786	2		19.426	1					15.5463	1
	9.14984	1		9.43464	1		19.5174	2					15.5484	1
	9.15073	2		9.45086	1		19.5231	1					15.5513	1
	9.15088	2		9.45304	2		19.6911	1					15.5813	2
	9.15461	1		9.45625	1		19.7595	1					15.5818	1
	9.17003	3		9.46844	1		19.7915	1					15.5918	2
	9.2149	1		9.47061	3		19.8444	1					15.5981	1
	9.23155	2		9.4824	1		19.8976	2					15.6182	2
	9.23793	1		9.48823	2		20.0524	1					15.6388	3
	9.25786	1		9.51452	2		20.1868	2					15.6456	2
	9.26265	1		9.51476	2		20.1946	1					15.6582	2
	9.276	2		9.58464	2		20.3018	2					15.6599	2
	9.29415	1		9.60066	2		20.3209	2					15.6629	1
	9.47268	1		9.62107	2		20.3299	1					15.6705	1
	9.49001	1		9.65927	1		20.3589	1					15.6744	2
	9.52083	1		9.68495	2		20.4723	1					15.6893	1
	9.66828	1		9.70025	2		20.4847	1					15.7058	1
	9.73893	1		9.77868	2		20.4986	1					15.709	1
	9.82545	1		9.79948	2		20.5835	2					15.7261	1
	9.83957	1		9.87124	1		20.6028	1					15.7286	1
	9.84661	1		9.93082	2		20.6242	2					15.7518	1
	9.87875	1		9.94019	1		20.6494	1					15.7518	1
	10.0353	1		9.96307	2		20.6543	1					15.7595	1
	10.0576	2		9.96709	1		20.6727	1					15.7705	1
	10.0668	1		9.98688	1		20.728	1					15.771	1
	10.0734	1		10.0119	1		21.1461	2					15.8013	2
	10.1572	2		10.0794	1		21.2358	2					15.8085	1
	10.2023	1		10.1394	2		21.2665	1					15.8256	1
	10.2354	2		10.1512	1		21.3564	3					15.8266	1
	10.2548	2		10.1701	2		21.4264	1					15.8286	3
	10.3474	1		10.1801	2		21.4457	3					15.8412	1
	10.3856	2		10.1951	1		21.4636	2					15.8423	1
	10.4097	1		10.25	2		21.6773	1					15.8439	1
	10.4297	1		10.3306	1		21.7818	2					15.8501	1
	10.6128	2		10.3531	1		21.7848	1					15.854	3
	10.6201	1		10.4004	1		22.0001	2					15.8665	1
	10.6786	1		10.4326	2		22.0281	1					15.8924	3
	10.7051	1		10.5392	1		22.1605	1					15.913	3
	10.7267	1		10.649	1		22.227	1					15.9179	1
	10.7581	1		10.6565	2		22.2788	1					15.9196	1
	10.7649	1		10.6851	1		22.5354	1					15.9199	1
	10.8617	1		10.7417	1		22.5706	1					15.9226	1
	10.8729	2		10.7503	1		22.5965	1					15.923	1
	10.924	1		10.8069	1		22.6144	1					15.9419	3
	10.9566	1		10.8389	1		22.8095	3					15.9422	2
	10.9784	1		10.847	1		22.8981	2					15.9477	1
	10.9853	1		10.882	1		22.9242	2					15.9613	2
	11.2448	2		10.8876	1		23.0029	1					15.9807	1
	11.2892	1		10.9158	2		23.0076	1					15.9963	1
	11.3235	1		11.0103	1		23.1426	1					16.0183	1
	11.424	2		11.0712	1		23.2188	1					16.0217	2
	11.4878	1		11.1118	2		23.6889	1					16.0234	2
	11.6811	1		11.2137	2		23.7194	1					16.0249	1
	11.898	1		11.2469	1		23.898	2					16.0291	1
	11.9182	1		11.2571	2		23.9146	2					16.0417	1
	12.3313	1		11.2722	1		24.3206	2					16.0496	1
	12.3669	2		11.414	2		24.4097	1					16.0569	1
	12.4363	1		11.4274	2		24.6141	1					16.0603	1
	12.7324	2		11.4413	1		24.6178	1					16.0757	3
	12.7427	1		11.5155	1		24.9379	3					16.0846	3
	12.7824	1		11.5244	1		25.188	2					16.1054	1
	12.9454	1		11.5568	2		25.2145	2					16.1143	2
	12.9482	1		11.6238	2		25.3473	3					16.1166	2
	13.0176	1		11.624	2		25.5807	1					16.1282	1
	13.1623	1		11.6292	1		25.62	1					16.1426	1
	13.2414	2		11.6472	2		25.7379	1					16.1438	1
	13.3788	1		11.718	2		25.7524	1					16.174	1
	13.6636	1		11.7701	2		25.994	1					16.1804	1
	13.9791	1		11.8711	1		26.1503	2					16.1895	2
	14.0019	2		11.9527	2		26.1592	1					16.191	1
	14.3844	1		12.0035	1		26.2285	1					16.1931	2
	14.5703	1		12.09	1		26.3069	2					16.1956	1
	14.5969	1		12.1256	2		26.4515	2					16.2092	2
	14.8533	2		12.2327	2		26.5422	2					16.2331	1
	14.8786	3		12.2862	2		26.5685	3					16.2362	1
	14.955	1		12.3064	1		26.5769	1					16.2508	2
	15.0699	1		12.3098	1		26.6358	1					16.2509	1
	15.1665	2		12.4273	1		26.7484	1					16.2623	1
	15.3303	1		12.5265	2		27.1951	3					16.2657	1
	15.3475	1		12.5726	2		27.4804	3					16.2736	1
	15.832	2		12.5964	2		27.5717	1					16.2843	1
	16.0769	2		12.6866	2		27.5944	1					16.3021	2
	16.0863	1		12.7717	1		27.8121	2					16.3061	2
	16.6536	2		12.7724	2		27.8397	1					16.316	1
	16.7989	1		12.816	3		28.0922	1					16.3279	1
	17.7275	1		12.8234	2		28.4372	1					16.34	2
	18.0139	2		12.981	1		28.5887	2					16.3478	2
	18.5666	2		13.0821	1		28.8422	2					16.3539	2
	19.1609	1		13.1961	2		29.075	2					16.3642	2
	19.5123	1		13.2707	2		29.1	1					16.366	1
	19.8043	2		13.2732	3		29.2814	2					16.4036	3
	19.9178	1		13.3629	1		29.5054	1					16.409	1
	21.1444	1		13.4542	1		30.0405	1					16.4189	2
	21.717	1		13.5995	1		30.1238	2					16.4288	1
	23.6789	2		13.6281	2		30.6293	2					16.438	2
	23.7294	2		13.7305	2		30.721	1					16.4606	3
	23.7804	1		13.7559	2		31.1599	3					16.4753	2
				13.8286	1		31.9585	1					16.4806	1
				13.8518	2		32.5897	1					16.4809	1
				14.1248	1		32.6269	2					16.4903	2
				14.2818	2		33.0099	1					16.4936	1
				14.3326	1		33.0613	3					16.5059	1
				14.3456	2		33.4659	3					16.5155	3
				14.4686	2		33.577	2					16.5537	1
				14.4939	2		33.5954	2					16.5599	2
				14.5414	1		33.6311	2					16.5722	2
				14.5784	2		33.8569	2					16.576	1
				14.9487	2		34.5372	2					16.5793	3
				15.1205	1		36.7482	1					16.593	3
				15.2436	1								16.5994	3
				15.2868	1								16.6161	3
				15.4661	2								16.6188	1
				15.4989	3								16.6218	2
				15.5577	1								16.6291	1
				15.861	1								16.6353	1
				16.0193	1								16.6414	2
				16.2193	1								16.6495	3
				16.3601	2								16.6525	2
				16.6164	1								16.6697	1
				16.7678	2								16.6807	1
				16.8841	1								16.6859	1
				16.9206	2								16.6899	1
				17.1567	2								16.6905	2
				17.6756	3								16.7054	1
				17.9977	2								16.7164	2
				18.18	1								16.7167	1
				18.1849	1								16.7198	1
				18.2493	1								16.7279	2
				18.2683	2								16.7402	2
				18.8332	1								16.7597	2
				18.8741	2								16.762	2
				19.3351	2								16.7924	2
				19.4271	1								16.7976	1
				19.5033	1								16.7981	1
				20.3216	1								16.824	2
				20.458	2								16.8337	2
				20.9196	3								16.8399	1
				20.921	1								16.8856	1
				20.987	2								16.9161	1
				21.1768	1								16.9309	1
				21.4491	1								16.9512	2
				22.1018	2								16.9538	1
				22.4048	1								16.9587	1
				22.9127	1								16.963	2
				23.0074	2								16.9698	3
				24.1506	1								16.9729	2
				24.1656	2								16.9819	1
				24.3021	3								16.9821	1
				25.0347	2								16.9872	2
				25.1687	2								16.9897	1
				25.9155	1								17.0065	1
				25.9653	1								17.0214	1
				26.1377	1								17.0331	2
				26.3364	1								17.0427	1
				26.6003	2								17.0579	1
				26.7169	1								17.065	2
				27.0243	1								17.0889	1
				27.4636	1								17.1568	1
				28.7283	2								17.163	3
				29.6699	1								17.1738	1
				32.0683	3								17.1894	1
				32.9468	1								17.1894	1
													17.201	3
													17.2431	1
													17.2546	2
													17.2546	2
													17.2598	1
													17.2602	3
													17.2656	2
													17.2724	2
													17.2887	1
													17.2922	1
													17.2982	1
													17.3023	3
													17.3208	2
													17.322	1
													17.3262	1
													17.3327	1
													17.3811	3
													17.3972	2
													17.4037	2
													17.4293	2
													17.4306	1
													17.4369	1
													17.4507	2
													17.4548	1
													17.4698	1
													17.4795	2
													17.4799	1
													17.5197	3
													17.5373	1
													17.5428	2
													17.644	1
													17.6642	3
													17.6819	2
													17.6887	1
													17.6976	3
													17.7258	1
													17.7288	2
													17.753	1
													17.7615	2
													17.7629	2
													17.7659	3
													17.7885	2
													17.7934	2
													17.8063	1
													17.8093	1
													17.8281	2
													17.8297	3
													17.8569	1
													17.8647	1
													17.8863	1
													17.8867	1
													17.89	1
													17.8983	2
													17.8987	2
													17.9156	1
													17.9325	3
													17.9334	1
													17.9428	1
													17.9462	2
													17.977	2
													18.012	1
													18.0249	3
													18.0309	1
													18.0389	1
													18.0588	2
													18.0747	3
													18.0811	1
													18.0985	2
													18.1142	1
													18.1156	1
													18.128	1
													18.1558	2
													18.1832	2
													18.2075	3
													18.2077	3
													18.2254	1
													18.2307	3
													18.2599	2
													18.2733	2
													18.2913	2
													18.3072	3
													18.3506	1
													18.3528	1
													18.3539	2
													18.3576	1
													18.3801	1
													18.4042	3
													18.4134	3
													18.4338	1
													18.4515	1
													18.4534	1
													18.4596	1
													18.4695	3
													18.5129	1
													18.5261	2
													18.5291	2
													18.5423	1
													18.5654	1
													18.5766	2
													18.6016	2
													18.6334	2
													18.6432	3
													18.658	1
													18.6624	2
													18.6845	1
													18.6854	3
													18.7243	1
													18.7306	1
													18.7726	1
													18.776	2
													18.7974	2
													18.8157	1
													18.8274	1
													18.8414	2
													18.8877	1
													18.89	1
													18.8965	1
													18.957	1
													18.98	2
													19.0082	3
													19.0553	1
													19.0603	1
													19.0752	1
													19.0797	2
													19.0915	3
													19.1242	1
													19.1482	2
													19.1512	2
													19.1516	2
													19.1525	1
													19.1678	1
													19.1722	2
													19.1975	1
													19.2303	2
													19.234	2
													19.2441	1
													19.2908	2
													19.2913	2
													19.2931	3
													19.3107	2
													19.3502	1
													19.3582	3
													19.3823	1
													19.3989	1
													19.4186	1
													19.434	2
													19.4464	1
													19.5012	2
													19.5207	1
													19.5485	2
													19.5661	1
													19.5992	1
													19.6037	3
													19.6057	2
													19.615	1
													19.6221	1
													19.6304	1
													19.6352	2
													19.6829	3
													19.6839	2
													19.6942	1
													19.6973	2
													19.7019	1
													19.734	2
													19.7762	2
													19.7816	1
													19.8016	2
													19.8258	2
													19.8261	1
													19.8735	3
													19.8912	1
													19.9124	1
													19.965	1
													19.9807	1
													19.9964	1
													20.0124	1
													20.0165	2
													20.0332	1
													20.0502	3
													20.1011	1
													20.1691	1
													20.1732	3
													20.2477	1
													20.248	1
													20.2742	1
													20.3053	1
													20.3224	3
													20.3391	1
													20.3866	1
													20.3958	3
													20.4786	1
													20.5068	1
													20.5127	1
													20.5225	2
													20.5281	1
													20.5292	1
													20.539	3
													20.5454	1
													20.5696	2
													20.7292	1
													20.7745	1
													20.7805	3
													20.8837	2
													20.8899	1
													20.9378	3
													20.9665	3
													20.9683	3
													20.9698	1
													20.9881	2
													21.1679	2
													21.193	1
													21.2349	1
													21.3972	2
													21.421	1
													21.4518	2
													21.466	1
													21.4703	1
													21.487	1
													21.4984	1
													21.5212	2
													21.5598	1
													21.5858	1
													21.593	1
													21.6042	2
													21.6342	1
													21.6714	1
													21.7747	3
													21.805	2
													21.8477	2
													21.8766	1
													21.8918	2
													21.9518	1
													21.9765	2
													22.0481	1
													22.1012	2
													22.1634	2
													22.2085	2
													22.2382	1
													22.2943	1
													22.2975	2
													22.3402	1
													22.3711	1
													22.5358	1
													22.5435	1
													22.5493	1
													22.5713	1
													22.6207	1
													22.6647	2
													22.7444	3
													22.7976	2
													22.937	1
													22.9627	1
													23.1922	1
													23.2212	3
													23.2574	1
													23.2582	2
													23.2655	3
													23.3585	1
													23.4794	2
													23.5538	1
													23.5741	3
													23.7258	1
													23.8018	3
													24.0514	3
													24.0573	2
													24.2135	3
													24.3599	1
													24.5042	2
													24.7882	1
													24.8408	2
													24.8689	2
													24.8853	1
													24.8887	1
													25.6474	3
													25.7115	1
													26.005	1
													26.0549	1
													26.5905	1
													26.6606	1
													27.4777	1
													28.2324	2
													28.2667	1
													28.8205	2
													29.4023	1
													29.9428	1
													31.1925	1
													32.1288	1
													32.1311	2

## Sheet: Tabelle10
t = 0			t=3			t=6			t = 9			t=24
1	1.53265		1	1.50284		1	1.53463		1	1.55055		1	1.71073
1	1.54873		1	1.52281		1	1.66677		1	1.56276		1	1.72306
1	1.59258		1	1.53874		1	1.71251		1	1.66549		1	1.7285
1	1.62259		1	1.57453		1	1.74501		1	1.66698		1	1.7336
1	1.64463		1	1.5876		1	1.7511		1	1.70949		1	1.75837
1	1.64928		1	1.60258		1	1.88554		1	1.7183		1	1.8406
1	1.65102		1	1.61424		1	1.89658		1	1.76409		1	1.91508
1	1.65297		1	1.63052		1	1.94617		1	1.79778		1	1.98093
1	1.65577		1	1.64265		1	1.97975		1	1.87244		1	2.01688
1	1.65944		1	1.66456		1	2.11207		1	1.88423		1	2.10446
1	1.70127		1	1.66744		1	2.13911		1	1.91572		1	2.11664
1	1.71419		1	1.66821		1	2.19027		1	1.91793		1	2.14601
1	1.72707		1	1.68588		1	2.21012		1	1.983		1	2.18755
1	1.72959		1	1.6985		1	2.22666		1	1.99864		1	2.2977
1	1.7298		1	1.70748		1	2.22742		1	2.01977		1	2.40687
1	1.73214		1	1.70938		1	2.25822		1	2.05951		1	2.48285
1	1.73593		1	1.7153		1	2.31767		1	2.09894		1	2.60959
1	1.77067		1	1.74719		1	2.33787		1	2.11983		1	2.75713
1	1.78122		1	1.76321		1	2.36594		1	2.14646		1	2.80772
1	1.80416		1	1.7897		1	2.39379		1	2.29627		1	2.93609
1	1.80996		1	1.79883		1	2.50634		1	2.3668		1	2.96316
1	1.84151		1	1.82411		1	2.51317		1	2.43145		1	2.97256
1	1.845		1	1.83713		1	2.54134		1	2.4345		1	3.02099
1	1.87192		1	1.86501		1	2.54986		1	2.50596		1	3.09596
1	1.90102		1	1.91277		1	2.55835		1	2.50685		1	3.09888
1	1.90792		1	1.91583		1	2.58255		1	2.55816		1	3.10528
1	1.91171		1	1.92577		1	2.58497		1	2.62193		1	3.16576
1	1.92189		1	1.96182		1	2.62901		1	2.66351		1	3.17848
1	1.93281		1	1.96893		1	2.6429		1	2.68813		1	3.23875
1	1.97086		1	1.9722		1	2.68625		1	2.76307		1	3.41545
1	1.98408		1	1.97261		1	2.69736		1	2.82643		1	3.46187
1	1.98903		1	1.97374		1	2.70379		1	2.83909		1	3.47456
1	1.99809		1	2.00711		1	2.73224		1	2.90932		1	3.68746
1	2.00409		1	2.00727		1	2.74557		1	2.91296		1	3.72825
1	2.01066		1	2.01922		1	2.74814		1	2.92918		1	3.74758
1	2.01838		1	2.0456		1	2.75445		1	2.93791		1	3.77569
1	2.02889		1	2.05064		1	2.78753		1	2.94391		1	3.96045
1	2.03128		1	2.05183		1	2.7885		1	2.96907		1	3.97634
1	2.04319		1	2.0559		1	2.82029		1	2.98827		1	4.1006
1	2.05214		1	2.05642		1	2.84241		1	3.05811		1	4.17616
1	2.07171		1	2.05682		1	2.88944		1	3.06834		1	4.34691
1	2.07185		1	2.06541		1	2.89341		1	3.09239		1	4.3948
1	2.07669		1	2.08482		1	2.95474		1	3.10224		1	4.40145
1	2.08451		1	2.09053		1	2.98699		1	3.16325		1	4.41783
1	2.08701		1	2.09465		1	2.99231		1	3.23387		1	4.42779
1	2.09634		1	2.09705		1	2.99941		1	3.2735		1	4.49141
1	2.0995		1	2.12253		1	3.01143		1	3.38056		1	4.52124
1	2.12035		1	2.13908		1	3.01949		1	3.39554		1	4.55503
1	2.13383		1	2.14933		1	3.03262		1	3.45493		1	4.60869
1	2.13485		1	2.15056		1	3.05839		1	3.47724		1	4.66757
1	2.13764		1	2.1583		1	3.13197		1	3.48094		1	4.74255
1	2.13951		1	2.15991		1	3.14069		1	3.5518		1	4.7716
1	2.13952		1	2.16415		1	3.14243		1	3.58771		1	4.80553
1	2.13971		1	2.18052		1	3.14957		1	3.61958		1	4.87039
1	2.1409		1	2.18736		1	3.17376		1	3.63963		1	4.87749
1	2.14104		1	2.22546		1	3.17459		1	3.66861		1	4.87879
1	2.15522		1	2.24147		1	3.18592		1	3.72553		1	4.89062
1	2.16394		1	2.26945		1	3.19517		1	3.7446		1	4.89373
1	2.1699		1	2.29951		1	3.19887		1	3.77198		1	4.91399
1	2.17306		1	2.3074		1	3.21185		1	3.78275		1	4.99128
1	2.17783		1	2.31095		1	3.22598		1	3.85814		1	5.00754
1	2.18029		1	2.3128		1	3.26584		1	3.8642		1	5.03053
1	2.18324		1	2.32893		1	3.2738		1	3.89069		1	5.11844
1	2.18574		1	2.32899		1	3.29971		1	3.91441		1	5.12549
1	2.18868		1	2.34342		1	3.30273		1	3.93597		1	5.17872
1	2.18876		1	2.3467		1	3.31314		1	3.97183		1	5.22745
1	2.19313		1	2.37155		1	3.32507		1	3.98123		1	5.27624
1	2.19933		1	2.37357		1	3.32509		1	4.00592		1	5.34518
1	2.20381		1	2.38034		1	3.34204		1	4.04339		1	5.3835
1	2.20583		1	2.3911		1	3.34882		1	4.0655		1	5.43726
1	2.21529		1	2.39235		1	3.35229		1	4.08567		1	5.51616
1	2.21698		1	2.3962		1	3.35854		1	4.10499		1	5.53571
1	2.23286		1	2.41828		1	3.36453		1	4.15045		1	5.64371
1	2.23525		1	2.42112		1	3.38125		1	4.17957		1	5.65697
1	2.25185		1	2.42516		1	3.38367		1	4.18031		1	5.6697
1	2.26201		1	2.42802		1	3.39067		1	4.21293		1	5.76764
1	2.26698		1	2.43757		1	3.39891		1	4.23734		1	5.77576
1	2.26956		1	2.46165		1	3.46508		1	4.2402		1	5.78026
1	2.27747		1	2.4644		1	3.48157		1	4.2494		1	5.81003
1	2.29209		1	2.47262		1	3.48439		1	4.31883		1	5.86045
1	2.30639		1	2.47592		1	3.48521		1	4.53688		1	5.869
1	2.30668		1	2.48026		1	3.49309		1	4.59377		1	5.87984
1	2.3403		1	2.48567		1	3.49342		1	4.60511		1	5.98402
1	2.34066		1	2.50205		1	3.50065		1	4.71381		1	6.02036
1	2.34069		1	2.50324		1	3.56633		1	4.71892		1	6.06314
1	2.34117		1	2.50324		1	3.57623		1	4.72447		1	6.14204
1	2.34433		1	2.50788		1	3.60586		1	4.7455		1	6.2244
1	2.34707		1	2.5185		1	3.6067		1	4.7762		1	6.25381
1	2.35006		1	2.5315		1	3.61737		1	4.78034		1	6.40594
1	2.35217		1	2.53617		1	3.6299		1	4.782		1	6.52872
1	2.35458		1	2.54567		1	3.63385		1	4.79486		1	6.56531
1	2.3571		1	2.5567		1	3.63788		1	4.81148		1	6.56738
1	2.35794		1	2.55732		1	3.63946		1	4.86678		1	6.5876
1	2.36502		1	2.57304		1	3.65753		1	4.90573		1	6.62111
1	2.36834		1	2.583		1	3.65758		1	4.97874		1	6.6403
1	2.39669		1	2.58497		1	3.65845		1	4.99645		1	6.64354
1	2.4005		1	2.60032		1	3.66013		1	5.03997		1	6.69997
1	2.40236		1	2.60084		1	3.66152		1	5.07755		1	6.71389
1	2.40411		1	2.60635		1	3.66698		1	5.10825		1	6.73614
1	2.40831		1	2.61241		1	3.67741		1	5.13026		1	6.75131
1	2.4144		1	2.6211		1	3.70551		1	5.14433		1	6.78663
1	2.41616		1	2.63055		1	3.71016		1	5.26427		1	6.83008
1	2.41809		1	2.63763		1	3.71893		1	5.29173		1	6.87329
1	2.42399		1	2.65285		1	3.7281		1	5.31071		1	6.87331
1	2.42511		1	2.65551		1	3.73465		1	5.32745		1	6.93743
1	2.42577		1	2.66742		1	3.75792		1	5.35009		1	6.97516
1	2.42633		1	2.66939		1	3.76479		1	5.35279		1	7.07181
1	2.42681		1	2.68945		1	3.83727		1	5.39348		1	7.11074
1	2.4277		1	2.69882		1	3.83785		1	5.42296		1	7.16076
1	2.43007		1	2.70017		1	3.83938		1	5.44198		1	7.18697
1	2.43224		1	2.70611		1	3.85386		1	5.48965		1	7.25212
1	2.43253		1	2.7075		1	3.87655		1	5.54019		1	7.26197
1	2.43295		1	2.70886		1	3.89583		1	5.58405		1	7.26547
1	2.43389		1	2.70889		1	3.89852		1	5.61136		1	7.27364
1	2.43648		1	2.71536		1	3.90909		1	5.66004		1	7.36455
1	2.43813		1	2.72098		1	3.90992		1	5.67212		1	7.40158
1	2.4401		1	2.73128		1	3.92166		1	5.68252		1	7.43074
1	2.44441		1	2.73145		1	3.95528		1	5.69369		1	7.46465
1	2.44523		1	2.75108		1	3.96291		1	5.74073		1	7.46608
1	2.44611		1	2.7517		1	3.97112		1	5.74364		1	7.47421
1	2.45117		1	2.75325		1	4.00592		1	5.77319		1	7.48651
1	2.45372		1	2.75455		1	4.00942		1	5.78692		1	7.51727
1	2.45431		1	2.75538		1	4.0148		1	5.80591		1	7.54736
1	2.45569		1	2.75789		1	4.01669		1	5.81563		1	7.57504
1	2.45674		1	2.76062		1	4.02373		1	5.8358		1	7.57732
1	2.46072		1	2.76812		1	4.03267		1	5.87044		1	7.58859
1	2.46104		1	2.77408		1	4.03494		1	5.93316		1	7.62249
1	2.46279		1	2.77961		1	4.04545		1	5.99579		1	7.71248
1	2.4644		1	2.78531		1	4.0868		1	6.0158		1	7.7681
1	2.4702		1	2.78549		1	4.09701		1	6.02486		1	7.7886
1	2.47073		1	2.78727		1	4.09862		1	6.19492		1	7.7968
1	2.4737		1	2.79172		1	4.10029		1	6.20454		1	7.79938
1	2.47371		1	2.82286		1	4.10677		1	6.21773		1	7.82995
1	2.48012		1	2.83287		1	4.11246		1	6.31215		1	7.95086
1	2.49321		1	2.83806		1	4.12699		1	6.31518		1	7.97684
1	2.49361		1	2.8544		1	4.13873		1	6.32653		1	8.01728
1	2.50173		1	2.85506		1	4.14889		1	6.32959		1	8.05473
1	2.5024		1	2.85657		1	4.15839		1	6.34519		1	8.06168
1	2.5027		1	2.86691		1	4.16974		1	6.35394		1	8.07638
1	2.50303		1	2.87077		1	4.17432		1	6.42312		1	8.08547
1	2.50304		1	2.87522		1	4.18462		1	6.44259		1	8.09441
1	2.50753		1	2.87618		1	4.18841		1	6.4655		1	8.10201
1	2.51128		1	2.88132		1	4.19005		1	6.47063		1	8.11854
1	2.51234		1	2.8814		1	4.19387		1	6.59166		1	8.17845
1	2.51716		1	2.89697		1	4.21119		1	6.60283		1	8.21012
1	2.52304		1	2.89899		1	4.2184		1	6.6249		1	8.21078
1	2.52374		1	2.90608		1	4.22077		1	6.63663		1	8.22451
1	2.52466		1	2.90953		1	4.23705		1	6.64168		1	8.23162
1	2.52787		1	2.91453		1	4.23812		1	6.64923		1	8.23742
1	2.53994		1	2.91663		1	4.24313		1	6.66778		1	8.24419
1	2.54352		1	2.9224		1	4.24623		1	6.68079		1	8.29925
1	2.55665		1	2.92582		1	4.2656		1	6.69112		1	8.30118
1	2.55981		1	2.9397		1	4.26566		1	6.69258		1	8.3021
1	2.56818		1	2.94068		1	4.26739		1	6.72284		1	8.31574
1	2.57096		1	2.94463		1	4.28311		1	6.77546		1	8.38165
1	2.5802		1	2.94483		1	4.28644		1	6.81171		1	8.38252
1	2.58054		1	2.94623		1	4.28948		1	6.81622		1	8.39309
1	2.5971		1	2.94733		1	4.2972		1	6.84307		1	8.42933
1	2.59917		1	2.94814		1	4.29878		1	6.86251		1	8.43488
1	2.59959		1	2.95724		1	4.29959		1	6.86339		1	8.43727
1	2.60266		1	2.96796		1	4.30393		1	6.90662		1	8.4752
1	2.60848		1	2.97053		1	4.30439		1	6.92987		1	8.50853
1	2.6085		1	2.97966		1	4.31071		1	6.94231		1	8.53203
1	2.60915		1	2.98123		1	4.33568		1	6.95184		1	8.56529
1	2.61014		1	2.98181		1	4.34696		1	6.97923		1	8.57316
1	2.61292		1	2.98324		1	4.37386		1	7.02895		1	8.61721
1	2.61371		1	2.98504		1	4.38419		1	7.04917		1	8.62178
1	2.61501		1	2.98625		1	4.39338		1	7.05052		1	8.64219
1	2.61624		1	2.99824		1	4.39459		1	7.05606		1	8.65436
1	2.61858		1	2.99876		1	4.40214		1	7.08296		1	8.65728
1	2.62262		1	2.99891		1	4.40761		1	7.16122		1	8.65746
1	2.62363		1	3.01147		1	4.40771		1	7.16502		1	8.65975
1	2.62521		1	3.01637		1	4.41052		1	7.19276		1	8.66495
1	2.63058		1	3.02007		1	4.41257		1	7.21416		1	8.69337
1	2.65365		1	3.02887		1	4.4403		1	7.24736		1	8.72243
1	2.65445		1	3.03021		1	4.44538		1	7.25263		1	8.73458
1	2.65679		1	3.03356		1	4.46116		1	7.27115		1	8.75978
1	2.66062		1	3.03556		1	4.47387		1	7.29785		1	8.76222
1	2.66064		1	3.04572		1	4.47642		1	7.32914		1	8.81487
1	2.6632		1	3.04624		1	4.48564		1	7.41129		1	8.85117
1	2.66814		1	3.04948		1	4.50156		1	7.43063		1	8.85244
1	2.67133		1	3.05371		1	4.52213		1	7.45416		1	8.85926
1	2.68377		1	3.05873		1	4.53215		1	7.51367		1	8.87673
1	2.68523		1	3.06523		1	4.54541		1	7.51981		1	8.88199
1	2.68602		1	3.06824		1	4.54602		1	7.53331		1	8.88902
1	2.6872		1	3.06862		1	4.56655		1	7.56238		1	8.92232
1	2.68951		1	3.07529		1	4.57488		1	7.58191		1	8.93582
1	2.69205		1	3.07643		1	4.57928		1	7.58209		1	8.94038
1	2.69465		1	3.07938		1	4.58169		1	7.64499		1	8.97188
1	2.69962		1	3.08457		1	4.58881		1	7.72927		1	8.97284
1	2.71119		1	3.08766		1	4.5914		1	7.7556		1	8.98612
1	2.71128		1	3.08767		1	4.59224		1	7.86763		1	8.99954
1	2.71778		1	3.09685		1	4.59226		1	7.874		1	9.01125
1	2.72441		1	3.10371		1	4.59492		1	7.91682		1	9.0136
1	2.72756		1	3.11101		1	4.6066		1	7.92222		1	9.05271
1	2.72767		1	3.1206		1	4.62208		1	7.96942		1	9.05286
1	2.73132		1	3.12287		1	4.63059		1	8.00684		1	9.06651
1	2.73599		1	3.14649		1	4.63953		1	8.02874		1	9.06884
1	2.74308		1	3.1514		1	4.64386		1	8.02901		1	9.07027
1	2.74513		1	3.16407		1	4.64604		1	8.03233		1	9.07176
1	2.74545		1	3.16708		1	4.6473		1	8.0401		1	9.08584
1	2.74612		1	3.16958		1	4.65051		1	8.08549		1	9.11914
1	2.75639		1	3.16969		1	4.65106		1	8.15308		1	9.14278
1	2.75764		1	3.17415		1	4.67868		1	8.15808		1	9.14456
1	2.75817		1	3.1748		1	4.68787		1	8.21001		1	9.15365
1	2.75837		1	3.18128		1	4.69585		1	8.37731		1	9.16785
1	2.75874		1	3.18143		1	4.70704		1	8.41165		1	9.17687
1	2.76096		1	3.18287		1	4.71007		1	8.41714		1	9.18903
1	2.77063		1	3.18497		1	4.71897		1	8.44107		1	9.23819
1	2.77322		1	3.18792		1	4.72407		1	8.51962		1	9.24834
1	2.7757		1	3.18861		1	4.72407		1	8.52356		1	9.27956
1	2.77648		1	3.19852		1	4.72595		1	8.59995		1	9.29004
1	2.77685		1	3.19876		1	4.73082		1	8.64588		1	9.3182
1	2.78442		1	3.20627		1	4.73155		1	8.69551		1	9.32221
1	2.78818		1	3.20703		1	4.75096		1	8.70392		1	9.32713
1	2.79125		1	3.21541		1	4.77716		1	8.72768		1	9.32982
1	2.79164		1	3.21678		1	4.78065		1	8.77243		1	9.33053
1	2.7917		1	3.21821		1	4.78528		1	8.77918		1	9.35464
1	2.79539		1	3.21834		1	4.79136		1	8.79148		1	9.37386
1	2.7978		1	3.22514		1	4.79742		1	8.80173		1	9.3755
1	2.79789		1	3.22969		1	4.80092		1	8.82012		1	9.38471
1	2.79858		1	3.23253		1	4.81019		1	8.85206		1	9.38652
1	2.80346		1	3.23439		1	4.82461		1	8.91367		1	9.39598
1	2.80532		1	3.23812		1	4.8269		1	8.92602		1	9.41446
1	2.81107		1	3.23815		1	4.83788		1	8.95574		1	9.41521
1	2.81145		1	3.23923		1	4.85606		1	9.02158		1	9.43712
1	2.81429		1	3.24701		1	4.85902		1	9.04317		1	9.47692
1	2.81588		1	3.2483		1	4.8766		1	9.07539		1	9.47898
1	2.82153		1	3.25495		1	4.88433		1	9.09103		1	9.49249
1	2.82192		1	3.25995		1	4.90407		1	9.11687		1	9.49418
1	2.82354		1	3.26186		1	4.92393		1	9.12101		1	9.50732
1	2.8248		1	3.26302		1	4.94337		1	9.14128		1	9.51212
1	2.83019		1	3.26431		1	4.94951		1	9.15804		1	9.52548
1	2.83217		1	3.26495		1	4.96214		1	9.1924		1	9.52771
1	2.83473		1	3.26503		1	4.96294		1	9.39529		1	9.5321
1	2.84192		1	3.2686		1	4.9692		1	9.45481		1	9.53807
1	2.84256		1	3.27097		1	4.98179		1	9.47321		1	9.54896
1	2.84319		1	3.27306		1	4.98879		1	9.49695		1	9.56766
1	2.84491		1	3.27808		1	4.9929		1	9.50629		1	9.56816
1	2.84721		1	3.2833		1	5.00319		1	9.52013		1	9.57497
1	2.85206		1	3.28351		1	5.01287		1	9.54649		1	9.5856
1	2.85328		1	3.2839		1	5.01501		1	9.57725		1	9.59637
1	2.85436		1	3.29001		1	5.02369		1	9.58823		1	9.6205
1	2.86793		1	3.29008		1	5.0316		1	9.64077		1	9.64327
1	2.87585		1	3.29201		1	5.08331		1	9.77384		1	9.64919
1	2.87787		1	3.29211		1	5.12609		1	9.80165		1	9.6635
1	2.87955		1	3.29295		1	5.13478		1	9.81722		1	9.71772
1	2.8862		1	3.29886		1	5.1401		1	9.86241		1	9.72879
1	2.88748		1	3.30234		1	5.18699		1	9.88162		1	9.74164
1	2.88795		1	3.30433		1	5.19477		1	9.88212		1	9.75894
1	2.89088		1	3.30542		1	5.19755		1	9.97834		1	9.76212
1	2.89505		1	3.30666		1	5.21387		1	10.1172		1	9.76699
1	2.90238		1	3.31132		1	5.21953		1	10.1443		1	9.79322
1	2.9028		1	3.324		1	5.22168		1	10.2949		1	9.81169
1	2.90683		1	3.32528		1	5.22571		1	10.3538		1	9.83478
1	2.9091		1	3.33136		1	5.2389		1	10.3639		1	9.83979
1	2.90925		1	3.33495		1	5.26576		1	10.3911		1	9.84333
1	2.91351		1	3.34104		1	5.26602		1	10.3931		1	9.84461
1	2.91588		1	3.34198		1	5.29622		1	10.4299		1	9.8626
1	2.92406		1	3.34974		1	5.29628		1	10.5673		1	9.87657
1	2.92735		1	3.3498		1	5.29766		1	10.5876		1	9.88281
1	2.92828		1	3.358		1	5.30005		1	10.59		1	9.89621
1	2.92874		1	3.36078		1	5.30311		1	10.6217		1	9.89814
1	2.9335		1	3.36149		1	5.30492		1	10.6256		1	9.94055
1	2.93953		1	3.36217		1	5.30901		1	10.6922		1	9.94474
1	2.94177		1	3.36915		1	5.31341		1	10.7085		1	9.96811
1	2.94212		1	3.36988		1	5.33937		1	10.7191		1	9.96904
1	2.95115		1	3.38061		1	5.38025		1	10.7382		1	9.98098
1	2.95469		1	3.39597		1	5.4045		1	10.7859		1	10.0002
1	2.95754		1	3.40003		1	5.42162		1	10.8268		1	10.006
1	2.95882		1	3.40074		1	5.42287		1	10.9418		1	10.0156
1	2.95903		1	3.40166		1	5.4287		1	10.9733		1	10.0197
1	2.96055		1	3.40181		1	5.4475		1	11.0366		1	10.0647
1	2.96125		1	3.40211		1	5.4825		1	11.041		1	10.0736
1	2.96709		1	3.4038		1	5.48748		1	11.0709		1	10.0744
1	2.96978		1	3.41275		1	5.49003		1	11.083		1	10.1019
1	2.97083		1	3.42144		1	5.4969		1	11.0893		1	10.1082
1	2.97136		1	3.4238		1	5.5201		1	11.1217		1	10.1171
1	2.98693		1	3.42604		1	5.54118		1	11.166		1	10.1605
1	2.98822		1	3.4423		1	5.54624		1	11.1669		1	10.1614
1	2.99284		1	3.44246		1	5.549		1	11.1726		1	10.1791
1	3.0098		1	3.44372		1	5.55179		1	11.2145		1	10.1834
1	3.01313		1	3.44706		1	5.55634		1	11.2712		1	10.1877
1	3.0183		1	3.44836		1	5.57228		1	11.2912		1	10.1895
1	3.01875		1	3.44857		1	5.57457		1	11.3103		1	10.2119
1	3.0218		1	3.44962		1	5.58393		1	11.3316		1	10.22
1	3.02555		1	3.45488		1	5.59837		1	11.3369		1	10.2326
1	3.02738		1	3.45583		1	5.61286		1	11.3529		1	10.2551
1	3.03352		1	3.47134		1	5.63504		1	11.4829		1	10.2747
1	3.03685		1	3.47155		1	5.71494		1	11.4915		1	10.2869
1	3.03774		1	3.48085		1	5.72185		1	11.5059		1	10.3084
1	3.0399		1	3.48493		1	5.72819		1	11.6085		1	10.3202
1	3.04094		1	3.4888		1	5.73402		1	11.6199		1	10.33
1	3.04293		1	3.49064		1	5.75701		1	11.6482		1	10.3488
1	3.04393		1	3.50196		1	5.76508		1	11.6594		1	10.3503
1	3.04706		1	3.50588		1	5.77953		1	11.6673		1	10.356
1	3.05027		1	3.51283		1	5.78139		1	11.6972		1	10.3587
1	3.05234		1	3.51577		1	5.7845		1	11.7201		1	10.3678
1	3.0533		1	3.51741		1	5.78663		1	11.7526		1	10.3924
1	3.05357		1	3.5184		1	5.787		1	11.7673		1	10.3924
1	3.05753		1	3.52046		1	5.78812		1	11.7723		1	10.3974
1	3.06034		1	3.52131		1	5.79164		1	11.7758		1	10.4012
1	3.06066		1	3.52238		1	5.81078		1	11.8342		1	10.4072
1	3.06185		1	3.52288		1	5.81339		1	12.056		1	10.4452
1	3.0646		1	3.52428		1	5.82203		1	12.0946		1	10.4489
1	3.07111		1	3.52615		1	5.84213		1	12.1086		1	10.4617
1	3.07191		1	3.52705		1	5.8615		1	12.1164		1	10.4747
1	3.07337		1	3.5338		1	5.90676		1	12.1544		1	10.4769
1	3.07497		1	3.53769		1	5.91241		1	12.1694		1	10.4769
1	3.07509		1	3.53951		1	5.92142		1	12.1805		1	10.4802
1	3.07706		1	3.54119		1	5.92256		1	12.2137		1	10.4986
1	3.08003		1	3.54797		1	5.92434		1	12.2348		1	10.5064
1	3.08589		1	3.54974		1	5.94615		1	12.2613		1	10.5209
1	3.08631		1	3.55193		1	5.95828		1	12.2846		1	10.5224
1	3.08942		1	3.55413		1	5.96352		1	12.3443		1	10.5355
1	3.08957		1	3.55567		1	5.96801		1	12.3867		1	10.5421
1	3.091		1	3.55835		1	5.97424		1	12.5235		1	10.5499
1	3.0929		1	3.56294		1	6.00774		1	12.5894		1	10.5564
1	3.10601		1	3.56626		1	6.01387		1	12.7274		1	10.5737
1	3.10716		1	3.58087		1	6.01893		1	12.7948		1	10.5868
1	3.1079		1	3.58098		1	6.03906		1	12.8428		1	10.5979
1	3.11058		1	3.58291		1	6.03962		1	12.9164		1	10.6008
1	3.11608		1	3.58422		1	6.05326		1	12.9388		1	10.6038
1	3.11805		1	3.59254		1	6.05752		1	13.0439		1	10.613
1	3.1236		1	3.59972		1	6.07816		1	13.0506		1	10.6253
1	3.13702		1	3.60953		1	6.08346		1	13.0838		1	10.6305
1	3.13719		1	3.61292		1	6.08544		1	13.1185		1	10.6341
1	3.13954		1	3.61598		1	6.09208		1	13.1319		1	10.6503
1	3.14034		1	3.61804		1	6.09885		1	13.1336		1	10.688
1	3.14317		1	3.62347		1	6.12991		1	13.371		1	10.7122
1	3.14472		1	3.63361		1	6.14584		1	13.3763		1	10.7122
1	3.14476		1	3.63714		1	6.14952		1	13.4813		1	10.722
1	3.14536		1	3.63912		1	6.17766		1	13.5164		1	10.7303
1	3.14677		1	3.63947		1	6.17864		1	13.549		1	10.7352
1	3.15213		1	3.64613		1	6.18209		1	13.633		1	10.7461
1	3.15531		1	3.6543		1	6.225		1	13.7235		1	10.7472
1	3.15737		1	3.6604		1	6.23126		1	13.733		1	10.7483
1	3.15789		1	3.6653		1	6.26288		1	13.7708		1	10.7492
1	3.15908		1	3.67258		1	6.28214		1	13.7916		1	10.7654
1	3.15939		1	3.68144		1	6.28261		1	13.8255		1	10.7693
1	3.16827		1	3.68148		1	6.28352		1	13.8403		1	10.7804
1	3.17014		1	3.68254		1	6.30803		1	13.8837		1	10.7844
1	3.17121		1	3.68471		1	6.3799		1	13.9301		1	10.7916
1	3.17156		1	3.68817		1	6.38866		1	13.9411		1	10.8034
1	3.17528		1	3.69522		1	6.39979		1	14.0379		1	10.8113
1	3.18139		1	3.69587		1	6.41633		1	14.0709		1	10.8182
1	3.19182		1	3.69978		1	6.42112		1	14.0716		1	10.8271
1	3.19374		1	3.70155		1	6.42837		1	14.1183		1	10.8356
1	3.19753		1	3.70477		1	6.44445		1	14.1947		1	10.8396
1	3.20511		1	3.7061		1	6.45824		1	14.2481		1	10.846
1	3.20531		1	3.7062		1	6.45979		1	14.3194		1	10.8652
1	3.20543		1	3.71651		1	6.46441		1	14.3775		1	10.8751
1	3.20616		1	3.72693		1	6.48966		1	14.3934		1	10.8978
1	3.20641		1	3.74198		1	6.49391		1	14.4171		1	10.9002
1	3.21267		1	3.75521		1	6.50003		1	14.4444		1	10.9256
1	3.22012		1	3.75938		1	6.50929		1	14.5304		1	10.9412
1	3.22463		1	3.76892		1	6.51193		1	14.6632		1	10.9876
1	3.22603		1	3.77263		1	6.53002		1	14.7106		1	10.9881
1	3.228		1	3.77731		1	6.53111		1	14.7265		1	10.9982
1	3.23303		1	3.80052		1	6.57429		1	14.7417		1	11.0196
1	3.23324		1	3.80185		1	6.60028		1	14.7597		1	11.023
1	3.2472		1	3.80315		1	6.61118		1	14.8295		1	11.024
1	3.2505		1	3.80473		1	6.66868		1	14.9514		1	11.0316
1	3.25253		1	3.80698		1	6.68278		1	14.9896		1	11.0432
1	3.26056		1	3.80744		1	6.7503		1	15.0384		1	11.0441
1	3.26105		1	3.81403		1	6.75839		1	15.0388		1	11.0531
1	3.26356		1	3.82228		1	6.77623		1	15.0434		1	11.0571
1	3.26498		1	3.82481		1	6.77798		1	15.0692		1	11.0584
1	3.26586		1	3.82484		1	6.77931		1	15.0862		1	11.0688
1	3.26739		1	3.82942		1	6.8086		1	15.3328		1	11.0699
1	3.26859		1	3.82968		1	6.82235		1	15.3735		1	11.0904
1	3.27108		1	3.83399		1	6.83646		1	15.4293		1	11.1113
1	3.27374		1	3.83607		1	6.83705		1	15.4479		1	11.1162
1	3.28349		1	3.84048		1	6.83714		1	15.555		1	11.1281
1	3.28961		1	3.84357		1	6.85625		1	15.7149		1	11.1535
1	3.29114		1	3.84462		1	6.85873		1	15.7335		1	11.1654
1	3.29359		1	3.84564		1	6.86069		1	15.9189		1	11.1722
1	3.29361		1	3.84769		1	6.86294		1	16.0136		1	11.1768
1	3.29365		1	3.84985		1	6.86743		1	16.0701		1	11.1895
1	3.29553		1	3.85108		1	6.87147		1	16.0903		1	11.2101
1	3.30002		1	3.85575		1	6.87867		1	16.1706		1	11.2145
1	3.3013		1	3.85607		1	6.89172		1	16.2011		1	11.2259
1	3.30231		1	3.86799		1	6.89948		1	16.2247		1	11.2262
1	3.30303		1	3.87551		1	6.91074		1	16.2884		1	11.2482
1	3.30721		1	3.87611		1	6.93728		1	16.3134		1	11.284
1	3.30851		1	3.8787		1	6.97343		1	16.3623		1	11.309
1	3.31048		1	3.88009		1	6.99081		1	16.4736		1	11.33
1	3.31273		1	3.88014		1	7.00682		1	16.5633		1	11.3312
1	3.32027		1	3.88394		1	7.01197		1	16.5914		1	11.3375
1	3.32068		1	3.88613		1	7.01593		1	16.6353		1	11.3392
1	3.32182		1	3.88646		1	7.02426		1	16.7014		1	11.3614
1	3.32489		1	3.88775		1	7.03966		1	16.7547		1	11.3616
1	3.32533		1	3.88924		1	7.04324		1	16.7834		1	11.3732
1	3.33061		1	3.90063		1	7.04403		1	16.8243		1	11.3734
1	3.332		1	3.9057		1	7.05657		1	16.9383		1	11.3738
1	3.33565		1	3.90788		1	7.06721		1	16.9892		1	11.3932
1	3.33906		1	3.91719		1	7.07087		1	17.0195		1	11.4042
1	3.34403		1	3.93281		1	7.08211		1	17.0228		1	11.4332
1	3.34761		1	3.93662		1	7.08394		1	17.1131		1	11.4423
1	3.34768		1	3.94101		1	7.08474		1	17.1281		1	11.4441
1	3.35179		1	3.94432		1	7.08627		1	17.1365		1	11.4532
1	3.35249		1	3.94462		1	7.09261		1	17.1658		1	11.4878
1	3.36169		1	3.94542		1	7.09835		1	17.2834		1	11.4943
1	3.36584		1	3.95177		1	7.10524		1	17.334		1	11.4953
1	3.37562		1	3.9566		1	7.11643		1	17.3571		1	11.4995
1	3.38182		1	3.96313		1	7.11672		1	17.3825		1	11.5039
1	3.38326		1	3.97373		1	7.13979		1	17.4437		1	11.5117
1	3.38453		1	3.97491		1	7.14791		1	17.4913		1	11.524
1	3.38789		1	3.97603		1	7.15022		1	17.528		1	11.5253
1	3.38812		1	3.97706		1	7.16692		1	17.5332		1	11.5277
1	3.39174		1	3.97923		1	7.19577		1	17.5834		1	11.5568
1	3.4026		1	3.98016		1	7.19975		1	17.6042		1	11.5571
1	3.40911		1	3.98237		1	7.2431		1	17.6043		1	11.5579
1	3.40927		1	3.9876		1	7.25061		1	17.6556		1	11.5601
1	3.41102		1	3.98967		1	7.28349		1	17.6613		1	11.5918
1	3.41278		1	3.9972		1	7.28909		1	17.7896		1	11.6032
1	3.41287		1	3.99992		1	7.29127		1	17.8341		1	11.6062
1	3.41382		1	4.00131		1	7.35696		1	17.8627		1	11.6192
1	3.42186		1	4.01186		1	7.37592		1	17.8707		1	11.6237
1	3.42622		1	4.02321		1	7.4025		1	17.888		1	11.6353
1	3.4275		1	4.02529		1	7.41434		1	17.9236		1	11.6808
1	3.42866		1	4.02657		1	7.41508		1	17.9273		1	11.6821
1	3.43016		1	4.02861		1	7.43347		1	18.0337		1	11.6833
1	3.43058		1	4.02954		1	7.45542		1	18.406		1	11.6955
1	3.43235		1	4.03156		1	7.45623		1	18.4814		1	11.6956
1	3.43599		1	4.03631		1	7.46664		1	18.4861		1	11.7035
1	3.45134		1	4.04203		1	7.46969		1	18.4971		1	11.7093
1	3.45301		1	4.05325		1	7.4705		1	18.5632		1	11.71
1	3.45342		1	4.05377		1	7.48766		1	18.7106		1	11.7163
1	3.4575		1	4.05634		1	7.49547		1	18.7384		1	11.7329
1	3.45787		1	4.06116		1	7.51808		1	18.7916		1	11.7364
1	3.4595		1	4.06126		1	7.52512		1	18.804		1	11.7426
1	3.46066		1	4.06146		1	7.57015		1	18.8202		1	11.7665
1	3.46429		1	4.06571		1	7.60152		1	18.8899		1	11.7732
1	3.46519		1	4.07616		1	7.6374		1	18.911		1	11.7745
1	3.4665		1	4.07703		1	7.65093		1	18.9479		1	11.7916
1	3.47103		1	4.07976		1	7.66095		1	18.9625		1	11.8072
1	3.47718		1	4.08143		1	7.68706		1	18.9716		1	11.8166
1	3.47858		1	4.09106		1	7.70976		1	19.0035		1	11.8169
1	3.47959		1	4.0939		1	7.73458		1	19.0538		1	11.8521
1	3.48064		1	4.10799		1	7.74308		1	19.0712		1	11.8569
1	3.48478		1	4.11887		1	7.74826		1	19.0839		1	11.8699
1	3.48521		1	4.12831		1	7.76472		1	19.1124		1	11.8806
1	3.48565		1	4.12892		1	7.76513		1	19.1604		1	11.8875
1	3.48925		1	4.13078		1	7.76541		1	19.1842		1	11.8935
1	3.49079		1	4.13133		1	7.76903		1	19.2731		1	11.9243
1	3.49247		1	4.14844		1	7.77979		1	19.3973		1	11.9446
1	3.49506		1	4.14862		1	7.80078		1	19.4062		1	11.9456
1	3.49554		1	4.15079		1	7.8125		1	19.4644		1	11.9665
1	3.5003		1	4.15203		1	7.8186		1	19.4853		1	11.9782
1	3.50134		1	4.1676		1	7.87692		1	19.5609		1	11.9847
1	3.50763		1	4.16768		1	7.90445		1	19.5633		1	11.9899
1	3.50922		1	4.17405		1	7.91729		1	19.635		1	11.9981
1	3.51081		1	4.17648		1	7.9188		1	19.7515		1	12.0061
1	3.51839		1	4.18303		1	7.92579		1	19.7943		1	12.0411
1	3.51922		1	4.18638		1	7.92991		1	19.8877		1	12.0835
1	3.52998		1	4.18915		1	7.93199		1	19.9722		1	12.0928
1	3.53537		1	4.19916		1	7.94569		1	20.0112		1	12.1062
1	3.53556		1	4.2023		1	7.94888		1	20.0699		1	12.114
1	3.53593		1	4.20314		1	7.95208		1	20.1339		1	12.1468
1	3.54147		1	4.21229		1	7.99535		1	20.166		1	12.1681
1	3.54147		1	4.21596		1	8.00596		1	20.1766		1	12.1805
1	3.54522		1	4.2215		1	8.00848		1	20.178		1	12.2003
1	3.5516		1	4.22174		1	8.03194		1	20.2043		1	12.2191
1	3.55267		1	4.22356		1	8.03198		1	20.2165		1	12.2256
1	3.56977		1	4.228		1	8.03431		1	20.2905		1	12.2324
1	3.56983		1	4.22805		1	8.04179		1	20.3175		1	12.2552
1	3.57254		1	4.23165		1	8.05404		1	20.3198		1	12.2601
1	3.57457		1	4.2321		1	8.0738		1	20.3286		1	12.2932
1	3.58076		1	4.23425		1	8.07597		1	20.3427		1	12.3114
1	3.58693		1	4.24383		1	8.11366		1	20.4073		1	12.3115
1	3.58747		1	4.25213		1	8.11482		1	20.4309		1	12.3473
1	3.58878		1	4.25955		1	8.15061		1	20.4815		1	12.354
1	3.59873		1	4.26871		1	8.16096		1	20.5232		1	12.3833
1	3.59904		1	4.27016		1	8.1639		1	20.5768		1	12.3855
1	3.60653		1	4.27608		1	8.16476		1	20.7506		1	12.3873
1	3.60993		1	4.27638		1	8.17045		1	20.7693		1	12.3874
1	3.61212		1	4.28689		1	8.1731		1	20.7882		1	12.4236
1	3.61295		1	4.28928		1	8.1901		1	20.8635		1	12.4263
1	3.61455		1	4.29758		1	8.19817		1	21.0433		1	12.4284
1	3.61704		1	4.30024		1	8.21819		1	21.0761		1	12.4399
1	3.61947		1	4.3012		1	8.22936		1	21.1259		1	12.4525
1	3.62508		1	4.30146		1	8.23419		1	21.134		1	12.4847
1	3.62554		1	4.30352		1	8.26761		1	21.1892		1	12.4913
1	3.62997		1	4.31585		1	8.26981		1	21.2139		1	12.4946
1	3.63729		1	4.32416		1	8.27522		1	21.2282		1	12.497
1	3.6431		1	4.3285		1	8.3		1	21.2349		1	12.5055
1	3.6431		1	4.3292		1	8.30281		1	21.2522		1	12.5178
1	3.6442		1	4.33049		1	8.31644		1	21.3147		1	12.5234
1	3.64582		1	4.34141		1	8.31686		1	21.3598		1	12.5487
1	3.65156		1	4.34628		1	8.36224		1	21.5613		1	12.5687
1	3.65166		1	4.34795		1	8.36723		1	21.6054		1	12.5757
1	3.65214		1	4.35134		1	8.38612		1	21.6207		1	12.5774
1	3.6554		1	4.3543		1	8.39479		1	21.6478		1	12.5776
1	3.65765		1	4.36676		1	8.41588		1	21.675		1	12.5818
1	3.66027		1	4.3706		1	8.46618		1	21.6796		1	12.6132
1	3.6604		1	4.3897		1	8.52624		1	21.7522		1	12.6375
1	3.66099		1	4.40087		1	8.53893		1	21.7699		1	12.64
1	3.66631		1	4.41013		1	8.561		1	21.7719		1	12.6404
1	3.66674		1	4.4103		1	8.57173		1	21.8078		1	12.6422
1	3.67475		1	4.41417		1	8.64424		1	22.0297		1	12.6475
1	3.67965		1	4.41558		1	8.65377		1	22.0465		1	12.6512
1	3.68191		1	4.42018		1	8.66989		1	22.0729		1	12.655
1	3.69422		1	4.43706		1	8.72478		1	22.1993		1	12.6668
1	3.69436		1	4.43774		1	8.73882		1	22.2316		1	12.6977
1	3.69884		1	4.45258		1	8.74145		1	22.2785		1	12.7013
1	3.7048		1	4.46034		1	8.78036		1	22.2963		1	12.7184
1	3.70662		1	4.46122		1	8.79939		1	22.3072		1	12.7355
1	3.71103		1	4.4616		1	8.82747		1	22.3089		1	12.7615
1	3.71256		1	4.46624		1	8.83694		1	22.3876		1	12.7678
1	3.72954		1	4.46713		1	8.85648		1	22.3989		1	12.7683
1	3.73025		1	4.46936		1	8.88767		1	22.4048		1	12.7694
1	3.73784		1	4.47714		1	8.90685		1	22.5108		1	12.803
1	3.73956		1	4.48087		1	8.95414		1	22.5725		1	12.8036
1	3.74039		1	4.48818		1	8.95769		1	22.6067		1	12.8048
1	3.74743		1	4.4916		1	8.96714		1	22.6194		1	12.8063
1	3.75169		1	4.50551		1	8.98396		1	22.626		1	12.8157
1	3.75236		1	4.51567		1	9.00444		1	22.6326		1	12.84
1	3.75273		1	4.51701		1	9.00508		1	22.7139		1	12.9045
1	3.75488		1	4.52061		1	9.01833		1	22.7696		1	12.9312
1	3.76177		1	4.52283		1	9.03352		1	22.8388		1	12.9497
1	3.7632		1	4.5319		1	9.05495		1	22.9007		1	12.968
1	3.76382		1	4.53288		1	9.05715		1	22.9103		1	12.9971
1	3.76517		1	4.53406		1	9.06394		1	22.9174		1	12.9978
1	3.78149		1	4.53562		1	9.07363		1	22.9929		1	13.016
1	3.78394		1	4.53775		1	9.08107		1	23.0162		1	13.0162
1	3.78602		1	4.54473		1	9.08767		1	23.0321		1	13.0235
1	3.78802		1	4.55128		1	9.1305		1	23.1826		1	13.0295
1	3.79899		1	4.55324		1	9.16309		1	23.3176		1	13.0516
1	3.80083		1	4.55972		1	9.21708		1	23.3261		1	13.0548
1	3.80386		1	4.56424		1	9.21951		1	23.3337		1	13.0618
1	3.80569		1	4.56893		1	9.22094		1	23.3564		1	13.0723
2	3.81992		1	4.56962		1	9.22314		1	23.3837		1	13.1088
1	3.8242		1	4.57056		1	9.24973		1	23.4166		1	13.1122
1	3.82681		1	4.57119		1	9.28266		1	23.5135		1	13.1236
1	3.82808		1	4.57744		1	9.285		1	23.5426		1	13.125
1	3.84048		1	4.58009		1	9.29755		1	23.5719		1	13.1455
1	3.84659		1	4.59842		1	9.32691		1	23.6529		1	13.1809
1	3.85148		1	4.61186		1	9.33929		1	23.7793		1	13.1885
1	3.85216		1	4.6203		1	9.37414		1	23.9029		1	13.2609
1	3.85407		1	4.63926		1	9.43275		1	23.928		1	13.284
1	3.85548		1	4.65117		1	9.47027		1	23.9712		1	13.2846
1	3.85595		1	4.65951		1	9.50529		1	23.9939		1	13.2869
1	3.85706		1	4.66735		1	9.50825		1	24.2631		1	13.3035
1	3.85988		1	4.67619		1	9.52397		1	24.312		1	13.3045
1	3.86398		1	4.6886		1	9.54088		1	24.3759		1	13.3202
1	3.87265		1	4.69517		1	9.54328		1	24.4886		1	13.3219
1	3.88421		1	4.70505		1	9.56114		1	24.4993		1	13.3357
1	3.88542		1	4.7324		1	9.59604		1	24.5678		1	13.3365
1	3.8857		1	4.75006		1	9.62039		1	24.6421		1	13.3419
1	3.88946		1	4.76247		1	9.6508		1	24.6612		1	13.3443
1	3.89388		1	4.77375		1	9.72222		1	24.7173		1	13.3475
1	3.89628		1	4.77614		1	9.73053		1	24.7536		1	13.4125
1	3.90027		1	4.78086		1	9.75681		1	24.8652		1	13.414
1	3.90975		1	4.79062		1	9.75978		1	24.8915		1	13.4188
1	3.91147		1	4.82313		1	9.81243		1	25.0045		1	13.4291
1	3.91872		1	4.82955		1	9.84859		1	25.0082		1	13.4392
1	3.91968		1	4.83637		1	9.89375		1	25.0837		1	13.4543
1	3.94056		1	4.8544		1	9.93297		1	25.3268		1	13.4593
1	3.94061		1	4.8601		1	9.93655		1	25.3487		1	13.4751
1	3.94573		1	4.86411		1	9.94494		1	25.5579		1	13.4773
1	3.9489		1	4.86437		1	9.96388		1	25.6198		1	13.4885
1	3.95597		1	4.87662		1	10.0143		1	25.6893		1	13.5496
1	3.95977		1	4.888		1	10.0254		1	25.7009		1	13.5744
1	3.96714		1	4.88817		1	10.0547		1	25.7269		1	13.5779
1	3.97035		1	4.89034		1	10.0668		1	25.8477		1	13.6179
1	3.97057		1	4.89526		1	10.1047		1	25.9737		1	13.6189
1	3.97194		1	4.90794		1	10.1096		1	26.0579		1	13.6202
1	3.97422		1	4.90831		1	10.1683		1	26.7779		1	13.6241
1	3.97731		1	4.91769		1	10.1803		1	26.9758		1	13.6278
1	3.97974		1	4.92038		1	10.1913		1	27		1	13.6396
1	3.98088		1	4.92387		1	10.1954		1	27.0641		1	13.662
1	3.98322		1	4.92626		1	10.2624		1	27.1273		1	13.6639
1	3.98459		1	4.94311		1	10.2664		1	27.1293		1	13.6752
1	3.98482		1	4.94958		1	10.28		1	27.4246		1	13.7281
1	3.98577		1	4.95942		1	10.3273		1	27.5487		1	13.7511
1	3.99241		1	4.9702		1	10.3333		1	27.6875		1	13.7803
1	3.99855		1	4.97036		1	10.349		1	28.2274		1	13.79
1	4.00035		1	4.997		1	10.3786		1	28.2679		1	13.7911
1	4.00479		1	5.00659		1	10.3816		1	28.8425		1	13.7937
1	4.00725		1	5.03869		1	10.3921		1	29.0282		1	13.7945
1	4.00774		1	5.0528		1	10.4474		1	29.1254		1	13.7951
1	4.00969		1	5.05602		1	10.4606		1	29.5651		1	13.8
1	4.01026		1	5.0664		1	10.475		1	30.094		1	13.8144
1	4.02638		1	5.08271		1	10.5531		1	30.121		1	13.8155
1	4.0364		1	5.08423		1	10.6058		1	30.3175		1	13.8234
1	4.03829		1	5.09455		1	10.636		1	31.1356		1	13.8258
1	4.04813		1	5.12255		1	10.6632		1	31.87		1	13.8286
1	4.05002		1	5.12796		1	10.7089		1	32.3639		1	13.8362
1	4.05045		1	5.13077		1	10.7547		1	32.4194		1	13.8524
1	4.05066		1	5.14982		1	10.758		1	32.4324		1	13.8623
1	4.0585		1	5.16511		1	10.7771		1	32.4428		1	13.8781
1	4.05911		1	5.16947		1	10.7849		1	32.8491		1	13.8855
1	4.06434		1	5.16993		1	10.8231		1	33.145		1	13.9047
1	4.06458		1	5.18013		1	10.9241		1	33.1908		1	13.9193
1	4.06609		1	5.18043		1	10.925		1	33.4177		1	13.9245
1	4.06667		1	5.18427		1	10.9263		1	34.6307		1	13.9326
1	4.06876		1	5.18544		1	10.9448		1	35.1496		1	13.9414
1	4.07186		1	5.19054		1	10.9817		1	35.8567		1	13.9441
1	4.07363		1	5.21937		1	11.0614		1	37.0093		1	13.9465
1	4.07515		1	5.22146		1	11.0646		1	37.0678		1	13.9958
1	4.07665		1	5.2267		1	11.1035		1	38.8587		1	14.0004
1	4.0816		1	5.22941		1	11.1263		1	40.1465		1	14.0048
1	4.08671		1	5.24496		1	11.1816		2	1.70972		1	14.0471
1	4.09057		1	5.25286		1	11.1857		2	2.06248		1	14.0694
1	4.0919		1	5.26765		1	11.2324		2	2.48973		1	14.0863
1	4.09531		1	5.27105		1	11.2587		2	3.11243		1	14.0879
1	4.09534		1	5.27708		1	11.2727		2	3.1935		1	14.0944
1	4.11067		1	5.29686		1	11.2798		2	4.99348		1	14.1387
1	4.11132		1	5.30663		1	11.2953		2	7.67825		1	14.1496
1	4.11855		1	5.32241		1	11.3049		2	7.73606		1	14.195
1	4.11942		1	5.3234		1	11.3054		2	8.23491		1	14.2056
1	4.1213		1	5.33167		1	11.327		2	8.31838		1	14.2081
1	4.1213		1	5.35175		1	11.3541		2	8.67116		1	14.2495
1	4.1233		1	5.35395		1	11.3612		2	8.97802		1	14.2619
1	4.12394		1	5.35875		1	11.3783		2	8.99097		1	14.2634
1	4.12439		1	5.37268		1	11.3816		2	9.19954		1	14.2836
1	4.12907		1	5.39976		1	11.3823		2	9.46476		1	14.3051
1	4.13236		1	5.4501		1	11.4616		2	9.59351		1	14.3158
1	4.13423		1	5.45091		1	11.4951		2	10.1045		1	14.3405
1	4.13678		1	5.45101		1	11.4959		2	10.4406		1	14.3412
1	4.14677		1	5.47785		1	11.5311		2	10.4882		1	14.3425
1	4.14947		1	5.48717		1	11.5427		2	10.5234		1	14.3505
1	4.15545		1	5.4953		1	11.5608		2	10.682		1	14.3578
1	4.16278		1	5.52685		1	11.5762		2	10.6982		1	14.3614
1	4.17323		1	5.54222		1	11.6146		2	10.8837		1	14.3633
1	4.17978		1	5.54317		1	11.6195		2	10.951		1	14.3681
1	4.1853		1	5.54374		1	11.6871		2	11.0182		1	14.3847
1	4.19332		1	5.54957		1	11.7313		2	11.2228		1	14.4039
1	4.19432		1	5.58449		1	11.7387		2	11.2533		1	14.4052
1	4.19608		1	5.59679		1	11.7477		2	11.4135		1	14.4424
1	4.20367		1	5.60026		1	11.7637		2	11.5157		1	14.4527
1	4.2037		1	5.61759		1	11.8371		2	11.5714		1	14.4633
1	4.20538		1	5.62337		1	11.8407		2	11.5715		1	14.477
1	4.21288		1	5.66513		1	11.8759		2	11.6668		1	14.4874
1	4.22329		1	5.67863		1	11.8889		2	11.7265		1	14.503
1	4.2282		1	5.68856		1	11.8994		2	11.8308		1	14.5179
1	4.22963		1	5.69492		1	11.9525		2	11.9607		1	14.5199
1	4.23774		1	5.71287		1	11.9781		2	12.0996		1	14.5398
1	4.27318		1	5.71703		1	12.0107		2	12.284		1	14.5562
1	4.27898		1	5.73251		1	12.0327		2	12.2947		1	14.5586
1	4.28117		1	5.73728		1	12.0908		2	12.8745		1	14.5682
1	4.28204		1	5.74283		1	12.0941		2	12.9063		1	14.5763
1	4.28286		1	5.74781		1	12.1361		2	12.985		1	14.594
1	4.28328		1	5.77766		1	12.1645		2	13.123		1	14.5958
1	4.28756		1	5.79401		1	12.1955		2	13.147		1	14.6173
1	4.29651		1	5.80602		1	12.2049		2	13.4631		1	14.6177
1	4.29801		1	5.80742		1	12.2411		2	13.4864		1	14.654
1	4.30699		1	5.8161		1	12.2443		2	13.5014		1	14.6561
1	4.30894		1	5.8166		1	12.2653		2	13.6534		1	14.6739
1	4.31369		1	5.82641		1	12.2856		2	14.0257		1	14.6883
1	4.31511		1	5.82684		1	12.2859		2	14.0514		1	14.7024
1	4.3244		1	5.84342		1	12.3014		2	14.3256		1	14.7247
1	4.32848		1	5.88299		1	12.3784		2	14.3325		1	14.7293
1	4.3435		1	5.88601		1	12.3798		2	14.3366		1	14.7638
1	4.34712		1	5.89666		1	12.3845		2	14.3986		1	14.7726
1	4.3486		1	5.91748		1	12.4934		2	14.4582		1	14.7844
1	4.35334		1	5.94111		1	12.5061		2	14.7236		1	14.7895
1	4.36391		1	5.95466		1	12.5218		2	14.7433		1	14.7906
1	4.37206		1	5.96096		1	12.5364		2	14.7758		1	14.8016
1	4.37274		1	5.96193		1	12.6073		2	15.0054		1	14.8287
1	4.37371		1	5.96202		1	12.6083		2	15.7417		1	14.8413
1	4.37415		1	6.00218		1	12.6537		2	15.8202		1	14.842
1	4.37551		1	6.00255		1	12.6625		2	15.9331		1	14.8794
1	4.37985		1	6.01987		1	12.6708		2	15.9701		1	14.8972
1	4.38117		1	6.03607		1	12.6946		2	16.0533		1	14.901
1	4.388		1	6.03698		1	12.6957		2	16.2151		1	14.9033
1	4.39508		1	6.09788		1	12.7838		2	16.3847		1	14.9078
1	4.39548		1	6.10878		1	12.7874		2	16.401		1	14.9199
1	4.39696		1	6.14214		1	12.7906		2	16.551		1	14.9282
1	4.40558		1	6.15366		1	12.7972		2	16.573		1	14.9598
1	4.41362		1	6.15773		1	12.8433		2	16.7766		1	14.96
1	4.41459		1	6.20615		1	12.9821		2	16.88		1	14.9669
1	4.41631		1	6.21498		1	12.9935		2	16.9414		1	14.97
1	4.41747		1	6.22017		1	13.0372		2	16.958		1	14.9805
1	4.42188		1	6.24066		1	13.0821		2	17.6617		1	15.0016
1	4.42926		1	6.28721		1	13.1468		2	17.8548		1	15.0185
1	4.43053		1	6.32192		1	13.256		2	17.8715		1	15.0484
1	4.43319		1	6.34461		1	13.3023		2	18.0881		1	15.0545
1	4.43364		1	6.36953		1	13.3172		2	18.2565		1	15.0551
1	4.44106		1	6.38547		1	13.423		2	18.4703		1	15.0639
1	4.4591		1	6.40813		1	13.5114		2	18.4934		1	15.0859
1	4.45968		1	6.40935		1	13.5384		2	18.6673		1	15.1037
1	4.46424		1	6.41589		1	13.5429		2	18.6686		1	15.1073
1	4.46584		1	6.42146		1	13.552		2	18.8298		1	15.1123
1	4.46938		1	6.45052		1	13.5568		2	18.8402		1	15.1134
1	4.47994		1	6.46226		1	13.6198		2	18.9262		1	15.1398
1	4.48666		1	6.55361		1	13.6589		2	19.328		1	15.1511
1	4.50309		1	6.56819		1	13.6711		2	19.5299		1	15.1566
1	4.5121		1	6.59643		1	13.6991		2	19.7177		1	15.175
1	4.51945		1	6.60321		1	13.7129		2	19.8003		1	15.2029
1	4.5241		1	6.60365		1	13.7267		2	19.9084		1	15.2354
1	4.53676		1	6.60546		1	13.819		2	19.999		1	15.2468
1	4.53982		1	6.63484		1	13.8201		2	20.0564		1	15.267
1	4.5535		1	6.77499		1	14.0027		2	20.5766		1	15.2717
1	4.55586		1	6.82556		1	14.2		2	20.7964		1	15.2835
1	4.55865		1	6.83365		1	14.2053		2	21.2908		1	15.2982
1	4.56161		1	6.84276		1	14.2157		2	21.5808		1	15.3136
1	4.56341		1	6.87195		1	14.217		2	21.8076		1	15.3142
1	4.56542		1	6.90572		1	14.2837		2	22.2048		1	15.3314
1	4.56659		1	6.92905		1	14.337		2	22.3183		1	15.336
2	4.57957		1	6.93356		1	14.3629		2	22.3536		1	15.3752
1	4.5805		1	7.04267		1	14.3765		2	22.4349		1	15.3784
1	4.58311		1	7.0439		1	14.3767		2	22.6353		1	15.4042
1	4.58605		1	7.04475		1	14.4284		2	22.8548		1	15.4043
1	4.58654		1	7.0501		1	14.4486		2	23.4268		1	15.4062
1	4.59241		1	7.06558		1	14.5031		2	23.4649		1	15.4129
1	4.59853		1	7.07977		1	14.5279		2	23.4875		1	15.4228
1	4.60288		1	7.15247		1	14.6001		2	23.6148		1	15.4245
1	4.61454		1	7.21369		1	14.6309		2	24.168		1	15.446
1	4.6171		1	7.221		1	14.6338		2	24.3708		1	15.4621
1	4.61821		1	7.25155		1	14.7138		2	24.4962		1	15.4709
1	4.6292		1	7.25167		1	14.7767		2	24.5362		1	15.4773
1	4.63517		1	7.36835		1	14.9609		2	24.6157		1	15.4886
1	4.64516		1	7.38106		1	14.9811		2	24.9535		1	15.4895
1	4.65061		1	7.38851		1	15.0333		2	25.2023		1	15.4931
1	4.65651		1	7.43746		1	15.0554		2	25.2449		1	15.4948
1	4.66337		1	7.49333		1	15.0808		2	25.3294		1	15.4962
1	4.6807		1	7.50828		1	15.1073		2	25.5478		1	15.5013
1	4.68388		1	7.53037		1	15.1214		2	25.7856		1	15.5118
1	4.68845		1	7.5712		1	15.1979		2	25.8367		1	15.5276
1	4.71362		1	7.58897		1	15.2184		2	26.5211		1	15.5314
1	4.71578		1	7.63615		1	15.284		2	26.9811		1	15.5463
1	4.71806		1	7.64651		1	15.2896		2	27.0241		1	15.5484
1	4.72713		1	7.67411		1	15.3694		2	27.0295		1	15.5513
1	4.7369		1	7.67942		1	15.3773		2	27.1528		1	15.5818
1	4.75248		1	7.71575		1	15.4116		2	27.305		1	15.5981
1	4.76356		1	7.77828		1	15.4634		2	28.8622		1	15.6629
1	4.77318		1	7.7931		1	15.4656		2	28.9716		1	15.6705
1	4.77707		1	7.80374		1	15.4714		2	28.9736		1	15.6893
1	4.78016		1	7.83709		1	15.529		2	29.2177		1	15.7058
1	4.78806		1	7.88685		1	15.5717		2	29.6848		1	15.709
1	4.79388		1	8.0387		1	15.7111		2	29.8492		1	15.7261
1	4.79498		1	8.06096		1	15.8172		2	30.1643		1	15.7286
1	4.79777		1	8.06697		1	15.8348		2	31.1876		1	15.7518
1	4.81001		1	8.14069		1	15.8475		2	31.2032		1	15.7518
1	4.81247		1	8.1457		1	15.8977		2	33.4894		1	15.7595
1	4.81927		1	8.16644		1	15.9578		2	34.2463		1	15.7705
1	4.82962		1	8.17888		1	15.9709		2	34.7272		1	15.771
1	4.83211		1	8.20177		1	15.9871		2	34.8944		1	15.8085
1	4.83808		1	8.21453		1	16.0281		2	36.499		1	15.8256
1	4.84328		1	8.26266		1	16.0841		2	37.5361		1	15.8266
1	4.84505		1	8.32773		1	16.0937		3	15.7729		1	15.8412
1	4.84764		1	8.39986		1	16.1324		3	17.0427		1	15.8423
1	4.86305		1	8.42968		1	16.1475		3	18.2475		1	15.8439
1	4.86814		1	8.53117		1	16.3062		3	18.3497		1	15.8501
1	4.86981		1	8.55366		1	16.4592		3	19.2985		1	15.8665
1	4.87504		1	8.58483		1	16.5057		3	19.343		1	15.9179
1	4.88004		1	8.85266		1	16.5929		3	19.6486		1	15.9196
1	4.88091		1	8.96028		1	16.594		3	19.9042		1	15.9199
1	4.88935		1	8.98152		1	16.6269		3	20.305		1	15.9226
1	4.8957		1	9.09958		1	16.6309		3	20.4442		1	15.923
1	4.8976		1	9.19791		1	16.7541		3	23.4436		1	15.9477
1	4.90084		1	9.29663		1	16.7671		3	24.443		1	15.9807
1	4.91268		1	9.32519		1	16.8427		3	25.1251		1	15.9963
1	4.91596		1	9.34162		1	16.8528		3	25.5147		1	16.0183
1	4.92329		1	9.35858		1	16.8861		3	27.2532		1	16.0249
1	4.92365		1	9.36094		1	16.8952		3	31.5295		1	16.0291
1	4.92684		1	9.43464		1	16.9094		3	31.5833		1	16.0417
1	4.93128		1	9.45086		1	16.9127		3	43.9546		1	16.0496
1	4.93208		1	9.45625		1	16.9385					1	16.0569
1	4.93296		1	9.87124		1	17.0467					1	16.0603
1	4.94104		1	9.94019		1	17.0711					1	16.1054
1	4.9458		1	9.98688		1	17.0809					1	16.1282
1	4.94646		1	10.0119		1	17.0944					1	16.1426
1	4.94864		1	10.0794		1	17.11					1	16.1438
1	4.96113		1	10.4004		1	17.2832					1	16.174
1	4.9679		1	10.5392		1	17.2915					1	16.1804
1	5.00896		1	10.6851		1	17.4664					1	16.191
1	5.01717		1	10.7503		1	17.4986					1	16.1956
1	5.02184		1	10.8069		1	17.5132					1	16.2331
1	5.02258		1	10.8389		1	17.5373					1	16.2362
1	5.0264		1	10.847		1	17.7498					1	16.2509
1	5.04631		1	11.0103		1	17.8736					1	16.2623
1	5.0569		1	11.0712		1	17.8783					1	16.2657
1	5.05876		1	11.2722		1	17.952					1	16.2736
1	5.06719		1	11.4413		1	18.0066					1	16.2843
1	5.06796		1	11.5155		1	18.0386					1	16.316
1	5.07065		1	11.5244		1	18.0759					1	16.3279
1	5.07375		1	11.8711		1	18.12					1	16.366
1	5.10406		1	12.0035		1	18.1359					1	16.409
1	5.10561		1	12.09		1	18.186					1	16.4288
1	5.11395		1	12.3098		1	18.3544					1	16.4806
1	5.12952		1	12.4273		1	18.359					1	16.4809
1	5.13814		1	12.7717		1	18.3648					1	16.4936
1	5.14044		1	13.4542		1	18.3836					1	16.5059
1	5.14179		1	13.5995		1	18.4757					1	16.5537
1	5.16326		1	13.8286		1	18.5355					1	16.576
1	5.16846		1	14.1248		1	18.5943					1	16.6188
1	5.17306		1	14.3326		1	18.7383					1	16.6291
1	5.1827		1	14.5414		1	18.7897					1	16.6353
1	5.18902		1	15.1205		1	18.8022					1	16.6697
1	5.1939		1	15.5577		1	18.9161					1	16.6807
1	5.211		1	15.861		1	18.9676					1	16.6859
1	5.22586		1	16.2193		1	19.0615					1	16.6899
1	5.22932		1	16.6164		1	19.1067					1	16.7054
1	5.23131		1	16.8841		1	19.264					1	16.7167
1	5.23551		1	18.18		1	19.327					1	16.7198
1	5.2443		1	18.1849		1	19.3451					1	16.7976
1	5.24866		1	18.2493		1	19.426					1	16.7981
1	5.24969		1	19.4271		1	19.5231					1	16.8399
1	5.25339		1	19.5033		1	19.6911					1	16.8856
1	5.25714		1	20.3216		1	19.7595					1	16.9161
1	5.26597		1	20.921		1	19.7915					1	16.9309
1	5.26736		1	21.1768		1	19.8444					1	16.9538
1	5.27488		1	22.4048		1	20.0524					1	16.9587
1	5.27576		1	24.1506		1	20.1946					1	16.9819
1	5.27716		1	26.1377		1	20.3299					1	16.9821
1	5.28987		1	26.3364		1	20.3589					1	16.9897
1	5.29156		1	26.7169		1	20.4723					1	17.0065
1	5.29758		1	27.0243		1	20.4847					1	17.0214
1	5.30691		1	27.4636		1	20.4986					1	17.0427
1	5.31151		1	32.9468		1	20.6028					1	17.0579
1	5.31578		2	2.1418		1	20.6494					1	17.0889
1	5.3303		2	3.02613		1	20.6543					1	17.1568
1	5.34704		2	3.07525		1	20.6727					1	17.1738
1	5.34711		2	3.23607		1	20.728					1	17.1894
1	5.35328		2	5.0552		1	21.2665					1	17.1894
1	5.37801		2	5.53266		1	21.4264					1	17.2431
1	5.38115		2	5.70175		1	21.6773					1	17.2598
1	5.38227		2	6.24104		1	21.7848					1	17.2887
1	5.385		2	6.48097		1	22.0281					1	17.2922
1	5.39553		2	6.71648		1	22.1605					1	17.2982
1	5.39812		2	6.72678		1	22.227					1	17.322
1	5.4006		2	6.73961		1	22.2788					1	17.3262
1	5.4052		2	6.8207		1	22.5354					1	17.3327
1	5.41236		2	6.90132		1	22.5706					1	17.4306
1	5.4176		2	6.99421		1	22.5965					1	17.4369
1	5.41911		2	6.99563		1	22.6144					1	17.4548
1	5.43003		2	7.15037		1	23.0029					1	17.4698
1	5.43012		2	7.33765		1	23.0076					1	17.4799
1	5.4461		2	7.38086		1	23.1426					1	17.5373
1	5.45225		2	7.38388		1	23.2188					1	17.644
1	5.46682		2	7.48274		1	23.6889					1	17.6887
1	5.47061		2	7.48505		1	23.7194					1	17.7258
1	5.47418		2	7.84028		1	24.4097					1	17.753
1	5.47934		2	7.91646		1	24.6141					1	17.8063
1	5.49117		2	7.99527		1	24.6178					1	17.8093
1	5.50246		2	8.5263		1	25.5807					1	17.8569
1	5.50748		2	8.53315		1	25.62					1	17.8647
1	5.52979		2	8.58808		1	25.7379					1	17.8863
1	5.55741		2	8.73973		1	25.7524					1	17.8867
1	5.5662		2	8.76116		1	25.994					1	17.89
1	5.56866		2	8.92901		1	26.1592					1	17.9156
1	5.58594		2	8.9354		1	26.2285					1	17.9334
1	5.58635		2	9.12442		1	26.5769					1	17.9428
1	5.58671		2	9.1272		1	26.6358					1	18.012
1	5.59214		2	9.16573		1	26.7484					1	18.0309
1	5.63066		2	9.38724		1	27.5717					1	18.0389
1	5.63998		2	9.39786		1	27.5944					1	18.0811
1	5.64012		2	9.48823		1	27.8397					1	18.1142
2	5.69679		2	9.51452		1	28.0922					1	18.1156
1	5.70686		2	9.51476		1	28.4372					1	18.128
1	5.70738		2	9.68495		1	29.1					1	18.2254
1	5.7453		2	9.77868		1	29.5054					1	18.3506
1	5.75385		2	9.79948		1	30.0405					1	18.3528
1	5.75862		2	10.1394		1	30.721					1	18.3576
1	5.77085		2	10.1801		1	31.9585					1	18.3801
1	5.79687		2	10.25		1	32.5897					1	18.4338
2	5.79937		2	10.6565		1	33.0099					1	18.4515
1	5.80496		2	11.6238		1	36.7482					1	18.4534
1	5.83877		1	2.44442		2	3.4402					1	18.4596
1	5.83986		1	2.46165		2	3.44549					1	18.5129
1	5.84568		1	2.68206		2	3.78794					1	18.5423
1	5.85622		1	3.07552		2	4.5769					1	18.5654
1	5.86123		1	3.66797		2	6.28007					1	18.658
1	5.86886		1	3.86735		2	6.89347					1	18.6845
1	5.87378		1	4.08406		2	7.70778					1	18.7243
1	5.89233		1	4.24257		2	8.09896					1	18.7306
1	5.91369		1	4.25935		2	8.12107					1	18.7726
1	5.95908		1	4.28579		2	8.17146					1	18.8157
1	5.98707		1	4.30268		2	8.24852					1	18.8274
1	5.99744		1	4.36857		2	8.4361					1	18.8877
1	6.01199		1	4.38372		2	8.48932					1	18.89
1	6.02548		1	4.39772		2	8.53317					1	18.8965
1	6.03279		1	4.40901		2	8.55984					1	18.957
1	6.04357		1	4.41396		2	8.6313					1	19.0553
1	6.06084		1	4.45985		2	8.77962					1	19.0603
1	6.06309		1	4.46694		2	8.8529					1	19.0752
1	6.08749		1	4.47107		2	8.89632					1	19.1242
1	6.12562		1	4.47803		2	8.94294					1	19.1525
1	6.12888		1	4.51231		2	8.99747					1	19.1678
1	6.13705		1	4.5248		2	9.04001					1	19.1975
1	6.14289		1	4.52727		2	9.05128					1	19.2441
1	6.17181		1	4.538		2	9.0873					1	19.3502
1	6.17474		1	4.54942		2	9.10362					1	19.3823
1	6.20447		1	4.58431		2	9.3049					1	19.3989
1	6.21915		1	4.59829		2	9.30816					1	19.4186
1	6.28226		1	4.60759		2	9.33135					1	19.4464
1	6.3013		1	4.61459		2	9.36245					1	19.5207
1	6.3124		1	4.65919		2	9.47825					1	19.5661
1	6.37487		1	4.65925		2	9.48475					1	19.5992
1	6.41257		1	4.6697		2	9.51137					1	19.615
1	6.41517		1	4.72138		2	9.58579					1	19.6221
1	6.41692		1	4.73836		2	9.59986					1	19.6304
1	6.42059		1	4.74666		2	9.6151					1	19.6942
1	6.43901		1	4.76501		2	9.68011					1	19.7019
1	6.44998		1	4.76567		2	9.69608					1	19.7816
2	6.49745		1	4.80251		2	9.76559					1	19.8261
1	6.51404		1	4.8144		2	9.76697					1	19.8912
1	6.51923		1	4.81561		2	9.79707					1	19.9124
2	6.53885		1	4.81781		2	9.79766					1	19.965
1	6.56648		1	4.82678		2	9.82646					1	19.9807
1	6.60449		1	4.83548		2	9.86411					1	19.9964
1	6.74829		1	4.84412		2	9.9097					1	20.0124
1	6.78398		1	4.85011		2	9.91074					1	20.0332
1	6.86918		1	4.87012		2	9.98424					1	20.1011
1	6.89291		1	4.87969		2	10.0147					1	20.1691
1	6.90925		1	4.88834		2	10.0567					1	20.2477
2	6.9128		1	4.89115		2	10.0774					1	20.248
1	6.91672		1	4.92577		2	10.2119					1	20.2742
1	6.92474		1	4.94882		2	10.2666					1	20.3053
1	6.98823		1	4.97093		2	10.3537					1	20.3391
1	6.99581		1	4.98903		2	10.3748					1	20.3866
1	7.04039		1	5.02538		2	10.389					1	20.4786
1	7.09856		1	5.03917		2	10.3955					1	20.5068
1	7.11067		1	5.06661		2	10.4876					1	20.5127
1	7.14058		1	5.07578		2	10.5445					1	20.5281
2	7.15539		1	5.08334		2	10.5988					1	20.5292
1	7.2239		1	5.1064		2	10.6408					1	20.5454
1	7.28464		1	5.11096		2	10.6554					1	20.7292
1	7.33071		1	5.12558		2	10.6874					1	20.7745
2	7.39793		1	5.168		2	10.7825					1	20.8899
1	7.41458		1	5.17677		2	10.8502					1	20.9698
1	7.45199		1	5.1926		2	11.0474					1	21.193
2	7.46695		1	5.19539		2	11.0552					1	21.2349
1	7.48293		1	5.23587		2	11.1303					1	21.421
1	7.48702		1	5.25291		2	11.1964					1	21.466
1	7.49243		1	5.26369		2	11.2029					1	21.4703
1	7.49393		1	5.26478		2	11.2313					1	21.487
2	7.53076		1	5.2803		2	11.2737					1	21.4984
1	7.55656		1	5.30051		2	11.287					1	21.5598
1	7.55695		1	5.32513		2	11.3261					1	21.5858
1	7.56059		1	5.33412		2	11.3531					1	21.593
1	7.56887		1	5.40071		2	11.3901					1	21.6342
1	7.5815		1	5.41419		2	11.3932					1	21.6714
1	7.59598		1	5.43136		2	11.4133					1	21.8766
1	7.61796		1	5.43667		2	11.4433					1	21.9518
2	7.63239		1	5.43989		2	11.46					1	22.0481
2	7.70993		1	5.46248		2	11.4963					1	22.2382
1	7.73739		1	5.46303		2	11.5175					1	22.2943
1	7.74468		1	5.52866		2	11.5809					1	22.3402
1	7.75762		1	5.54523		2	11.7224					1	22.3711
1	7.83886		1	5.54831		2	11.7227					1	22.5358
1	7.84164		1	5.60533		2	11.7763					1	22.5435
2	7.84939		1	5.61141		2	11.7809					1	22.5493
1	7.86265		1	5.61164		2	11.8112					1	22.5713
2	7.86718		1	5.61418		2	11.8329					1	22.6207
1	7.90257		1	5.62893		2	11.8447					1	22.937
1	7.90842		1	5.65184		2	11.8722					1	22.9627
1	7.94347		1	5.69848		2	11.9558					1	23.1922
1	7.94615		1	5.73548		2	12.0876					1	23.2574
1	7.95987		1	5.76145		2	12.14					1	23.3585
1	7.97549		1	5.78696		2	12.1727					1	23.5538
2	8.02557		1	5.81643		2	12.2454					1	23.7258
1	8.04749		1	5.8327		2	12.2969					1	24.3599
1	8.05048		1	5.83531		2	12.297					1	24.7882
1	8.05366		1	5.84569		2	12.3293					1	24.8853
1	8.08541		1	5.85664		2	12.3479					1	24.8887
1	8.08943		1	5.91058		2	12.4773					1	25.7115
1	8.09918		1	5.97866		2	12.6412					1	26.005
1	8.10412		1	6.00146		2	12.6523					1	26.0549
1	8.1191		1	6.02967		2	12.6908					1	26.5905
1	8.12037		1	6.05853		2	12.7229					1	26.6606
1	8.13026		1	6.07527		2	12.752					1	27.4777
1	8.1403		1	6.07728		2	12.7535					1	28.2667
1	8.15274		1	6.09439		2	12.7536					1	29.4023
1	8.18297		1	6.09763		2	12.7608					1	29.9428
1	8.19055		1	6.15451		2	12.8245					1	31.1925
1	8.28517		1	6.19068		2	12.8607					1	32.1288
3	8.31036		1	6.1972		2	12.976					2	5.85034
1	8.36219		1	6.24514		2	13.1084					2	7.03434
2	8.47373		1	6.27944		2	13.1321					2	7.75038
1	8.51011		1	6.29766		2	13.1502					2	7.76678
1	8.52202		1	6.31057		2	13.2537					2	7.8717
1	8.56471		1	6.37935		2	13.397					2	7.90165
1	8.64994		1	6.38723		2	13.4291					2	7.97942
1	8.73343		1	6.39796		2	13.4531					2	7.99977
1	8.73401		1	6.40812		2	13.5032					2	8.04472
1	8.74169		1	6.45117		2	13.5666					2	8.20002
2	8.79779		1	6.45224		2	13.5927					2	8.33273
1	8.88948		1	6.5283		2	13.6402					2	8.35227
2	8.95615		1	6.53025		2	13.6506					2	8.48784
1	9.14984		1	6.63943		2	13.8257					2	8.60663
2	9.15073		1	6.67351		2	13.8268					2	8.69169
2	9.15088		1	6.70179		2	13.8644					2	8.76153
1	9.15461		1	6.75253		2	13.9477					2	8.83792
3	9.17003		1	6.78164		2	14.1512					2	8.98661
1	9.2149		1	7.01128		2	14.3656					2	9.11682
2	9.23155		1	7.02345		2	14.3715					2	9.18766
1	9.23793		1	7.05551		2	14.4693					2	9.37136
1	9.25786		1	7.09207		2	14.5725					2	9.40635
1	9.26265		1	7.13002		2	14.5885					2	9.4887
2	9.276		1	7.23588		2	14.665					2	9.51699
1	9.29415		1	7.34595		2	14.875					2	9.51848
1	9.47268		1	7.38026		2	14.9676					2	9.52315
1	9.49001		1	7.44584		2	15.0763					2	9.52525
1	9.52083		1	7.55985		2	15.1336					2	9.59778
1	9.66828		1	7.61464		2	15.2726					2	9.61403
1	9.73893		1	7.64121		2	15.2865					2	9.64975
1	9.82545		1	7.67186		2	15.3026					2	9.71679
1	9.83957		1	7.72959		2	15.4165					2	9.73254
1	9.84661		1	7.82516		2	15.4907					2	9.73438
1	9.87875		1	8.04925		2	15.7486					2	9.74453
1	10.0353		1	8.34717		2	16.1182					2	9.7457
2	10.0576		1	8.40685		2	16.1346					2	9.83946
1	10.0668		1	8.4308		2	16.1489					2	9.93515
1	10.0734		1	8.44321		2	16.1525					2	9.9616
2	10.1572		1	8.56713		2	16.4664					2	10.0164
1	10.2023		1	8.72493		2	16.5822					2	10.2266
2	10.2354		1	8.96201		2	16.6185					2	10.2321
2	10.2548		1	9.16023		2	16.6871					2	10.3495
1	10.3474		1	9.18656		2	16.7192					2	10.3719
2	10.3856		1	9.21999		2	16.7639					2	10.3843
1	10.4097		1	9.4824		2	16.9746					2	10.3932
1	10.4297		1	9.65927		2	16.9951					2	10.4654
2	10.6128		1	9.96709		2	17.08					2	10.5045
1	10.6201		1	10.1512		2	17.1792					2	10.5275
1	10.6786		1	10.1951		2	17.1992					2	10.583
1	10.7051		1	10.3306		2	17.2404					2	10.6026
1	10.7267		1	10.3531		2	17.2642					2	10.7285
1	10.7581		1	10.649		2	17.363					2	10.7387
1	10.7649		1	10.7417		2	17.4894					2	10.7779
1	10.8617		1	10.8876		2	17.8716					2	10.8315
2	10.8729		1	11.2469		2	17.9348					2	10.8386
1	10.924		1	11.6292		2	18.1098					2	10.8414
1	10.9566		1	13.0821		2	18.3734					2	10.8795
1	10.9784		1	15.2436		2	18.8272					2	10.8885
1	10.9853		1	15.2868		2	18.8703					2	10.913
2	11.2448		1	16.0193		2	19.0064					2	10.9858
1	11.2892		1	18.8332		2	19.5174					2	11.0686
1	11.3235		1	21.4491		2	19.8976					2	11.0806
2	11.424		1	22.9127		2	20.1868					2	11.0837
1	11.4878		1	25.9155		2	20.3018					2	11.1058
1	11.6811		1	25.9653		2	20.3209					2	11.2001
1	11.898		1	29.6699		2	20.5835					2	11.2079
1	11.9182		2	2.13703	2.13	2	20.6242					2	11.222
1	12.3313		2	4.75625		2	21.1461					2	11.3103
2	12.3669		2	5.0493		2	21.2358					2	11.3907
1	12.4363		2	5.67782		2	21.4636					2	11.3911
2	12.7324		2	6.00906		2	21.7818					2	11.4036
1	12.7427		2	6.30941		2	22.0001					2	11.4555
1	12.7824		2	7.02544		2	22.8981					2	11.4781
1	12.9454		2	7.1398		2	22.9242					2	11.4965
1	12.9482		2	7.49624		2	23.898					2	11.5108
1	13.0176		2	7.55841		2	23.9146					2	11.5382
1	13.1623		2	7.77402		2	24.3206					2	11.5394
2	13.2414		2	8.12984		2	25.188					2	11.5531
1	13.3788		2	8.17766		2	25.2145					2	11.5621
1	13.6636		2	8.77739		2	26.1503					2	11.5803
1	13.9791		2	8.97321		2	26.3069					2	11.5977
2	14.0019		2	9.09758		2	26.4515					2	11.6256
1	14.3844		2	9.10698		2	26.5422					2	11.6453
1	14.5703		2	9.45304		2	27.8121					2	11.6494
1	14.5969		2	9.58464		2	28.5887					2	11.6508
2	14.8533		2	9.60066		2	28.8422					2	11.6641
3	14.8786		2	9.62107		2	29.075					2	11.7012
1	14.955		2	9.70025		2	29.2814					2	11.7054
1	15.0699		2	9.93082		2	30.1238					2	11.707
2	15.1665		2	9.96307		2	30.6293					2	11.7276
1	15.3303		2	10.4326		2	32.6269					2	11.8039
1	15.3475		2	11.2137		2	33.577					2	11.8209
2	15.832		2	11.2571		2	33.5954					2	11.8751
2	16.0769		2	11.414		2	33.6311					2	11.8883
1	16.0863		2	11.4274		2	33.8569					2	11.9019
2	16.6536		2	11.5568		2	34.5372					2	11.9685
1	16.7989		1	4.67493		3	9.51774					2	11.9873
1	17.7275		1	6.78214		3	14.1766					2	11.9933
2	18.0139		1	6.9131		3	14.2881					2	11.9952
2	18.5666		1	7.25156		3	14.7737					2	11.9969
1	19.1609		1	7.76188		3	15.4564					2	12.0122
1	19.5123		1	7.86387		3	15.5523					2	12.03
2	19.8043		1	7.9979		3	15.688					2	12.0901
1	19.9178		1	8.21864		3	16.0548					2	12.0917
1	21.1444		1	9.192		3	16.7266					2	12.1386
1	21.717		1	9.46844		3	16.9394					2	12.1655
2	23.6789		1	10.882		3	17.8228					2	12.2343
2	23.7294		1	12.3064		3	18.3469					2	12.2635
1	23.7804		1	12.981		3	18.3699					2	12.2929
			1	13.3629		3	18.3774					2	12.3197
			2	5.36064		3	21.3564					2	12.3201
			2	5.66732		3	21.4457					2	12.3425
			2	7.02096		3	22.8095					2	12.3484
			2	8.06598		3	24.9379					2	12.3499
			2	8.31152		3	25.3473					2	12.4165
			2	9.11384		3	26.5685					2	12.4174
			2	9.17222		3	27.1951					2	12.4428
			2	9.19721		3	27.4804					2	12.4678
			2	10.1701		3	31.1599					2	12.5002
			2	10.9158		3	33.0613					2	12.5217
			2	11.1118		3	33.4659					2	12.5263
			2	11.624								2	12.5718
			2	11.6472								2	12.5758
			2	11.718								2	12.5967
			2	11.7701								2	12.695
			2	11.9527								2	12.7038
			2	12.1256								2	12.7461
			2	12.2327								2	12.7525
			2	12.2862								2	12.7573
			2	12.5265								2	12.7943
			2	12.5726								2	12.8149
			2	12.5964								2	12.8222
			2	12.6866								2	12.8415
			2	12.7724								2	12.8648
			2	12.8234								2	12.9104
			2	13.1961								2	12.9307
			2	13.2707								2	12.9344
			2	13.6281								2	12.9541
			2	13.7305								2	12.9622
			2	13.7559								2	12.9664
			2	13.8518								2	13.0898
			2	14.2818								2	13.0991
			2	14.3456								2	13.1175
			2	14.4686								2	13.1415
			2	14.4939								2	13.2041
			2	14.5784								2	13.2321
			2	14.9487								2	13.2326
			2	15.4661								2	13.2407
			2	16.3601								2	13.2451
			2	16.7678								2	13.263
			2	16.9206								2	13.275
			2	17.1567								2	13.3104
			2	17.9977								2	13.347
			2	18.2683								2	13.3471
			2	18.8741								2	13.3489
			2	19.3351								2	13.4376
			2	20.458								2	13.4378
			2	20.987								2	13.4401
			2	22.1018								2	13.4447
			2	23.0074								2	13.4494
			2	24.1656								2	13.4629
			2	25.0347								2	13.4816
			2	25.1687								2	13.4956
			2	26.6003								2	13.5167
			2	28.7283								2	13.5403
			3	9.37816								2	13.5586
			3	9.47061								2	13.6984
			3	12.816								2	13.7005
			3	13.2732								2	13.7283
			3	15.4989								2	13.759
			3	17.6756								2	13.8421
			3	20.9196								2	13.9083
			3	24.3021								2	13.912
			3	32.0683								2	13.9243
												2	13.9717
												2	14.0223
												2	14.0501
												2	14.0717
												2	14.0879
												2	14.1057
												2	14.1171
												2	14.1573
												2	14.1869
												2	14.236
												2	14.2362
												2	14.3056
												2	14.3136
												2	14.3353
												2	14.3522
												2	14.3645
												2	14.3707
												2	14.3801
												2	14.4471
												2	14.4484
												2	14.4802
												2	14.5119
												2	14.562
												2	14.573
												2	14.5972
												2	14.6794
												2	14.7225
												2	14.7782
												2	14.8109
												2	14.8745
												2	14.9014
												2	14.9528
												2	14.9676
												2	15.0145
												2	15.0608
												2	15.0648
												2	15.0733
												2	15.0903
												2	15.1194
												2	15.1427
												2	15.1889
												2	15.191
												2	15.2131
												2	15.3277
												2	15.3458
												2	15.3949
												2	15.3982
												2	15.4151
												2	15.4195
												2	15.4427
												2	15.5813
												2	15.5918
												2	15.6182
												2	15.6456
												2	15.6582
												2	15.6599
												2	15.6744
												2	15.8013
												2	15.9422
												2	15.9613
												2	16.0217
												2	16.0234
												2	16.1143
												2	16.1166
												2	16.1895
												2	16.1931
												2	16.2092
												2	16.2508
												2	16.3021
												2	16.3061
												2	16.34
												2	16.3478
												2	16.3539
												2	16.3642
												2	16.4189
												2	16.438
												2	16.4753
												2	16.4903
												2	16.5599
												2	16.5722
												2	16.6218
												2	16.6414
												2	16.6525
												2	16.6905
												2	16.7164
												2	16.7279
												2	16.7402
												2	16.7597
												2	16.762
												2	16.7924
												2	16.824
												2	16.8337
												2	16.9512
												2	16.963
												2	16.9729
												2	16.9872
												2	17.0331
												2	17.065
												2	17.2546
												2	17.2546
												2	17.2656
												2	17.2724
												2	17.3208
												2	17.3972
												2	17.4037
												2	17.4293
												2	17.4507
												2	17.4795
												2	17.5428
												2	17.6819
												2	17.7288
												2	17.7615
												2	17.7629
												2	17.7885
												2	17.7934
												2	17.8281
												2	17.8983
												2	17.8987
												2	17.9462
												2	17.977
												2	18.0588
												2	18.0985
												2	18.1558
												2	18.1832
												2	18.2599
												2	18.2733
												2	18.2913
												2	18.3539
												2	18.5261
												2	18.5291
												2	18.5766
												2	18.6016
												2	18.6334
												2	18.6624
												2	18.776
												2	18.7974
												2	18.8414
												2	18.98
												2	19.0797
												2	19.1482
												2	19.1512
												2	19.1516
												2	19.1722
												2	19.2303
												2	19.234
												2	19.2908
												2	19.2913
												2	19.3107
												2	19.434
												2	19.5012
												2	19.5485
												2	19.6057
												2	19.6352
												2	19.6839
												2	19.6973
												2	19.734
												2	19.7762
												2	19.8016
												2	19.8258
												2	20.0165
												2	20.5225
												2	20.5696
												2	20.8837
												2	20.9881
												2	21.1679
												2	21.3972
												2	21.4518
												2	21.5212
												2	21.6042
												2	21.805
												2	21.8477
												2	21.8918
												2	21.9765
												2	22.1012
												2	22.1634
												2	22.2085
												2	22.2975
												2	22.6647
												2	22.7976
												2	23.2582
												2	23.4794
												2	24.0573
												2	24.5042
												2	24.8408
												2	24.8689
												2	28.2324
												2	28.8205
												2	32.1311
												3	7.42427
												3	8.47036
												3	8.4967
												3	8.89342
												3	8.91783
												3	10.0299
												3	10.8158
												3	10.9765
												3	11.252
												3	11.2675
												3	11.317
												3	11.9145
												3	12.2888
												3	12.2997
												3	13.2079
												3	13.3173
												3	13.4951
												3	13.6009
												3	13.7314
												3	13.842
												3	13.8481
												3	14.2608
												3	14.5246
												3	14.5574
												3	14.8776
												3	14.9367
												3	14.9594
												3	14.9667
												3	14.9693
												3	14.9717
												3	15.009
												3	15.0326
												3	15.179
												3	15.2334
												3	15.2913
												3	15.4608
												3	15.6388
												3	15.8286
												3	15.854
												3	15.8924
												3	15.913
												3	15.9419
												3	16.0757
												3	16.0846
												3	16.4036
												3	16.4606
												3	16.5155
												3	16.5793
												3	16.593
												3	16.5994
												3	16.6161
												3	16.6495
												3	16.9698
												3	17.163
												3	17.201
												3	17.2602
												3	17.3023
												3	17.3811
												3	17.5197
												3	17.6642
												3	17.6976
												3	17.7659
												3	17.8297
												3	17.9325
												3	18.0249
												3	18.0747
												3	18.2075
												3	18.2077
												3	18.2307
												3	18.3072
												3	18.4042
												3	18.4134
												3	18.4695
												3	18.6432
												3	18.6854
												3	19.0082
												3	19.0915
												3	19.2931
												3	19.3582
												3	19.6037
												3	19.6829
												3	19.8735
												3	20.0502
												3	20.1732
												3	20.3224
												3	20.3958
												3	20.539
												3	20.7805
												3	20.9378
												3	20.9665
												3	20.9683
												3	21.7747
												3	22.7444
												3	23.2212
												3	23.2655
												3	23.5741
												3	23.8018
												3	24.0514
												3	24.2135
												3	25.6474
