# Supplementary material for: The archaeal protein SepF is essential for cell division in Haloferax volcanii
Source: Nat Commun. 2021 Jun 8;12:3469. doi: 10.1038/s41467-021-23686-9 (PMC8187382; doi:10.1038/s41467-021-23686-9)
Supplement: Supplementary file 7 — Source Data [file 41467_2021_23686_MOESM7_ESM.zip › Source Data SepF-Paper/Source Data SepF paper.xlsx]

## Sheet: Figure 3B
		measured intensity		normalized intensity
	relative cell length	SepF-GFP	FtsZ1-mCherry	SepF-GFP	FtsZ1-mCherry
	-1	83.2	106.41	0.00407627	0.00973533
	-0.996	NaN	NaN
	-0.992	0	0	0	0
	-0.988	0	0	0	0
	-0.984	0	0	0	0
	-0.98	0	5.2	0	0.000475742
	-0.976	0	0	0	0
	-0.972	697.18	256.2	0.0341574	0.0234395
	-0.968	0	11.65	0	0.00106584
	-0.964	16.52	153.32	0.000809375	0.0140271
	-0.96	0	33.21	0	0.00303835
	-0.956	0	206.11	0	0.0188568
	-0.952	0	1.17	0	0.000107042
	-0.948	191.57	47.77	0.00938571	0.00437042
	-0.944	335.61	115.86	0.0164427	0.0105999
	-0.94	0	16.28	0	0.00148944
	-0.936	0	48.9	0	0.00447381
	-0.932	0	72.01	0	0.00658811
	-0.928	0.36	57.99	1.76377e-05	0.00530544
	-0.924	0	134.84	0	0.0123364
	-0.92	321.28	295.7	0.0157407	0.0270533
	-0.916	0	343.08	0	0.031388
	-0.912	0	0	0	0
	-0.908	0	160.73	0	0.014705
	-0.904	0	0.43	0	3.93402e-05
	-0.9	346.65	48.83	0.0169836	0.0044674
	-0.896	0	131.35	0	0.0120171
	-0.892	113.13	59.73	0.00554265	0.00546463
	-0.888	0	226.96	0	0.0207643
	-0.884	37.17	38.9	0.00182109	0.00355892
	-0.88	0	33.64	0	0.00307769
	-0.876	0	122.02	0	0.0111635
	-0.872	0	169.75	0	0.0155302
	-0.868	0	38.53	0	0.00352507
	-0.864	0	145.47	0	0.0133089
	-0.86	0	104.28	0	0.00954046
	-0.856	238.85	22.52	0.0117021	0.00206033
	-0.852	0	27.09	0	0.00247843
	-0.848	201.97	166.99	0.00989524	0.0152777
	-0.844	327.45	113.49	0.016043	0.0103831
	-0.84	21.71	341.86	0.00106365	0.0312764
	-0.836	0	57.35	0	0.00524689
	-0.832	0	220.93	0	0.0202126
	-0.828	25.08	93.21	0.00122876	0.00852768
	-0.824	3.65	0.85	0.000178827	7.77655e-05
	-0.82	245.12	147.86	0.0120093	0.0135275
	-0.816	0	93.74	0	0.00857617
	-0.812	0	160.68	0	0.0147004
	-0.808	201.32	40.03	0.0098634	0.0036623
	-0.804	565.62	141.11	0.0277118	0.01291
	-0.8	214.74	56.23	0.0105209	0.00514442
	-0.796	12.66	157.81	0.000620259	0.0144379
	-0.792	0	145.13	0	0.0132778
	-0.788	352.94	147.05	0.0172918	0.0134534
	-0.784	274.45	56.86	0.0134463	0.00520206
	-0.78	0	84.23	0	0.00770611
	-0.776	48.93	107.31	0.00239726	0.00981767
	-0.772	77.33	294.09	0.00378868	0.026906
	-0.768	357.39	86.61	0.0175098	0.00792385
	-0.764	474.89	104.91	0.0232666	0.0095981
	-0.76	0	257.33	0	0.0235428
	-0.756	4.32	202.22	0.000211652	0.0185009
	-0.752	0	58.38	0	0.00534112
	-0.748	679.25	166.61	0.0332789	0.015243
	-0.744	0	351.49	0	0.0321574
	-0.74	0	83.78	0	0.00766494
	-0.736	25.75	118.96	0.00126159	0.0108835
	-0.732	451.97	176.52	0.0221437	0.0161496
	-0.728	0	360.99	0	0.0330266
	-0.724	529.12	210.62	0.0259235	0.0192694
	-0.72	432.65	46.05	0.0211971	0.00421306
	-0.716	168.59	244.08	0.00825984	0.0223306
	-0.712	2259.83	624.01	0.110717	0.05709
	-0.708	0	184.26	0	0.0168577
	-0.704	22.59	277.05	0.00110677	0.025347
	-0.7	108.2	117.73	0.00530111	0.010771
	-0.696	531.53	273.12	0.0260416	0.0249874
	-0.692	519.81	259.86	0.0254674	0.0237743
	-0.688	545.21	331.4	0.0267118	0.0303194
	-0.684	66.37	277.51	0.00325171	0.0253891
	-0.68	289.18	496.76	0.014168	0.045448
	-0.676	437.5	269.25	0.0214347	0.0246334
	-0.672	1170.27	480.1	0.0573358	0.0439238
	-0.668	0	244.09	0	0.0223315
	-0.664	2726.23	1029.61		0.0941979
	-0.66	5.05	137.56	0.000247418	0.0125852
	-0.656	323.41	268.87	0.015845	0.0245986
	-0.652	480.45	181.22	0.023539	0.0165796
	-0.648	662.79	302.95	0.0324725	0.0277166
	-0.644	847.68	326.39	0.0415309	0.0298611
	-0.64	1.84	217.07	9.01483e-05	0.0198595
	-0.636	574.62	744.65	0.0281527	0.0681272
	-0.632	81.97	264.38	0.00401601	0.0241878
	-0.628	114.14	211.78	0.00559213	0.0193755
	-0.624	138.06	220.31	0.00676406	0.0201559
	-0.62	478.36	274.3	0.0234366	0.0250954
	-0.616	541.73	334.19	0.0265413	0.0305747
	-0.612	0	281.09	0	0.0257166
	-0.608	659.97	242.58	0.0323343	0.0221934
	-0.604	112.67	516.61	0.00552011	0.0472641
	-0.6	117.16	322.4	0.00574009	0.029496
	-0.596	1997.28	946.29	0.097854
	-0.592	0	434.96	0	0.039794
	-0.588	412.51	419.37	0.0202104	0.0383677
	-0.584	33.52	318.05	0.00164227	0.029098
	-0.58	372.18	262.29	0.0182344	0.0239966
	-0.576	706.13	401.13	0.0345959	0.0366989
	-0.572	942.01	386.08	0.0461525	0.035322
	-0.568	970.89	422.67	0.0475674	0.0386696
	-0.564	55.72	343.46	0.00272992	0.0314228
	-0.56	404.44	481.22	0.019815	0.0440263
	-0.556	545.65	579.45	0.0267334	0.0530132
	-0.552	523.66	378.34	0.025656	0.0346139
	-0.548	0	312.79	0	0.0286168
	-0.544	562.58	456.89	0.0275628	0.0418004
	-0.54	481.35	621.22	0.0235831	0.0568347
	-0.536	1444.58	684.36	0.0707752	0.0626113
	-0.532	255.62	480.3	0.0125238	0.0439421
	-0.528	430.25	423.86	0.0210795	0.0387785
	-0.524	1485.55	720.2	0.0727825	0.0658903
	-0.52	509.75	619.77	0.0249745	0.0567021
	-0.516	1050.48	969.58	0.0514668	0.0887058
	-0.512	477.77	532.55	0.0234077	0.0487224
	-0.508	321.74	1072.17	0.0157632	0.0980916
	-0.504	0	650.12	0	0.0594787
	-0.5	441.53	386.97	0.0216321	0.0354035
	-0.496	1.54	3917.23	7.54502e-05
	-0.492	1023.98	1007.92	0.0501685	0.0922135
	-0.488	1135.59	517.89	0.0556367	0.0473812
	-0.484	504.63	530.97	0.0247236	0.0485778
	-0.48	93.07	735.57	0.00455984	0.0672965
	-0.476	873.48	1181.12	0.0427949	0.108059
	-0.472	273.06	654.31	0.0133782	0.0598621
	-0.468	423.02	471.61	0.0207253	0.0431471
	-0.464	1182.94	765.07	0.0579565	0.0699954
	-0.46	336.5	654.39	0.0164864	0.0598694
	-0.456	446.65	995.84	0.021883	0.0911083
	-0.452	1655.28	923.01	0.0810982	0.0844451
	-0.448	813.28	531.41	0.0398455	0.0486181
	-0.444	600.59	1218.69	0.0294251	0.111497
	-0.44	877.79	720.07	0.0430061	0.0658784
	-0.436	264.42	588.43	0.0129549	0.0538348
	-0.432	0	684.99	0	0.062669
	-0.428	1109.94	906	0.05438	0.0828889
	-0.424	940.68	679.47	0.0460873	0.062164
	-0.42	293.29	811.67	0.0143693	0.0742588
	-0.416	1107.85	991.55	0.0542776	0.0907158
	-0.412	875.36	675.1	0.0428871	0.0617641
	-0.408	3.55	716.59	0.000173927	0.06556
	-0.404	878.22	526.12	0.0430272	0.0481341
	-0.4	653.35	600.41	0.03201	0.0549308
	-0.396	914.22	766.43	0.044791	0.0701198
	-0.392	1300.07	934.89	0.0636951	0.085532
	-0.388	0.58	1097.34	2.84163e-05	0.100394
	-0.384	872.24	837.67	0.0427342	0.0766375
	-0.38	985.36	829.22	0.0482764	0.0758644
	-0.376	949.54	499.11	0.0465214	0.045663
	-0.372	1141.38	1121.43	0.0559203	0.102598
	-0.368	1223.16	1250.44	0.059927	0.114401
	-0.364	485.89	903.91	0.0238055	0.0826977
	-0.36	122.82	591.05	0.0060174	0.0540745
	-0.356	973.01	902.17	0.0476713	0.0825385
	-0.352	1147.48	821.65	0.0562192	0.0751718
	-0.348	1235.13	769.04	0.0605135	0.0703586
	-0.344	85.96	921.35	0.00421149	0.0842933
	-0.34	3142.26	2038.39	0.153951	0.18649
	-0.336	0	1160.34	0	0.106158
	-0.332	907.27	1034.92	0.0444504	0.0946837
	-0.328	933.06	2827.69	0.045714
	-0.324	1930.66	1585.02	0.09459	0.145012
	-0.32	677.1	648.28	0.0331736	0.0593104
	-0.316	852.34	1374.55	0.0417592	0.125756
	-0.312	1187.45	1069.73	0.0581775	0.0978684
	-0.308	317.06	739.78	0.0155339	0.0676816
	-0.304	2248.37	1147.53	0.110156	0.104986
	-0.3	934.62	899.6	0.0457904	0.0823034
	-0.296	1045.57	1123.72	0.0512263	0.102808
	-0.292	942.01	1058.93	0.0461525	0.0968803
	-0.288	1144.59	1204.94	0.0560776	0.110239
	-0.284	952.91	1442.73	0.0466865	0.131994
	-0.28	786.54	849.79	0.0385354	0.0777463
	-0.276	760.88	1494.72	0.0372783	0.13675
	-0.272	1035.75	1369.23	0.0507451	0.125269
	-0.268	240.61	1343.37	0.0117884	0.122903
	-0.264	915.99	1346.92	0.0448777	0.123228
	-0.26	1247.47	1499.09	0.0611181	0.13715
	-0.256	1720.45	1738	0.0842911	0.159008
	-0.252	1995	1284.3	0.0977423	0.117499
	-0.248	1023.11	969.46	0.0501259	0.0886948
	-0.244	205.51	1640.49	0.0100687	0.150087
	-0.24	1453.87	1672.64	0.0712304	0.153028
	-0.236	1532.27	1023.28	0.0750714	0.0936187
	-0.232	2223.17	2064.96	0.108921	0.188921
	-0.228	432.87	1858.12	0.0212079	0.169997
	-0.224	1185.89	1946.8	0.0581011	0.178111
	-0.22	2218.6	1815.43	0.108697	0.166092
	-0.216	961.22	1651.38	0.0470937	0.151083
	-0.212	1742.13	2084.93	0.0853533	0.190748
	-0.208	2118.24	2451.64	0.10378	0.224298
	-0.204	2096.62	1421.63	0.102721	0.130063
	-0.2	1882.73	1983.98	0.0922418	0.181512
	-0.196	0	1753.88	0	0.160461
	-0.192	1386.94	2563.45	0.0679512	0.234527
	-0.188	1953.6	1761.89	0.0957139	0.161193
	-0.184	2214.6	2652.24	0.108501	0.24265
	-0.18	4357.22	3416.97	0.213476	0.312615
	-0.176	1568.74	2464.75	0.0768583	0.225497
	-0.172	2827.17	2417.71	0.138513	0.221194
	-0.168	2570.12	2581.47	0.125919	0.236176
	-0.164	5146.47	3366.1	0.252144	0.307961
	-0.16	4366.11	2576.15	0.213912	0.235689
	-0.156	3886.82	3392.44	0.190429	0.31037
	-0.152	1974.56	2830.65	0.0967409	0.258973
	-0.148	3903.68	2376.53	0.191255	0.217426
	-0.144	2909.74	3834	0.142559	0.350768
	-0.14	6778.97	4690.75	0.332126	0.429152
	-0.136	3432.21	3850.39	0.168156	0.352268
	-0.132	5449.48	4081.5	0.26699	0.373412
	-0.128	9054.67	5230.28	0.443621	0.478513
	-0.124	3185.12	2802.46	0.156051	0.256394
	-0.12	4539.39	3404.2	0.222401	0.311447
	-0.116	5243.59	4770.53	0.256902	0.436451
	-0.112	4122.22	3652.14	0.201962	0.33413
	-0.108	8627.89	5404.13	0.422712	0.494418
	-0.104	7469.17	5908.04	0.365942	0.54052
	-0.1	5775.82	4007.76	0.282978	0.366665
	-0.096	7031.87	4409.04	0.344517	0.403378
	-0.092	5937.93	4077.25	0.290921	0.373023
	-0.088	6551.33	5788.61	0.320973	0.529594
	-0.084	5983.32	3743.29	0.293144	0.342469
	-0.08	10211.9	5597.51	0.50032	0.51211
	-0.076	11657	7259.54	0.571121	0.664167
	-0.072	8744.7	5368.98	0.428434	0.491202
	-0.068	7782.64	6141.56	0.3813	0.561885
	-0.064	10412.7	5073.68	0.510158	0.464185
	-0.06	7983.84	5959.57	0.391157	0.545234
	-0.056	8092.2	5367.6	0.396466	0.491076
	-0.052	7795.56	5819.09	0.381933	0.532382
	-0.048	17027.2	7556.47	0.834223	0.691333
	-0.044	9894.19	7204.97	0.484752	0.659175
	-0.04	13132.4	7084.24	0.643403	0.648129
	-0.036	12841.3	6324.1	0.62914	0.578585
	-0.032	12007.5	4775.58	0.588293	0.436912
	-0.028	6116.05	5428.36	0.299648	0.496635
	-0.024	10852.5	7899.92	0.531703	0.722755
	-0.02	14020.5	8415.5	0.686915	0.769925
	-0.016	19308.2	9783.29	0.945977	0.895062
	-0.012	11766	4709.33	0.576461	0.430851
	-0.008	0	25.73
	-0.004	NaN	NaN
	0	11668.4	7219.07	0.571677	0.660465
	0.004	NaN	NaN
	0.008	0	0
	0.012	11390.1	4900.13	0.558044	0.448307
	0.016	20410.8	10930.3	1	1
	0.02	16679.8	9102.17	0.817206	0.832747
	0.024	12037.7	8734.88	0.58977	0.799144
	0.028	8241.31	6222.08	0.403772	0.569251
	0.032	11558.8	6014.67	0.566305	0.550275
	0.036	13178.8	7645.42	0.645675	0.699471
	0.04	14522.2	8817.37	0.711494	0.806691
	0.044	14794.5	8837.43	0.724838	0.808527
	0.048	13772.3	8396.33	0.674755	0.768171
	0.052	14025.2	8531.87	0.687147	0.780571
	0.056	9327.56	6285.78	0.456991	0.575079
	0.06	13639.1	8462.03	0.668227	0.774182
	0.064	14324.5	6892.83	0.701807	0.630617
	0.068	12166.1	8258.22	0.596064	0.755535
	0.072	11003.9	8187.99	0.539119	0.74911
	0.076	13294.1	8039.31	0.651325	0.735507
	0.08	13611.2	8333.1	0.66686	0.762386
	0.084	8184.63	6797.6	0.400995	0.621905
	0.088	15428	10021.9	0.755875	0.916893
	0.092	10869.8	6389.32	0.532549	0.584552
	0.096	8741.87	7003.71	0.428296	0.640762
	0.1	12407.4	8488.05	0.607882	0.776562
	0.104	9487.72	7188.18	0.464838	0.657639
	0.108	14667.5	8164.29	0.718614	0.746942
	0.112	6928.04	6521.46	0.33943	0.596641
	0.116	9767.78	7199.09	0.478559	0.658637
	0.12	13173.6	9072.43	0.645422	0.830027
	0.124	5205.57	6626.88	0.25504	0.606286
	0.128	8095.98	5635.64	0.396651	0.515598
	0.132	10887.3	7678.46	0.533406	0.702494
	0.136	8305.22	6289.57	0.406903	0.575426
	0.14	7272.38	3431.77	0.3563	0.313969
	0.144	5281.23	6060.41	0.258747	0.55446
	0.148	9974.78	8135.84	0.488701	0.744339
	0.152	6950.09	4932.31	0.34051	0.451252
	0.156	6465.38	6198.36	0.316762	0.567081
	0.16	9409.92	6647.69	0.461026	0.60819
	0.164	7724.78	5343.36	0.378465	0.488858
	0.168	4619.99	5404.2	0.22635	0.494424
	0.172	5975.59	6102.99	0.292766	0.558356
	0.176	4054.58	5386.12	0.198649	0.49277
	0.18	7338.58	5852.59	0.359544	0.535447
	0.184	3518.39	4672.41	0.172379	0.427474
	0.188	4408.41	4249.29	0.215984	0.388763
	0.192	4677.47	4884.07	0.229166	0.446838
	0.196	5651.88	2107.14	0.276906	0.19278
	0.2	3786.14	5071.53	0.185497	0.463989
	0.204	4582.86	2549.66	0.224531	0.233265
	0.208	4012.78	5020.9	0.196601	0.459357
	0.212	4705.7	3791.19	0.230549	0.346852
	0.216	3078.74	3764.97	0.150839	0.344453
	0.22	5387.81	4248.31	0.263968	0.388673
	0.224	1281.01	3638.32	0.0627613	0.332866
	0.228	1162.74	4124.12	0.0569668	0.377311
	0.232	4099.16	2988.88	0.200833	0.273449
	0.236	1454.61	3078.2	0.0712666	0.281621
	0.24	2737.58	3976.32	0.134124	0.363789
	0.244	4143.96	3035.29	0.203028	0.277695
	0.248	1446.43	1952.44	0.0708658	0.178627
	0.252	2585.9	3567.96	0.126693	0.326429
	0.256	1290.98	2997.73	0.0632498	0.274259
	0.26	1599.69	1784.41	0.0783746	0.163254
	0.264	1725.29	2638.82	0.0845282	0.241423
	0.268	2751.85	2712.9	0.134823	0.2482
	0.272	1557.92	2419.59	0.0763281	0.221366
	0.276	570.24	2568.1	0.0279381	0.234953
	0.28	2567.03	2571.99	0.125768	0.235309
	0.284	1672.27	2246.19	0.0819306	0.205501
	0.288	2335.34	1601.9	0.114417	0.146556
	0.292	1594.53	2280.65	0.0781218	0.208654
	0.296	1039.71	1743.07	0.0509392	0.159471
	0.3	373.7	2062.5	0.0183089	0.188696
	0.304	1143.84	1432.35	0.0560409	0.131044
	0.308	1083.37	1893.52	0.0530782	0.173236
	0.312	1049.33	2108.01	0.0514105	0.192859
	0.316	1581.44	2136.92	0.0774805	0.195504
	0.32	1120.21	1682.78	0.0548831	0.153956
	0.324	276.68	915.44	0.0135556	0.0837526
	0.328	8191.88	5305.43
	0.332	1138.87	1540.16	0.0557974	0.140907
	0.336	0	0	0	0
	0.34	3276.75	1984.46	0.16054	0.181556
	0.344	785.37	812.13	0.0384781	0.0743009
	0.348	1143.88	1183.71	0.0560428	0.108296
	0.352	770.64	1444.8	0.0377564	0.132183
	0.356	1163.47	1742.26	0.0570026	0.159397
	0.36	718.81	910.1	0.0352171	0.083264
	0.364	887.74	1327.88	0.0434936	0.121486
	0.368	984.96	1349.42	0.0482568	0.123457
	0.372	874.19	1136.49	0.0428297	0.103976
	0.376	983.31	1070.09	0.0481759	0.0979013
	0.38	1048.04	1407.28	0.0513473	0.12875
	0.384	2008.36	1310.93	0.0983968	0.119936
	0.388	337.69	1296.85	0.0165447	0.118647
	0.392	1248.57	1097.62	0.061172	0.10042
	0.396	453.42	742.53	0.0222147	0.0679332
	0.4	1293.54	1487.14	0.0633752	0.136057
	0.404	1148.78	906.71	0.0562829	0.0829539
	0.408	680.56	914.57	0.0333431	0.083673
	0.412	1168.62	852.65	0.0572549	0.078008
	0.416	1372.86	1032.43	0.0672614	0.0944559
	0.42	751.83	1475.24	0.0368349	0.134968
	0.424	1973.99	861.97	0.0967129	0.0788607
	0.428	858.96	1027.69	0.0420836	0.0940222
	0.432	0	723.91	0	0.0662297
	0.436	1134.64	1156.2	0.0555901	0.105779
	0.44	1145.53	1001.59	0.0561237	0.0916344
	0.444	826.87	1135.99	0.0405114	0.10393
	0.448	738.97	857.44	0.0362048	0.0784462
	0.452	1188.35	1132.29	0.0582216	0.103592
	0.456	1829.8	1551.78	0.0896485	0.141971
	0.46	1731.99	875.74	0.0848565	0.0801205
	0.464	643.04	994.39	0.0315049	0.0909756
	0.468	1018.96	702.35	0.0499225	0.0642572
	0.472	358.47	729.6	0.0175627	0.0667503
	0.476	3337.86	1710.49	0.163534	0.156491
	0.48	616.75	885.87	0.0302168	0.0810473
	0.484	1064.22	917.2	0.05214	0.0839136
	0.488	738.47	493.98	0.0361803	0.0451937
	0.492	1322.77	1008.11	0.0648073	0.0922309
	0.496	9227.77	7257.56
	0.5	776.66	848.09	0.0380514	0.0775908
	0.504	6387.41	2096.43		0.1918
	0.508	765.88	819.86	0.0375232	0.0750081
	0.512	323.48	684.06	0.0158485	0.0625839
	0.516	2072.65	1497.12	0.101547	0.13697
	0.52	1292.44	733.51	0.0633213	0.067108
	0.524	662.49	1020.07	0.0324578	0.0933251
	0.528	624.57	922.77	0.0306	0.0844232
	0.532	639.99	797.75	0.0313554	0.0729853
	0.536	1310.08	972.79	0.0641856	0.0889995
	0.54	972.67	703.86	0.0476546	0.0643954
	0.544	449.57	820.86	0.0220261	0.0750996
	0.548	600.57	879.85	0.0294241	0.0804965
	0.552	762.03	384.67	0.0373346	0.035193
	0.556	638.34	782.98	0.0312746	0.071634
	0.56	580.19	594.82	0.0284256	0.0544194
	0.564	385.36	1154.2	0.0188802	0.105596
	0.568	1257.08	903.58	0.0615889	0.0826675
	0.572	797.8	545.03	0.0390871	0.0498642
	0.576	1063.41	1227.1	0.0521003	0.112266
	0.58	705.47	599.3	0.0345635	0.0548293
	0.584	681.39	449.73	0.0333838	0.0411453
	0.588	120.05	588.19	0.00588168	0.0538129
	0.592	17.06	737.95	0.000835831	0.0675142
	0.596	3063.79	1198.37	0.150106	0.109637
	0.6	766.16	534.98	0.0375369	0.0489447
	0.604	0	882.04	0	0.0806969
	0.608	613.31	570.35	0.0300483	0.0521807
	0.612	303.66	517.43	0.0148774	0.0473391
	0.616	923.32	557.57	0.0452368	0.0510114
	0.62	52.38	216.34	0.00256629	0.0197927
	0.624	634.24	756.8	0.0310737	0.0692388
	0.628	543.1	459.29	0.0266084	0.0420199
	0.632	408.01	676.93	0.0199899	0.0619316
	0.636	468.93	463.24	0.0229746	0.0423813
	0.64	829.15	421.83	0.0406231	0.0385928
	0.644	768.43	522.79	0.0376482	0.0478295
	0.648	219.57	382.03	0.0107575	0.0349515
	0.652	420.86	416.57	0.0206195	0.0381115
	0.656	470.85	417.04	0.0230686	0.0381545
	0.66	282.49	317.84	0.0138402	0.0290788
	0.664	540.51	1044.72	0.0264815	0.0955803
	0.668	521.05	379.42	0.0255281	0.0347127
	0.672	0	276.57	0	0.0253031
	0.676	276.14	426.14	0.0135291	0.0389871
	0.68	774.16	387.9	0.0379289	0.0354885
	0.684	57.29	590.11	0.00280685	0.0539885
	0.688	414.38	524.53	0.020302	0.0479887
	0.692	405.41	296.04	0.0198625	0.0270844
	0.696	5.7	432.55	0.000279264	0.0395735
	0.7	120.43	270.17	0.0059003	0.0247176
	0.704	0	207.15	0	0.0189519
	0.708	0	260.83	0	0.0238631
	0.712	473.88	94.19	0.0232171	0.00861734
	0.716	175.05	312.65	0.00857633	0.028604
	0.72	496.3	287.25	0.0243155	0.0262802
	0.724	137.9	342.68	0.00675622	0.0313514
	0.728	0	238.42	0	0.0218128
	0.732	515.57	407.41	0.0252596	0.0372735
	0.736	0.08	409.03	3.91949e-06	0.0374217
	0.74	70.11	173.7	0.00343494	0.0158916
	0.744	1.49	71.74	7.30005e-05	0.00656341
	0.748	0	548.3	0	0.0501634
	0.752	528.45	363.54	0.0258907	0.0332599
	0.756	0	315.18	0	0.0288355
	0.76	496.48	189.48	0.0243244	0.0173353
	0.764	0	128.13	0	0.0117225
	0.768	153.48	130.66	0.00751954	0.0119539
	0.772	0	319.75	0	0.0292536
	0.776	0.21	209.44	1.02887e-05	0.0191614
	0.78	0	69.63	0	0.00637037
	0.784	206.55	149.46	0.0101196	0.0136739
	0.788	0	192.04	0	0.0175695
	0.792	0	239.45	0	0.021907
	0.796	14.19	159.04	0.000695219	0.0145504
	0.8	463.13	215.09	0.0226904	0.0196783
	0.804	0	442.39	0	0.0404738
	0.808	82.8	75.37	0.00405667	0.00689552
	0.812	147.04	220.99	0.00720402	0.0202181
	0.816	0	134.86	0	0.0123382
	0.82	158.48	176.35	0.00776451	0.0161341
	0.824	0	59.79	0	0.00547012
	0.828	1.77	12.46	8.67187e-05	0.00113995
	0.832	92.39	204.1	0.00452652	0.0186729
	0.836	0	412.96	0	0.0377813
	0.84	799.21	243.98	0.0391562	0.0223215
	0.844	0	133.55	0	0.0122183
	0.848	37.2	45.54	0.00182256	0.0041664
	0.852	0	70.37	0	0.00643807
	0.856	136.19	180.57	0.00667244	0.0165202
	0.86	0	136.32	0	0.0124718
	0.864	0	77.73	0	0.00711143
	0.868	0	312.25	0	0.0285674
	0.872	0	25.53	0	0.00233571
	0.876	57.37	328.7	0.00281076	0.0300724
	0.88	601.24	174.87	0.0294569	0.0159987
	0.884	0.86	42.9	4.21345e-05	0.00392487
	0.888	0	67.8	0	0.00620295
	0.892	74.35	144.54	0.00364268	0.0132238
	0.896	0	57.67	0	0.00527616
	0.9	0	325.22	0	0.029754
	0.904	0	94.65	0	0.00865942
	0.908	0	159.05	0	0.0145513
	0.912	0	10.78	0	0.00098625
	0.916	189.35	232.33	0.00927694	0.0212556
	0.92	414.78	169.97	0.0203216	0.0155504
	0.924	0	60.32	0	0.00551861
	0.928	10.6	302.28	0.000519332	0.0276553
	0.932	0	66.26	0	0.00606205
	0.936	0	323.59	0	0.0296049
	0.94	180.17	80.45	0.00882718	0.00736028
	0.944	0	19.23	0	0.00175933
	0.948	0	30.08	0	0.00275199
	0.952	2.95	170.2	0.000144531	0.0155714
	0.956	0	98.53	0	0.0090144
	0.96	493.73	197.54	0.0241896	0.0180727
	0.964	0.53	280.36	2.59666e-05	0.0256498
	0.968	0	94.59	0	0.00865393
	0.972	0	0	0	0
	0.976	0	269.06	0	0.024616
	0.98	0	0	0	0
	0.984	0	0	0	0
	0.988	0	0	0	0
	0.992	0	0	0	0
	0.996	NaN	NaN
	1	96.85	146.17	0.00474503	0.0133729

## Sheet: Figure 3D
		measured intensity		normalized intensity
	relative cell length	SepF-GFP	FtsZ2-mCherry	SepF-GFP	FtsZ2-mCherry
	-1	61.572	171.536	0.00261646	0.004417
	-0.996	NaN	NaN
	-0.992	NaN	-1.80081		-4.6e-05
	-0.988	-2.76274	-6.21654	-0.000117401	-0.00016
	-0.984	-1.4933	-3.18303	-6.34568e-05	-8.2e-05
	-0.98	-2.01627	-3.3205	-8.568e-05	-8.6e-05
	-0.976	-1.87131	-2.9282	-7.95199e-05	-7.5e-05
	-0.972	-1.94185	725.201	-8.25177e-05	0.018675
	-0.968	7.2504	828.515	0.000308101	0.021335
	-0.964	5.14462	41.7181	0.000218617	0.001074
	-0.96	54.1082	-1.00941	0.00229929	-2.6e-05
	-0.956	215.794	-2.83738	0.00917003	-7.3e-05
	-0.952	2.83931	-2.78226	0.000120655	-7.2e-05
	-0.948	-1.62276	-1.2687	-6.89581e-05	-3.3e-05
	-0.944	181.377	-2.9414	0.00770751	-7.6e-05
	-0.94	10.0291	1347.22	0.000426181	0.034693
	-0.936	2.96623	353.194	0.000126048	0.009095
	-0.932	35.3291	-2.86331	0.00150129	-7.4e-05
	-0.928	-2.02438	136.699	-8.60245e-05	0.00352
	-0.924	146.852	51.0078	0.00624038	0.001314
	-0.92	0.55443	30.1295	2.35601e-05	0.000776
	-0.916	-0.9107	27.111	-3.86996e-05	0.000698
	-0.912	217.884	424.086	0.00925884	0.010921
	-0.908	87.4544	374.366	0.00371632	0.00964
	-0.904	0.209158	32.6786	8.88801e-06	0.000842
	-0.9	9.49115	124.91	0.00040332	0.003217
	-0.896	32.8083	153.739	0.00139417	0.003959
	-0.892	173.825	145.43	0.00738657	0.003745
	-0.888	118.343	-2.89268	0.00502891	-7.4e-05
	-0.884	157.889	-3.0963	0.00670937	-8e-05
	-0.88	116.615	822.753	0.00495547	0.021187
	-0.876	22.2393	684.657	0.000945044	0.017631
	-0.872	-1.94291	147.998	-8.25627e-05	0.003811
	-0.868	120.07	-2.88718	0.00510227	-7.4e-05
	-0.864	93.774	-2.44444	0.00398486	-6.3e-05
	-0.86	77.5247	252.649	0.00329436	0.006506
	-0.856	27.7982	308.47	0.00118127	0.007944
	-0.852	13.5119	185.31	0.000574181	0.004772
	-0.848	281.436	280.267	0.0119594	0.007217
	-0.844	-1.89302	190.9	-8.04426e-05	0.004916
	-0.84	40.4538	-2.92265	0.00171906	-7.5e-05
	-0.836	175.853	183.492	0.00747276	0.004725
	-0.832	294.39	-1.28058	0.0125099	-3.3e-05
	-0.828	73.6365	-2.13571	0.00312913	-5.5e-05
	-0.824	164.859	240.691	0.00700557	0.006198
	-0.82	83.9734	466.388	0.00356839	0.01201
	-0.816	92.19	1051.89	0.00391755	0.027087
	-0.812	59.1312	475.401	0.00251274	0.012242
	-0.808	359.835	210.169	0.0152909	0.005412
	-0.804	34.7749	-3.14433	0.00147773	-8.1e-05
	-0.8	90.2364	65.9559	0.00383454	0.001698
	-0.796	229.463	192.716	0.00975088	0.004963
	-0.792	121.562	333.332	0.00516569	0.008584
	-0.788	140.619	166.443	0.00597549	0.004286
	-0.784	210.208	393.583	0.00893264	0.010135
	-0.78	-2.00068	167.217	-8.50175e-05	0.004306
	-0.776	324.2	93.5626	0.0137767	0.002409
	-0.772	102.376	215.901	0.0043504	0.00556
	-0.768	384.738	570.853	0.0163492	0.0147
	-0.764	388.476	32.3027	0.016508	0.000832
	-0.76	214.684	297.604	0.00912286	0.007664
	-0.756	197.701	376.986	0.00840117	0.009708
	-0.752	212.134	1850.18	0.00901451	0.047645
	-0.748	194.139	468.767	0.00824982	0.012071
	-0.744	41.1119	95.2826	0.00174702	0.002454
	-0.74	98.5578	274.342	0.00418815	0.007065
	-0.736	0.00298156	71.0199	1.26699e-07	0.001829
	-0.732	409.089	200.792	0.017384	0.005171
	-0.728	694.323	261.22	0.0295048	0.006727
	-0.724	436.538	747.58	0.0185504	0.019251
	-0.72	160.003	239.285	0.0067992	0.006162
	-0.716	376.396	756.881	0.0159947	0.019491
	-0.712	219.651	70.9738	0.00933392	0.001828
	-0.708	188.637	211.914	0.00801602	0.005457
	-0.704	133.2	182.676	0.00566023	0.004704
	-0.7	131.485	835.496	0.00558737	0.021515
	-0.696	522.962	710.141	0.0222229	0.018287
	-0.692	440.512	397.285	0.0187192	0.010231
	-0.688	192.706	1439.09	0.00818892	0.037058
	-0.684	507.008	-2.94007	0.021545	-7.6e-05
	-0.68	186.515	400.508	0.00792585	0.010314
	-0.676	335.504	924.636	0.014257	0.023811
	-0.672	75.5519	704.377	0.00321053	0.018139
	-0.668	550.595	1003.38	0.0233972	0.025838
	-0.664	-1.80411	2238.38	-7.66646e-05	0.057641
	-0.66	531.773	539.805	0.0225973	0.013901
	-0.656	483.599	1521.9	0.0205502	0.039191
	-0.652	552.495	213.207	0.0234779	0.00549
	-0.648	460.17	925.302	0.0195546	0.023828
	-0.644	159.297	454.38	0.00676923	0.011701
	-0.64	269.419	227.206	0.0114488	0.005851
	-0.636	460.803	2595.07	0.0195815	0.066827
	-0.632	57.5441	940.228	0.0024453	0.024212
	-0.628	554.463	1251.13	0.0235615	0.032218
	-0.624	300.193	2161.65	0.0127565	0.055665
	-0.62	784.657	789.193	0.0333435	0.020323
	-0.616	569.345	728.886	0.0241939	0.01877
	-0.612	810.817	598.448	0.0344551	0.015411
	-0.608	372.724	1365.58	0.0158387	0.035166
	-0.604	283.419	41.6707	0.0120437	0.001073
	-0.6	527.073	1883.21	0.0223976	0.048495
	-0.596	206.299	1815.12	0.00876655	0.046742
	-0.592	575.741	606.779	0.0244657	0.015625
	-0.588	609.964	1064.32	0.02592	0.027408
	-0.584	366.646	1235.1	0.0155804	0.031806
	-0.58	259.166	779.04	0.0110131	0.020061
	-0.576	770.413	1433.68	0.0327382	0.036919
	-0.572	485.347	1329.94	0.0206245	0.034248
	-0.568	474.742	2466.62	0.0201739	0.063519
	-0.564	323.58	2878.58	0.0137503	0.074127
	-0.56	1097.02	2186.45	0.0466172	0.056304
	-0.556	857.026	569.484	0.0364188	0.014665
	-0.552	654.339	410.502	0.0278057	0.010571
	-0.548	523.286	2486.05	0.0222367	0.064019
	-0.544	1175.9	2439.69	0.0499691	0.062825
	-0.54	680.96	1657.67	0.028937	0.042687
	-0.536	860.796	1072.37	0.036579	0.027615
	-0.532	265.556	1188.96	0.0112846	0.030617
	-0.528	510.095	2155.3	0.0216761	0.055502
	-0.524	1356.96	2420.23	0.057663	0.062324
	-0.52	452.036	2252.91	0.019209	0.058016
	-0.516	542.211	1313.64	0.0230409	0.033828
	-0.512	724.172	425.847	0.0307732	0.010966
	-0.508	1188.07	3396.77	0.0504861	0.087471
	-0.504	3422.25	-0.546523		-1.4e-05
	-0.5	912.744	1957.91	0.0387865	0.050419
	-0.496	1603.81	5350.02	0.0681528
	-0.492	846.516	3336.32	0.0359721	0.085915
	-0.488	887.512	824.832	0.0377142	0.021241
	-0.484	1550.61	1186.23	0.0658923	0.030547
	-0.48	902.545	2410.62	0.038353	0.062077
	-0.476	720.637	2982.59	0.030623	0.076806
	-0.472	964.726	1781.51	0.0409954	0.045876
	-0.468	296.128	1581.34	0.0125837	0.040722
	-0.464	929.937	805.243	0.039517	0.020736
	-0.46	1495.75	1639.17	0.0635609	0.042211
	-0.456	1142.91	3620.1	0.048567	0.093223
	-0.452	819.957	2820.14	0.0348435	0.072622
	-0.448	926.005	1895.35	0.03935	0.048808
	-0.444	1465.46	2355.6	0.0622736	0.06066
	-0.44	1505.58	1622.25	0.0639787	0.041775
	-0.436	1094.86	2441.96	0.0465255	0.062884
	-0.432	992.166	1672.79	0.0421614	0.043076
	-0.428	1110.3	2193.4	0.0471813	0.056483
	-0.424	1664.97	3838.04	0.0707516	0.098835
	-0.42	926.778	2682.09	0.0393828	0.069067
	-0.416	1200.3	2271.09	0.0510061	0.058484
	-0.412	1536.38	1895.38	0.0652875	0.048809
	-0.408	837.034	2967.94	0.0355692	0.076428
	-0.404	2082.51	3050.4	0.0884947	0.078552
	-0.4	1388.22	968.173	0.0589916	0.024932
	-0.396	1083.19	1243.49	0.0460295	0.032022
	-0.392	1112.27	4089.69	0.0472654	0.105315
	-0.388	2023.19	1849.93	0.0859742	0.047638
	-0.384	1887.18	2858.62	0.0801942	0.073613
	-0.38	1118.77	4082.26	0.0475412	0.105124
	-0.376	1527.88	2644.9	0.0649264	0.06811
	-0.372	1146.52	2776.89	0.0487205	0.071509
	-0.368	1833.53	2072.35	0.0779148	0.053366
	-0.364	2081.06	5058.1	0.0884333	0.130253
	-0.36	1097.68	1996.32	0.0466451	0.051408
	-0.356	2378.3	4908.8	0.101064	0.126408
	-0.352	2560.85	2474.4	0.108822	0.063719
	-0.348	1436.81	2351.96	0.0610562	0.060566
	-0.344	1150.75	3330.4	0.0489002	0.085762
	-0.34	327.151	9209.36	0.0139021
	-0.336	60748.6	NaN
	-0.332	2253.37	2791.44	0.0957556	0.071883
	-0.328	1977.67	6236.15	0.0840398	0.160589
	-0.324	2379.22	2509.32	0.101103	0.064618
	-0.32	1863.19	4877.87	0.079175	0.125612
	-0.316	1943.31	4632.39	0.0825797	0.11929
	-0.312	2465.47	2947.49	0.104769	0.075902
	-0.308	2257.35	3927.97	0.0959248	0.10115
	-0.304	1715.46	4222.58	0.0728975	0.108737
	-0.3	3451.84	2318.16	0.146684	0.059696
	-0.296	2322.87	4666.51	0.0987088	0.120169
	-0.292	2514.59	2031.39	0.106856	0.052311
	-0.288	3226.81	2692.49	0.137121	0.069335
	-0.284	3093.47	5487.25	0.131455	0.141304
	-0.28	2015.17	3559.77	0.0856334	0.091669
	-0.276	3438.22	5274.84	0.146105	0.135834
	-0.272	3302.02	6737.39	0.140317	0.173497
	-0.268	2821.04	3438.64	0.119878	0.08855
	-0.264	2746.57	3105.42	0.116714	0.079969
	-0.26	2838.53	4445.9	0.120621	0.114488
	-0.256	3615.08	5977.1	0.153621	0.153918
	-0.252	1351.37	5070.23	0.0574257	0.130565
	-0.248	3702.87	5894.45	0.157351	0.15179
	-0.244	3599.65	5600.61	0.152965	0.144223
	-0.24	3631.85	6233.8	0.154333	0.160529
	-0.236	4075.37	6703.79	0.17318	0.172632
	-0.232	4940.12	6138.51	0.209927	0.158075
	-0.228	4365.82	8517.99	0.185523	0.21935
	-0.224	4629.48	5591.66	0.196727	0.143993
	-0.22	4994.3	6268.15	0.212229	0.161413
	-0.216	5158.8	9144.42	0.21922	0.235481
	-0.212	2997.47	8451.88	0.127376	0.217647
	-0.208	4370.87	7574.12	0.185737	0.195044
	-0.204	3455.76	5864.05	0.14685	0.151007
	-0.2	5400.65	7851.16	0.229497	0.202178
	-0.196	2641.23	6190.08	0.112237	0.159403
	-0.192	6962.67	10922	0.295874	0.281256
	-0.188	7221.2	8199.36	0.30686	0.211145
	-0.184	6857.15	10320.8	0.29139	0.265773
	-0.18	6857.85	14932.7	0.29142	0.384536
	-0.176	5197.96	10027.5	0.220884	0.258222
	-0.172	5650.09	9273.71	0.240097	0.23881
	-0.168	7621.17	12696	0.323856	0.32694
	-0.164	7750.67	12323.5	0.32936	0.317346
	-0.16	7251.52	12926.3	0.308148	0.33287
	-0.156	7185.63	9754.11	0.305349	0.251181
	-0.152	8381.11	12406.6	0.35615	0.319487
	-0.148	8711.73	16497.7	0.370199	0.424838
	-0.144	10028.6	14730.5	0.426157	0.37933
	-0.14	9336.27	15006.9	0.396738	0.386449
	-0.136	8555.54	16218.2	0.363562	0.41764
	-0.132	9810.65	14859.9	0.416897	0.382663
	-0.128	10058.8	17113.4	0.427442	0.440692
	-0.124	10226.6	19634.9	0.434575	0.505625
	-0.12	11432.4	17416.1	0.485813	0.448487
	-0.116	11104.4	16117.4	0.471874	0.415045
	-0.112	12722.6	16560.8	0.540637	0.426463
	-0.108	14757.8	23047.8	0.627123	0.593513
	-0.104	10350.6	17477.6	0.439841	0.450071
	-0.1	14281.6	22290	0.606887	0.573997
	-0.096	11611.2	19852.1	0.493409	0.511218
	-0.092	12484.4	22023.3	0.530514	0.567129
	-0.088	14634.5	25328.6	0.621885	0.652246
	-0.084	14082.5	18266.2	0.598427	0.47038
	-0.08	13981.1	22680.4	0.594118	0.584049
	-0.076	16543.3	22839.3	0.702998	0.588142
	-0.072	16497.8	23309.5	0.701064	0.60025
	-0.068	15156.2	20965	0.644054	0.539876
	-0.064	18256.9	23433.1	0.775816	0.603434
	-0.06	14306.6	24349.8	0.607951	0.627039
	-0.056	16725.6	24744.4	0.710744	0.6372
	-0.052	15052.3	24322.3	0.639639	0.626331
	-0.048	15049.2	32968	0.639504	0.848971
	-0.044	17305.2	24688	0.735373	0.635749
	-0.04	20991.6	24890.2	0.892024	0.640957
	-0.036	23532.6	28178.5	1	0.725634
	-0.032	18571.8	28060.8	0.789198	0.722604
	-0.028	13909.2	18206.3	0.59106
	-0.024	14171.7	20952.7	0.602218
	-0.02	17921.1	29177	0.761547	0.751347
	-0.016	22829.9	38832.9	0.970142	1
	-0.012	30822.5	32309.7		0.832018
	-0.008	-2.76274	24955.4		0.642634
	-0.004	NaN	NaN
	0	17539.9	24340.8	0.745345	0.626808
	0.004	NaN	NaN
	0.008	-2.76274	24572.5		0.632775
	0.012	30307.7	35076.2		0.903258
	0.016	21884	37351.4	0.929944	0.961848
	0.02	17464.2	26736.3	0.742129	0.688496
	0.024	13660.9	20320	0.580513
	0.028	13661.3	19725.7	0.580527
	0.032	17218.4	32043.3	0.731684	0.825158
	0.036	21318.6	28928.2	0.90592	0.744939
	0.04	20140.1	24255.1	0.85584	0.624602
	0.044	16037.3	22814	0.681496	0.587491
	0.048	12441.5	25973.1	0.528694	0.668841
	0.052	16445	22287.2	0.69882	0.573925
	0.056	14975.7	27042.8	0.636381	0.696389
	0.06	12880	20320.2	0.547327	0.523272
	0.064	17442.9	25347.5	0.741226	0.652733
	0.068	14105.6	19732.8	0.599409	0.508147
	0.072	12936.9	21005.2	0.549743	0.540911
	0.076	13519.8	19770.3	0.574515	0.509111
	0.08	13518.8	22905.2	0.574472	0.58984
	0.084	14055	18534.3	0.597258	0.477283
	0.088	14822.9	21543.7	0.629889	0.55478
	0.092	10211	18723.4	0.433909	0.482152
	0.096	9796.16	21188.2	0.416281	0.545623
	0.1	11444.1	17969.7	0.486308	0.462743
	0.104	10264.1	16836.6	0.436166	0.433565
	0.108	11357.8	18478.1	0.482644	0.475837
	0.112	10710.9	16576.7	0.455155	0.426873
	0.116	8701.02	15724.7	0.369744	0.404931
	0.12	10628.4	14068.2	0.451648	0.362275
	0.124	10823.5	15918.7	0.459938	0.409927
	0.128	8297.5	16509.6	0.352597	0.425145
	0.132	8538.74	14385.7	0.362848	0.370452
	0.136	6774.77	15382.3	0.287889	0.396115
	0.14	9124.69	12378.8	0.387748	0.31877
	0.144	7237.02	12722.8	0.307532	0.32763
	0.148	5505.23	11619.3	0.233941	0.299212
	0.152	5645.02	13280.8	0.239881	0.341998
	0.156	7726.97	8795.57	0.328352	0.226498
	0.16	6819.84	13817.7	0.289805	0.355823
	0.164	6153.98	12893.3	0.261509	0.332019
	0.168	6486.52	12847.7	0.27564	0.330846
	0.172	5280.35	8880.8	0.224385	0.228692
	0.176	3790.36	9078.48	0.161069	0.233783
	0.18	4848.92	8890.04	0.206051	0.22893
	0.184	5650.66	8954.53	0.240121	0.230591
	0.188	4967.43	8259.94	0.211088	0.212704
	0.192	4638.41	8190.13	0.197106	0.210907
	0.196	3648.22	7490.33	0.155029	0.192886
	0.2	3858.29	6721.75	0.163956	0.173094
	0.204	1555.78	4584.99	0.0661117	0.11807
	0.208	4588.57	9403.14	0.194988	0.242143
	0.212	3629.51	6310.73	0.154233	0.16251
	0.216	3195.32	7651.33	0.135783	0.197032
	0.22	3870.88	4153.75	0.164491	0.106965
	0.224	3828.4	4927.37	0.162685	0.126886
	0.228	3008.55	5983.31	0.127847	0.154078
	0.232	3644.02	5056.52	0.15485	0.130212
	0.236	2293.74	4697.18	0.0974708	0.120959
	0.24	2763.55	4951.15	0.117435	0.127499
	0.244	2437.69	4616.19	0.103588	0.118873
	0.248	995.558	7343.82	0.0423056	0.189113
	0.252	2297.8	4544.86	0.0976433	0.117036
	0.256	3559.52	5590.74	0.151259	0.143969
	0.26	1990.25	4360.09	0.0845745	0.112278
	0.264	3218.12	3329.08	0.136752	0.085728
	0.268	2722.32	3044	0.115683	0.078387
	0.272	1291.18	5393.6	0.054868	0.138892
	0.276	1764.15	2812.45	0.0749664	0.072424
	0.28	1371.3	2652.75	0.0582726	0.068312
	0.284	2057.32	4156.54	0.0874244	0.107036
	0.288	2875.83	2998.02	0.122206	0.077203
	0.292	1941.16	3693.19	0.0824885	0.095104
	0.296	1686.39	3757.82	0.071662	0.096769
	0.3	1901.81	4020.54	0.0808163	0.103534
	0.304	1984.36	3157.69	0.0843242	0.081315
	0.308	1662.82	3248.21	0.0706604	0.083646
	0.312	1145.11	1884.69	0.0486607	0.048533
	0.316	2228.58	4686.84	0.0947021	0.120692
	0.32	1077.92	2871.12	0.0458056	0.073935
	0.324	1621.43	3966.62	0.0689017	0.102146
	0.328	26.9842	36.2202	0.00114667	0.000933
	0.332	1528.79	2194.24	0.0649649	0.056505
	0.336	-2.76274	NaN	-0.000117401
	0.34	1726.3	10978.8	0.073358
	0.344	773.851	2110.9	0.0328843	0.054359
	0.348	1393.59	1237.88	0.0592197	0.031877
	0.352	1236.04	3183.44	0.0525245	0.081978
	0.356	1755.92	4528.47	0.0746166	0.116614
	0.36	1297.32	1881.66	0.0551287	0.048455
	0.364	1093.69	1937.77	0.0464757	0.0499
	0.368	1761.9	3421.38	0.0748709	0.088105
	0.372	982.13	3112.63	0.0417349	0.080154
	0.376	1093.81	1985.06	0.0464808	0.051118
	0.38	970.756	2937.05	0.0412516	0.075633
	0.384	1013.47	1270.24	0.0430669	0.03271
	0.388	1489.46	1585.69	0.0632938	0.040834
	0.392	638.198	2785.62	0.0271198	0.071733
	0.396	1668.62	2305.14	0.0709068	0.05936
	0.4	1152.42	1645.67	0.0489711	0.042378
	0.404	961.11	2287.11	0.0408417	0.058896
	0.408	554.76	2295.48	0.0235741	0.059112
	0.412	994.584	2570.64	0.0422642	0.066197
	0.416	1352.93	1180.85	0.057492	0.030408
	0.42	722.155	1966	0.0306875	0.050627
	0.424	1205.29	1783.56	0.0512181	0.045929
	0.428	934.923	3027.59	0.0397289	0.077964
	0.432	795.415	4297.89	0.0338006	0.110677
	0.436	1391.26	484.993	0.0591206	0.012489
	0.44	1595.7	1182.58	0.0678084	0.030453
	0.444	630.608	2576.28	0.0267973	0.066343
	0.448	464.631	798.478	0.0197442	0.020562
	0.452	646.51	2577.63	0.027473	0.066378
	0.456	864.245	2826.73	0.0367255	0.072792
	0.46	1073.11	758.369	0.0456011	0.019529
	0.464	945.612	2314.44	0.0401832	0.0596
	0.468	494.499	2325.48	0.0210134	0.059884
	0.472	749.222	2662.06	0.0318377	0.068551
	0.476	895.393	2581.56	0.0380491	0.066479
	0.48	1440.19	753.21	0.0611997	0.019396
	0.484	796.888	2416.17	0.0338632	0.06222
	0.488	510.421	661.55	0.02169	0.017036
	0.492	597.586	2756.54	0.025394	0.070985
	0.496	3990.36	6893.38
	0.5	528.055	1328.12	0.0224394	0.034201
	0.504	2130.4	7988.19	0.0905301
	0.508	1473.5	2855.21	0.0626155	0.073525
	0.512	816.74	494.243	0.0347068	0.012727
	0.516	689.09	2644.73	0.0292824	0.068105
	0.52	885.693	1461.53	0.0376369	0.037636
	0.524	974.457	2238.45	0.0414089	0.057643
	0.528	353.537	1680.58	0.0150233	0.043277
	0.532	396.859	1166.43	0.0168642	0.030037
	0.536	876.995	2111.76	0.0372673	0.054381
	0.54	601.658	1164.94	0.025567	0.029999
	0.544	1082.19	2920.86	0.0459868	0.075216
	0.548	246.78	2432.11	0.0104867	0.06263
	0.552	652.553	56.2289	0.0277298	0.001448
	0.556	445.373	694.067	0.0189258	0.017873
	0.56	1375.84	2618.23	0.0584656	0.067423
	0.564	909.561	240.322	0.0386512	0.006189
	0.568	299.651	3149.71	0.0127335	0.081109
	0.572	570.998	315.184	0.0242642	0.008116
	0.576	319.922	1431.8	0.0135949	0.036871
	0.58	647.976	1373.33	0.0275353	0.035365
	0.584	184.312	1075.21	0.00783222	0.027688
	0.588	415.749	1718.56	0.017667	0.044255
	0.592	706.955	436.411	0.0300416	0.011238
	0.596	1182.83	5703.1	0.0502636
	0.6	528.464	1191.53	0.0224567	0.030683
	0.604	1093.8	422.729	0.0464802	0.010886
	0.608	493.386	666.82	0.0209661	0.017171
	0.612	176.747	686.901	0.00751076	0.017689
	0.616	463.992	2057.71	0.019717	0.052989
	0.62	582.199	1186.75	0.0247402	0.030561
	0.624	513.633	987.489	0.0218265	0.025429
	0.628	413.874	1306.43	0.0175873	0.033642
	0.632	346.784	1471.66	0.0147364	0.037897
	0.636	550.927	545.342	0.0234113	0.014043
	0.64	578.319	262.585	0.0245753	0.006762
	0.644	249.339	1662.18	0.0105955	0.042803
	0.648	349.683	875.324	0.0148595	0.022541
	0.652	437.812	732.553	0.0186045	0.018864
	0.656	247.866	1196.37	0.0105329	0.030808
	0.66	517.794	761.057	0.0220033	0.019598
	0.664	-1.80411	1262.64	-7.66646e-05	0.032515
	0.668	356.879	600.618	0.0151653	0.015467
	0.672	322.003	661.386	0.0136833	0.017032
	0.676	141.364	670.821	0.00600715	0.017275
	0.68	1117.82	1.34761	0.0475012	3.47e-05
	0.684	464.954	720.629	0.0197579	0.018557
	0.688	69.6412	479.136	0.00295935	0.012338
	0.692	48.5404	545.107	0.00206269	0.014037
	0.696	314.249	564.309	0.0133538	0.014532
	0.7	150.219	433.735	0.00638345	0.011169
	0.704	125.499	225.031	0.00533301	0.005795
	0.708	509.167	507.898	0.0216367	0.013079
	0.712	758.3	786.307	0.0322234	0.020248
	0.716	293.329	434.704	0.0124648	0.011194
	0.72	686.096	611.775	0.0291552	0.015754
	0.724	89.4931	647.302	0.00380295	0.016669
	0.728	706.068	152.846	0.0300039	0.003936
	0.732	136.701	307.5	0.00580901	0.007919
	0.736	6.53517	274.077	0.000277708	0.007058
	0.74	101.967	47.3822	0.00433302	0.00122
	0.744	-1.92776	486.539	-8.19189e-05	0.012529
	0.748	72.0749	1453.21	0.00306277	0.037422
	0.752	121.231	376.426	0.00515163	0.009693
	0.756	583.001	-2.95131	0.0247742	-7.6e-05
	0.76	948.506	248.658	0.0403061	0.006403
	0.764	165.91	69.4699	0.00705025	0.001789
	0.768	160.671	343.502	0.00682762	0.008846
	0.772	339.484	869.791	0.0144261	0.022398
	0.776	77.8713	114.294	0.00330909	0.002943
	0.78	25.903	1024.67	0.00110073	0.026387
	0.784	66.2211	188.415	0.00281402	0.004852
	0.788	338.893	-2.88793	0.014401	-7.4e-05
	0.792	53.1956	-3.0631	0.00226051	-7.9e-05
	0.796	165.613	459.908	0.00703763	0.011843
	0.8	446.353	300.039	0.0189675	0.007726
	0.804	342.746	-3.14433	0.0145648	-8.1e-05
	0.808	266.992	470.453	0.0113457	0.012115
	0.812	301.957	-3.06993	0.0128315	-7.9e-05
	0.816	74.2927	751.399	0.00315702	0.01935
	0.82	384.544	178.754	0.0163409	0.004603
	0.824	74.4508	643.921	0.00316374	0.016582
	0.828	49.7379	197.025	0.00211358	0.005074
	0.832	231.968	-2.99427	0.00985733	-7.7e-05
	0.836	3.99589	120.578	0.000169803	0.003105
	0.84	872.364	-2.92265	0.0370705	-7.5e-05
	0.844	-1.89302	131.98	-8.04426e-05	0.003399
	0.848	27.3217	1084.85	0.00116102	0.027936
	0.852	131.5	0.942865	0.00558799	2.43e-05
	0.856	309.129	188.137	0.0131362	0.004845
	0.86	52.0023	-3.23749	0.0022098	-8.3e-05
	0.864	567.325	151.037	0.0241081	0.003889
	0.868	311.719	-2.88718	0.0132463	-7.4e-05
	0.872	6.98624	501.277	0.000296876	0.012909
	0.876	44.7439	377.554	0.00190136	0.009723
	0.88	420.222	-3.00855	0.017857	-7.7e-05
	0.884	24.4178	597.028	0.00103762	0.015374
	0.888	9.70275	-2.89268	0.000412312	-7.4e-05
	0.892	314.726	263.469	0.0133741	0.006785
	0.896	6.59157	-2.96931	0.000280104	-7.6e-05
	0.9	173.001	582.265	0.00735158	0.014994
	0.904	212.04	-2.64124	0.0090105	-6.8e-05
	0.908	274.562	512.928	0.0116673	0.013209
	0.912	-1.72018	-2.92637	-7.30979e-05	-7.5e-05
	0.916	-1.64325	139.431	-6.98287e-05	0.003591
	0.92	460.354	223.436	0.0195624	0.005754
	0.924	48.0221	876.573	0.00204067	0.022573
	0.928	-2.02438	35.0552	-8.60245e-05	0.000903
	0.932	134.139	532.415	0.00570016	0.01371
	0.936	6.74708	-3.09106	0.000286712	-8e-05
	0.94	43.0748	774.252	0.00183044	0.019938
	0.944	5.33329	106.581	0.000226635	0.002745
	0.948	226.747	572.024	0.00963548	0.01473
	0.952	80.2474	199.059	0.00341006	0.005126
	0.956	117.364	203.031	0.00498732	0.005228
	0.96	243.047	538.775	0.0103281	0.013874
	0.964	-1.93169	-2.99566	-8.20858e-05	-7.7e-05
	0.968	48.8412	441.51	0.00207547	0.011369
	0.972	249.573	796.564	0.0106054	0.020513
	0.976	-1.87131	1549.96	-7.95199e-05
	0.98	-2.01627	2115.86	-8.568e-05
	0.984	-1.4933	-3.18303	-6.34568e-05	-8.2e-05
	0.988	-2.76274	-6.21654	-0.000117401	-0.00016
	0.992	NaN	48879.8
	0.996	NaN	NaN
	1	69.6845	171.362	0.0029612	0.004413

## Sheet: Figure 4A
	Time [h]	H26			HTQ239
Repetition		I	II	III	I	II	III
	0.00083	0.050498	0.050498	0.049997	0.049998	0.050497	0.050497
	0.13417*	0.072497	0.063498	0.038998	0.051998	0.061497	0.040497			blue: excluded from graph
	0.26750*	0.044498	0.056498	0.043997	0.059998	0.068497	0.027497
	0.44750*	-0.3325	-0.2925	-0.374	-0.276	-0.3185	-0.3845
	0.66111*	-0.3425	-0.2885	-0.357	-0.303	-0.3995	-0.3825
	0.79444*	0.076497	0.082498	0.052997	0.053998	0.004498	0.034497
	0.92778*	0.059497	0.085498	0.050997	0.062998	0.008498	0.049497
	1.06111*	0.060497	0.085498	0.048997	0.057998	0.006498	0.043497
	1.19444*	0.082497	0.079498	0.047997	0.058998	-0.0015	0.028497
	1.32778	0.072497	0.086498	0.054997	0.066998	0.003498	0.042497
	1.46111*	0.073497	0.076498	0.043997	0.060998	0.003498	0.039497
	1.64000*	-0.3295	-0.3095	-0.346	-0.289	-0.3475	-0.3415
	1.77333*	0.060497	0.066498	0.041997	0.080998	0.067497	0.097496
	1.99278*	-0.3685	-0.2835	-0.382	-0.278	-0.3245	-0.4115
	2.12611*	0.052498	0.083498	0.017998	0.075998	0.081497	0.001498
	2.25944*	0.036498	0.089498	0.027998	0.084998	0.081497	0.014497
	2.39278*	0.014498	0.100498	0.022998	0.101998	0.083497	0.022497
	2.52611*	0.022498	0.090498	0.014998	0.095998	0.094497	-0.0065
	2.65944*	0.052498	0.079498	0.013998	0.078998	0.055497	-0.0025
	2.79278	0.029498	0.098498	0.028998	0.100998	0.067497	0.035497
	2.92611*	0.033498	0.092498	0.008998	0.109998	0.084497	-0.0075
	3.05944*	0.054498	0.075498	0.023998	0.078998	0.060497	-0.0045
	3.19278*	0.009498	0.093498	0.028998	0.100998	0.058497	0.030497
	3.32611*	0.064497	0.090498	0.010998	0.084998	0.083497	-0.0015
	3.45945*	0.044498	0.072498	0.020998	0.088998	0.060497	-0.0095
	3.59278*	0.012498	0.087498	0.025998	0.116998	0.088497	0.033497
	3.72611*	0.044498	0.077498	0.009998	0.083998	0.084497	-0.0075
	3.85944*	0.019498	0.068498	0.025998	0.109998	0.055497	0.031497
	3.99278*	0.007498	0.091498	0.028998	0.109998	0.088497	0.030497
	4.12611	0.047498	0.076498	0.012998	0.092998	0.090497	-0.0045
	4.25944*	0.003498	0.050498	-0.002	0.079998	0.053497	-0.0095
	4.39278*	0.002498	0.051498	-0.002	0.082998	0.054497	-0.0105
	4.52611*	0.000498	0.055498	-0.003	0.085998	0.055497	-0.0105
	4.65944*	-0.0005	0.058498	-0.004	0.083998	0.055497	-0.0125
	4.79278*	0.000498	0.062498	-0.002	0.083998	0.053497	-0.0165
	4.92611*	0.001498	0.066498	-0.001	0.082998	0.051497	-0.0225
	5.05944*	0.006498	0.068498	0.000998	0.082998	0.051497	-0.0265
	5.19278*	0.009498	0.069498	0.004998	0.082998	0.050497	-0.0275
	5.32611*	0.012498	0.071498	0.005998	0.084998	0.051497	-0.0305
	5.45945	0.015498	0.070498	0.006998	0.085998	0.054497	-0.0325
	5.59278*	0.016498	0.070498	0.008998	0.085998	0.058497	-0.0315
	5.72611*	0.014498	0.072498	0.009998	0.085998	0.064497	-0.0285
	5.85945*	0.013498	0.073498	0.009998	0.083998	0.071497	-0.0295
	5.99278*	0.009498	0.074498	0.011998	0.086998	0.076497	-0.0275
	6.12611*	0.008498	0.076498	0.012998	0.086998	0.080497	-0.0235
	6.25944*	0.010498	0.078498	0.013998	0.086998	0.085497	-0.0175
	6.39278*	0.009498	0.077498	0.014998	0.086998	0.088497	-0.0115
	6.52611*	0.007498	0.078498	0.016998	0.088998	0.090497	-0.0065
	6.65944*	0.007498	0.078498	0.017998	0.089998	0.093497	-0.0055
	6.79278	0.008498	0.078498	0.020998	0.093998	0.096497	-0.0035
	6.92611*	0.008498	0.079498	0.022998	0.097998	0.099497	-0.0015
	7.05944*	0.010498	0.082498	0.021998	0.100998	0.103497	-0.0005
	7.19278*	0.009498	0.085498	0.022998	0.104998	0.106496	-0.0025
	7.32611*	0.007498	0.089498	0.023998	0.110998	0.109496	-0.0025
	7.45945*	0.005498	0.093498	0.024998	0.114998	0.114496	-0.0035
	7.59278*	0.006498	0.096498	0.028998	0.118998	0.120496	-0.0075
	7.72611*	0.010498	0.099498	0.034998	0.123997	0.126496	-0.0085
	7.85945*	0.014498	0.101498	0.038998	0.128997	0.132496	-0.0075
	7.99278*	0.019498	0.101498	0.042997	0.133997	0.139496	-0.0045
	8.12611	0.025498	0.101498	0.047997	0.136997	0.145496	-0.0015
	8.25944*	0.029498	0.103498	0.050997	0.139997	0.149496	0.002498
	8.39278*	0.030498	0.106498	0.052997	0.141997	0.156496	0.004497
	8.52611*	0.029498	0.110498	0.055997	0.146997	0.164496	0.003498
	8.65945*	0.030498	0.114497	0.061997	0.153997	0.172496	0.004497
	8.79278*	0.033498	0.118497	0.065997	0.160997	0.180495	0.003498
	8.92611*	0.038498	0.121497	0.069997	0.168997	0.187495	0.006497
	9.05944*	0.042498	0.125497	0.074997	0.173997	0.195495	0.010498
	9.19278*	0.045498	0.129497	0.079997	0.178997	0.203495	0.015497
	9.32611*	0.048498	0.133497	0.083997	0.184997	0.213495	0.019497
	9.45944	0.052498	0.136497	0.088997	0.191997	0.226495	0.021497
	9.59278*	0.060497	0.138497	0.096997	0.200996	0.235495	0.026497
	9.726111*	0.067497	0.141497	0.102997	0.206996	0.244495	0.033497
	9.85945*	0.076497	0.146497	0.107997	0.213996	0.256495	0.040497
	9.99278*	0.081497	0.151497	0.114997	0.220996	0.270494	0.048497
	10.12610*	0.085497	0.155497	0.121996	0.227996	0.282494	0.052497
	10.25940*	0.091497	0.161497	0.128996	0.237996	0.293494	0.056497
	10.39280*	0.100497	0.168497	0.137996	0.247996	0.307494	0.064497
	10.52610*	0.109497	0.176497	0.147996	0.258996	0.323494	0.072497
	10.65940*	0.117497	0.183497	0.156996	0.268996	0.341493	0.085497
	10.7928	0.125497	0.190497	0.165996	0.278995	0.358493	0.096496
	10.92610*	0.134497	0.198496	0.174996	0.289995	0.373493	0.105496
	11.05940*	0.144496	0.209496	0.185996	0.302995	0.387493	0.116496
	11.19280*	0.153496	0.219496	0.195996	0.314995	0.402493	0.127496
	11.32610*	0.165496	0.229496	0.207995	0.326995	0.417492	0.134496
	11.45940*	0.179496	0.239496	0.222995	0.337995	0.430492	0.140496
	11.59280*	0.190496	0.251496	0.235995	0.348995	0.443492	0.150496
	11.72610*	0.204496	0.264496	0.249995	0.359994	0.458492	0.160496
	11.85940*	0.220495	0.279495	0.264995	0.371994	0.474492	0.169496
	11.99280*	0.235495	0.291495	0.279994	0.385994	0.488492	0.180495
	12.1261	0.249495	0.302495	0.293994	0.398994	0.503491	0.190495
	12.25940*	0.262495	0.316495	0.307994	0.410994	0.522491	0.201495
	12.39280*	0.275495	0.331495	0.320994	0.424994	0.542491	0.217495
	12.52610*	0.289494	0.344495	0.336994	0.441993	0.563491	0.232495
	12.65940*	0.303494	0.355494	0.352994	0.458993	0.583492	0.249494
	12.79280*	0.318494	0.369494	0.369993	0.475993	0.601493	0.263494
	12.92610*	0.332494	0.386494	0.385993	0.492993	0.622494	0.277494
	13.05940*	0.345494	0.402494	0.402993	0.510992	0.646495	0.294494
	13.19280*	0.361494	0.417494	0.421993	0.531992	0.667496	0.314494
	13.32610*	0.379493	0.432493	0.441992	0.553992	0.686497	0.332493
	13.4594	0.397493	0.447493	0.463992	0.575992	0.709498	0.351493
	13.59280*	0.415493	0.464493	0.483992	0.599991	0.734499	0.373493
	13.72610*	0.435493	0.482493	0.504992	0.625991	0.761501	0.398493
	13.85940*	0.456492	0.498493	0.526991	0.652991	0.788502	0.423492
	13.99280*	0.478492	0.516492	0.550991	0.680992	0.818503	0.446492
	14.12610*	0.502492	0.535492	0.572991	0.707994	0.853505	0.472492
	14.25940*	0.526491	0.557492	0.595992	0.733995	0.887507	0.501491
	14.39280*	0.551491	0.577492	0.619993	0.762996	0.921508	0.530491
	14.52610*	0.579491	0.599491	0.647994	0.793998	0.95851	0.558492
	14.65940*	0.608492	0.624491	0.676996	0.825999	0.997512	0.585493
	14.7928	0.638493	0.649491	0.705997	0.859001	1.03851	0.614494
	14.92610*	0.669495	0.676492	0.735999	0.892002	1.07952	0.647496
	15.05940*	0.700496	0.704494	0.767	0.928004	1.12052	0.683498
	15.19280*	0.733498	0.734495	0.802002	0.967006	1.16152	0.716499
	15.32610*	0.7685	0.765497	0.839003	1.00601	1.20152	0.751501
	15.45940*	0.803501	0.799498	0.878005	1.04301	1.24252	0.790502
	15.59280*	0.838503	0.8335	0.917007	1.08101	1.28052	0.830504
	15.72610*	0.876505	0.867501	0.959009	1.12001	1.31953	0.867506
	15.85940*	0.919506	0.903503	1.00101	1.15901	1.35753	0.904508
	15.99280*	0.961508	0.941505	1.04301	1.19702	1.39553	0.94351
	16.1261	1.00151	0.980507	1.08302	1.23202	1.43353	0.982511
	16.25950*	1.04251	1.02151	1.12402	1.26802	1.47253	1.01851
	16.39280*	1.08551	1.06351	1.16302	1.30302	1.51054	1.05452
	16.52610*	1.12552	1.10551	1.20302	1.33902	1.54854	1.09252
	16.65940*	1.16252	1.14751	1.24102	1.37403	1.58953	1.12952
	16.79280*	1.19952	1.18952	1.28002	1.40703	1.63153	1.16652
	16.92610*	1.23752	1.23052	1.31903	1.44303	1.67353	1.20852
	17.05940*	1.27452	1.27052	1.36003	1.48103	1.71752	1.25352
	17.19280*	1.31153	1.31052	1.39903	1.52003	1.76152	1.29253
	17.32610*	1.35953	1.35052	1.43803	1.55703	1.80152	1.32353
	17.4594	1.40953	1.39153	1.47903	1.59404	1.83452	1.35053
	17.59280*	1.45753	1.43053	1.52004	1.62704	1.86352	1.37653
	17.72610*	1.50353	1.47053	1.55904	1.65304	1.88751	1.39953
	17.85940*	1.54854	1.51153	1.59604	1.67304	1.91151	1.41953
	17.99280*	1.59054	1.55253	1.63603	1.69303	1.93151	1.43753
	18.12610*	1.62953	1.59254	1.67703	1.71203	1.95151	1.45953
	18.25950*	1.66353	1.63454	1.71203	1.73003	1.97351	1.48154
	18.39280*	1.69153	1.67454	1.74002	1.74803	1.9945	1.50454
	18.52610*	1.71553	1.71153	1.76502	1.76703	2.0175	1.52854
	18.65940*	1.73553	1.74453	1.78702	1.78903	2.0435	1.55554
	18.7928	1.75452	1.77353	1.80602	1.81103	2.0695	1.58253
	18.92610*	1.77252	1.79753	1.82302	1.83302	2.0945	1.60753
	19.05940*	1.79152	1.81852	1.84202	1.85502	2.1195	1.62953
	19.19280*	1.81452	1.83852	1.86502	1.88002	2.14449	1.65153
	19.32610*	1.83852	1.86052	1.88801	1.90102	2.16849	1.67253
	19.45940*	1.86152	1.88252	1.91301	1.92002	2.19249	1.69253
	19.59280*	1.88552	1.90452	1.94101	1.94102	2.21649	1.71053
	19.72610*	1.91151	1.93052	1.97201	1.96202	2.24049	1.73152
	19.85940*	1.93651	1.95951	2.00201	1.98001	2.26349	1.75252
	19.99280*	1.95951	1.98651	2.028	1.99801	2.28448	1.77352
	20.1261	1.98351	2.01451	2.053	2.01801	2.30648	1.79652
	20.25950*	2.00551	2.04151	2.078	2.03901	2.32648	1.81752
	20.39280*	2.02751	2.06651	2.1	2.05801	2.34448	1.83652
	20.52610*	2.0465	2.0895	2.122	2.07601	2.36348	1.85751
	20.65940*	2.0675	2.1115	2.144	2.09501	2.38448	1.87851
	20.79280*	2.0885	2.1345	2.16699	2.114	2.40248	1.89851
	20.92610*	2.1095	2.1555	2.18699	2.131	2.42247	1.91551
	21.05940*	2.1305	2.1765	2.20899	2.148	2.44147	1.93351
	21.19280*	2.1515	2.1995	2.22999	2.166	2.46047	1.95451
	21.32610*	2.1715	2.2205	2.25099	2.184	2.47847	1.97151
	21.4594	2.19149	2.24149	2.27099	2.201	2.49547	1.98751
	21.59280*	2.21049	2.26249	2.29099	2.218	2.51347	2.0045
	21.72610*	2.23049	2.28549	2.31098	2.234	2.52847	2.0245
	21.85940*	2.24949	2.30849	2.33098	2.25099	2.54547	2.0415
	21.99280*	2.26649	2.32749	2.34798	2.26699	2.56046	2.0575
	22.12610*	2.28549	2.34849	2.36598	2.27999	2.57446	2.0745
	22.25950*	2.30348	2.36648	2.38298	2.29399	2.59046	2.0905
	22.39280*	2.32048	2.38248	2.40098	2.30899	2.60746	2.1045
	22.52610*	2.33648	2.39848	2.41698	2.32199	2.62246	2.11849
	22.65940*	2.35448	2.41448	2.43297	2.33499	2.63846	2.13149
	22.7928	2.37048	2.42948	2.44797	2.34799	2.65246	2.14249
	22.92610*	2.38548	2.44248	2.46297	2.35999	2.66646	2.15249
	23.05940*	2.40048	2.45748	2.47697	2.37199	2.67746	2.16349
	23.19280*	2.41548	2.47148	2.49097	2.38198	2.68845	2.17449
	23.32610*	2.42948	2.48448	2.50497	2.39098	2.69745	2.18349
	23.45940*	2.44247	2.49848	2.51997	2.39998	2.70545	2.19049
	23.59280*	2.45347	2.51247	2.53097	2.40698	2.71145	2.19849
	23.72610*	2.46547	2.52747	2.54397	2.41298	2.71845	2.20549
	23.85940*	2.47647	2.54147	2.55397	2.41798	2.72445	2.20949
	23.99280*	2.48547	2.55347	2.56397	2.42398	2.73245	2.21449
	24.1261	2.49447	2.56447	2.57097	2.42998	2.73945	2.22049
	24.25950*	2.50147	2.57447	2.57896	2.43598	2.74845	2.22649
	24.39280*	2.50847	2.58147	2.58596	2.44298	2.75745	2.23449
	24.52610*	2.51547	2.58847	2.59196	2.45098	2.76445	2.24149
	24.65940*	2.52247	2.59447	2.59796	2.45698	2.77245	2.24949
	24.79280*	2.52847	2.59947	2.60196	2.46098	2.77945	2.25748
	24.92610*	2.53447	2.60447	2.60796	2.46798	2.78545	2.26349
	25.05940*	2.54047	2.61047	2.61496	2.47398	2.79145	2.26948
	25.19280*	2.54747	2.61647	2.62096	2.47898	2.79845	2.27648
	25.32610*	2.55247	2.62047	2.62796	2.48298	2.80445	2.28248
	25.4594	2.55847	2.62647	2.63396	2.48698	2.80845	2.28748
	25.59280*	2.56547	2.63246	2.64096	2.49198	2.81245	2.29148
	25.72610*	2.57147	2.63847	2.64696	2.49498	2.81745	2.29648
	25.85940*	2.57646	2.64446	2.64996	2.49798	2.82044	2.30248
	25.99280*	2.58046	2.64946	2.65396	2.50298	2.82545	2.30648
	26.12610*	2.58446	2.65446	2.65896	2.50897	2.83045	2.31048
	26.25950*	2.58846	2.65846	2.66396	2.51297	2.83544	2.31548
	26.39280*	2.59146	2.66246	2.66796	2.51797	2.84044	2.32048
	26.52610*	2.59446	2.66646	2.67196	2.52197	2.84344	2.32348
	26.65940*	2.59646	2.67146	2.67796	2.52697	2.84944	2.32648
	26.7928	2.59946	2.67546	2.68296	2.53097	2.85644	2.33148
	26.92610*	2.60246	2.68046	2.68796	2.53497	2.86244	2.33548
	27.05940*	2.60546	2.68546	2.69296	2.53797	2.86744	2.33948
	27.19280*	2.60946	2.68846	2.69795	2.54097	2.87244	2.34348
	27.32610*	2.61146	2.69146	2.70195	2.54297	2.87844	2.34848
	27.45940*	2.61446	2.69646	2.70595	2.54597	2.88344	2.35348
	27.59280*	2.61746	2.70146	2.70896	2.54897	2.88844	2.35748
	27.72610*	2.62046	2.70546	2.71295	2.55097	2.89444	2.36148
	27.85940*	2.62346	2.70846	2.71595	2.55397	2.89944	2.36648
	27.99280*	2.62646	2.71146	2.71995	2.55897	2.90344	2.37048
	28.1261	2.62846	2.71446	2.72195	2.56097	2.90744	2.37348
	28.25950*	2.63046	2.71746	2.72595	2.56397	2.91044	2.37648
	28.39280*	2.63346	2.72046	2.72895	2.56797	2.91544	2.38048
	28.52610*	2.63746	2.72346	2.73195	2.57197	2.91844	2.38548
	28.65940*	2.64046	2.72646	2.73295	2.57497	2.92244	2.38948
	28.79280*	2.64246	2.72846	2.73395	2.57597	2.92644	2.39248
	28.92610*	2.64546	2.73046	2.73695	2.57997	2.92944	2.39748
	29.05940*	2.64846	2.73346	2.73895	2.58297	2.93144	2.40148
	29.19280*	2.65046	2.73546	2.74095	2.58597	2.93544	2.40647
	29.32610*	2.65246	2.73846	2.74195	2.58797	2.93944	2.40947
	29.4594	2.65446	2.74046	2.74395	2.58897	2.94144	2.41247
	29.59280*	2.65546	2.74246	2.74695	2.59097	2.94444	2.41547
	29.72610*	2.65746	2.74446	2.74795	2.59397	2.94744	2.41747
	29.85940*	2.65846	2.74646	2.74895	2.59597	2.94944	2.42047
	29.99280*	2.66046	2.74846	2.75095	2.59697	2.95244	2.42347
	30.12610*	2.66146	2.75046	2.75395	2.59697	2.95444	2.42647
	30.25950*	2.66246	2.75246	2.75395	2.59897	2.95743	2.42947
	30.39280*	2.66246	2.75346	2.75495	2.60097	2.96043	2.43147
	30.52610*	2.66346	2.75346	2.75595	2.60097	2.96244	2.43447
	30.65940*	2.66446	2.75446	2.75795	2.60297	2.96543	2.43847
	30.79280*	2.66446	2.75446	2.76095	2.60597	2.96744	2.44047
	30.92610*	2.66546	2.75446	2.76295	2.60697	2.97043	2.44247
	31.05940*	2.66646	2.75346	2.76495	2.60797	2.97143	2.44547
	31.19280*	2.66746	2.75346	2.76695	2.60897	2.97243	2.44847
	31.32610*	2.66746	2.75346	2.76895	2.61097	2.97343	2.44947
	31.45940*	2.66846	2.75346	2.76895	2.61197	2.97543	2.45047
	31.59280*	2.66946	2.75346	2.76995	2.61197	2.97743	2.45347
	31.72610*	2.67146	2.75346	2.76995	2.61297	2.97943	2.45547
	31.85940*	2.67146	2.75146	2.77195	2.61497	2.98043	2.45747
	31.99280*	2.67246	2.75046	2.77395	2.61597	2.98143	2.45947
	32.12610*	2.67346	2.74946	2.77495	2.61797	2.98343	2.46247
	32.25950*	2.67546	2.74846	2.77695	2.61897	2.98543	2.46547
	32.39280*	2.67746	2.74746	2.77995	2.61997	2.98643	2.46747
	32.52610*	2.67946	2.74646	2.78195	2.62097	2.98843	2.47047
	32.65940*	2.68046	2.74646	2.78395	2.62197	2.99043	2.47247
	32.79280*	2.68146	2.74646	2.78695	2.62197	2.99243	2.47447
	32.92610*	2.68346	2.74646	2.78895	2.62097	2.99343	2.47647
	33.05940*	2.68546	2.74646	2.78995	2.62197	2.99343	2.47747
	33.19280*	2.68646	2.74646	2.79095	2.62297	2.99343	2.47847
	33.32610*	2.68746	2.74746	2.79195	2.62197	2.99343	2.47947
	33.45950*	2.68846	2.74746	2.79495	2.62097	2.99343	2.48047
	33.59280*	2.68946	2.74646	2.79595	2.61997	2.99443	2.48047
	33.72610*	2.69046	2.74646	2.79895	2.61997	2.99543	2.48247
	33.85940*	2.69146	2.74746	2.80095	2.61897	2.99543	2.48247
	33.99280*	2.69246	2.74746	2.80295	2.61897	2.99543	2.48247
	34.12610*	2.69346	2.74946	2.80595	2.61897	2.99643	2.48247
	34.25950*	2.69446	2.75146	2.80695	2.61797	2.99743	2.48247
	34.39280*	2.69546	2.75346	2.80695	2.61697	2.99843	2.48347
	34.52610*	2.69646	2.75646	2.80795	2.61597	2.99843	2.48347
	34.65940*	2.69646	2.75946	2.80895	2.61497	2.99843	2.48347
	34.79280*	2.69846	2.76246	2.81095	2.61497	2.99843	2.48447
	34.92610*	2.69946	2.76446	2.80895	2.61297	2.99843	2.48547
	35.05940*	2.69946	2.76446	2.80995	2.61097	2.99743	2.48547
	35.19280*	2.70046	2.76546	2.80995	2.60997	2.99743	2.48547
	35.32610*	2.70046	2.76646	2.80995	2.60897	2.99643	2.48647
	35.45950*	2.70146	2.76546	2.80995	2.60997	2.99643	2.48847
	35.59280*	2.70146	2.76546	2.81095	2.60997	2.99543	2.48847
	35.72610*	2.70146	2.76546	2.81095	2.60897	2.99543	2.48747
	35.85940*	2.70146	2.76546	2.80995	2.60797	2.99543	2.48847
	35.99280*	2.70146	2.76446	2.80995	2.60597	2.99543	2.48947
	36.12610*	2.70146	2.76346	2.80995	2.60297	2.99543	2.48947
	36.25950*	2.70146	2.76346	2.80995	2.60197	2.99543	2.48947
	36.39280*	2.70146	2.76246	2.80995	2.60197	2.99543	2.49047
	36.52610*	2.70246	2.76246	2.80895	2.60097	2.99543	2.49247
	36.65940*	2.70346	2.76346	2.80995	2.59997	2.99643	2.49347
	36.79280*	2.70346	2.76446	2.80895	2.59997	2.99743	2.49547
	36.92610*	2.70446	2.76546	2.80795	2.59997	2.99743	2.49547
	37.05940*	2.70546	2.76646	2.80895	2.59897	2.99843	2.49547
	37.19280*	2.70546	2.76646	2.80995	2.59797	2.99743	2.49647
	37.32610*	2.70546	2.76646	2.80895	2.59697	2.99743	2.49947
	37.45950*	2.70546	2.76746	2.80995	2.59697	2.99843	2.50147
	37.59280*	2.70546	2.76746	2.80995	2.59497	2.99943	2.50347
	37.72610*	2.70546	2.76746	2.81095	2.59397	3.00043	2.50547
	37.85940*	2.70546	2.76846	2.81195	2.59397	3.00143	2.50647
	37.99280*	2.70546	2.76946	2.81295	2.59397	3.00243	2.50747
	38.12610*	2.70646	2.76946	2.81395	2.59297	3.00443	2.50947
	38.25950*	2.70646	2.77146	2.81295	2.59397	3.00543	2.51147
	38.39280*	2.70646	2.77245	2.81195	2.59297	3.00743	2.51247
	38.52610*	2.70646	2.77345	2.81295	2.59297	3.01043	2.51347
	38.65940*	2.70746	2.77446	2.81495	2.59397	3.01143	2.51547
	38.79280*	2.70846	2.77546	2.81595	2.59497	3.01343	2.51847
	38.92610*	2.70846	2.77645	2.81795	2.59497	3.01543	2.52047
	39.05940*	2.70946	2.77846	2.81995	2.59397	3.01743	2.52447
	39.19280*	2.71046	2.77946	2.82095	2.59397	3.02043	2.52847
	39.32610*	2.71145	2.78145	2.82295	2.59497	3.02243	2.52947
	39.45950*	2.71145	2.78246	2.82495	2.59397	3.02543	2.53146
	39.59280*	2.71346	2.78445	2.82795	2.59397	3.02643	2.53446
	39.72610*	2.71446	2.78745	2.82995	2.59497	3.02843	2.53647
	39.85940*	2.71446	2.79045	2.82995	2.59697	3.03143	2.53747
	39.99280*	2.71645	2.79245	2.83195	2.59697	3.03443	2.54147
	40.12610*	2.71846	2.79545	2.83395	2.59897	3.03743	2.54546
	40.25950*	2.72045	2.79945	2.83595	2.60097	3.04043	2.54846
	40.39280*	2.72246	2.80245	2.83894	2.60297	3.04343	2.55046
	40.52610*	2.72545	2.80545	2.84294	2.60497	3.04643	2.55346
	40.65940*	2.72745	2.80745	2.84495	2.60597	3.04843	2.55746
	40.79280*	2.72945	2.81145	2.84694	2.60697	3.05143	2.56046
	40.92610*	2.73145	2.81545	2.84895	2.60897	3.05443	2.56246
	41.05940*	2.73345	2.81845	2.84994	2.61097	3.05843	2.56646
	41.19280*	2.73445	2.82145	2.85294	2.61297	3.06143	2.57046
	41.32610*	2.73645	2.82445	2.85594	2.61497	3.06543	2.57346
	41.45950*	2.73945	2.82745	2.85694	2.61797	3.06943	2.57646
	41.59280*	2.74145	2.83145	2.85994	2.62097	3.07343	2.57946
	41.72610*	2.74445	2.83545	2.86394	2.62497	3.07643	2.58246
	41.85940*	2.74745	2.83945	2.86794	2.62797	3.07943	2.58546
	41.99280*	2.75045	2.84345	2.87294	2.63097	3.08343	2.58746
	42.12610*	2.75445	2.84545	2.87594	2.63297	3.08743	2.58946
	42.25950*	2.75745	2.84845	2.87994	2.63597	3.09043	2.59246
	42.39280*	2.75945	2.85145	2.88194	2.63697	3.09343	2.59546
	42.52610*	2.76345	2.85545	2.88694	2.63896	3.09742	2.59846
	42.65940*	2.76745	2.85945	2.88894	2.64296	3.10042	2.60146
	42.79280*	2.77045	2.86345	2.89094	2.64596	3.10442	2.60546
	42.92610*	2.77445	2.86845	2.89394	2.64996	3.10743	2.60846
	43.05940*	2.77845	2.87245	2.89794	2.65396	3.11242	2.61146
	43.19280*	2.78245	2.87745	2.90094	2.65596	3.11642	2.61446
	43.32610*	2.78545	2.88245	2.90494	2.65996	3.12042	2.61646
	43.45950*	2.78845	2.88845	2.90794	2.66396	3.12542	2.61946
	43.59280*	2.79245	2.89345	2.91294	2.66896	3.12942	2.62346
	43.72610*	2.79645	2.89845	2.91694	2.67196	3.13342	2.62646
	43.85940*	2.80045	2.90445	2.92094	2.67496	3.13642	2.62946
	43.99280*	2.80445	2.90944	2.92294	2.67996	3.13942	2.63246
	44.12610*	2.80745	2.91445	2.92594	2.68396	3.14342	2.63646
	44.25950*	2.81045	2.91945	2.92994	2.68696	3.14842	2.63846
	44.39280*	2.81445	2.92544	2.93394	2.68996	3.15342	2.64146
	44.52610*	2.81845	2.93144	2.93694	2.69496	3.15742	2.64546
	44.65940*	2.82245	2.93744	2.93994	2.69996	3.16142	2.65046
	44.79280*	2.82645	2.94344	2.94294	2.70296	3.16642	2.65446
	44.92610*	2.83145	2.95044	2.94794	2.70696	3.17042	2.65846

## Sheet: Figure 4B
	Time [h]	H26				HTQ239
Repetition		I	II	III	IV	I	II	III	IV
	0.00139	0.83049	0.93449	0.6675	0.95449	0.5065	0.77049	0.5885	0.5995
	0.25909*	0.828490*	0.939490*	0.667500*	0.950490*	0.514500*	0.774490*	0.605500*	0.617500*
	0.51818*	0.834490*	0.935490*	0.675490*	0.946490*	0.515500*	0.769490*	0.598500*	0.616500*		blue: excluded from graph
	0.77727*	0.830490*	0.939490*	0.682490*	0.947490*	0.513500*	0.772490*	0.611500*	0.619500*
	1.03636*	0.849490*	0.931490*	0.681490*	0.947490*	0.518500*	0.770490*	0.604500*	0.620500*
	1.29544*	0.840490*	0.934490*	0.688490*	0.940490*	0.521500*	0.767490*	0.603500*	0.618500*
	1.55453*	0.841490*	0.931490*	0.696490*	0.945490*	0.517500*	0.769490*	0.613500*	0.620500*
	1.81362*	0.856490*	0.930490*	0.703490*	0.941490*	0.520500*	0.756490*	0.622500*	0.624500*
	2.07271*	0.842490*	0.932490*	0.701490*	0.940490*	0.519500*	0.758490*	0.618500*	0.618500*
	2.3318	0.84549	0.93049	0.69849	0.94249	0.5165	0.75449	0.6185	0.6305
	2.59089*	0.838490*	0.924490*	0.700490*	0.936490*	0.516500*	0.752490*	0.630500*	0.622500*
	2.84998*	0.825490*	0.910490*	0.680490*	0.917490*	0.506500*	0.736490*	0.601500*	0.613500*
	3.10906*	0.824490*	0.910490*	0.682490*	0.917490*	0.506500*	0.734490*	0.604500*	0.612500*
	3.36815*	0.824490*	0.911490*	0.683490*	0.918490*	0.505500*	0.734490*	0.600500*	0.615500*
	3.62724*	0.829490*	0.910490*	0.684490*	0.917490*	0.505500*	0.733490*	0.600500*	0.617500*
	3.88633*	0.831490*	0.909490*	0.685490*	0.917490*	0.506500*	0.730490*	0.603500*	0.618500*
	4.14542*	0.835490*	0.907490*	0.690490*	0.918490*	0.507500*	0.726490*	0.607500*	0.617500*
	4.40451*	0.833490*	0.906490*	0.694490*	0.919490*	0.506500*	0.723490*	0.607500*	0.618500*
	4.66359*	0.833490*	0.905490*	0.696490*	0.920490*	0.506500*	0.721490*	0.604500*	0.620500*
	4.92268	0.83249	0.90749	0.69749	0.91949	0.5065	0.71949	0.6045	0.6225
	5.18177*	0.830490*	0.910490*	0.698490*	0.920490*	0.508500*	0.716490*	0.610500*	0.622500*
	5.44086*	0.826490*	0.912490*	0.703490*	0.922490*	0.508500*	0.716490*	0.615500*	0.621500*
	5.69995*	0.829490*	0.913490*	0.708490*	0.923490*	0.509500*	0.716490*	0.619500*	0.623500*
	5.95904*	0.834490*	0.914490*	0.714490*	0.923490*	0.509500*	0.714490*	0.625500*	0.626500*
	6.21813*	0.837490*	0.915490*	0.717490*	0.926490*	0.511500*	0.714490*	0.624500*	0.628500*
	6.47721*	0.840490*	0.918490*	0.725490*	0.929490*	0.513500*	0.716490*	0.622500*	0.628500*
	6.73630*	0.848490*	0.924490*	0.731490*	0.931490*	0.514500*	0.717490*	0.625500*	0.631500*
	6.99539*	0.856490*	0.931490*	0.738490*	0.933490*	0.517500*	0.718490*	0.631500*	0.636500*
	7.25448*	0.859490*	0.938490*	0.745490*	0.936490*	0.520500*	0.717490*	0.636500*	0.640500*
	7.51357	0.86649	0.94649	0.75449	0.94049	0.5235	0.71949	0.6455	0.6425
	7.77266*	0.874490*	0.954490*	0.768490*	0.944490*	0.525500*	0.717490*	0.655500*	0.648500*
	8.03175*	0.882490*	0.962490*	0.783490*	0.949490*	0.529500*	0.713490*	0.665500*	0.656500*
	8.29083*	0.893490*	0.971490*	0.795490*	0.955490*	0.532500*	0.711490*	0.670490*	0.659500*
	8.54992*	0.905490*	0.983490*	0.810490*	0.962490*	0.535500*	0.712490*	0.676490*	0.664500*
	8.80901*	0.913490*	0.996490*	0.827490*	0.970490*	0.539500*	0.716490*	0.683490*	0.669500*
	9.06810*	0.925490*	1.009490*	0.843490*	0.977490*	0.544500*	0.721490*	0.692490*	0.675490*
	9.32719*	0.938490*	1.022490*	0.859490*	0.986490*	0.548500*	0.727490*	0.696490*	0.684490*
	9.58628*	0.947490*	1.035490*	0.878490*	0.996490*	0.555500*	0.734490*	0.705490*	0.692490*
	9.84537*	0.963490*	1.050490*	0.896490*	1.005490*	0.561500*	0.741490*	0.719490*	0.698490*
	10.1045	0.98149	1.06749	0.91749	1.01749	0.5665	0.74749	0.73149	0.70649
	10.36350*	1.001490*	1.087500*	0.939490*	1.033490*	0.573500*	0.756490*	0.745490*	0.717490*
	10.62260*	1.024490*	1.108500*	0.960490*	1.050490*	0.580500*	0.766490*	0.864490*	0.726490*
	10.88170*	1.047490*	1.135500*	0.984490*	1.070490*	0.588500*	0.778490*	0.773490*	0.740490*
	11.14080*	1.076490*	1.165500*	1.013490*	1.092500*	0.600500*	0.794490*	0.791490*	0.757490*
	11.39990*	1.104500*	1.196500*	1.038490*	1.112500*	0.611500*	0.808490*	0.812490*	0.774490*
	11.65900*	1.132500*	1.227500*	1.062490*	1.134500*	0.621500*	0.824490*	0.832490*	0.792490*
	11.91810*	1.161500*	1.260500*	1.089500*	1.154500*	0.630500*	0.840490*	0.857490*	0.807490*
	12.17720*	1.190500*	1.293500*	1.117500*	1.174500*	0.641500*	0.857490*	0.884490*	0.820490*
	12.43630*	1.223500*	1.328510*	1.145500*	1.199500*	0.653500*	0.878490*	0.908490*	0.836490*
	12.6953	1.2595	1.36551	1.1795	1.2265	0.6675	0.90149	0.93349	0.85549
	12.95440*	1.298510*	1.406510*	1.216500*	1.256500*	0.685490*	0.928490*	0.957490*	0.877490*
	13.21350*	1.342510*	1.451510*	1.262500*	1.290500*	0.706490*	0.956490*	0.928490*	0.904490*
	13.47260*	1.388510*	1.501510*	1.313510*	1.328510*	0.729490*	0.988490*	0.993490*	0.932490*
	13.73170*	1.441510*	1.556520*	1.367510*	1.370510*	0.754490*	1.022490*	1.049490*	0.963490*
	13.99080*	1.502510*	1.618520*	1.425510*	1.419510*	0.784490*	1.062490*	1.090500*	0.993490*
	14.24990*	1.569520*	1.684520*	1.484510*	1.473510*	0.815490*	1.103500*	1.137500*	1.030490*
	14.50900*	1.637520*	1.754530*	1.542520*	1.528520*	0.848490*	1.146500*	1.186500*	1.070490*
	14.76810*	1.702520*	1.824530*	1.597520*	1.579520*	0.881490*	1.189500*	1.238500*	1.112500*
	15.02710*	1.765530*	1.891530*	1.649520*	1.628520*	0.915490*	1.232500*	1.289500*	1.156500*
	15.2862	1.83653	1.95654	1.69752	1.67652	0.95149	1.2745	1.34751	1.2005
	15.54530*	1.906530*	2.018540*	1.743530*	1.721520*	0.986490*	1.314510*	1.410510*	1.242500*
	15.80440*	1.968540*	2.079530*	1.787530*	1.767530*	1.022490*	1.353510*	1.474510*	1.283500*
	16.06350*	2.024540*	2.138530*	1.830530*	1.814530*	1.059490*	1.391510*	1.537520*	1.326510*
	16.32260*	2.073530*	2.197520*	1.871530*	1.865530*	1.096500*	1.428510*	1.598520*	1.367510*
	16.58170*	2.118530*	2.254520*	1.911530*	1.913530*	1.130500*	1.465510*	1.659520*	1.408510*
	16.84080*	2.163530*	2.315520*	1.951540*	1.960540*	1.163500*	1.503510*	1.719520*	1.453510*
	17.09980*	2.210520*	2.377510*	1.989540*	2.006540*	1.199500*	1.542520*	1.774530*	1.500510*
	17.35890*	2.258520*	2.440510*	2.025540*	2.053530*	1.237500*	1.582520*	1.834530*	1.582520*
	17.61800*	2.311520*	2.496500*	2.062530*	2.099530*	1.329510*	1.645520*	1.846530*	1.684520*
	17.8771	2.36551	2.5385	2.09953	2.14253	1.41251	1.71152	1.95654	1.77053
	18.13620*	2.413510*	2.570500*	2.137530*	2.179520*	1.479510*	1.763530*	2.027540*	1.832530*
	18.39530*	2.453510*	2.596490*	2.176530*	2.207520*	1.536520*	1.803530*	2.100530*	1.878530*
	18.65440*	2.485500*	2.622490*	2.216520*	2.232520*	1.591520*	1.842530*	2.163530*	1.919530*
	18.91350*	2.509500*	2.653490*	2.255520*	2.255520*	1.648520*	1.884530*	2.233520*	1.963540*
	19.17260*	2.533500*	2.688490*	2.288520*	2.280520*	1.705520*	1.932530*	2.288520*	2.009540*
	19.43160*	2.556500*	2.726490*	2.318510*	2.310520*	1.765530*	1.983540*	2.334510*	2.062530*
	19.69070*	2.582500*	2.765480*	2.342510*	2.346510*	1.824530*	2.037540*	2.377510*	2.124530*
	19.94980*	2.611490*	2.804480*	2.363510*	2.381510*	1.881530*	2.089530*	2.424510*	2.185520*
	20.20890*	2.642490*	2.839480*	2.382510*	2.413510*	1.931530*	2.138530*	2.475500*	2.249520*
	20.468	2.67149	2.87247	2.40251	2.44451	1.97754	2.18852	2.5355	2.31152
	20.72710*	2.671490*	2.873470*	2.400510*	2.444510*	1.978540*	2.188520*	2.537500*	2.313520*
	20.98620*	2.667490*	2.869470*	2.396510*	2.440510*	1.971540*	2.182520*	2.531500*	2.306520*
	21.24530*	2.663490*	2.865480*	2.392510*	2.436510*	1.965540*	2.175530*	2.526500*	2.300520*
	21.50440*	2.659490*	2.861480*	2.388510*	2.432510*	1.958540*	2.168530*	2.520500*	2.293520*
	21.76340*	2.654490*	2.857480*	2.383510*	2.428510*	1.952540*	2.161530*	2.514500*	2.287520*
	22.02250*	2.650490*	2.852480*	2.379510*	2.425510*	1.945540*	2.155530*	2.508500*	2.280520*
	22.28160*	2.646490*	2.848480*	2.375510*	2.421510*	1.939540*	2.148530*	2.503500*	2.274520*
	22.54070*	2.641490*	2.844480*	2.370510*	2.417510*	1.932530*	2.141530*	2.497500*	2.267520*
	22.79980*	2.637490*	2.840480*	2.366510*	2.413510*	1.926530*	2.134530*	2.491500*	2.260520*
	23.05890*	2.469500*	2.659490*	2.206520*	2.259520*	1.668520*	1.864530*	2.249520*	1.992540*
	23.31800*	1.770530*	1.944540*	1.551520*	1.620520*	0.984490*	1.213500*	1.551520*	1.229500*
	23.57710*	0.993490*	1.127500*	0.846490*	0.912490*	0.535500*	0.670490*	0.842490*	0.683490*
	23.83620*	0.312500*	0.366500*	0.264500*	0.293500*	0.177500*	0.220500*	0.266500*	0.225500*
	24.09520*	0.056500*	0.055500*	0.055500*	0.054500*	0.051500*	0.052500*	0.052500*	0.052500*
	24.35430*	0.307500*	0.364500*	0.266500*	0.289500*	0.171500*	0.209500*	0.247500*	0.208500*
	24.61340*	0.723490*	0.843490*	0.626500*	0.672490*	0.386500*	0.485500*	0.593500*	0.482500*
	24.87250*	1.043490*	1.191500*	0.907490*	0.965490*	0.560500*	0.702490*	0.874490*	0.707490*
	25.13160*	1.172500*	1.328510*	1.022490*	1.086500*	0.632500*	0.793490*	0.994490*	0.805490*
	25.39070*	1.083500*	1.240500*	0.951490*	1.018490*	0.589500*	0.740490*	0.926490*	0.754490*
	25.6498	0.86249	1.00949	0.76149	0.82549	0.4705	0.5935	0.72549	0.6095
	25.90890*	0.848490*	0.992490*	0.742490*	0.809490*	0.461500*	0.581500*	0.703490*	0.597500*
	26.16790*	0.854490*	0.994490*	0.743490*	0.811490*	0.463500*	0.580500*	0.704490*	0.598500*
	26.42700*	0.857490*	0.995490*	0.746490*	0.812490*	0.465500*	0.581500*	0.701490*	0.599500*
	26.68610*	0.856490*	0.998490*	0.751490*	0.816490*	0.465500*	0.582500*	0.695490*	0.599500*
	26.94520*	0.856490*	0.999490*	0.755490*	0.819490*	0.466500*	0.582500*	0.695490*	0.599500*
	27.20430*	0.858490*	1.000490*	0.756490*	0.823490*	0.464500*	0.583500*	0.694490*	0.604500*
	27.46340*	0.859490*	1.001490*	0.758490*	0.827490*	0.465500*	0.584500*	0.691490*	0.606500*
	27.72250*	0.857490*	1.002490*	0.759490*	0.830490*	0.465500*	0.587500*	0.685490*	0.610500*
	27.98160*	0.856490*	1.002490*	0.760490*	0.833490*	0.466500*	0.589500*	0.679490*	0.615500*
	28.2407	0.86049	1.00449	0.76349	0.83749	0.4675	0.5915	0.68049	0.6195
	28.49970*	0.856490*	1.006490*	0.766490*	0.843490*	0.468500*	0.594500*	0.683490*	0.625500*
	28.75880*	0.859490*	1.012490*	0.769490*	0.849490*	0.468500*	0.596500*	0.682490*	0.629500*
	29.01790*	0.864490*	1.016490*	0.772490*	0.854490*	0.469500*	0.599500*	0.683490*	0.632500*
	29.27700*	0.865490*	1.022490*	0.777490*	0.860490*	0.470500*	0.602500*	0.685490*	0.636500*
	29.53610*	0.867490*	1.027490*	0.781490*	0.865490*	0.472500*	0.605500*	0.686490*	0.638500*
	29.79520*	0.865490*	1.032490*	0.789490*	0.871490*	0.473500*	0.609500*	0.692490*	0.643500*
	30.05430*	0.869490*	1.037490*	0.794490*	0.875490*	0.474500*	0.612500*	0.698490*	0.648500*
	30.31340*	0.875490*	1.044490*	0.803490*	0.882490*	0.475500*	0.617500*	0.709490*	0.655500*
	30.57250*	0.884490*	1.048490*	0.812490*	0.890490*	0.477500*	0.622500*	0.719490*	0.662500*
	30.8315	0.88949	1.05549	0.81949	0.89949	0.4785	0.6285	0.71949	0.67049
	31.09060*	0.896490*	1.062490*	0.826490*	0.909490*	0.478500*	0.632500*	0.724490*	0.678490*
	31.34970*	0.904490*	1.070490*	0.834490*	0.919490*	0.480500*	0.636500*	0.729490*	0.684490*
	31.60880*	0.906490*	1.082490*	0.844490*	0.928490*	0.483500*	0.640500*	0.732490*	0.691490*
	31.86790*	0.914490*	1.091500*	0.855490*	0.936490*	0.486500*	0.645500*	0.735490*	0.697490*
	32.12700*	0.920490*	1.102500*	0.870490*	0.946490*	0.489500*	0.652500*	0.733490*	0.705490*
	32.38610*	0.931490*	1.115500*	0.885490*	0.958490*	0.493500*	0.662500*	0.734490*	0.714490*
	32.64520*	0.942490*	1.128500*	0.900490*	0.970490*	0.499500*	0.672490*	0.738490*	0.722490*
	32.90430*	0.953490*	1.142500*	0.916490*	0.983490*	0.505500*	0.682490*	0.743490*	0.730490*
	33.16330*	0.964490*	1.159500*	0.929490*	0.997490*	0.512500*	0.693490*	0.755490*	0.740490*
	33.4224	0.98249	1.1805	0.94349	1.01349	0.5205	0.70449	0.77049	0.75249
	33.68150*	1.000490*	1.202500*	0.957490*	1.032490*	0.529500*	0.715490*	0.783490*	0.764490*
	33.94060*	1.017490*	1.222500*	0.974490*	1.053490*	0.537500*	0.727490*	0.794490*	0.776490*
	34.19970*	1.035490*	1.248500*	0.993490*	1.079490*	0.546500*	0.740490*	0.808490*	0.787490*
	34.45880*	1.058490*	1.273500*	1.016490*	1.104500*	0.552500*	0.758490*	0.821490*	0.803490*
	34.71790*	1.083500*	1.299510*	1.041490*	1.130500*	0.557500*	0.775490*	0.833490*	0.818490*
	34.97700*	1.110500*	1.325510*	1.067490*	1.154500*	0.563500*	0.791490*	0.853490*	0.833490*
	35.23610*	1.132500*	1.350510*	1.092500*	1.177500*	0.569500*	0.807490*	0.873490*	0.846490*
	35.49520*	1.159500*	1.378510*	1.116500*	1.199500*	0.577500*	0.824490*	0.892490*	0.861490*
	35.75430*	1.186500*	1.406510*	1.141500*	1.224500*	0.586500*	0.843490*	0.909490*	0.875490*
	36.0133	1.2175	1.43551	1.1655	1.2505	0.5985	0.86349	0.92749	0.89249
	36.27240*	1.252500*	1.466510*	1.192500*	1.280500*	0.612500*	0.886490*	0.943490*	0.908490*
	36.53150*	1.289500*	1.499510*	1.221500*	1.312510*	0.625500*	0.911490*	0.967490*	0.927490*
	36.79060*	1.325510*	1.535520*	1.256500*	1.347510*	0.639500*	0.938490*	0.995490*	0.948490*
	37.04970*	1.362510*	1.575520*	1.293500*	1.385510*	0.655500*	0.966490*	1.026490*	0.971490*
	37.30880*	1.403510*	1.618520*	1.332510*	1.424510*	0.675490*	0.995490*	1.060490*	0.995490*
	37.56790*	1.452510*	1.665520*	1.370510*	1.468510*	0.698490*	1.028490*	1.096500*	1.019490*
	37.82700*	1.506510*	1.718520*	1.411510*	1.518520*	0.724490*	1.066490*	1.136500*	1.044490*
	38.08610*	1.564520*	1.775530*	1.454510*	1.570520*	0.753490*	1.107500*	1.179500*	1.075490*
	38.34520*	1.629520*	1.835530*	1.501510*	1.623520*	0.782490*	1.149500*	1.225500*	1.106500*
	38.6042	1.69352	1.89753	1.55352	1.67752	0.81149	1.1875	1.2725	1.1375
	38.86330*	1.759530*	1.958540*	1.608520*	1.728530*	0.839490*	1.212500*	1.328510*	1.166500*
	39.12240*	1.835530*	2.018540*	1.667520*	1.779530*	0.864490*	1.235500*	1.385510*	1.197500*
	39.38150*	1.912530*	2.078530*	1.728530*	1.829530*	0.887490*	1.261500*	1.438510*	1.226500*
	39.64060*	1.983540*	2.137530*	1.792530*	1.878530*	0.903490*	1.298510*	1.491510*	1.253500*
	39.89970*	2.046530*	2.194520*	1.856530*	1.927530*	0.918490*	1.335510*	1.542520*	1.285500*
	40.15880*	2.103530*	2.251520*	1.919530*	1.975540*	0.911490*	1.369510*	1.593520*	1.318510*
	40.41790*	2.155530*	2.310520*	1.981540*	2.023540*	0.845490*	1.403510*	1.639520*	1.351510*
	40.67700*	2.210520*	2.369510*	2.039540*	2.073530*	0.767490*	1.433510*	1.683520*	1.380510*
	40.93610*	2.267520*	2.431510*	2.096530*	2.122530*	0.720490*	1.463510*	1.686520*	1.407510*
	41.1951	2.32851	2.4935	2.15153	2.17353	0.71149	1.49351	1.49651	1.44551
	41.45420*	2.390510*	2.547500*	2.206520*	2.220520*	0.738490*	1.532520*	1.251500*	1.484510*
	41.71330*	2.444510*	2.590500*	2.262520*	2.261520*	0.785490*	1.570520*	1.078490*	1.522520*
	41.97240*	2.487500*	2.624490*	2.321510*	2.295520*	0.830490*	1.599520*	1.013490*	1.587520*
	42.23150*	2.523500*	2.656490*	2.383510*	2.327510*	0.863490*	1.639520*	1.053490*	1.634520*
	42.49060*	2.555500*	2.689490*	2.442510*	2.360510*	0.876490*	1.662520*	1.162500*	1.661520*
	42.74970*	2.588500*	2.725490*	2.496500*	2.393510*	0.878490*	1.680520*	1.277500*	1.682520*
	43.00880*	2.623490*	2.765480*	2.539500*	2.425510*	0.886490*	1.696520*	1.358510*	1.703520*
	43.26790*	2.660490*	2.808480*	2.573500*	2.458500*	0.900490*	1.711520*	1.379510*	1.727530*
	43.52700*	2.700490*	2.850480*	2.604490*	2.491500*	0.914490*	1.556520*	1.364510*	1.587520*
	43.7861	2.73948	2.89147	2.63649	2.5235	0.92749	1.2545	1.35651	1.2945
	44.04510*	2.777480*	2.932470*	2.671490*	2.555500*	0.936490*	0.982490*	1.365510*	1.062490*
	44.30420*	2.813480*	2.970470*	2.708490*	2.587500*	0.954490*	0.812490*	1.375510*	0.917490*
	44.56330*	2.848480*	3.007460*	2.750480*	2.622490*	0.965490*	0.783490*	1.394510*	0.888490*
	44.82240*	2.881470*	3.042460*	2.792480*	2.656490*	0.977490*	0.874490*	1.423510*	0.960490*
	45.08150*	2.909470*	3.074460*	2.831480*	2.687490*	0.989490*	1.009490*	1.440510*	1.075490*
	45.34060*	2.933470*	3.101460*	2.867480*	2.716490*	1.003490*	1.136500*	1.463510*	1.167500*
	45.59970*	2.954470*	3.125460*	2.902470*	2.743480*	1.019490*	1.197500*	1.467510*	1.210500*
	45.85880*	2.976470*	3.149450*	2.934470*	2.766480*	1.029490*	1.171500*	1.482510*	1.204500*
	46.11790*	2.999470*	3.171450*	2.962470*	2.787480*	1.039490*	1.121500*	1.502510*	1.183500*
	46.377	3.08346	3.19045	2.98847	2.80848	0.99649	1.35251	1.51352	1.2365
	46.63600*	3.044460*	3.207450*	3.011460*	2.829480*	0.902490*	1.173500*	1.515520*	1.261500*
	46.89510*	3.063460*	3.221450*	3.035460*	2.848480*	0.834490*	1.184500*	1.528520*	1.249500*
	47.15420*	3.077460*	3.234450*	3.057460*	2.865480*	0.802490*	1.172500*	1.556520*	1.237500*
	47.41330*	3.088460*	3.247450*	3.077460*	2.879470*	0.807490*	1.205500*	1.558520*	1.269500*
	47.67240*	3.099460*	3.262450*	3.093460*	2.891470*	0.844490*	1.275500*	1.574520*	1.272500*
	47.93150*	3.085460*	3.277450*	3.106460*	2.902470*	0.913490*	1.315510*	1.591520*	1.242500*
	48.19060*	3.127460*	3.292440*	3.119460*	2.915470*	0.940490*	1.263500*	1.614520*	1.263500*
	48.44970*	3.141460*	3.305440*	3.131460*	2.928470*	0.939490*	1.220500*	1.657520*	1.284500*
	48.70880*	3.154450*	3.317440*	3.144450*	2.942470*	0.953490*	1.220500*	1.672520*	1.335510*
	48.9679	3.16945	3.33044	3.15845	2.95647	0.95249	1.1875	1.71152	1.36751
	49.22700*	3.183450*	3.343440*	3.173450*	2.969470*	0.951490*	1.235500*	1.706520*	1.325510*
	49.48600*	3.196450*	3.356440*	3.187450*	2.981470*	0.978490*	1.340510*	1.727530*	1.285500*
	49.74510*	3.209450*	3.369440*	3.200450*	2.993470*	0.972490*	1.397510*	1.797530*	1.248500*
	50.00420*	3.221450*	3.381440*	3.213450*	3.005470*	0.950490*	1.412510*	1.809530*	1.221500*
	50.26330*	3.232450*	3.392440*	3.225450*	3.017460*	0.977490*	1.311510*	1.877530*	1.273500*
	50.52240*	3.243450*	3.403440*	3.238450*	3.029460*	0.946490*	1.335510*	1.809530*	1.335510*
	50.78150*	3.252450*	3.413440*	3.249450*	3.040460*	0.934490*	1.293500*	1.789530*	1.421510*
	51.04060*	3.261450*	3.421430*	3.261450*	3.049460*	0.945490*	1.217500*	1.742530*	1.434510*
	51.29970*	3.271450*	3.429430*	3.271450*	3.058460*	0.933490*	1.198500*	1.726530*	1.446510*
	51.5588	3.28045	3.43643	3.27945	3.06546	0.96649	1.1845	1.68252	1.40551
	51.81790*	3.289440*	3.442430*	3.286440*	3.072460*	0.978490*	1.261500*	1.684520*	1.372510*
	52.07690*	3.298440*	3.448430*	3.292440*	3.080460*	0.976490*	1.298510*	1.742530*	1.326510*
	52.33600*	3.309440*	3.454430*	3.298440*	3.089460*	0.937490*	1.257500*	1.947540*	1.337510*
	52.59510*	3.320440*	3.460430*	3.304440*	3.096460*	0.920490*	1.257500*	1.994540*	1.422510*
	52.85420*	3.330440*	3.465430*	3.310440*	3.103460*	0.951490*	1.223500*	2.068530*	1.450510*
	53.11330*	3.336440*	3.471430*	3.320440*	3.109460*	0.970490*	1.184500*	2.123530*	1.390510*
	53.37240*	3.343440*	3.476430*	3.330440*	3.113460*	0.974490*	1.168500*	2.070530*	1.341510*
	53.63150*	3.350440*	3.482430*	3.339440*	3.117460*	0.993490*	1.208500*	1.991540*	1.307510*
	53.89060*	3.358440*	3.486430*	3.350440*	3.120460*	1.000490*	1.370510*	1.913530*	1.324510*
	54.1497	3.36444	3.49243	3.35844	3.12346	1.00849	1.36451	1.96954	1.31451
	54.40880*	3.372440*	3.498430*	3.366440*	3.126460*	0.969490*	1.336510*	1.907530*	1.355510*
	54.66790*	3.379440*	3.507430*	3.375440*	3.130460*	0.941490*	1.240500*	1.941540*	1.350510*
	54.92690*	3.388440*	3.517430*	3.382440*	3.133460*	0.901490*	1.283500*	1.928530*	1.305510*
	55.18600*	3.395440*	3.527430*	3.389440*	3.136460*	0.906490*	1.336510*	1.951540*	1.324510*
	55.44510*	3.402440*	3.539430*	3.396440*	3.140460*	0.877490*	1.306510*	1.936530*	1.389510*
	55.70420*	3.412440*	3.551430*	3.405440*	3.143460*	0.906490*	1.411510*	1.905530*	1.407510*
	55.96330*	3.425430*	3.563420*	3.418440*	3.148450*	0.862490*	1.379510*	1.917530*	1.624520*
	56.22240*	3.437430*	3.571420*	3.430430*	3.157450*	0.829490*	1.328510*	1.843530*	1.502510*
	56.48150*	3.451430*	3.575420*	3.440430*	3.165450*	0.784490*	1.230500*	1.878530*	1.400510*
	56.7406	3.46543	3.57542	3.44943	3.17645	0.75449	1.1915	1.86953	1.35951
	56.99970*	3.477430*	3.574420*	3.458430*	3.188450*	0.751490*	1.247500*	1.983540*	1.274500*
	57.25880*	3.485430*	3.570420*	3.464430*	3.201450*	0.753490*	1.321510*	2.071530*	1.252500*
	57.51780*	3.489430*	3.566420*	3.470430*	3.212450*	0.781490*	1.384510*	2.017540*	1.279500*
	57.77690*	3.486430*	3.566420*	3.474430*	3.221450*	0.792490*	1.355510*	1.965540*	1.502510*
	58.03600*	3.483430*	3.565420*	3.476430*	3.227450*	0.795490*	1.377510*	1.950540*	1.614520*
	58.29510*	3.480430*	3.562420*	3.475430*	3.228450*	0.807490*	1.319510*	1.977540*	1.545520*
	58.55420*	3.476430*	3.557430*	3.471430*	3.227450*	0.827490*	1.274500*	1.907530*	1.427510*
	58.81330*	3.474430*	3.549430*	3.468430*	3.226450*	0.858490*	1.239500*	1.866530*	1.360510*
	59.07240*	3.472430*	3.543430*	3.464430*	3.224450*	0.901490*	1.247500*	1.945540*	1.336510*
	59.3315	3.47143	3.54043	3.46243	3.22145	0.88649	1.2485	1.99654	1.2615
	59.59060*	3.470430*	3.539430*	3.462430*	3.219450*	0.887490*	1.305510*	1.933530*	1.283500*
	59.84970*	3.469430*	3.537430*	3.463430*	3.217450*	0.908490*	1.359510*	1.929530*	1.357510*
	60.10880*	3.470430*	3.535430*	3.463430*	3.216450*	0.871490*	1.432510*	1.825530*	1.436510*
	60.36780*	3.469430*	3.530430*	3.461430*	3.217450*	0.858490*	1.384510*	1.703520*	1.397510*
	60.62690*	3.465430*	3.522430*	3.459430*	3.219450*	0.849490*	1.351510*	1.581520*	1.359510*
	60.88600*	3.460430*	3.515430*	3.455430*	3.221450*	0.855490*	1.297510*	1.471510*	1.352510*
	61.14510*	3.453430*	3.509430*	3.449430*	3.218450*	0.865490*	1.273500*	1.484510*	1.390510*
	61.40420*	3.446430*	3.503430*	3.443430*	3.215450*	0.883490*	1.256500*	1.560520*	1.416510*
	61.66330*	3.442430*	3.498430*	3.435430*	3.211450*	0.889490*	1.272500*	1.702520*	1.400510*
	61.9224	3.44143	3.49643	3.42943	3.20545	0.90349	1.30551	1.70152	1.38051
	62.18150*	3.442430*	3.495430*	3.426430*	3.199450*	0.907490*	1.355510*	1.680520*	1.335510*
	62.44060*	3.443430*	3.493430*	3.424430*	3.195450*	0.896490*	1.395510*	1.635520*	1.284500*
	62.69970*	3.443430*	3.493430*	3.423430*	3.193450*	0.893490*	1.361510*	1.594520*	1.255500*
	62.95870*	3.442430*	3.494430*	3.424430*	3.193450*	0.890490*	1.346510*	1.665520*	1.262500*
	63.21780*	3.440430*	3.493430*	3.424430*	3.195450*	0.883490*	1.315510*	1.642520*	1.308510*
	63.47690*	3.438430*	3.493430*	3.422430*	3.196450*	0.891490*	1.281500*	1.651520*	1.371510*
	63.73600*	3.433430*	3.491430*	3.418440*	3.196450*	0.902490*	1.241500*	1.711520*	1.349510*
	63.99510*	3.426430*	3.489430*	3.414440*	3.197450*	0.907490*	1.234500*	1.681520*	1.331510*
	64.25420*	3.419440*	3.487430*	3.410440*	3.195450*	0.912490*	1.228500*	1.630520*	1.304510*
	64.5133	3.41344	3.48543	3.40344	3.19245	0.91749	1.2365	1.58652	1.2695
	64.77240*	3.408440*	3.482430*	3.397440*	3.188450*	0.918490*	1.274500*	1.584520*	1.257500*
	65.03150*	3.404440*	3.481430*	3.392440*	3.186450*	0.916490*	1.395510*	1.589520*	1.248500*
	65.29050*	3.400440*	3.479430*	3.389440*	3.182450*	0.920490*	1.489510*	1.607520*	1.250500*
	65.54960*	3.394440*	3.478430*	3.385440*	3.176450*	0.913490*	1.537520*	1.609520*	1.257500*
	65.80870*	3.390440*	3.477430*	3.380440*	3.169450*	0.912490*	1.553520*	1.635520*	1.259500*
	66.06780*	3.384440*	3.475430*	3.372440*	3.162450*	0.916490*	1.536520*	1.637520*	1.249500*
	66.32690*	3.379440*	3.471430*	3.366440*	3.159450*	0.926490*	1.502510*	1.609520*	1.256500*
	66.58600*	3.374440*	3.470430*	3.361440*	3.155450*	0.938490*	1.461510*	1.591520*	1.260500*
	66.84510*	3.370440*	3.468430*	3.356440*	3.154450*	0.946490*	1.433510*	1.589520*	1.255500*
	67.1041	3.36644	3.46643	3.35244	3.15345	0.94449	1.42351	1.61452	1.2565
	67.36320*	3.360440*	3.465430*	3.350440*	3.149450*	0.945490*	1.460510*	1.915530*	1.252500*
	67.62230*	3.356440*	3.463430*	3.346440*	3.148450*	0.951490*	1.451510*	2.168530*	1.273500*
	67.88140*	3.355440*	3.462430*	3.341440*	3.145450*	0.953490*	1.438510*	2.390510*	1.500510*
	68.14050*	3.351440*	3.461430*	3.334440*	3.143460*	0.945490*	1.426510*	2.444510*	1.902530*
	68.39960*	3.348440*	3.462430*	3.328440*	3.141460*	0.930490*	1.423510*	2.338510*	2.143530*
	68.65870*	3.345440*	3.462430*	3.325440*	3.140460*	0.918490*	1.418510*	2.166530*	2.240520*
	68.91780*	3.340440*	3.462430*	3.323440*	3.138460*	0.901490*	1.419510*	2.042530*	2.206520*
	69.17680*	3.334440*	3.461430*	3.321440*	3.137460*	0.881490*	1.426510*	1.982540*	2.068530*
	69.43590*	3.331440*	3.460430*	3.319440*	3.136460*	0.876490*	1.433510*	1.987540*	1.897530*
	69.695	3.32744	3.45943	3.31744	3.13546	0.89349	1.44151	2.06353	1.78553
	69.95410*	3.325440*	3.457430*	3.314440*	3.135460*	0.907490*	1.441510*	2.114530*	1.784530*
	70.21320*	3.322440*	3.456430*	3.313440*	3.134460*	0.901490*	1.440510*	2.131530*	1.866530*
	70.47230*	3.318440*	3.456430*	3.310440*	3.133460*	0.890490*	1.440510*	2.146530*	1.955540*
	70.73140*	3.315440*	3.457430*	3.309440*	3.133460*	0.912490*	1.441510*	2.143530*	1.868530*
	70.99040*	3.312440*	3.459430*	3.308440*	3.134460*	1.154500*	1.443510*	2.142530*	1.732530*
	71.24950*	3.310440*	3.459430*	3.307440*	3.133460*	1.376510*	1.442510*	2.149530*	1.604520*
	71.50860*	3.308440*	3.459430*	3.306440*	3.131460*	1.665520*	1.444510*	2.154530*	1.538520*
	71.76770*	3.307440*	3.460430*	3.305440*	3.130460*	1.839530*	1.444510*	2.143530*	1.532520*
	72.02680*	3.306440*	3.459430*	3.303440*	3.129460*	1.932530*	1.447510*	2.135530*	1.594520*
	72.2859	3.30644	3.45943	3.30344	3.12946	1.90753	1.44851	2.13353	1.66752
	72.54500*	3.304440*	3.459430*	3.302440*	3.131460*	1.737530*	1.448510*	2.126530*	1.715520*
	72.80410*	3.303440*	3.460430*	3.301440*	3.132460*	1.702520*	1.445510*	2.135530*	1.695520*
	73.06310*	3.301440*	3.462430*	3.301440*	3.132460*	1.616520*	1.447510*	2.148530*	1.605520*
	73.32220*	3.299440*	3.463430*	3.301440*	3.132460*	1.602520*	1.450510*	2.167530*	1.529520*
	73.58130*	3.299440*	3.464430*	3.301440*	3.132460*	1.545520*	1.453510*	2.162530*	1.512520*
	73.84040*	3.298440*	3.466430*	3.301440*	3.133460*	1.554520*	1.455510*	2.149530*	1.515520*
	74.09950*	3.297440*	3.467430*	3.301440*	3.133460*	1.594520*	1.458510*	2.142530*	1.540520*
	74.35860*	3.296440*	3.468430*	3.300440*	3.135460*	1.481510*	1.461510*	2.140530*	1.568520*
	74.61770*	3.295440*	3.469430*	3.301440*	3.135460*	1.407510*	1.471510*	2.141530*	1.588520*
	74.8767	3.29444	3.47143	3.30144	3.13746	1.47051	1.58352	2.14753	1.58452
	75.13580*	3.294440*	3.474430*	3.303440*	3.137460*	1.363510*	1.805530*	2.149530*	1.570520*
	75.39490*	3.294440*	3.477430*	3.304440*	3.138460*	1.299510*	1.941540*	2.162530*	1.562520*
	75.65400*	3.293440*	3.479430*	3.303440*	3.139460*	1.350510*	1.969540*	2.177530*	1.561520*
	75.91310*	3.295440*	3.481430*	3.304440*	3.141460*	1.393510*	1.906530*	2.182520*	1.567520*
	76.17220*	3.295440*	3.484430*	3.304440*	3.143460*	1.404510*	1.802530*	2.173530*	1.572520*
	76.43130*	3.296440*	3.487430*	3.305440*	3.144450*	1.428510*	1.713520*	2.162530*	1.553520*
	76.69040*	3.296440*	3.490430*	3.306440*	3.145450*	1.436510*	1.659520*	2.153530*	1.535520*
	76.94940*	3.298440*	3.493430*	3.307440*	3.147450*	1.334510*	1.611520*	2.146530*	1.519520*
	77.20850*	3.299440*	3.497430*	3.309440*	3.148450*	1.261500*	1.607520*	2.148530*	1.518520*

## Sheet: Figure 5
	Time [h]	H26			H26 + pSVA5960			pTrp_SepF			pTrp_SepF + pSVA5960
Repetition		I	II	III	I	II	III	I	II	III	I	II	III
	0.000833	0.611496	0.660495	0.632495	0.665495	0.643495	0.629495	0.709495	0.698495	0.649495	0.641495	0.627495	0.671495
	0.083502*	0.6044958*	0.662495*	0.6634951*	0.6724949*	0.6564951*	0.6364954*	0.740494*	0.6684949*	0.6564951*	0.6974946*	0.6764948*	0.660495*
	0.167005*	0.6344954*	0.6574951*	0.6504952*	0.6924946*	0.6474953*	0.6334955*	0.7194943*	0.6784948*	0.6534952*	0.667495*	0.664495*	0.665495*		blue: excluded from graph
	0.250507*	0.5644963*	0.5744962*	0.5704962*	0.6124957*	0.5544964*	0.5484965*	0.6194956*	0.5954959*	0.5634964*	0.5774962*	0.591496*	0.589496*
	0.334010*	0.4144982*	0.4354979*	0.431498*	0.4504977*	0.4024984*	0.4024984*	0.4564977*	0.4504977*	0.4134982*	0.4354979*	0.4574977*	0.4534977*
	0.417512*	0.2595002*	0.2914998*	0.2854999*	0.2814999*	0.2425003*	0.2515003*	0.2844999*	0.2994997*	0.2575002*	0.2874998*	0.3184994*	0.3124995*
	0.501015*	0.095500*	0.1405001*	0.1335001*	0.102500*	0.074500*	0.092500*	0.104500*	0.1415001*	0.093500*	0.1325001*	0.1735002*	0.1655002*
	0.584517*	0.4084983*	0.4434978*	0.427498*	0.3924985*	0.4844973*	0.4014984*	0.3914985*	0.4394979*	0.4224981*	0.433498*	0.4784974*	0.4694975*
	0.668019*	0.5194969*	0.5444965*	0.5264968*	0.4914972*	0.4914972*	0.6144956*	0.4994971*	0.5284967*	0.5304967*	0.5394967*	0.5734962*	0.671495*
	0.751522*	0.3074996*	0.3364992*	0.3194994*	0.2804999*	0.3184994*	0.5684962*	0.3014997*	0.2954997*	0.3234994*	0.3344992*	0.351499*	0.6214956*
	0.835024*	0.081500*	0.1155001*	0.100500*	0.05649996*	0.1355001*	0.5214969*	0.090500*	0.044500*	0.104500*	0.1165001*	0.1135001*	0.5724962*
	0.918527*	0.043500*	0.07449997*	0.061500*	0.025500*	0.111500*	0.4744974*	0.053500*	0.008500001*	0.072500*	0.076500*	0.062500*	0.5214969*
	1.002029*	0.040500*	0.06749996*	0.055500*	0.030500*	0.1165001*	0.4264981*	0.049500*	0.012500*	0.072500*	0.068500*	0.047500*	0.4704975*
	1.085531*	0.037500*	0.05949996*	0.049500*	0.034500*	0.1215001*	0.3784987*	0.044500*	0.016500*	0.072500*	0.060500*	0.031500*	0.4184982*
	1.169034*	0.034500*	0.05149997*	0.043500*	0.03949999*	0.1265001*	0.3294993*	0.039500*	0.021500*	0.072500*	0.052500*	0.016500*	0.3654988*
	1.252536*	0.030500*	0.04449998*	0.036500*	0.04449998*	0.1315001*	0.2794999*	0.034500*	0.025500*	0.072500*	0.045500*	0.019500*	0.3124995*
	1.336039*	0.027500*	0.03649999*	0.030500*	0.04849997*	0.1355001*	0.2295003*	0.029500*	0.029500*	0.072500*	0.037500*	0.034500*	0.2585002*
	1.419541*	0.024500*	0.028500*	0.024500*	0.05349997*	0.1405001*	0.1775002*	0.024500*	0.034500*	0.072500*	0.029500*	0.048500*	0.2025002*
	1.503043*	0.021500*	0.021500*	0.017500*	0.05849995*	0.1455001*	0.1255001*	0.019500*	0.038500*	0.072500*	0.021500*	0.063500*	0.1465001*
	1.586546*	0.017500*	0.013500*	0.011500*	0.06249995*	0.1505001*	0.072500*	0.013500*	0.042500*	0.072500*	0.013500*	0.077500*	0.089500*
	1.670048*	0.014500*	0.005500*	0.005500*	0.06749996*	0.1555001*	0.017500*	0.009500*	0.046500*	0.072500*	0.005500*	0.091500*	0.030500*
	1.753551*	0.046500*	0.05849995*	0.063500*	0.08549999*	0.1515001*	0.010500*	0.043500*	0.043500*	0.072500*	0.008500001*	0.039500*	0.027500*
	1.837053*	0.055500*	0.07949998*	0.084500*	0.088500*	0.1455001*	0.018500*	0.053500*	0.042500*	0.067500*	0.022500*	0.033500*	0.022500*
	1.920555*	0.027500*	0.04349998*	0.044500*	0.06949996*	0.1365001*	0.041500*	0.031500*	0.043500*	0.065500*	0.048500*	0.100500*	0.004500*
	2.004058*	0.6914947*	0.6804948*	0.660495*	0.7334942*	0.7584938*	0.6724949*	0.6804948*	0.6864947*	0.6684949*	0.6774949*	0.7364941*	0.6524951*
	2.087560*	0.6794949*	0.6914947*	0.665495*	0.7334942*	0.7754936*	0.6634951*	0.6814948*	0.6834948*	0.662495*	0.6814948*	0.7184943*	0.6564951*
	2.171062*	0.6774949*	0.6944946*	0.6854948*	0.7394941*	0.7974933*	0.660495*	0.6744949*	0.6814948*	0.671495*	0.6684949*	0.7204943*	0.6514952*
	2.254565*	0.6874948*	0.6944946*	0.6774949*	0.740494*	0.7854935*	0.6744949*	0.6804948*	0.6854948*	0.6394954*	0.6774949*	0.7054945*	0.6704949*
	2.338067*	0.671495*	0.6944946*	0.6824948*	0.7314942*	0.7994933*	0.6834948*	0.6744949*	0.6804948*	0.6494952*	0.667495*	0.7184943*	0.662495*
	2.42157	0.680495	0.698495	0.682495	0.740494	0.796493	0.684495	0.668495	0.680495	0.664495	0.652495	0.730494	0.661495
	2.505072*	0.6734949*	0.7064945*	0.6864947*	0.7274942*	0.8014933*	0.7124944*	0.6754949*	0.6734949*	0.6584951*	0.6704949*	0.7194943*	0.6734949*
	2.588574*	0.6844947*	0.7004945*	0.6974946*	0.7374941*	0.8084931*	0.7074945*	0.6724949*	0.6734949*	0.6574951*	0.6794949*	0.744494*	0.6734949*
	2.672076*	0.6794949*	0.6954947*	0.6894947*	0.742494*	0.8154931*	0.6814948*	0.666495*	0.6784948*	0.6344954*	0.6934947*	0.7324941*	0.6744949*
	2.755579*	0.6794949*	0.6994946*	0.6844947*	0.7504939*	0.8244929*	0.6804948*	0.6684949*	0.6764948*	0.6554952*	0.6814948*	0.7274942*	0.6594951*
	2.839081*	0.4964972*	0.510497*	0.5314968*	0.5414966*	0.584496*	0.6724949*	0.4824973*	0.4864973*	0.4574977*	0.4764974*	0.5624963*	0.4794974*
	2.922583*	0.1515001*	0.1605001*	0.1935002*	0.1575001*	0.1525001*	0.6614951*	0.1455001*	0.1425001*	0.107500*	0.1285001*	0.1475001*	0.1665002*
	3.006085*	0.6964946*	0.6764948*	0.7124944*	0.664495*	0.6314955*	0.6484952*	0.6804948*	0.6594951*	0.6754949*	0.6334955*	0.6304954*	0.6734949*
	3.089588*	0.7254943*	0.7114944*	0.747494*	0.6984946*	0.6524951*	0.6394954*	0.7064945*	0.6844947*	0.662495*	0.664495*	0.6784948*	0.7154944*
	3.173090*	0.6024958*	0.591496*	0.6304954*	0.6054958*	0.5764961*	0.5424966*	0.5924959*	0.589496*	0.5484965*	0.5714962*	0.5734962*	0.6124957*
	3.256592*	0.2854999*	0.2545003*	0.3214994*	0.3064996*	0.3274993*	0.2475003*	0.2834999*	0.3344992*	0.2665001*	0.2874998*	0.2645001*	0.3014997*
	3.340095*	0.3694988*	0.3074996*	0.4174982*	0.4214981*	0.4444978*	0.3304993*	0.3704988*	0.1425001*	0.4264981*	0.3904985*	0.3404992*	0.3734987*
	3.423597*	0.7084944*	0.6504952*	0.7794936*	0.7874935*	0.7804935*	0.6614951*	0.7164943*	0.7284942*	0.7044945*	0.738494*	0.6824948*	0.7044945*
	3.507099*	0.7014946*	0.6534952*	0.7784935*	0.7704936*	0.7984933*	0.664495*	0.7074945*	0.7214943*	0.7094945*	0.7374941*	0.6214956*	0.6864947*
	3.590601*	0.6764948*	0.6314955*	0.7754936*	0.7624937*	0.8344928*	0.6474953*	0.7154944*	0.7084944*	0.6934947*	0.7664937*	0.6884947*	0.6864947*
	3.674104*	0.7244942*	0.6424953*	0.7734936*	0.7574939*	0.8194931*	0.671495*	0.6944946*	0.7024945*	0.7224942*	0.7324941*	0.6504952*	0.6814948*
	3.757606*	0.7304941*	0.6424953*	0.7784935*	0.7484939*	0.7904934*	0.6494952*	0.6924946*	0.7094945*	0.7194943*	0.6824948*	0.664495*	0.6824948*
	3.841108*	0.7114944*	0.6844947*	0.7644937*	0.7464939*	0.7924933*	0.6754949*	0.6374954*	0.7174944*	0.6984946*	0.6524951*	0.6834948*	0.7024945*
	3.924611*	0.7204943*	0.6864947*	0.7994933*	0.7684937*	0.7604938*	0.6944946*	0.6304954*	0.7274942*	0.6434953*	0.6764948*	0.6974946*	0.7484939*
	4.008113*	0.742494*	0.7004945*	0.7694937*	0.7304941*	0.7954934*	0.7174944*	0.6264955*	0.7124944*	0.6994946*	0.6834948*	0.7114944*	0.7094945*
	4.091615*	0.7594938*	0.6984946*	0.7914934*	0.744494*	0.7364941*	0.6824948*	0.671495*	0.7284942*	0.6414953*	0.6994946*	0.747494*	0.7324941*
	4.175117*	0.7114944*	0.7094945*	0.7974933*	0.7284942*	0.7794936*	0.6864947*	0.6184956*	0.7084944*	0.669495*	0.6934947*	0.7324941*	0.738494*
	4.258620*	0.7574939*	0.6924946*	0.7884934*	0.7584938*	0.7744936*	0.7084944*	0.6274955*	0.7174944*	0.6814948*	0.6734949*	0.7054945*	0.7284942*
	4.342122*	0.7064945*	0.6974946*	0.7854935*	0.7654938*	0.7844934*	0.6964946*	0.6334955*	0.7174944*	0.6904947*	0.6914947*	0.7524939*	0.744494*
	4.425624*	0.747494*	0.7264942*	0.7634938*	0.7684937*	0.8094932*	0.6864947*	0.6094958*	0.7254943*	0.6904947*	0.6724949*	0.6744949*	0.6904947*
	4.509127*	0.7014946*	0.6914947*	0.7934934*	0.7484939*	0.7554939*	0.6844947*	0.6374954*	0.7214943*	0.671495*	0.6944946*	0.7364941*	0.738494*
	4.592629*	0.7314942*	0.6984946*	0.7744936*	0.742494*	0.8034933*	0.6834948*	0.6484952*	0.7104944*	0.6934947*	0.6824948*	0.7304941*	0.7014946*
	4.676131*	0.7264942*	0.6984946*	0.8044932*	0.7684937*	0.7604938*	0.7104944*	0.6334955*	0.7264942*	0.665495*	0.6784948*	0.7174944*	0.7274942*
	4.759634*	0.7094945*	0.667495*	0.7824935*	0.7244942*	0.821493*	0.7224942*	0.660495*	0.7084944*	0.7174944*	0.6524951*	0.7244942*	0.7124944*
	4.843136*	0.7344941*	0.7054945*	0.7844934*	0.7504939*	0.7304941*	0.6844947*	0.6054958*	0.7264942*	0.6844947*	0.6734949*	0.6964946*	0.6954947*
	4.92664	0.693495	0.699495	0.795493	0.733494	0.767494	0.691495	0.630495	0.722494	0.654495	0.681495	0.748494	0.729494
	5.010140*	0.7484939*	0.6994946*	0.8134931*	0.7354941*	0.7634938*	0.6984946*	0.6374954*	0.7324941*	0.7054945*	0.662495*	0.7014946*	0.6984946*
	5.093643*	0.7054945*	0.6844947*	0.8124931*	0.7524939*	0.7414941*	0.7334942*	0.6054958*	0.7364941*	0.6634951*	0.7004945*	0.744494*	0.7504939*
	5.177145*	0.7134944*	0.6904947*	0.7874935*	0.738494*	0.7944933*	0.7154944*	0.6424953*	0.7164943*	0.6704949*	0.6554952*	0.7274942*	0.7054945*
	5.260647*	0.7364941*	0.6964946*	0.8284929*	0.7924933*	0.742494*	0.7194943*	0.6614951*	0.7234943*	0.6564951*	0.6774949*	0.7074945*	0.7264942*
	5.344150*	0.7064945*	0.7174944*	0.7854935*	0.7304941*	0.7854935*	0.7154944*	0.6564951*	0.7114944*	0.7014946*	0.660495*	0.7094945*	0.7194943*
	5.427652*	0.7604938*	0.7094945*	0.8264929*	0.7414941*	0.744494*	0.6984946*	0.6164956*	0.7284942*	0.666495*	0.6494952*	0.7094945*	0.7654938*
	5.511154*	0.7154944*	0.6984946*	0.8034933*	0.7524939*	0.7624937*	0.7244942*	0.6354954*	0.7244942*	0.6874948*	0.6864947*	0.7284942*	0.740494*
	5.594656*	0.7534939*	0.7064945*	0.7964933*	0.742494*	0.7754936*	0.7174944*	0.6394954*	0.7094945*	0.6634951*	0.6594951*	0.671495*	0.7344941*
	5.678159*	0.7214943*	0.7084944*	0.8304929*	0.7974933*	0.742494*	0.7164943*	0.6264955*	0.7204943*	0.669495*	0.6914947*	0.7174944*	0.747494*
	5.761661*	0.7714937*	0.6924946*	0.7764935*	0.7594938*	0.8104931*	0.6994946*	0.660495*	0.7194943*	0.7004945*	0.6724949*	0.6894947*	0.7054945*
	5.845163*	0.7594938*	0.7014946*	0.8304929*	0.7794936*	0.7374941*	0.7004945*	0.6024958*	0.7194943*	0.660495*	0.6704949*	0.6984946*	0.7604938*
	5.928666*	0.7484939*	0.6964946*	0.8134931*	0.7604938*	0.7864934*	0.7284942*	0.6204956*	0.7124944*	0.6834948*	0.6834948*	0.7164943*	0.7284942*
	6.012168*	0.7194943*	0.6704949*	0.7754936*	0.7204943*	0.740494*	0.7184943*	0.5904959*	0.6784948*	0.6324954*	0.6384953*	0.662495*	0.7014946*
	6.095670*	0.7064945*	0.6594951*	0.7694937*	0.7234943*	0.7214943*	0.7364941*	0.5854961*	0.6724949*	0.6244955*	0.6304954*	0.6564951*	0.7004945*
	6.179173*	0.7064945*	0.6594951*	0.7694937*	0.7244942*	0.7254943*	0.7164943*	0.584496*	0.6724949*	0.6264955*	0.6344954*	0.6614951*	0.7014946*
	6.262675*	0.7054945*	0.6584951*	0.7704936*	0.7234943*	0.7344941*	0.7204943*	0.582496*	0.6724949*	0.6304954*	0.6354954*	0.664495*	0.6994946*
	6.346177*	0.7014946*	0.6574951*	0.7734936*	0.7244942*	0.740494*	0.7134944*	0.5814961*	0.6724949*	0.6314955*	0.6374954*	0.669495*	0.6974946*
	6.429679*	0.6964946*	0.6554952*	0.7744936*	0.7224942*	0.745494*	0.7354941*	0.5804961*	0.671495*	0.6364954*	0.6384953*	0.6754949*	0.6954947*
	6.513182*	0.6954947*	0.6634951*	0.7754936*	0.7394941*	0.7594938*	0.7104944*	0.589496*	0.6754949*	0.669495*	0.6594951*	0.6874948*	0.744494*
	6.596684*	0.6984946*	0.7004945*	0.7784935*	0.7724936*	0.8064932*	0.6684949*	0.6334955*	0.6954947*	0.7024945*	0.7504939*	0.7234943*	0.7924933*
	6.680186*	0.6884947*	0.6724949*	0.7124944*	0.7904934*	0.816493*	0.7344941*	0.7024945*	0.6854948*	0.7774936*	0.7834935*	0.6514952*	0.7514939*
	6.763689*	0.7334942*	0.7204943*	0.7714937*	0.8324928*	0.7724936*	0.6724949*	0.6514952*	0.6864947*	0.749494*	0.7134944*	0.666495*	0.7734936*
	6.847191*	0.7024945*	0.6964946*	0.745494*	0.7854935*	0.8344928*	0.6914947*	0.669495*	0.6744949*	0.749494*	0.7544938*	0.7274942*	0.7804935*
	6.930693*	0.7604938*	0.6854948*	0.7124944*	0.7964933*	0.7764935*	0.6774949*	0.6844947*	0.6844947*	0.7754936*	0.7224942*	0.669495*	0.7594938*
	7.014195*	0.6914947*	0.7114944*	0.7864934*	0.8284929*	0.743494*	0.6944946*	0.6964946*	0.6894947*	0.7224942*	0.7574939*	0.7074945*	0.8104931*
	7.097698*	0.7134944*	0.6834948*	0.7314942*	0.8024932*	0.8094932*	0.6894947*	0.6524951*	0.6804948*	0.7654938*	0.742494*	0.6894947*	0.7614938*
	7.181200*	0.7604938*	0.6954947*	0.743494*	0.816493*	0.7534939*	0.662495*	0.6584951*	0.6914947*	0.738494*	0.743494*	0.6814948*	0.7874935*
	7.264702*	0.7214943*	0.6764948*	0.7294942*	0.7904934*	0.7954934*	0.7034945*	0.6734949*	0.6634951*	0.7534939*	0.7514939*	0.7274942*	0.8004932*
	7.348205*	0.7714937*	0.7244942*	0.7234943*	0.8144931*	0.8294929*	0.6984946*	0.6274955*	0.665495*	0.7514939*	0.7014946*	0.6514952*	0.7694937*
	7.43171	0.742494	0.672495	0.759494	0.805493	0.782493	0.692495	0.692495	0.676495	0.718494	0.774494	0.707495	0.798493
	7.515209*	0.7294942*	0.6834948*	0.7184943*	0.7964933*	0.8284929*	0.7174944*	0.664495*	0.662495*	0.7674937*	0.7414941*	0.6744949*	0.7834935*
	7.598711*	0.7604938*	0.6994946*	0.7644937*	0.8264929*	0.7764935*	0.6724949*	0.6704949*	0.6874948*	0.6954947*	0.740494*	0.6954947*	0.7984933*
	7.682214*	0.6824948*	0.666495*	0.8464926*	0.747494*	0.7784935*	0.7104944*	0.7184943*	0.6764948*	0.6564951*	0.6914947*	0.7254943*	0.7534939*
	7.765716*	0.7204943*	0.6544951*	0.8314929*	0.7744936*	0.8324928*	0.7054945*	0.7554939*	0.6814948*	0.7044945*	0.6524951*	0.6814948*	0.7314942*
	7.849218*	0.7084944*	0.6394954*	0.8664924*	0.7674937*	0.8144931*	0.6934947*	0.7244942*	0.6924946*	0.7024945*	0.6854948*	0.7154944*	0.7694937*
	7.932721*	0.6824948*	0.6514952*	0.816493*	0.7564938*	0.7924933*	0.7144943*	0.7324941*	0.6614951*	0.6814948*	0.6934947*	0.7514939*	0.7254943*
	8.016223*	0.7724936*	0.6344954*	0.8134931*	0.8054932*	0.820493*	0.7174944*	0.7204943*	0.669495*	0.7074945*	0.6554952*	0.6894947*	0.738494*
	8.099726*	0.6854948*	0.6444952*	0.8324928*	0.7684937*	0.7654938*	0.6944946*	0.7554939*	0.662495*	0.6544951*	0.7064945*	0.7314942*	0.7644937*
	8.183228*	0.7204943*	0.662495*	0.7914934*	0.7974933*	0.8314929*	0.6744949*	0.7294942*	0.671495*	0.669495*	0.6684949*	0.6924946*	0.7324941*
	8.266731*	0.7514939*	0.6524951*	0.8744923*	0.7994933*	0.8064932*	0.6874948*	0.744494*	0.6804948*	0.671495*	0.6914947*	0.744494*	0.7734936*
	8.350234*	0.6884947*	0.6404953*	0.7934934*	0.7754936*	0.8144931*	0.7024945*	0.743494*	0.6524951*	0.6404953*	0.6904947*	0.7244942*	0.747494*
	8.433737*	0.7504939*	0.6464952*	0.820493*	0.7984933*	0.827493*	0.6904947*	0.7144943*	0.6584951*	0.7114944*	0.6764948*	0.6994946*	0.7304941*
	8.517240*	0.7134944*	0.6494952*	0.8424927*	0.7734936*	0.7654938*	0.7304941*	0.7544938*	0.6724949*	0.6424953*	0.7074945*	0.7364941*	0.7554939*
	8.600742*	0.742494*	0.6594951*	0.7844934*	0.8034933*	0.7954934*	0.743494*	0.7354941*	0.6734949*	0.6754949*	0.671495*	0.6794949*	0.7114944*
	8.684245*	0.7204943*	0.666495*	0.8464926*	0.7724936*	0.7854935*	0.6834948*	0.7304941*	0.671495*	0.6984946*	0.7104944*	0.6844947*	0.7624937*
	8.767748*	0.7024945*	0.6594951*	0.8314929*	0.7604938*	0.7884934*	0.7174944*	0.7584938*	0.660495*	0.6534952*	0.6804948*	0.7114944*	0.7324941*
	8.851251*	0.7274942*	0.6534952*	0.8394928*	0.7924933*	0.825493*	0.6824948*	0.7644937*	0.665495*	0.7134944*	0.6594951*	0.6814948*	0.7574939*
	8.934753*	0.6764948*	0.664495*	0.8434927*	0.743494*	0.8064932*	0.7234943*	0.7354941*	0.6684949*	0.6784948*	0.7094945*	0.742494*	0.7594938*
	9.018256*	0.6904947*	0.6314955*	0.8134931*	0.7704936*	0.8264929*	0.7224942*	0.7304941*	0.662495*	0.7034945*	0.667495*	0.6804948*	0.6934947*
	9.101759*	0.7024945*	0.6524951*	0.8424927*	0.7714937*	0.8524926*	0.7024945*	0.7634938*	0.6634951*	0.6814948*	0.6804948*	0.7084944*	0.7304941*
	9.185262*	0.662495*	0.6494952*	0.7924933*	0.7364941*	0.7914934*	0.7224942*	0.7244942*	0.6634951*	0.6424953*	0.7024945*	0.743494*	0.7084944*
	9.268764*	0.7234943*	0.6594951*	0.7824935*	0.8064932*	0.8474927*	0.665495*	0.7344941*	0.6704949*	0.6804948*	0.6494952*	0.6744949*	0.7054945*
	9.352267*	0.6584951*	0.6474953*	0.8334929*	0.7984933*	0.8054932*	0.6804948*	0.745494*	0.671495*	0.6514952*	0.7094945*	0.7504939*	0.7544938*
	9.435770*	0.7034945*	0.6584951*	0.8014933*	0.7814935*	0.7744936*	0.7064945*	0.7344941*	0.6584951*	0.6574951*	0.6804948*	0.7104944*	0.7224942*
	9.519273*	0.7294942*	0.6514952*	0.8324928*	0.8054932*	0.8474927*	0.6794949*	0.7544938*	0.667495*	0.6774949*	0.6794949*	0.7264942*	0.740494*
	9.602776*	0.6784948*	0.6444952*	0.8314929*	0.7594938*	0.7854935*	0.7154944*	0.7394941*	0.6554952*	0.6464952*	0.6934947*	0.7284942*	0.7634938*
	9.686278*	0.7204943*	0.664495*	0.8064932*	0.7964933*	0.8384928*	0.7264942*	0.7624937*	0.666495*	0.6984946*	0.6574951*	0.6914947*	0.7014946*
	9.769781*	0.7024945*	0.6354954*	0.8444927*	0.7764935*	0.8504926*	0.7244942*	0.7174944*	0.671495*	0.6864947*	0.6954947*	0.7144943*	0.7574939*
	9.853284*	0.6564951*	0.6114957*	0.7864934*	0.738494*	0.7864934*	0.743494*	0.742494*	0.6344954*	0.6374954*	0.6474953*	0.6854948*	0.7014946*
	9.93679	0.654495	0.603496	0.772494	0.734494	0.779494	0.699495	0.696495	0.620496	0.627495	0.629495	0.670495	0.687495
	10.020290*	0.6584951*	0.6044958*	0.7744936*	0.738494*	0.7814935*	0.7164943*	0.6954947*	0.6194956*	0.6284955*	0.6264955*	0.6704949*	0.6924946*
	10.103790*	0.6584951*	0.6064957*	0.7754936*	0.7414941*	0.7814935*	0.7154944*	0.6954947*	0.6194956*	0.6294955*	0.6244955*	0.6734949*	0.6944946*
	10.187290*	0.6594951*	0.6074958*	0.7744936*	0.7484939*	0.7844934*	0.6984946*	0.6944946*	0.6184956*	0.6314955*	0.6214956*	0.6744949*	0.6934947*
	10.270800*	0.6594951*	0.6094958*	0.7734936*	0.7544938*	0.7844934*	0.7114944*	0.6934947*	0.6174957*	0.6294955*	0.6214956*	0.6774949*	0.6934947*
	10.354300*	0.6594951*	0.6114957*	0.7704936*	0.7574939*	0.7794936*	0.6884947*	0.6914947*	0.6154957*	0.6254956*	0.6234956*	0.6804948*	0.6914947*
	10.437800*	0.662495*	0.6144956*	0.7704936*	0.7594938*	0.7794936*	0.7104944*	0.6884947*	0.6144956*	0.6244955*	0.6224955*	0.6824948*	0.6914947*
	10.521310*	0.6874948*	0.6524951*	0.7504939*	0.7834935*	0.7864934*	0.7284942*	0.666495*	0.6294955*	0.6294955*	0.6334955*	0.6934947*	0.7174944*
	10.604810*	0.7234943*	0.7094945*	0.7194943*	0.818493*	0.7944933*	0.7164943*	0.6444952*	0.6524951*	0.6354954*	0.6494952*	0.7104944*	0.7564938*
	10.688310*	0.6994946*	0.7104944*	0.6974946*	0.7934934*	0.8324928*	0.7034945*	0.6124957*	0.6634951*	0.6404953*	0.6894947*	0.7194943*	0.7624937*
	10.771810*	0.6814948*	0.6914947*	0.6404953*	0.7794936*	0.8444927*	0.6814948*	0.6424953*	0.666495*	0.7004945*	0.660495*	0.6794949*	0.7204943*
	10.855320*	0.7334942*	0.7154944*	0.6834948*	0.825493*	0.7924933*	0.671495*	0.6044958*	0.6774949*	0.6934947*	0.6534952*	0.6754949*	0.7354941*
	10.938820*	0.7224942*	0.6854948*	0.6344954*	0.8504926*	0.7284942*	0.6754949*	0.667495*	0.671495*	0.6544951*	0.6804948*	0.749494*	0.7894934*
	11.022320*	0.6854948*	0.667495*	0.6274955*	0.8354928*	0.7744936*	0.6934947*	0.7184943*	0.6514952*	0.6614951*	0.7034945*	0.7894934*	0.8174931*
	11.105830*	0.7264942*	0.6854948*	0.5764961*	0.8564925*	0.7604938*	0.6994946*	0.7264942*	0.664495*	0.6764948*	0.660495*	0.742494*	0.7714937*
	11.189330*	0.7064945*	0.669495*	0.6204956*	0.8474927*	0.7364941*	0.6904947*	0.7304941*	0.6744949*	0.6544951*	0.6824948*	0.7904934*	0.8104931*
	11.272830*	0.6834948*	0.6724949*	0.5734962*	0.8244929*	0.7644937*	0.6954947*	0.7134944*	0.667495*	0.7064945*	0.6614951*	0.8124931*	0.7824935*
	11.356330*	0.7304941*	0.6684949*	0.6224955*	0.8584925*	0.7214943*	0.6804948*	0.7354941*	0.6814948*	0.6884947*	0.6734949*	0.7674937*	0.7744936*
	11.439840*	0.6854948*	0.6734949*	0.6044958*	0.8424927*	0.7394941*	0.6594951*	0.7054945*	0.6934947*	0.6734949*	0.7104944*	0.8134931*	0.8084931*
	11.523340*	0.7104944*	0.6804948*	0.5534965*	0.8484926*	0.7794936*	0.6844947*	0.7274942*	0.6754949*	0.7044945*	0.6884947*	0.7604938*	0.7674937*
	11.606840*	0.7344941*	0.6744949*	0.6124957*	0.8684924*	0.7314942*	0.6824948*	0.7314942*	0.6834948*	0.6574951*	0.6904947*	0.7694937*	0.8014933*
	11.690340*	0.6784948*	0.6874948*	0.6174957*	0.8334929*	0.7874935*	0.7114944*	0.7184943*	0.6614951*	0.660495*	0.7164943*	0.7934934*	0.8074932*
	11.773850*	0.7304941*	0.6724949*	0.5774962*	0.8794923*	0.7694937*	0.6724949*	0.7104944*	0.6684949*	0.6744949*	0.660495*	0.743494*	0.7744936*
	11.857350*	0.7114944*	0.6884947*	0.6134957*	0.8534926*	0.749494*	0.6744949*	0.7234943*	0.6804948*	0.6594951*	0.6804948*	0.7954934*	0.8064932*
	11.940850*	0.6934947*	0.6724949*	0.5554965*	0.8414928*	0.7824935*	0.6974946*	0.7294942*	0.6704949*	0.6984946*	0.667495*	0.8084931*	0.7764935*
	12.024360*	0.7204943*	0.6684949*	0.6144956*	0.8714924*	0.7254943*	0.6754949*	0.7224942*	0.6814948*	0.6574951*	0.666495*	0.7944933*	0.7764935*
	12.107860*	0.6774949*	0.6804948*	0.589496*	0.8614925*	0.742494*	0.6924946*	0.740494*	0.6774949*	0.6784948*	0.7304941*	0.825493*	0.7954934*
	12.191360*	0.7094945*	0.6774949*	0.5524964*	0.8814923*	0.7784935*	0.6804948*	0.7224942*	0.6704949*	0.7134944*	0.6914947*	0.7754936*	0.7644937*
	12.274860*	0.7294942*	0.6914947*	0.5944959*	0.8854922*	0.7344941*	0.6914947*	0.7274942*	0.6734949*	0.669495*	0.7074945*	0.8194931*	0.7854935*
	12.358370*	0.6934947*	0.6804948*	0.5474966*	0.8564925*	0.8044932*	0.6874948*	0.7314942*	0.6614951*	0.6984946*	0.7024945*	0.8024932*	0.7854935*
	12.4419	0.718494	0.667495	0.590496	0.887492	0.801493	0.684495	0.723494	0.661495	0.705495	0.677495	0.786493	0.759494
	12.525370*	0.6824948*	0.666495*	0.7364941*	0.8314929*	0.825493*	0.662495*	0.7414941*	0.6594951*	0.7114944*	0.6804948*	0.8244929*	0.7224942*
	12.608880*	0.7314942*	0.6974946*	0.7964933*	0.8664924*	0.7794936*	0.6474953*	0.7364941*	0.6844947*	0.6774949*	0.7074945*	0.8314929*	0.7324941*
	12.692380*	0.6744949*	0.6724949*	0.7704936*	0.8284929*	0.8354928*	0.7004945*	0.7094945*	0.667495*	0.6974946*	0.7254943*	0.8824922*	0.7544938*
	12.775880*	0.7194943*	0.6904947*	0.744494*	0.8574926*	0.8304929*	0.6844947*	0.7024945*	0.6574951*	0.7154944*	0.6904947*	0.8454927*	0.7214943*
	12.859380*	0.745494*	0.664495*	0.7964933*	0.8734924*	0.7754936*	0.669495*	0.7334942*	0.6934947*	0.667495*	0.7324941*	0.8844922*	0.7774936*
	12.942890*	0.6994946*	0.7064945*	0.7864934*	0.8634925*	0.8304929*	0.6924946*	0.7024945*	0.669495*	0.6814948*	0.7184943*	0.8844922*	0.7744936*
	13.026390*	0.738494*	0.6854948*	0.7724936*	0.8824922*	0.8054932*	0.666495*	0.7154944*	0.6614951*	0.6704949*	0.7014946*	0.8414928*	0.7514939*
	13.109890*	0.7044945*	0.6854948*	0.7994933*	0.8754923*	0.8114932*	0.6874948*	0.7244942*	0.6734949*	0.6574951*	0.7274942*	0.8754923*	0.7844934*
	13.193390*	0.7174944*	0.6984946*	0.6904947*	0.8754923*	0.8374928*	0.7024945*	0.7654938*	0.6844947*	0.660495*	0.7244942*	0.8394928*	0.7784935*
	13.276900*	0.7154944*	0.7094945*	0.6094958*	0.8784922*	0.8594925*	0.7194943*	0.744494*	0.6794949*	0.6804948*	0.7254943*	0.8044932*	0.7914934*
	13.360400*	0.6774949*	0.7104944*	0.5974959*	0.8644924*	0.8884921*	0.7344941*	0.6614951*	0.6614951*	0.7074945*	0.742494*	0.8084931*	0.8244929*
	13.443900*	0.6974946*	0.6784948*	0.5904959*	0.8774923*	0.9064919*	0.7114944*	0.6614951*	0.6704949*	0.7084944*	0.7074945*	0.7684937*	0.7854935*
	13.527410*	0.7054945*	0.7214943*	0.6444952*	0.9024919*	0.8454927*	0.6774949*	0.6374954*	0.6984946*	0.6764948*	0.7094945*	0.7704936*	0.8244929*
	13.610910*	0.6724949*	0.6994946*	0.6524951*	0.8584925*	0.896492*	0.7324941*	0.6594951*	0.6764948*	0.6854948*	0.744494*	0.818493*	0.8314929*
	13.694410*	0.6914947*	0.7504939*	0.6774949*	0.8424927*	0.8604925*	0.7014946*	0.6414953*	0.669495*	0.7014946*	0.7544938*	0.816493*	0.8174931*
	13.777910*	0.742494*	0.7214943*	0.6824948*	0.8804922*	0.8024932*	0.6864947*	0.6684949*	0.665495*	0.7214943*	0.7234943*	0.7334942*	0.745494*
	13.861420*	0.7324941*	0.7364941*	0.7324941*	0.8624924*	0.7824935*	0.6744949*	0.6614951*	0.6884947*	0.6824948*	0.7264942*	0.7394941*	0.7954934*
	13.944920*	0.6974946*	0.740494*	0.7144943*	0.8444927*	0.8444927*	0.6864947*	0.6504952*	0.6814948*	0.7154944*	0.7644937*	0.7664937*	0.7674937*
	14.028420*	0.738494*	0.7254943*	0.7254943*	0.8654925*	0.823493*	0.6934947*	0.662495*	0.6904947*	0.6964946*	0.7374941*	0.7484939*	0.7514939*
	14.111930*	0.7024945*	0.7554939*	0.7304941*	0.8734924*	0.823493*	0.6864947*	0.6394954*	0.6914947*	0.6894947*	0.7734936*	0.7924933*	0.7964933*
	14.195430*	0.7264942*	0.7294942*	0.6974946*	0.8724923*	0.8534926*	0.667495*	0.667495*	0.6814948*	0.7194943*	0.7724936*	0.7944933*	0.7954934*
	14.278930*	0.7534939*	0.7394941*	0.7194943*	0.894492*	0.8004932*	0.6724949*	0.6594951*	0.6904947*	0.6964946*	0.7584938*	0.7774936*	0.7854935*
	14.362430*	0.7224942*	0.7344941*	0.7414941*	0.8704923*	0.827493*	0.6814948*	0.660495*	0.6994946*	0.7234943*	0.7824935*	0.8044932*	0.8134931*
	14.445940*	0.7604938*	0.7694937*	0.7014946*	0.8814923*	0.8644924*	0.6984946*	0.6634951*	0.6794949*	0.7344941*	0.7554939*	0.7624937*	0.7564938*
	14.529440*	0.7524939*	0.7414941*	0.742494*	0.8894922*	0.8064932*	0.6884947*	0.662495*	0.6974946*	0.6874948*	0.7684937*	0.7754936*	0.7754936*
	14.612940*	0.7204943*	0.747494*	0.7244942*	0.8754923*	0.8634925*	0.7044945*	0.6564951*	0.6954947*	0.7164943*	0.8064932*	0.8284929*	0.7934934*
	14.696440*	0.7594938*	0.7674937*	0.7094945*	0.9044919*	0.8454927*	0.6914947*	0.6564951*	0.7024945*	0.7114944*	0.7694937*	0.7924933*	0.7764935*
	14.779950*	0.7634938*	0.7764935*	0.7674937*	0.9024919*	0.825493*	0.6954947*	0.6784948*	0.7034945*	0.7164943*	0.822493*	0.823493*	0.822493*
	14.863450*	0.745494*	0.747494*	0.7114944*	0.8874922*	0.8794923*	0.7194943*	0.6894947*	0.6944946*	0.738494*	0.818493*	0.8474927*	0.8314929*
	14.9469	0.791493	0.747494	0.723494	0.908492	0.819493	0.729494	0.717494	0.710494	0.688495	0.823493	0.920492	0.855493
	15.030460*	0.8024932*	0.7544938*	0.6974946*	0.9324915*	0.8554926*	0.742494*	0.7604938*	0.7104944*	0.7224942*	0.8334929*	0.9374915*	0.8444927*
	15.113960*	0.7874935*	0.7644937*	0.6414953*	0.9624912*	0.9664911*	0.7584938*	0.8144931*	0.7004945*	0.7524939*	0.8474927*	0.8454927*	0.8064932*
	15.197460*	0.7754936*	0.7884934*	0.6794949*	0.9634912*	0.9054919*	0.744494*	0.7894934*	0.7274942*	0.7304941*	0.8534926*	0.896492*	0.8034933*
	15.280960*	0.7154944*	0.7874935*	0.6834948*	0.9464914*	0.8744923*	0.7354941*	0.7304941*	0.7374941*	0.7654938*	0.8974921*	0.9224917*	0.8384928*
	15.364470*	0.7604938*	0.7784935*	0.6814948*	0.9884908*	0.8784922*	0.7464939*	0.7564938*	0.7484939*	0.7554939*	0.8834922*	0.9184917*	0.8104931*
	15.447970*	0.7554939*	0.7994933*	0.7254943*	0.979491*	0.8504926*	0.7034945*	0.7244942*	0.7564938*	0.7334942*	0.8754923*	0.8974921*	0.8594925*
	15.531470*	0.7194943*	0.8064932*	0.7024945*	0.9554913*	0.900492*	0.749494*	0.742494*	0.7584938*	0.7784935*	0.8934921*	0.9444914*	0.8394928*
	15.614970*	0.7634938*	0.8034933*	0.7164943*	0.9854909*	0.8624924*	0.7224942*	0.7604938*	0.7624937*	0.7854935*	0.8804922*	0.9564912*	0.820493*
	15.698480*	0.7254943*	0.8354928*	0.7324941*	0.9914908*	0.8554926*	0.7244942*	0.7304941*	0.7864934*	0.7534939*	0.9344915*	0.9344915*	0.8744923*
	15.781980*	0.743494*	0.8194931*	0.6924946*	0.9854909*	0.9154918*	0.7534939*	0.7644937*	0.749494*	0.7944933*	0.9334916*	0.9664911*	0.8404927*
	15.865480*	0.7874935*	0.8364928*	0.7224942*	1.003491*	0.8894922*	0.7484939*	0.7664937*	0.7634938*	0.7544938*	0.9384915*	0.9304916*	0.8594925*
	15.948990*	0.7574939*	0.8414928*	0.744494*	0.9894909*	0.9144918*	0.7664937*	0.7714937*	0.7844934*	0.7694937*	0.9564912*	0.9454914*	0.8884921*
	16.032490*	0.7574939*	0.8734924*	0.7004945*	0.9834909*	0.9354916*	0.7734936*	0.747494*	0.7574939*	0.8144931*	0.9114919*	0.9894909*	0.8574926*
	16.115990*	0.7944933*	0.8624924*	0.7694937*	1.023492*	0.8784922*	0.7524939*	0.7914934*	0.7884934*	0.7914934*	0.9374915*	0.9624912*	0.8694924*
	16.199490*	0.7604938*	0.8664924*	0.743494*	1.012491*	0.9234917*	0.7614938*	0.7884934*	0.7784935*	0.8134931*	0.9784909*	1.001491*	0.8764923*
	16.282990*	0.8044932*	0.8574926*	0.7204943*	1.026492*	0.9564912*	0.7734936*	0.8114932*	0.7714937*	0.827493*	0.9484913*	1.001491*	0.8644924*
	16.366500*	0.818493*	0.8784922*	0.7734936*	1.033492*	0.9064919*	0.743494*	0.7824935*	0.8034933*	0.7834935*	0.9874909*	0.9644911*	0.9174918*
	16.450000*	0.7884934*	0.8804922*	0.7624937*	1.023492*	0.9834909*	0.7854935*	0.8174931*	0.7994933*	0.827493*	0.9954908*	1.006491*	0.9254917*
	16.533500*	0.8354928*	0.8874922*	0.7584938*	1.046493*	0.9544913*	0.7714937*	0.825493*	0.7994933*	0.8504926*	0.9784909*	1.033492*	0.898492*
	16.617000*	0.7984933*	0.899492*	0.7834935*	1.060493*	0.9364915*	0.7754936*	0.8114932*	0.8124931*	0.8114932*	1.007491*	1.005491*	0.9414915*
	16.700500*	0.8024932*	0.899492*	0.749494*	1.042493*	1.008491*	0.8074932*	0.8314929*	0.7884934*	0.8654925*	1.043493*	1.051493*	0.9024919*
	16.784000*	0.8584925*	0.9154918*	0.7764935*	1.077494*	0.9914908*	0.8004932*	0.8354928*	0.8024932*	0.8314929*	1.023492*	1.033492*	0.9284916*
	16.867510*	0.8584925*	0.9264916*	0.825493*	1.073494*	1.007491*	0.8104931*	0.8394928*	0.823493*	0.8484926*	1.031492*	0.9944907*	0.9614912*
	16.951010*	0.8634925*	0.9194918*	0.8724923*	1.059494*	1.109496*	0.8594925*	0.896492*	0.8264929*	0.8744923*	0.9964907*	0.9634912*	0.9384915*
	17.034510*	0.9104918*	0.9524913*	0.9054919*	1.087495*	1.066494*	0.8514926*	0.8914921*	0.8394928*	0.8414928*	0.981491*	0.9924908*	0.9574913*
	17.118010*	0.8874922*	0.9394915*	0.9114919*	1.077494*	1.112496*	0.8354928*	0.899492*	0.8294929*	0.8414928*	1.021492*	1.026492*	1.000491*
	17.201510*	0.9154918*	0.9534913*	0.9064919*	1.098495*	1.141497*	0.8664924*	0.8844922*	0.8354928*	0.8914921*	0.9864908*	0.9874909*	0.9614912*
	17.285020*	0.9184917*	0.9444914*	0.9504913*	1.104496*	1.097495*	0.8634925*	0.9254917*	0.8704923*	0.8494927*	1.016491*	0.9974908*	1.001491*
	17.368520*	0.8904921*	0.9624912*	0.9384915*	1.087495*	1.153498*	0.8654925*	0.9134918*	0.8454927*	0.900492*	1.028492*	1.032492*	0.9874909*
	17.452	0.923492	0.973491	0.910492	1.09849	1.1285	0.887492	0.927492	0.862492	0.918492	1.02249	1.02349	0.973491
	17.535520*	0.9474914*	0.9884908*	0.9694911*	1.123497*	1.117496*	0.8684924*	0.9174918*	0.8864921*	0.8624924*	1.066494*	1.066494*	1.025492*
	17.619020*	0.9134918*	0.972491*	0.9694911*	1.109496*	1.181499*	0.8834922*	0.9534913*	0.8734924*	0.9104918*	1.071494*	1.075494*	1.029492*
	17.702520*	0.9584912*	0.9884908*	0.9604912*	1.139497*	1.159498*	0.9124918*	0.9454914*	0.8754923*	0.9064919*	1.053493*	1.038492*	1.015491*
	17.786030*	0.9504913*	0.9864908*	0.9124918*	1.126497*	1.133497*	0.9284916*	0.9844909*	0.8794923*	0.9344915*	1.098495*	1.119496*	1.045493*
	17.869530*	0.9434915*	1.006491*	0.7884934*	1.106496*	1.133497*	0.9394915*	1.014491*	0.8744923*	0.9584912*	1.140497*	1.231502*	1.049493*
	17.953030*	0.9734911*	0.9934908*	0.8074932*	1.111496*	1.135497*	0.9214917*	1.003491*	0.894492*	0.9684911*	1.125497*	1.203500*	1.062494*
	18.036530*	0.981491*	0.9804909*	0.8564925*	1.101496*	1.215501*	0.9094919*	0.9864908*	0.899492*	0.9694911*	1.096495*	1.115496*	1.023492*
	18.120030*	0.9924908*	0.9974908*	0.8714924*	1.168499*	1.138497*	0.8884921*	0.9424914*	0.8864921*	0.9464914*	1.141497*	1.114496*	1.055493*
	18.203540*	0.9804909*	0.9964907*	0.8514926*	1.183499*	1.127497*	0.903492*	0.9494914*	0.8714924*	1.002491*	1.153498*	1.110496*	1.087495*
	18.287040*	1.000491*	1.008491*	0.8404927*	1.202500*	1.159498*	0.9304916*	0.9664911*	0.8744923*	0.9934908*	1.126497*	1.082494*	1.086495*
	18.370540*	1.015491*	1.017492*	0.903492*	1.205500*	1.109496*	0.9064919*	0.9434915*	0.899492*	0.9654912*	1.140497*	1.086495*	1.071494*
	18.454040*	0.9914908*	1.011491*	0.8924921*	1.192500*	1.174499*	0.9374915*	0.9654912*	0.9154918*	1.021492*	1.188499*	1.144497*	1.106496*
	18.537540*	1.022492*	1.026492*	0.8714924*	1.217501*	1.150498*	0.9254917*	0.9834909*	0.9074919*	1.048493*	1.179499*	1.120496*	1.111496*
	18.621040*	1.047493*	1.050493*	0.9254917*	1.231502*	1.140497*	0.9274917*	0.9884908*	0.9344915*	1.006491*	1.201500*	1.150498*	1.105496*
	18.704550*	1.019492*	1.036492*	0.9314916*	1.221501*	1.204500*	0.9624912*	1.018492*	0.9334916*	1.041493*	1.223501*	1.171499*	1.139497*
	18.788050*	1.059494*	1.054493*	0.9204917*	1.252502*	1.196500*	0.9604912*	1.022492*	0.9254917*	1.039493*	1.200500*	1.139497*	1.131497*
	18.871550*	1.051493*	1.060493*	0.9604912*	1.242502*	1.205500*	0.9424914*	1.044493*	0.9554913*	1.037493*	1.239502*	1.172499*	1.135497*
	18.955050*	1.043493*	1.083495*	0.9284916*	1.245502*	1.237502*	0.979491*	1.025492*	0.9514914*	1.098495*	1.264503*	1.207500*	1.176499*
	19.038550*	1.058493*	1.100495*	1.084495*	1.219501*	1.268503*	1.009491*	1.070494*	0.9594913*	1.063494*	1.274503*	1.250502*	1.163498*
	19.122060*	1.098495*	1.113496*	1.146497*	1.239502*	1.248502*	1.028492*	1.130497*	0.9584912*	1.057493*	1.271503*	1.227501*	1.170499*
	19.205560*	1.114496*	1.147498*	1.194500*	1.249502*	1.269503*	1.027492*	1.126497*	0.9804909*	1.055493*	1.286504*	1.243502*	1.220501*
	19.289060*	1.091495*	1.147498*	1.198500*	1.236502*	1.317506*	1.046493*	1.160498*	0.9964907*	1.101496*	1.311505*	1.301505*	1.227501*
	19.372560*	1.132497*	1.157498*	1.186499*	1.262503*	1.298505*	1.047493*	1.180499*	1.007491*	1.112496*	1.313505*	1.286504*	1.223501*
	19.456060*	1.161498*	1.179499*	1.233502*	1.287504*	1.294504*	1.056493*	1.202500*	1.017492*	1.109496*	1.361508*	1.319506*	1.268503*
	19.539560*	1.143497*	1.191500*	1.219501*	1.279504*	1.360507*	1.079494*	1.209501*	1.028492*	1.142497*	1.373508*	1.338506*	1.288504*
	19.623070*	1.193500*	1.193500*	1.246502*	1.297505*	1.351507*	1.088495*	1.239502*	1.040493*	1.138497*	1.374508*	1.316505*	1.288504*
	19.706570*	1.179499*	1.205500*	1.283504*	1.305505*	1.370508*	1.108496*	1.264503*	1.064494*	1.149498*	1.412510*	1.365508*	1.327506*
	19.790070*	1.213501*	1.199500*	1.223501*	1.335506*	1.408510*	1.092495*	1.319506*	1.096495*	1.224501*	1.421510*	1.446512*	1.343507*
	19.873570*	1.232502*	1.204500*	1.200500*	1.372508*	1.424510*	1.070494*	1.337507*	1.128497*	1.221501*	1.436511*	1.522515*	1.379508*
	19.9571	1.2325	1.2145	1.2425	1.36751	1.47751	1.1125	1.37051	1.1605	1.2385	1.46951	1.51051	1.42751
	20.040580*	1.266503*	1.223501*	1.212501*	1.392509*	1.503514*	1.137497*	1.365508*	1.143497*	1.290504*	1.475513*	1.547516*	1.394509*
	20.124080*	1.262503*	1.223501*	1.275504*	1.407510*	1.474513*	1.118496*	1.404510*	1.170499*	1.278504*	1.491514*	1.580518*	1.431511*
	20.207580*	1.279504*	1.243502*	1.277504*	1.410510*	1.515515*	1.148498*	1.429511*	1.180499*	1.322506*	1.535516*	1.569517*	1.488513*
	20.291080*	1.317506*	1.252502*	1.273504*	1.436511*	1.558517*	1.182499*	1.462512*	1.183499*	1.347507*	1.540516*	1.596519*	1.475513*
	20.374580*	1.326506*	1.277504*	1.336506*	1.456512*	1.526515*	1.163498*	1.462512*	1.225501*	1.319506*	1.562517*	1.637521*	1.531516*
	20.458080*	1.335506*	1.284504*	1.348507*	1.452512*	1.592518*	1.188499*	1.514515*	1.239502*	1.369508*	1.602519*	1.646521*	1.547516*
	20.541590*	1.370508*	1.312505*	1.352507*	1.484513*	1.606519*	1.211501*	1.544516*	1.231502*	1.382509*	1.627520*	1.651521*	1.537516*
	20.625090*	1.406510*	1.335506*	1.403510*	1.529516*	1.623520*	1.208500*	1.565517*	1.214501*	1.388509*	1.662522*	1.658521*	1.570517*
	20.708590*	1.423511*	1.368508*	1.439511*	1.534516*	1.642521*	1.241502*	1.595519*	1.251503*	1.410510*	1.686523*	1.672522*	1.590518*
	20.792090*	1.441511*	1.401510*	1.475513*	1.539516*	1.662522*	1.274503*	1.624520*	1.287504*	1.432511*	1.709524*	1.685523*	1.609519*
	20.875590*	1.458512*	1.434511*	1.511515*	1.543516*	1.681523*	1.306505*	1.654521*	1.324506*	1.454512*	1.733525*	1.699523*	1.629520*
	20.959100*	1.475513*	1.466512*	1.546516*	1.548516*	1.700523*	1.338506*	1.683523*	1.360507*	1.476513*	1.756526*	1.713524*	1.648521*
	21.042600*	1.515515*	1.478513*	1.536516*	1.575518*	1.721524*	1.365508*	1.722524*	1.376508*	1.543516*	1.755526*	1.708524*	1.650521*
	21.126100*	1.540516*	1.511515*	1.607519*	1.594518*	1.716524*	1.346507*	1.742525*	1.422510*	1.549516*	1.791528*	1.736525*	1.698523*
	21.209600*	1.551517*	1.520515*	1.596519*	1.616519*	1.762526*	1.379508*	1.776527*	1.429511*	1.566517*	1.834530*	1.797528*	1.723525*
	21.293100*	1.567517*	1.522515*	1.506514*	1.647521*	1.787528*	1.422510*	1.770527*	1.424510*	1.602519*	1.866531*	1.847530*	1.728525*
	21.376600*	1.623520*	1.541516*	1.504514*	1.694523*	1.776527*	1.430511*	1.824529*	1.425511*	1.614519*	1.860531*	1.833530*	1.745526*
	21.460110*	1.643521*	1.583518*	1.582518*	1.717524*	1.803528*	1.440511*	1.834530*	1.481513*	1.629520*	1.924534*	1.906533*	1.816529*
	21.543610*	1.642521*	1.604519*	1.591518*	1.719524*	1.864531*	1.496514*	1.872531*	1.494514*	1.689523*	1.939535*	1.915534*	1.823529*
	21.627110*	1.689523*	1.622520*	1.596519*	1.768527*	1.860531*	1.507514*	1.917534*	1.522515*	1.721524*	1.946535*	1.915534*	1.832530*
	21.710610*	1.730525*	1.663522*	1.674522*	1.802528*	1.876532*	1.509515*	1.958535*	1.558517*	1.717524*	2.022536*	1.991537*	1.905533*
	21.794110*	1.733525*	1.683523*	1.703524*	1.806528*	1.940535*	1.568517*	1.969536*	1.554517*	1.782527*	2.046534*	2.009537*	1.934534*
	21.877610*	1.782527*	1.703524*	1.716524*	1.854531*	1.952535*	1.588518*	2.015536*	1.594518*	1.790528*	2.048534*	2.004537*	1.948535*
	21.961120*	1.786527*	1.726525*	1.765527*	1.862531*	1.953535*	1.594518*	2.056533*	1.636520*	1.829530*	2.110529*	2.065533*	2.006537*
	22.044620*	1.802528*	1.774527*	1.761526*	1.879532*	2.033535*	1.637521*	2.068532*	1.644521*	1.905533*	2.147527*	2.108530*	2.003537*
	22.128120*	1.876532*	1.774527*	1.798528*	1.946535*	2.049534*	1.659522*	2.148527*	1.687523*	1.909533*	2.141527*	2.102530*	2.043534*
	22.211620*	1.910533*	1.809529*	1.862531*	1.972536*	2.050534*	1.652521*	2.186524*	1.735525*	1.943535*	2.189524*	2.129528*	2.121529*
	22.295120*	1.941535*	1.852530*	1.890532*	2.000537*	2.085531*	1.683523*	2.213522*	1.776527*	1.996537*	2.231521*	2.158526*	2.154526*
	22.378630*	1.971536*	1.894532*	1.918534*	2.028535*	2.121529*	1.713524*	2.240520*	1.817529*	2.048534*	2.274518*	2.188524*	2.187524*
	22.4621	2.00154	1.93653	1.94554	2.05653	2.15653	1.74353	2.26752	1.85753	2.09953	2.31651	2.21752	2.22052
	22.545630*	2.039535*	1.980536*	2.018536*	2.088531*	2.190524*	1.774527*	2.292516*	1.894532*	2.144527*	2.365511*	2.277517*	2.277517*
	22.629130*	2.090531*	2.016536*	2.058533*	2.134528*	2.196523*	1.815529*	2.374510*	1.908533*	2.182524*	2.399508*	2.322514*	2.315515*
	22.712630*	2.142527*	2.049534*	2.084531*	2.181524*	2.196523*	1.855531*	2.466504*	1.918534*	2.216522*	2.429506*	2.359511*	2.343513*
	22.796130*	2.186524*	2.092531*	2.155526*	2.226521*	2.227521*	1.895533*	2.511500*	1.962536*	2.248519*	2.513500*	2.424507*	2.431506*
	22.879640*	2.189524*	2.127528*	2.192523*	2.235520*	2.301516*	1.934534*	2.551497*	1.989537*	2.320514*	2.536499*	2.457504*	2.464504*
	22.963140*	2.255519*	2.168525*	2.236520*	2.293516*	2.310515*	1.966536*	2.589495*	2.022536*	2.346512*	2.553497*	2.482502*	2.476503*
	23.046640*	2.312515*	2.201523*	2.292516*	2.326514*	2.324514*	1.995537*	2.637491*	2.071532*	2.415507*	2.631492*	2.538498*	2.553497*
	23.130140*	2.333513*	2.236520*	2.367511*	2.345512*	2.413507*	2.035535*	2.664489*	2.117529*	2.492502*	2.678488*	2.590495*	2.599494*
	23.213640*	2.375510*	2.258519*	2.406508*	2.390509*	2.482502*	2.076532*	2.691487*	2.157526*	2.535499*	2.695487*	2.641491*	2.640491*
	23.297150*	2.431506*	2.315515*	2.465504*	2.439506*	2.470503*	2.097530*	2.749483*	2.226521*	2.540498*	2.724485*	2.714486*	2.724485*
	23.380650*	2.439506*	2.329514*	2.519500*	2.451505*	2.549498*	2.145527*	2.788480*	2.251519*	2.619493*	2.802479*	2.731484*	2.738484*
	23.464150*	2.482502*	2.387509*	2.525499*	2.493502*	2.585495*	2.179524*	2.846476*	2.280517*	2.676488*	2.831477*	2.756483*	2.800479*
	23.547650*	2.533499*	2.422507*	2.547498*	2.522500*	2.645491*	2.212522*	2.843476*	2.338513*	2.718485*	2.852476*	2.843476*	2.822478*
	23.631150*	2.582495*	2.463504*	2.582495*	2.566496*	2.653490*	2.243520*	2.859475*	2.395509*	2.758482*	2.892473*	2.860475*	2.856475*
	23.714650*	2.637491*	2.498501*	2.660490*	2.603494*	2.683488*	2.273518*	2.907472*	2.427506*	2.795480*	2.946469*	2.944469*	2.912471*
	23.798160*	2.706486*	2.543498*	2.741484*	2.656490*	2.713486*	2.318514*	2.986466*	2.442505*	2.828477*	2.992465*	2.974467*	2.953468*
	23.881660*	2.760482*	2.605494*	2.898472*	2.716486*	2.659490*	2.372510*	3.073460*	2.482502*	2.894473*	3.070460*	2.975467*	2.992465*
	23.965160*	2.774481*	2.624492*	2.916471*	2.735484*	2.719485*	2.411508*	3.107457*	2.513500*	2.947469*	3.079459*	3.002465*	3.013464*
	24.048660*	2.841476*	2.684488*	2.937469*	2.791480*	2.715486*	2.426507*	3.140455*	2.552497*	2.955468*	3.099458*	3.029463*	3.036462*
	24.132160*	2.881474*	2.701487*	3.021463*	2.837477*	2.745483*	2.481503*	3.209450*	2.592494*	3.022463*	3.169453*	3.106457*	3.116457*
	24.215670*	2.895473*	2.757483*	3.057461*	2.856475*	2.804479*	2.510500*	3.208450*	2.631492*	3.054461*	3.204450*	3.162453*	3.157454*
	24.299170*	2.944469*	2.783481*	3.098458*	2.896472*	2.844476*	2.527499*	3.221449*	2.672489*	3.082459*	3.226449*	3.223449*	3.187451*
	24.382670*	2.988466*	2.807479*	3.123456*	2.933470*	2.878474*	2.544498*	3.256446*	2.713486*	3.184452*	3.250447*	3.260446*	3.217449*
	24.466170*	3.021463*	2.835477*	3.107457*	2.978467*	2.891473*	2.575496*	3.312442*	2.758482*	3.221449*	3.278445*	3.289444*	3.271445*
	24.549670*	3.050461*	2.866475*	3.096458*	3.031463*	2.902472*	2.609493*	3.341440*	2.801479*	3.279445*	3.302443*	3.349440*	3.322442*
	24.633170*	3.102458*	2.896472*	3.137455*	3.068460*	2.919471*	2.641491*	3.381437*	2.843476*	3.313442*	3.331441*	3.378438*	3.356439*
	24.716680*	3.163453*	2.957468*	3.221449*	3.086459*	2.935470*	2.681488*	3.433434*	2.893473*	3.362439*	3.396436*	3.409435*	3.411435*
	24.800180*	3.188451*	2.986466*	3.286444*	3.097458*	2.985466*	2.730484*	3.488430*	2.929470*	3.411435*	3.454432*	3.447433*	3.461432*
	24.883680*	3.221449*	3.025463*	3.313442*	3.135455*	3.019464*	2.762482*	3.541426*	2.962468*	3.458432*	3.475430*	3.487430*	3.513428*
	24.9672	0.0825	0.0805	0.0505	0.0945	0.0985	0.0505	0.0615	0.1125	0.0505	0.0965	0.0935	0.0615
	25.050710*	0.071500*	0.08549999*	0.075500*	0.08449999*	0.089500*	0.077500*	0.081500*	0.101500*	0.056500*	0.091500*	0.059500*	0.072500*
	25.134210*	0.071500*	0.07949998*	0.058500*	0.08449999*	0.086500*	0.089500*	0.086500*	0.090500*	0.063500*	0.073500*	0.084500*	0.073500*
	25.217720*	0.075500*	0.07949998*	0.067500*	0.07349997*	0.085500*	0.110500*	0.079500*	0.088500*	0.069500*	0.069500*	0.084500*	0.055500*
	25.301220*	0.068500*	0.07649998*	0.079500*	0.07249997*	0.079500*	0.2325003*	0.086500*	0.096500*	0.064500*	0.080500*	0.088500*	0.066500*
	25.384720*	0.061500*	0.07549997*	0.075500*	0.07449997*	0.081500*	0.2325003*	0.079500*	0.100500*	0.070500*	0.086500*	0.075500*	0.072500*
	25.468220*	0.073500*	0.07249997*	0.081500*	0.087500*	0.078500*	0.2205003*	0.075500*	0.098500*	0.059500*	0.082500*	0.075500*	0.080500*
	25.551720*	0.082500*	0.07449997*	0.081500*	0.08349999*	0.069500*	0.2305003*	0.074500*	0.092500*	0.063500*	0.082500*	0.054500*	0.074500*
	25.635230*	0.091500*	0.07349997*	0.069500*	0.07649998*	0.087500*	0.2395003*	0.073500*	0.083500*	0.078500*	0.069500*	0.072500*	0.066500*
	25.718730*	0.072500*	0.07049996*	0.073500*	0.06949996*	0.085500*	0.2315003*	0.081500*	0.081500*	0.081500*	0.072500*	0.076500*	0.067500*
	25.802230*	0.063500*	0.06849996*	0.079500*	0.06349995*	0.071500*	0.2245003*	0.068500*	0.083500*	0.062500*	0.080500*	0.061500*	0.070500*
	25.885730*	0.053500*	0.05049997*	0.054500*	0.05149997*	0.060500*	0.1895002*	0.052500*	0.058500*	0.059500*	0.054500*	0.071500*	0.051500*
	25.969240*	0.053500*	0.05249996*	0.057500*	0.05349997*	0.056500*	0.1885002*	0.052500*	0.057500*	0.063500*	0.055500*	0.074500*	0.053500*
	26.052740*	0.052500*	0.05249996*	0.056500*	0.05449996*	0.054500*	0.1995002*	0.053500*	0.055500*	0.067500*	0.055500*	0.061500*	0.052500*
	26.136240*	0.051500*	0.05249996*	0.055500*	0.05449996*	0.054500*	0.2125002*	0.052500*	0.053500*	0.068500*	0.055500*	0.085500*	0.054500*
	26.219740*	0.052500*	0.05049997*	0.054500*	0.05849995*	0.052500*	0.2175003*	0.052500*	0.053500*	0.065500*	0.054500*	0.055500*	0.058500*
	26.303250*	0.058500*	0.05149997*	0.052500*	0.06249995*	0.050500*	0.2195003*	0.050500*	0.052500*	0.063500*	0.053500*	0.057500*	0.061500*
	26.386750*	0.065500*	0.05049997*	0.054500*	0.06549995*	0.053500*	0.2215003*	0.051500*	0.051500*	0.064500*	0.051500*	0.065500*	0.061500*
	26.470250*	0.068500*	0.05149997*	0.056500*	0.06549995*	0.056500*	0.2215003*	0.051500*	0.050500*	0.066500*	0.053500*	0.070500*	0.065500*
	26.553750*	0.068500*	0.05349997*	0.061500*	0.06649996*	0.061500*	0.2215003*	0.053500*	0.051500*	0.066500*	0.055500*	0.074500*	0.068500*
	26.637260*	0.071500*	0.05449996*	0.067500*	0.06749996*	0.063500*	0.2255003*	0.054500*	0.053500*	0.067500*	0.057500*	0.074500*	0.072500*
	26.720760*	0.072500*	0.05449996*	0.072500*	0.06749996*	0.060500*	0.2255003*	0.058500*	0.055500*	0.068500*	0.060500*	0.079500*	0.075500*
	26.804260*	0.074500*	0.05549996*	0.079500*	0.06649996*	0.058500*	0.2285003*	0.060500*	0.057500*	0.069500*	0.058500*	0.086500*	0.076500*
	26.887760*	0.095500*	0.05849995*	0.085500*	0.06949996*	0.056500*	0.2335003*	0.059500*	0.055500*	0.071500*	0.059500*	0.084500*	0.079500*
	26.971260*	0.075500*	0.06049995*	0.085500*	0.07749998*	0.058500*	0.2405003*	0.063500*	0.054500*	0.073500*	0.059500*	0.079500*	0.084500*
	27.054770*	0.079500*	0.06349995*	0.088500*	0.08249999*	0.063500*	0.2475003*	0.064500*	0.054500*	0.074500*	0.059500*	0.074500*	0.087500*
	27.138270*	0.081500*	0.06549995*	0.091500*	0.08549999*	0.067500*	0.2545003*	0.066500*	0.055500*	0.078500*	0.061500*	0.074500*	0.092500*
	27.221770*	0.087500*	0.06749996*	0.093500*	0.087500*	0.070500*	0.2575002*	0.067500*	0.057500*	0.080500*	0.064500*	0.065500*	0.097500*
	27.305270*	0.092500*	0.06949996*	0.093500*	0.088500*	0.071500*	0.2605002*	0.067500*	0.057500*	0.085500*	0.068500*	0.066500*	0.101500*
	27.388780*	0.096500*	0.07249997*	0.093500*	0.088500*	0.074500*	0.2575002*	0.070500*	0.060500*	0.091500*	0.070500*	0.066500*	0.104500*
	27.4723	0.1005	0.0735	0.1025	0.0875	0.0765	0.2535	0.0795	0.0625	0.0975	0.0735	0.0755	0.1095
	27.555780*	0.101500*	0.07549997*	0.107500*	0.089500*	0.074500*	0.2515003*	0.087500*	0.063500*	0.100500*	0.075500*	0.083500*	0.1135001*
	27.639280*	0.106500*	0.07749998*	0.1135001*	0.09450001*	0.076500*	0.2535003*	0.095500*	0.077500*	0.103500*	0.087500*	0.091500*	0.1185001*
	27.722790*	0.109500*	0.08049998*	0.1175001*	0.102500*	0.081500*	0.2575002*	0.103500*	0.072500*	0.102500*	0.083500*	0.104500*	0.1265001*
	27.806290*	0.1145001*	0.08349999*	0.1235001*	0.107500*	0.085500*	0.2575002*	0.111500*	0.077500*	0.105500*	0.087500*	0.109500*	0.1335001*
	27.889790*	0.1205001*	0.087500*	0.1295001*	0.111500*	0.088500*	0.2605002*	0.1185001*	0.081500*	0.111500*	0.093500*	0.107500*	0.1405001*
	27.973290*	0.1285001*	0.09350001*	0.1385001*	0.1135001*	0.090500*	0.2645001*	0.1265001*	0.084500*	0.1165001*	0.098500*	0.096500*	0.1495001*
	28.056790*	0.1365001*	0.09850002*	0.1465001*	0.1175001*	0.093500*	0.2645001*	0.1355001*	0.089500*	0.1245001*	0.105500*	0.093500*	0.1595002*
	28.140300*	0.1445001*	0.105500*	0.1555001*	0.1235001*	0.099500*	0.2665001*	0.1455001*	0.096500*	0.1305001*	0.1145001*	0.099500*	0.1705002*
	28.223800*	0.1545001*	0.110500*	0.1655002*	0.1295001*	0.104500*	0.273500*	0.1565001*	0.104500*	0.1355001*	0.107500*	0.103500*	0.1795002*
	28.307300*	0.1585001*	0.1175001*	0.1735002*	0.1375001*	0.107500*	0.278500*	0.1685002*	0.1145001*	0.1455001*	0.1295001*	0.112500*	0.1895002*
	28.390800*	0.1735002*	0.1255001*	0.1845002*	0.1455001*	0.111500*	0.2854999*	0.1805002*	0.108500*	0.1555001*	0.1395001*	0.1195001*	0.2015002*
	28.474310*	0.2165003*	0.1355001*	0.1965002*	0.1555001*	0.1185001*	0.2934998*	0.1955002*	0.1375001*	0.1645001*	0.1515001*	0.1335001*	0.2255003*
	28.557810*	0.1935002*	0.1455001*	0.2095003*	0.1665002*	0.1255001*	0.2944998*	0.2095003*	0.1485001*	0.1715002*	0.1625001*	0.1465001*	0.2305003*
	28.641310*	0.2085002*	0.1565001*	0.2225003*	0.1755002*	0.1325001*	0.3024997*	0.2265003*	0.1595002*	0.1845002*	0.1745002*	0.1615002*	0.2445003*
	28.724810*	0.2225003*	0.1685002*	0.2365003*	0.1855002*	0.1425001*	0.3104995*	0.2455003*	0.1715002*	0.1965002*	0.1865002*	0.1735002*	0.2605002*
	28.808320*	0.2395003*	0.1805002*	0.2555003*	0.1995002*	0.1505001*	0.3194994*	0.2635002*	0.1835002*	0.2075002*	0.2015002*	0.1865002*	0.2794999*
	28.891820*	0.2575002*	0.1945002*	0.276500*	0.2145002*	0.1585001*	0.3184994*	0.2814999*	0.1955002*	0.2155003*	0.2215003*	0.1985002*	0.3024997*
	28.975320*	0.275500*	0.2115003*	0.2934998*	0.2285003*	0.1665002*	0.3444991*	0.2984997*	0.2075002*	0.2265003*	0.2415003*	0.2095003*	0.3224994*
	29.058820*	0.2964997*	0.2265003*	0.3164995*	0.2425003*	0.1755002*	0.356499*	0.3194994*	0.2195003*	0.2415003*	0.2615002*	0.2215003*	0.3414991*
	29.142320*	0.3164995*	0.2435003*	0.3344992*	0.2565002*	0.1875002*	0.3704988*	0.3404992*	0.2345003*	0.2585002*	0.2804999*	0.2395003*	0.3204994*
	29.225830*	0.3324993*	0.2605002*	0.354499*	0.2715001*	0.2005002*	0.3854986*	0.3634989*	0.2525003*	0.275500*	0.2994997*	0.2595002*	0.3804986*
	29.309330*	0.3484991*	0.278500*	0.3744987*	0.2884998*	0.2135003*	0.4014984*	0.3874986*	0.273500*	0.2934998*	0.3174995*	0.274500*	0.4034984*
	29.392830*	0.3684988*	0.2964997*	0.3934985*	0.3044996*	0.2275003*	0.4214981*	0.4144982*	0.2944998*	0.3154995*	0.3364992*	0.2954997*	0.4244981*
	29.476330*	0.3894985*	0.3144995*	0.4124982*	0.3214994*	0.2445003*	0.4454978*	0.4444978*	0.3144995*	0.3364992*	0.3574989*	0.3124995*	0.4494978*
	29.559840*	0.4124982*	0.3344992*	0.434498*	0.3434991*	0.2595002*	0.4704975*	0.4764974*	0.3354992*	0.355499*	0.3794987*	0.3254994*	0.4764974*
	29.643340*	0.4354979*	0.355499*	0.4594976*	0.3664988*	0.274500*	0.4964972*	0.511497*	0.3584989*	0.3774987*	0.4034984*	0.349499*	0.506497*
	29.726840*	0.4604976*	0.3744987*	0.4864973*	0.3894985*	0.2884998*	0.5224968*	0.5494965*	0.3854986*	0.4024984*	0.430498*	0.3724988*	0.5354967*
	29.810340*	0.4904972*	0.3954985*	0.5164969*	0.4144982*	0.3034996*	0.5544964*	0.589496*	0.4154982*	0.430498*	0.4584976*	0.4014984*	0.5654963*
	29.893850*	0.5224968*	0.4204981*	0.5464965*	0.4414979*	0.3194994*	0.591496*	0.6294955*	0.4484978*	0.4614976*	0.4884973*	0.428498*	0.5964959*
	29.9774	0.555496	0.446498	0.581496	0.476497	0.337499	0.631495	0.672495	0.480497	0.500497	0.519497	0.452498	0.629495
	30.060850*	0.5904959*	0.4744974*	0.6174957*	0.5024971*	0.354499*	0.669495*	0.7114944*	0.513497*	0.5304967*	0.5534965*	0.4854973*	0.6634951*
	30.144350*	0.5544964*	0.5054971*	0.6574951*	0.5364966*	0.3714988*	0.7134944*	0.7504939*	0.5464965*	0.5704962*	0.5904959*	0.5214969*	0.7004945*
	30.227850*	0.666495*	0.5354967*	0.6984946*	0.5714962*	0.3914985*	0.7634938*	0.7894934*	0.5774962*	0.6134957*	0.6274955*	0.5494965*	0.7394941*
	30.311360*	0.7074945*	0.5724962*	0.743494*	0.6094958*	0.4134982*	0.8174931*	0.8244929*	0.6074958*	0.6584951*	0.666495*	0.5754962*	0.7844934*
	30.394860*	0.7514939*	0.6104957*	0.7924933*	0.6514952*	0.4364979*	0.8754923*	0.8574926*	0.6384953*	0.7004945*	0.7094945*	0.6164956*	0.8344928*
	30.478360*	0.7974933*	0.6534952*	0.8424927*	0.6944946*	0.4594976*	0.9344915*	0.8914921*	0.6704949*	0.7364941*	0.7564938*	0.6704949*	0.8894922*
	30.561860*	0.8504926*	0.6994946*	0.8904921*	0.7394941*	0.4864973*	0.9924908*	0.9224917*	0.7024945*	0.7694937*	0.8084931*	0.7164943*	0.9434915*
	30.645370*	0.9154918*	0.747494*	0.9344915*	0.7874935*	0.515497*	1.048493*	0.9494914*	0.7324941*	0.8034933*	0.8604925*	0.7604938*	0.9964907*
	30.728870*	0.979491*	0.7964933*	0.9854909*	0.8384928*	0.5474966*	1.103496*	0.9674911*	0.7584938*	0.8414928*	0.9164917*	0.8174931*	1.049493*
	30.812370*	1.035492*	0.8464926*	1.035492*	0.8904921*	0.5794961*	1.153498*	0.9394915*	0.7784935*	0.8834922*	0.9714911*	0.8554926*	1.101496*
	30.895870*	1.086495*	0.896492*	1.082494*	0.8734924*	0.6114957*	1.204500*	0.7964933*	0.7604938*	0.9274917*	1.025492*	0.9204917*	1.150498*
	30.979380*	1.127497*	0.9444914*	1.125497*	0.9904908*	0.6504952*	1.253503*	0.6414953*	0.6124957*	0.975491*	1.076494*	0.9924908*	1.195500*
	31.062880*	1.168499*	0.9894909*	1.165498*	1.039493*	0.6904947*	1.300505*	0.5394967*	0.4444978*	1.024492*	1.125497*	1.048493*	1.238502*
	31.146380*	1.208500*	1.033492*	1.204500*	1.087495*	0.7324941*	1.346507*	0.5184969*	0.3364992*	1.070494*	1.172499*	1.082494*	1.281504*
	31.229880*	1.249502*	1.075494*	1.242502*	1.130497*	0.7794936*	1.391509*	0.5674963*	0.3044996*	1.108496*	1.219501*	1.118496*	1.327506*
	31.313380*	1.291504*	1.119496*	1.279504*	1.172499*	0.8294929*	1.435511*	0.6504952*	0.3394992*	1.127497*	1.265503*	1.159498*	1.374508*
	31.396890*	1.335506*	1.162498*	1.315506*	1.215501*	0.8814923*	1.480513*	0.7254943*	0.4204981*	1.179499*	1.311505*	1.203500*	1.418510*
	31.480390*	1.377508*	1.206500*	1.352507*	1.261503*	0.9304916*	1.527515*	0.7754936*	0.4984971*	1.219501*	1.356507*	1.237502*	1.463512*
	31.563890*	1.417510*	1.251503*	1.390509*	1.309505*	0.977491*	1.571517*	0.7874935*	0.5544964*	1.259503*	1.400509*	1.289504*	1.512515*
	31.647390*	1.457512*	1.295505*	1.425511*	1.356507*	1.023492*	1.612519*	0.7744936*	0.5664963*	1.296504*	1.444511*	1.353507*	1.562517*
	31.730900*	1.497514*	1.337507*	1.461512*	1.400509*	1.069494*	1.650521*	0.7724936*	0.5484965*	1.325506*	1.488513*	1.415510*	1.611519*
	31.814400*	1.537516*	1.378508*	1.496514*	1.441511*	1.113496*	1.688523*	0.7854935*	0.5514965*	1.347507*	1.531516*	1.466512*	1.658521*
	31.897900*	1.570517*	1.419510*	1.533516*	1.475513*	1.158498*	1.727525*	0.8054932*	0.5714962*	1.364508*	1.575518*	1.536516*	1.696523*
	31.981400*	1.597519*	1.459512*	1.566517*	1.506514*	1.203500*	1.765527*	0.8194931*	0.5904959*	1.377508*	1.617520*	1.590518*	1.727525*
	32.064910*	1.621520*	1.499514*	1.594518*	1.537516*	1.248502*	1.805528*	0.8334929*	0.6004958*	1.395509*	1.655521*	1.625520*	1.751526*
	32.148410*	1.644521*	1.533516*	1.618520*	1.570517*	1.294504*	1.846530*	0.8464926*	0.6114957*	1.414510*	1.686523*	1.643521*	1.772527*
	32.231910*	1.668522*	1.564517*	1.640521*	1.604519*	1.339507*	1.888532*	0.8604925*	0.6244955*	1.433511*	1.712524*	1.667522*	1.796528*
	32.315410*	1.693523*	1.590518*	1.662522*	1.637521*	1.386509*	1.923534*	0.901492*	0.6324954*	1.447512*	1.737525*	1.682523*	1.822529*
	32.398910*	1.717524*	1.616519*	1.682523*	1.667522*	1.431511*	1.953535*	0.9524913*	0.6404953*	1.456512*	1.759526*	1.706524*	1.848530*
	32.4824	1.74152	1.64252	1.70252	1.69552	1.47551	1.97854	0.998491	0.647495	1.43151	1.78253	1.72352	1.87453
	32.565920*	1.765527*	1.669522*	1.722524*	1.720524*	1.517515*	2.000537*	1.071494*	0.6574951*	1.194500*	1.805528*	1.751526*	1.899533*
	32.649420*	1.787528*	1.695523*	1.743526*	1.742525*	1.558517*	2.021536*	1.083495*	0.6774949*	0.8474927*	1.829530*	1.769527*	1.924534*
	32.732920*	1.808528*	1.718524*	1.762526*	1.764526*	1.595519*	2.039535*	1.113496*	0.6934947*	0.5744962*	1.853531*	1.795528*	1.950535*
	32.816430*	1.828529*	1.743526*	1.779527*	1.787528*	1.625520*	2.059533*	1.081495*	0.7054945*	0.4484978*	1.876532*	1.808528*	1.974536*
	32.899930*	1.850530*	1.765527*	1.795528*	1.810529*	1.652521*	2.081532*	1.044493*	0.7134944*	0.4914972*	1.898533*	1.829530*	1.998537*
	32.983430*	1.871531*	1.789528*	1.812529*	1.834530*	1.677522*	2.102530*	1.038492*	0.7294942*	0.6314955*	1.920534*	1.858531*	2.020536*
	33.066930*	1.892532*	1.813529*	1.830529*	1.855531*	1.703524*	2.121529*	1.018492*	0.740494*	0.7854935*	1.943535*	1.893533*	2.043534*
	33.150440*	1.984537*	1.837530*	1.849530*	1.875532*	1.730525*	2.138527*	1.017492*	0.7554939*	0.8904921*	1.966536*	1.914533*	2.064533*
	33.233940*	1.927534*	1.861531*	1.865531*	1.892532*	1.755526*	2.157526*	1.050493*	0.7664937*	0.9264916*	1.987537*	1.938534*	2.084531*
	33.317440*	1.941535*	1.883532*	1.882532*	1.909533*	1.780527*	2.174525*	1.073494*	0.7694937*	0.8864921*	2.005537*	1.971536*	2.101530*
	33.400940*	1.952535*	1.904533*	1.898533*	1.924534*	1.806528*	2.190524*	1.100495*	0.7834935*	0.8554926*	2.021536*	2.002537*	2.115529*
	33.484440*	1.961536*	1.923534*	1.915534*	1.939535*	1.831530*	2.207522*	1.145498*	0.7904934*	0.8804922*	2.037535*	2.021536*	2.129528*
	33.567950*	1.967536*	1.945535*	1.929534*	1.953535*	1.855531*	2.220521*	1.167499*	0.7984933*	0.898492*	2.053534*	2.030535*	2.140527*
	33.651450*	1.972536*	1.965536*	1.944535*	1.966536*	1.878532*	2.233521*	1.112496*	0.7944933*	0.9144918*	2.065533*	2.039535*	2.152526*
	33.734950*	1.976536*	1.983537*	1.959536*	1.978536*	1.901533*	2.243520*	0.9684911*	0.7934934*	0.9094919*	2.076532*	2.040534*	2.166525*
	33.818450*	1.981537*	1.997537*	1.973536*	1.989537*	1.919534*	2.255519*	0.8084931*	0.8034933*	0.9484913*	2.087531*	2.054533*	2.180524*
	33.901960*	1.987537*	2.008537*	1.986537*	2.001537*	1.935534*	2.269518*	0.7274942*	0.8104931*	0.9494914*	2.099530*	2.068532*	2.191524*
	33.985460*	1.996537*	2.016536*	2.001537*	2.013536*	1.951535*	2.287517*	0.7534939*	0.8374928*	0.9864908*	2.109529*	2.082531*	2.203523*
	34.068960*	2.007537*	2.023536*	2.016536*	2.025536*	1.966536*	2.303515*	0.7674937*	0.8644924*	1.077494*	2.120529*	2.097530*	2.215522*
	34.152460*	2.018536*	2.032535*	2.030535*	2.036535*	1.980536*	2.317514*	0.8124931*	0.9134918*	1.108496*	2.132528*	2.117529*	2.229521*
	34.235970*	2.032535*	2.042534*	2.041534*	2.050534*	1.991537*	2.330513*	0.8664924*	0.9064919*	1.093495*	2.146527*	2.139527*	2.243520*
	34.319470*	2.045534*	2.055533*	2.054533*	2.064533*	2.002537*	2.339513*	0.8904921*	0.9184917*	1.091495*	2.160526*	2.163526*	2.258519*
	34.402970*	2.057533*	2.067533*	2.064533*	2.080532*	2.013536*	2.346512*	1.042493*	0.9374915*	1.088495*	2.174525*	2.183524*	2.274518*
	34.486470*	2.069532*	2.080532*	2.072532*	2.095531*	2.025536*	2.355512*	1.105496*	0.977491*	1.031492*	2.187524*	2.190524*	2.287517*
	34.569980*	2.079532*	2.092531*	2.080532*	2.109529*	2.037535*	2.366511*	1.111496*	0.974491*	1.067494*	2.199523*	2.197523*	2.300516*
	34.653480*	2.089531*	2.105530*	2.088531*	2.122529*	2.051534*	2.376510*	1.166498*	0.9344915*	1.115496*	2.210522*	2.215522*	2.312515*
	34.736980*	2.099530*	2.117529*	2.098530*	2.134528*	2.065533*	2.386509*	1.123497*	0.9314916*	1.170499*	2.221521*	2.223521*	2.325514*
	34.820480*	2.109529*	2.128528*	2.108530*	2.146527*	2.078532*	2.395509*	0.9964907*	0.9354916*	1.219501*	2.233521*	2.233521*	2.337513*
	34.903980*	2.030535*	2.140527*	2.120529*	2.157526*	2.091531*	2.406508*	0.9364915*	0.9224917*	1.181499*	2.246520*	2.249519*	2.349512*
	34.9875	2.13153	2.15353	2.13053	2.17152	2.10553	2.41551	0.888492	0.822493	1.1925	2.25752	2.26752	2.36251
	35.070990*	2.143527*	2.165525*	2.142527*	2.185524*	2.118529*	2.421507*	0.8794923*	0.7654938*	1.138497*	2.267518*	2.282517*	2.375510*
	35.154490*	2.154526*	2.177525*	2.150527*	2.200523*	2.130528*	2.429506*	0.8974921*	0.6684949*	1.213501*	2.275517*	2.290516*	2.387509*
	35.237990*	2.165525*	2.188524*	2.157526*	2.214522*	2.142527*	2.439506*	0.9204917*	0.7014946*	1.312505*	2.283517*	2.297516*	2.397509*
	35.321500*	2.175525*	2.199523*	2.162526*	2.228521*	2.156526*	2.448505*	1.051493*	0.7124944*	1.330506*	2.293516*	2.301516*	2.408508*
	35.405000*	2.185524*	2.210522*	2.168525*	2.240520*	2.171525*	2.457504*	1.084495*	0.7574939*	1.349507*	2.303515*	2.306515*	2.418507*
	35.488500*	2.193523*	2.223521*	2.174525*	2.251519*	2.185524*	2.464504*	1.078494*	0.8014933*	1.350507*	2.313515*	2.312515*	2.428506*
	35.572000*	2.203523*	2.235520*	2.181524*	2.260519*	2.199523*	2.472503*	1.064494*	0.8384928*	1.315506*	2.324514*	2.327514*	2.439506*
	35.655510*	2.213522*	2.247519*	2.187524*	2.271518*	2.213522*	2.483502*	1.133497*	0.8314929*	1.176499*	2.335513*	2.341513*	2.448505*
	35.739010*	2.222521*	2.259519*	2.194523*	2.281517*	2.225521*	2.493502*	1.089495*	0.8514926*	1.182499*	2.344512*	2.353512*	2.458504*
	35.822510*	2.231521*	2.271518*	2.201523*	2.292516*	2.237520*	2.498501*	1.049493*	0.8294929*	1.103496*	2.353512*	2.369511*	2.467504*
	35.906010*	2.239520*	2.283517*	2.208522*	2.303515*	2.249519*	2.504501*	1.023492*	0.8784922*	1.098495*	2.363511*	2.381510*	2.475503*
	35.989510*	2.247519*	2.294516*	2.217522*	2.314515*	2.261518*	2.509501*	0.9994907*	0.8634925*	1.201500*	2.371511*	2.390509*	2.483502*
	36.073020*	2.255519*	2.304515*	2.227521*	2.323514*	2.275517*	2.513500*	1.112496*	0.8484926*	1.126497*	2.380510*	2.399508*	2.491502*
	36.156520*	2.262518*	2.314515*	2.235520*	2.333513*	2.287517*	2.517500*	1.190500*	0.9054919*	1.115496*	2.388509*	2.405508*	2.500501*
	36.240020*	2.269518*	2.322514*	2.241520*	2.342513*	2.300516*	2.522500*	1.181499*	0.8524926*	1.132497*	2.396509*	2.410508*	2.509501*
	36.323520*	2.275517*	2.333513*	2.248519*	2.350512*	2.312515*	2.531499*	1.157498*	0.8804922*	1.499514*	2.404508*	2.416507*	2.517500*
	36.407030*	2.281517*	2.341513*	2.254519*	2.357512*	2.323514*	2.540498*	1.120496*	0.8864921*	1.550516*	2.412508*	2.423507*	2.526499*
	36.490530*	2.286517*	2.348512*	2.260519*	2.364511*	2.333513*	2.545498*	1.038492*	0.9324915*	1.595519*	2.419507*	2.436506*	2.532499*
	36.574030*	2.289516*	2.358511*	2.267518*	2.371511*	2.344512*	2.550498*	1.091495*	0.9434915*	1.538516*	2.426507*	2.446505*	2.537498*
	36.657530*	2.293516*	2.367511*	2.275517*	2.378510*	2.354512*	2.553497*	1.066494*	0.8954921*	1.566517*	2.432506*	2.455504*	2.542498*
	36.741040*	2.297516*	2.374510*	2.283517*	2.384510*	2.364511*	2.558497*	1.073494*	0.818493*	1.477513*	2.439506*	2.460504*	2.547498*
	36.824540*	2.302516*	2.380510*	2.289516*	2.389509*	2.374510*	2.562497*	1.050493*	0.7754936*	1.351507*	2.445505*	2.463504*	2.553497*
	36.908040*	2.310515*	2.383510*	2.294516*	2.395509*	2.383510*	2.567496*	0.9914908*	0.7704936*	1.388509*	2.450505*	2.468503*	2.558497*
	36.991540*	2.321514*	2.394509*	2.299516*	2.400508*	2.392509*	2.574496*	1.010491*	0.8424927*	1.325506*	2.457504*	2.479503*	2.562497*
	37.075040*	2.334513*	2.398509*	2.307515*	2.407508*	2.399508*	2.577496*	1.099495*	0.9194918*	1.380508*	2.462504*	2.488502*	2.568496*
	37.158550*	2.347512*	2.401508*	2.311515*	2.419507*	2.407508*	2.580495*	1.068494*	0.9614912*	1.305505*	2.469503*	2.505501*	2.574496*
	37.242050*	2.360511*	2.405508*	2.315515*	2.436506*	2.416507*	2.585495*	1.025492*	0.9884908*	1.386509*	2.480503*	2.515500*	2.581495*
	37.325550*	2.371511*	2.410508*	2.321514*	2.453505*	2.424507*	2.592494*	1.014491*	0.972491*	1.345507*	2.494502*	2.534499*	2.592494*
	37.409050*	2.378510*	2.419507*	2.327514*	2.470503*	2.428506*	2.599494*	0.9884908*	0.9124918*	1.474513*	2.509501*	2.549498*	2.606493*
	37.4926	2.38451	2.42851	2.33251	2.4855	2.43451	2.60349	1.02649	0.870492	1.36151	2.5255	2.5705	2.61949
	37.576060*	2.392509*	2.441505*	2.337513*	2.498501*	2.443505*	2.607493*	1.028492*	0.8484926*	1.412510*	2.540498*	2.586495*	2.629492*
	37.659560*	2.401508*	2.453505*	2.343513*	2.510500*	2.457504*	2.610493*	1.023492*	0.8814923*	1.408510*	2.554497*	2.594494*	2.642491*
	37.743060*	2.411508*	2.466504*	2.347512*	2.521500*	2.474503*	2.611493*	1.021492*	0.9094919*	1.263503*	2.569496*	2.600494*	2.655490*
	37.826570*	2.421507*	2.474503*	2.352512*	2.533499*	2.491502*	2.613493*	1.077494*	0.8704923*	1.267503*	2.583495*	2.609493*	2.670489*
	37.910070*	2.429506*	2.481503*	2.355512*	2.545498*	2.507501*	2.620492*	1.023492*	0.8594925*	1.285504*	2.598494*	2.620492*	2.687488*
	37.993570*	2.435506*	2.487502*	2.361511*	2.555497*	2.519500*	2.623492*	0.9734911*	0.8524926*	1.289504*	2.612493*	2.631492*	2.702487*
	38.077070*	2.440506*	2.494502*	2.367511*	2.563497*	2.528499*	2.627492*	0.9874909*	0.8894922*	1.242502*	2.623492*	2.640491*	2.715486*
	38.160570*	2.443505*	2.504501*	2.368511*	2.569496*	2.537498*	2.632492*	0.977491*	0.9564912*	1.269503*	2.632492*	2.647491*	2.724485*
	38.244080*	2.447505*	2.514500*	2.372510*	2.575496*	2.547498*	2.636491*	1.125497*	0.975491*	1.409510*	2.636491*	2.657490*	2.729485*
	38.327580*	2.450505*	2.524499*	2.375510*	2.579495*	2.557497*	2.640491*	1.114496*	1.049493*	1.373508*	2.638491*	2.662489*	2.734484*
	38.411080*	2.453505*	2.533499*	2.378510*	2.585495*	2.569496*	2.642491*	1.139497*	1.062494*	1.363508*	2.640491*	2.661489*	2.738484*
	38.494580*	2.454504*	2.541498*	2.380510*	2.589495*	2.579495*	2.646491*	1.150498*	1.129497*	1.357507*	2.642491*	2.661489*	2.739484*
	38.578090*	2.454504*	2.548498*	2.384510*	2.593494*	2.586495*	2.649490*	1.147498*	1.017492*	1.309505*	2.645491*	2.662489*	2.741484*
	38.661590*	2.454504*	2.553497*	2.388509*	2.595494*	2.591495*	2.652490*	1.049493*	0.9864908*	1.295505*	2.645491*	2.660490*	2.743484*
	38.745090*	2.455504*	2.558497*	2.390509*	2.596494*	2.596494*	2.657490*	0.9644911*	1.061494*	1.253503*	2.646491*	2.660490*	2.744483*
	38.828590*	2.454504*	2.561497*	2.393509*	2.597494*	2.600494*	2.662489*	0.900492*	1.115496*	1.220501*	2.645491*	2.663489*	2.745483*
	38.912100*	2.454504*	2.566496*	2.398509*	2.597494*	2.603494*	2.665489*	0.9254917*	1.193500*	1.372508*	2.642491*	2.666489*	2.746483*
	38.995600*	2.453505*	2.568496*	2.400508*	2.597494*	2.606493*	2.664489*	0.9584912*	1.178499*	1.347507*	2.641491*	2.668489*	2.744483*
	39.079100*	2.452505*	2.568496*	2.402508*	2.598494*	2.610493*	2.668489*	0.9304916*	1.094495*	1.322506*	2.639491*	2.673489*	2.742484*
	39.162600*	2.451505*	2.570496*	2.407508*	2.599494*	2.614493*	2.673489*	0.9024919*	0.8644924*	1.263503*	2.637491*	2.672489*	2.739484*
	39.246100*	2.448505*	2.572496*	2.410508*	2.599494*	2.615493*	2.674489*	0.8894922*	0.6704949*	1.178499*	2.634491*	2.668489*	2.736484*
	39.329610*	2.445505*	2.573496*	2.411508*	2.598494*	2.617493*	2.674489*	0.9484913*	0.4874973*	1.104496*	2.631492*	2.669489*	2.733484*
	39.413110*	2.441505*	2.572496*	2.410508*	2.598494*	2.618493*	2.676488*	0.9734911*	0.4654976*	1.192500*	2.629492*	2.672489*	2.728485*
	39.496610*	2.438506*	2.571496*	2.411508*	2.597494*	2.620492*	2.681488*	0.9954908*	0.5264968*	1.202500*	2.627492*	2.666489*	2.725485*
	39.580110*	2.434506*	2.571496*	2.411508*	2.597494*	2.621492*	2.683488*	1.012491*	0.6094958*	1.270503*	2.625492*	2.665489*	2.724485*
	39.663620*	2.430506*	2.570496*	2.410508*	2.596494*	2.620492*	2.686488*	0.9684911*	0.667495*	1.286504*	2.621492*	2.661489*	2.722485*
	39.747120*	2.426507*	2.568496*	2.410508*	2.595494*	2.619493*	2.691487*	0.9274917*	0.6864947*	1.261503*	2.619493*	2.651490*	2.719485*
	39.830620*	2.424507*	2.568496*	2.411508*	2.593494*	2.619493*	2.693487*	0.8804922*	0.6824948*	1.210500*	2.615493*	2.644491*	2.716486*
	39.914120*	2.421507*	2.565496*	2.410508*	2.590495*	2.619493*	2.694487*	0.8514926*	0.6484952*	1.169499*	2.611493*	2.638491*	2.713486*
	39.9976	2.41651	2.5635	2.40851	2.58849	2.61949	2.69449	0.845493	0.647495	1.1425	2.60749	2.63149	2.70949
	40.081130*	2.412508*	2.559497*	2.408508*	2.587495*	2.618493*	2.698487*	0.8564925*	0.6394954*	1.172499*	2.604494*	2.628492*	2.705486*
	40.164630*	2.408508*	2.555497*	2.410508*	2.587495*	2.619493*	2.699487*	0.8454927*	0.6334955*	1.202500*	2.601494*	2.626492*	2.704486*
	40.248130*	2.403508*	2.552497*	2.409508*	2.588495*	2.618493*	2.701487*	0.8404927*	0.6344954*	1.166498*	2.598494*	2.625492*	2.702487*
	40.331630*	2.400508*	2.550498*	2.410508*	2.588495*	2.618493*	2.704486*	0.8404927*	0.6404953*	1.161498*	2.594494*	2.624492*	2.699487*
	40.415140*	2.397509*	2.548498*	2.412508*	2.588495*	2.617493*	2.708486*	0.8374928*	0.6414953*	1.127497*	2.590495*	2.637491*	2.698487*
	40.498640*	2.393509*	2.545498*	2.414507*	2.587495*	2.617493*	2.710486*	0.8504926*	0.6474953*	1.100495*	2.586495*	2.634491*	2.694487*
	40.582140*	2.390509*	2.542498*	2.415507*	2.585495*	2.617493*	2.711486*	0.8684924*	0.6514952*	1.090495*	2.582495*	2.627492*	2.690487*
	40.665640*	2.384510*	2.537498*	2.419507*	2.583495*	2.617493*	2.714486*	0.8824922*	0.6554952*	1.081495*	2.579495*	2.621492*	2.685488*
	40.749150*	2.383510*	2.535499*	2.424507*	2.583495*	2.616493*	2.715486*	0.8934921*	0.6564951*	1.099495*	2.576496*	2.612493*	2.682488*
	40.832650*	2.380510*	2.532499*	2.427506*	2.583495*	2.616493*	2.716486*	0.900492*	0.6584951*	1.103496*	2.572496*	2.605494*	2.675488*
	40.916150*	2.377510*	2.528499*	2.432506*	2.583495*	2.617493*	2.720485*	0.9024919*	0.664495*	1.123497*	2.569496*	2.603494*	2.670489*
	40.999650*	2.373510*	2.527499*	2.436506*	2.582495*	2.615493*	2.723485*	0.903492*	0.6704949*	1.316505*	2.565496*	2.601494*	2.669489*
	41.083160*	2.369511*	2.524499*	2.437506*	2.583495*	2.615493*	2.725485*	0.9064919*	0.671495*	1.287504*	2.561497*	2.601494*	2.667489*
	41.166660*	2.366511*	2.522500*	2.441505*	2.583495*	2.615493*	2.725485*	0.9084918*	0.6734949*	1.220501*	2.559497*	2.601494*	2.664489*
	41.250160*	2.363511*	2.519500*	2.445505*	2.583495*	2.616493*	2.726485*	0.9164917*	0.6754949*	1.150498*	2.557497*	2.602494*	2.661489*
	41.333660*	2.360511*	2.516500*	2.450505*	2.583495*	2.617493*	2.725485*	0.9264916*	0.6784948*	1.087495*	2.558497*	2.604494*	2.657490*
	41.417160*	2.357512*	2.512500*	2.453505*	2.583495*	2.618493*	2.725485*	0.9424914*	0.6814948*	1.052493*	2.553497*	2.597494*	2.653490*
	41.500670*	2.355512*	2.510500*	2.457504*	2.584495*	2.618493*	2.728485*	0.9554913*	0.6904947*	1.050493*	2.550498*	2.595494*	2.648490*
	41.584170*	2.352512*	2.508501*	2.462504*	2.583495*	2.619493*	2.729485*	0.9604912*	0.6994946*	1.074494*	2.549498*	2.593494*	2.645491*
	41.667670*	2.350512*	2.505501*	2.464504*	2.583495*	2.618493*	2.730484*	0.9644911*	0.7084944*	1.116496*	2.546498*	2.588495*	2.644491*
	41.751170*	2.348512*	2.502501*	2.467504*	2.584495*	2.618493*	2.734484*	0.977491*	0.7154944*	1.153498*	2.543498*	2.589495*	2.642491*
	41.834680*	2.346512*	2.501501*	2.471503*	2.586495*	2.621492*	2.736484*	0.9854909*	0.7204943*	1.117496*	2.541498*	2.591495*	2.641491*
	41.918180*	2.343513*	2.498501*	2.475503*	2.588495*	2.623492*	2.738484*	0.9984907*	0.7234943*	1.112496*	2.540498*	2.591495*	2.639491*
	42.001680*	2.340513*	2.497501*	2.478503*	2.589495*	2.625492*	2.743484*	1.007491*	0.7264942*	1.114496*	2.538498*	2.589495*	2.636491*
	42.085180*	2.340513*	2.495502*	2.483502*	2.590495*	2.626492*	2.744483*	1.015491*	0.7304941*	1.115496*	2.537498*	2.582495*	2.634491*
	42.168690*	2.338513*	2.495502*	2.486502*	2.590495*	2.627492*	2.743484*	1.016491*	0.7344941*	1.116496*	2.537498*	2.577496*	2.633492*
	42.252190*	2.336513*	2.495502*	2.489502*	2.591495*	2.629492*	2.747483*	1.020492*	0.738494*	1.116496*	2.536499*	2.574496*	2.631492*
	42.335690*	2.334513*	2.495502*	2.494502*	2.592494*	2.630492*	2.747483*	1.023492*	0.744494*	1.117496*	2.533499*	2.570496*	2.630492*
	42.419190*	2.333513*	2.494502*	2.497501*	2.593494*	2.630492*	2.747483*	1.028492*	0.749494*	1.134497*	2.532499*	2.570496*	2.628492*
	42.5027	2.33151	2.4925	2.4995	2.59549	2.63249	2.75048	1.03449	0.754494	1.35751	2.5325	2.5745	2.62749
	42.586200*	2.327514*	2.491502*	2.504501*	2.597494*	2.634491*	2.752483*	1.039493*	0.7604938*	1.712524*	2.531499*	2.574496*	2.624492*
	42.669700*	2.327514*	2.489502*	2.507501*	2.600494*	2.635491*	2.753483*	1.040493*	0.7624937*	2.093531*	2.532499*	2.580495*	2.622492*
	42.753200*	2.326514*	2.488502*	2.511500*	2.603494*	2.637491*	2.755483*	1.040493*	0.7634938*	2.366511*	2.531499*	2.584495*	2.622492*
	42.836700*	2.324514*	2.486502*	2.515500*	2.604494*	2.640491*	2.757483*	1.042493*	0.7704936*	2.452505*	2.530499*	2.583495*	2.620492*
	42.920210*	2.323514*	2.486502*	2.519500*	2.606493*	2.642491*	2.760482*	1.049493*	0.7734936*	2.387509*	2.529499*	2.580495*	2.621492*
	43.003710*	2.322514*	2.486502*	2.524499*	2.609493*	2.645491*	2.762482*	1.053493*	0.7754936*	2.264518*	2.528499*	2.576496*	2.620492*
	43.087210*	2.322514*	2.486502*	2.526499*	2.610493*	2.647491*	2.764482*	1.057493*	0.7784935*	2.150527*	2.528499*	2.578496*	2.618493*
	43.170710*	2.322514*	2.487502*	2.528499*	2.612493*	2.651490*	2.764482*	1.062494*	0.7814935*	2.097530*	2.529499*	2.580495*	2.618493*
	43.254220*	2.322514*	2.488502*	2.530499*	2.614493*	2.654490*	2.766482*	1.074494*	0.7854935*	2.142527*	2.529499*	2.577496*	2.620492*
	43.337720*	2.322514*	2.487502*	2.534499*	2.618493*	2.657490*	2.767482*	1.068494*	0.7904934*	2.204523*	2.529499*	2.574496*	2.620492*
	43.421220*	2.322514*	2.486502*	2.536499*	2.621492*	2.659490*	2.766482*	1.220501*	0.7924933*	2.228521*	2.529499*	2.572496*	2.621492*
	43.504720*	2.321514*	2.486502*	2.538498*	2.624492*	2.661489*	2.768482*	1.429511*	0.7964933*	2.234520*	2.531499*	2.571496*	2.620492*
	43.588230*	2.320514*	2.487502*	2.539498*	2.626492*	2.663489*	2.770482*	1.553517*	0.8044932*	2.235520*	2.530499*	2.569496*	2.618493*
	43.671730*	2.319514*	2.487502*	2.539498*	2.628492*	2.667489*	2.769482*	1.601519*	0.8064932*	2.221521*	2.532499*	2.568496*	2.619493*
	43.755230*	2.318514*	2.489502*	2.541498*	2.629492*	2.671489*	2.772481*	1.591518*	0.8104931*	2.201523*	2.533499*	2.569496*	2.618493*
	43.838730*	2.319514*	2.489502*	2.545498*	2.632492*	2.675488*	2.773481*	1.543516*	0.8114932*	2.147527*	2.535499*	2.568496*	2.618493*
	43.922230*	2.319514*	2.491502*	2.547498*	2.635491*	2.680488*	2.774481*	1.486513*	0.8104931*	1.949535*	2.535499*	2.572496*	2.619493*
	44.005740*	2.318514*	2.492502*	2.550498*	2.638491*	2.683488*	2.778481*	1.443511*	0.8134931*	1.783527*	2.536499*	2.586495*	2.619493*
	44.089240*	2.319514*	2.493502*	2.551497*	2.642491*	2.685488*	2.782481*	1.441511*	0.818493*	1.709524*	2.536499*	2.588495*	2.619493*
	44.172740*	2.322514*	2.494502*	2.551497*	2.645491*	2.688488*	2.785480*	1.476513*	0.821493*	1.683523*	2.537498*	2.588495*	2.620492*
	44.256240*	2.321514*	2.495502*	2.551497*	2.648490*	2.692487*	2.790480*	1.508514*	0.8284929*	1.701524*	2.537498*	2.588495*	2.621492*
	44.339750*	2.323514*	2.495502*	2.553497*	2.651490*	2.694487*	2.790480*	1.502514*	0.8334929*	1.727525*	2.539498*	2.596494*	2.624492*
	44.423250*	2.324514*	2.496501*	2.556497*	2.655490*	2.698487*	2.790480*	1.503514*	0.8334929*	1.759526*	2.542498*	2.588495*	2.627492*
	44.506750*	2.325514*	2.498501*	2.559497*	2.657490*	2.702487*	2.791480*	1.513515*	0.8354928*	1.797528*	2.544498*	2.584495*	2.628492*
	44.590250*	2.327514*	2.499501*	2.560497*	2.661489*	2.706486*	2.792480*	1.510514*	0.8384928*	1.820529*	2.546498*	2.583495*	2.629492*
	44.673760*	2.328514*	2.501501*	2.559497*	2.664489*	2.710486*	2.793480*	1.501514*	0.8394928*	1.812529*	2.547498*	2.583495*	2.632492*
	44.757260*	2.328514*	2.504501*	2.560497*	2.666489*	2.712486*	2.798480*	1.503514*	0.8434927*	1.736525*	2.547498*	2.582495*	2.632492*
	44.840760*	2.329514*	2.506501*	2.562497*	2.668489*	2.715486*	2.797480*	1.507514*	0.8464926*	1.660522*	2.548498*	2.593494*	2.633492*
	44.924260*	2.329514*	2.508501*	2.563497*	2.670489*	2.719485*	2.800479*	1.505514*	0.8444927*	1.571517*	2.550498*	2.595494*	2.632492*
	45.0078	2.33151	2.5085	2.5655	2.67449	2.72248	2.80248	1.50751	0.847493	1.53152	2.5535	2.59449	2.63249
	45.091270*	2.333513*	2.509501*	2.568496*	2.676488*	2.725485*	2.803479*	1.516515*	0.8524926*	1.551517*	2.554497*	2.605494*	2.634491*
	45.174770*	2.335513*	2.512500*	2.568496*	2.678488*	2.729485*	2.806479*	1.525515*	0.8554926*	1.609519*	2.556497*	2.611493*	2.635491*
	45.258270*	2.336513*	2.515500*	2.567496*	2.681488*	2.734484*	2.808479*	1.523515*	0.8614925*	1.721524*	2.558497*	2.611493*	2.635491*
	45.341770*	2.338513*	2.517500*	2.564497*	2.685488*	2.738484*	2.807479*	1.521515*	0.8654925*	1.819529*	2.559497*	2.608493*	2.639491*
	45.425280*	2.340513*	2.520500*	2.569496*	2.689487*	2.742484*	2.807479*	1.519515*	0.8674924*	1.900533*	2.561497*	2.606493*	2.641491*
	45.508780*	2.341513*	2.523499*	2.572496*	2.693487*	2.746483*	2.811479*	1.520515*	0.8714924*	1.917534*	2.563497*	2.605494*	2.641491*
	45.592280*	2.343513*	2.526499*	2.573496*	2.695487*	2.750483*	2.811479*	1.521515*	0.8744923*	1.892532*	2.565496*	2.605494*	2.645491*
	45.675780*	2.345512*	2.529499*	2.572496*	2.698487*	2.753483*	2.814478*	1.535516*	0.8764923*	1.851531*	2.566496*	2.606493*	2.647491*
	45.759290*	2.346512*	2.531499*	2.574496*	2.701487*	2.754483*	2.817478*	1.548516*	0.8794923*	1.822529*	2.568496*	2.607493*	2.650490*
	45.842790*	2.348512*	2.533499*	2.576496*	2.704486*	2.757483*	2.819478*	1.551517*	0.8824922*	1.806528*	2.569496*	2.609493*	2.654490*
	45.926290*	2.350512*	2.535499*	2.577496*	2.707486*	2.760482*	2.820478*	1.550516*	0.8844922*	1.805528*	2.571496*	2.610493*	2.655490*
	46.009790*	2.352512*	2.537498*	2.580495*	2.711486*	2.764482*	2.822478*	1.553517*	0.8874922*	1.822529*	2.574496*	2.612493*	2.654490*
	46.093290*	2.355512*	2.540498*	2.580495*	2.714486*	2.768482*	2.820478*	1.548516*	0.8894922*	1.830529*	2.577496*	2.617493*	2.655490*
	46.176800*	2.357512*	2.543498*	2.581495*	2.716486*	2.772481*	2.823478*	1.533516*	0.8884921*	1.829530*	2.579495*	2.620492*	2.656490*
	46.260300*	2.360511*	2.545498*	2.583495*	2.719485*	2.776481*	2.824478*	1.526515*	0.8924921*	1.834530*	2.581495*	2.625492*	2.658490*
	46.343800*	2.361511*	2.549498*	2.585495*	2.722485*	2.780481*	2.824478*	1.524515*	0.8974921*	1.832530*	2.582495*	2.630492*	2.660490*
	46.427300*	2.363511*	2.552497*	2.585495*	2.724485*	2.783481*	2.828477*	1.522515*	0.901492*	1.839530*	2.585495*	2.630492*	2.664489*
	46.510810*	2.363511*	2.554497*	2.587495*	2.726485*	2.785480*	2.832477*	1.521515*	0.9114919*	1.843530*	2.588495*	2.630492*	2.665489*
	46.594310*	2.365511*	2.555497*	2.587495*	2.728485*	2.790480*	2.833477*	1.530515*	0.9314916*	1.839530*	2.588495*	2.629492*	2.669489*
	46.677810*	2.366511*	2.557497*	2.587495*	2.730484*	2.793480*	2.835477*	1.536516*	0.972491*	1.840530*	2.591495*	2.629492*	2.669489*
	46.761310*	2.368511*	2.560497*	2.590495*	2.734484*	2.796480*	2.838477*	1.531516*	1.027492*	1.845530*	2.593494*	2.629492*	2.669489*
	46.844820*	2.370511*	2.563497*	2.594494*	2.738484*	2.800479*	2.838477*	1.522515*	1.074494*	1.836530*	2.595494*	2.630492*	2.673489*
	46.928320*	2.374510*	2.567496*	2.598494*	2.741484*	2.803479*	2.841476*	1.528515*	1.125497*	1.838530*	2.598494*	2.632492*	2.675488*
	47.011820*	2.378510*	2.570496*	2.602494*	2.746483*	2.807479*	2.842476*	1.541516*	1.122496*	1.831530*	2.600494*	2.642491*	2.678488*
	47.095320*	2.381510*	2.573496*	2.605494*	2.750483*	2.809479*	2.843476*	1.539516*	1.126497*	1.822529*	2.603494*	2.646491*	2.681488*
	47.178820*	2.382510*	2.575496*	2.606493*	2.754483*	2.811479*	2.846476*	1.538516*	1.082494*	1.822529*	2.606493*	2.648490*	2.683488*
	47.262330*	2.384510*	2.577496*	2.609493*	2.756483*	2.814478*	2.848476*	1.546516*	1.068494*	1.826529*	2.607493*	2.647491*	2.682488*
	47.345830*	2.386509*	2.580495*	2.609493*	2.758482*	2.817478*	2.850476*	1.550516*	1.124496*	1.826529*	2.609493*	2.651490*	2.683488*
	47.429330*	2.388509*	2.583495*	2.610493*	2.759482*	2.819478*	2.854475*	1.548516*	1.220501*	1.829530*	2.611493*	2.651490*	2.685488*
	47.5128	2.38951	2.58549	2.61349	2.76248	2.82348	2.85747	1.55252	1.2835	1.82453	2.61349	2.65149	2.68749
	47.596340*	2.390509*	2.588495*	2.616493*	2.763482*	2.827477*	2.859475*	1.558517*	1.287504*	1.819529*	2.614493*	2.650490*	2.690487*
	47.679840*	2.394509*	2.591495*	2.619493*	2.766482*	2.830477*	2.862475*	1.560517*	1.279504*	1.820529*	2.615493*	2.651490*	2.691487*
	47.763340*	2.397509*	2.593494*	2.622492*	2.771482*	2.833477*	2.864475*	1.556517*	1.271503*	1.820529*	2.618493*	2.653490*	2.693487*
	47.846840*	2.402508*	2.595494*	2.626492*	2.774481*	2.835477*	2.865475*	1.549516*	1.221501*	1.815529*	2.621492*	2.656490*	2.697487*
	47.930350*	2.405508*	2.598494*	2.628492*	2.777481*	2.836477*	2.868474*	1.544516*	1.174499*	1.817529*	2.625492*	2.658490*	2.697487*
	48.013850*	2.408508*	2.600494*	2.633492*	2.780481*	2.840477*	2.872474*	1.542516*	1.162498*	1.821529*	2.627492*	2.660490*	2.699487*
	48.097350*	2.409508*	2.602494*	2.634491*	2.782481*	2.842476*	2.873474*	1.542516*	1.179499*	1.820529*	2.629492*	2.662489*	2.701487*
	48.180850*	2.409508*	2.604494*	2.635491*	2.783481*	2.845476*	2.876474*	1.543516*	1.188499*	1.819529*	2.631492*	2.664489*	2.702487*
	48.264350*	2.411508*	2.609493*	2.638491*	2.785480*	2.850476*	2.881474*	1.544516*	1.203500*	1.823529*	2.632492*	2.671489*	2.703486*
	48.347860*	2.413507*	2.613493*	2.640491*	2.788480*	2.853476*	2.882473*	1.552516*	1.211501*	1.822529*	2.634491*	2.676488*	2.705486*
	48.431360*	2.415507*	2.615493*	2.642491*	2.791480*	2.857475*	2.885473*	1.559517*	1.231502*	1.820529*	2.637491*	2.679488*	2.706486*
	48.514860*	2.418507*	2.618493*	2.645491*	2.795480*	2.861475*	2.889473*	1.563517*	1.235502*	1.824529*	2.639491*	2.680488*	2.708486*
	48.598360*	2.421507*	2.621492*	2.649490*	2.797480*	2.863475*	2.891473*	1.564517*	1.227501*	1.821529*	2.640491*	2.685488*	2.710486*
	48.681870*	2.424507*	2.623492*	2.652490*	2.799479*	2.865475*	2.893473*	1.563517*	1.225501*	1.819529*	2.640491*	2.691487*	2.712486*
	48.765370*	2.427506*	2.625492*	2.655490*	2.802479*	2.866475*	2.900472*	1.564517*	1.228501*	1.826529*	2.642491*	2.692487*	2.713486*
	48.848870*	2.429506*	2.626492*	2.655490*	2.803479*	2.869474*	2.903472*	1.567517*	1.236502*	1.825529*	2.644491*	2.694487*	2.713486*
	48.932370*	2.431506*	2.628492*	2.656490*	2.804479*	2.871474*	2.907472*	1.560517*	1.262503*	1.824529*	2.647491*	2.696487*	2.714486*
	49.015880*	2.433506*	2.631492*	2.658490*	2.807479*	2.874474*	2.910471*	1.560517*	1.280504*	1.829530*	2.649490*	2.698487*	2.715486*
	49.099380*	2.435506*	2.634491*	2.661489*	2.810479*	2.876474*	2.913471*	1.565517*	1.297505*	1.828529*	2.652490*	2.700487*	2.716486*
	49.182880*	2.437506*	2.635491*	2.665489*	2.812479*	2.878474*	2.915471*	1.561517*	1.320506*	1.827529*	2.655490*	2.701487*	2.717485*
	49.266380*	2.440506*	2.638491*	2.667489*	2.814478*	2.881474*	2.917471*	1.566517*	1.330506*	1.830529*	2.657490*	2.701487*	2.718485*
	49.349890*	2.443505*	2.641491*	2.668489*	2.817478*	2.883473*	2.922471*	1.572517*	1.337507*	1.829530*	2.659490*	2.703486*	2.720485*
	49.433390*	2.444505*	2.645491*	2.669489*	2.819478*	2.886473*	2.925470*	1.568517*	1.347507*	1.820529*	2.659490*	2.706486*	2.721485*
	49.516890*	2.447505*	2.647491*	2.671489*	2.821478*	2.889473*	2.927470*	1.567517*	1.349507*	1.821529*	2.660490*	2.709486*	2.722485*
	49.600390*	2.450505*	2.649490*	2.673489*	2.822478*	2.892473*	2.930470*	1.572517*	1.360507*	1.826529*	2.662489*	2.712486*	2.724485*
	49.683890*	2.452505*	2.652490*	2.675488*	2.824478*	2.894473*	2.934470*	1.573518*	1.356507*	1.827529*	2.664489*	2.714486*	2.726485*
	49.767400*	2.455504*	2.654490*	2.677488*	2.826478*	2.896472*	2.940469*	1.567517*	1.359508*	1.827529*	2.665489*	2.717485*	2.727485*
	49.850900*	2.458504*	2.656490*	2.679488*	2.828477*	2.898472*	2.948469*	1.574517*	1.373508*	1.833530*	2.667489*	2.718485*	2.728485*

## Sheet: Figure 6 B 
	Mean cell lenght for each repetition and time point
raw data are provided in Excel File "Supplementary Data 6"			H26			H26 + pSVA 5960			pTrp_SepF			pTrp_SepF + pSVA 5960
	Repetition		I	II	III	I	II	III	I	II	III	I	II	III
		t = 0 h	2.82236	3.14703	3.27774	2.96624	3.4317	3.64537	3.79182	3.35117	3.9321	3.12158	3.2768	3.72796
		t = 3 h	2.52979	2.66169	2.79107	2.70614	2.69192	3.36173	3.86554	4.06229	4.42586	3.0271	2.68044	3.08521
		t = 6 h	2.97718	2.64352	3.03866	2.95754	2.84216	3.05953	6.72836	6.46103	6.42972	3.18716	3.10724	3.05719
		t = 9 h	2.70433	2.72893	2.80238	2.96948	2.86336	3.21631	8.79321	11.2716	9.70935	2.93291	2.85795	3.2011
		t = 24 h	1.84853	1.84511	1.74768	1.87387	1.80896	1.78813				1.88535	1.88999	1.8663

## Sheet: Figure 6C
	Mean cell area for each repetition and time point
raw data are provided in Excel File "Supplementary Data 5"			H26			H26 + pSVA 5960			pTrp_SepF			pTrp_SepF + pSVA 5960
	Repetition		I	II	III	I	II	III	I	II	III	I	II	III
		t = 0 h	3.66413	3.79663	3.89303	3.97589	4.16061	3.81048	5.18086	4.18535	4.89878	4.04604	4.0725	4.17803
		t = 3 h	3.05553	3.40738	3.61705	3.52456	3.05948	4.22922	6.30899	6.14051	6.96443	4.18284	3.04078	3.90784
		t = 6 h	3.66626	2.93316	4.02335	3.60358	3.32037	3.76431	17.0902	14.6616	14.0905	4.2953	4.02123	3.93032
		t = 9 h	3.20893	3.30549	3.51334	3.82291	3.37806	3.74301	27.8046	34.7348	30.1818	3.84509	3.13913	4.05482
		t = 24 h	2.04505	2.05642	1.80074	2.05526	1.98289	1.82132				2.03791	2.12835	2.03262

## Sheet: Figure 7A
raw data are provided in Excel File "Figure 7A"

## Sheet: Figure 7B
raw data are provided in Excel File "Figure 7B"

## Sheet: Figure 8A
																croped for figure

[truncated: 12 more sheets: Figure 8B, Figure 9, Supplementary Figure S1C, Supplementary Figure S3B, Supplementary Figure S3C, Supplementary Figure S4A, Supplementary Figure 7B, Supplementary Figure 8C, Supplementary Figure 9B, Supplementary Figure 9CD, Supplementary Figure 12, Supplementary Table 4]
