# Supplementary material for: The archaeal protein SepF is essential for cell division in Haloferax volcanii
Source: Nat Commun. 2021 Jun 8;12:3469. doi: 10.1038/s41467-021-23686-9 (PMC8187382; doi:10.1038/s41467-021-23686-9)
Supplement: Supplementary file 7 — Source Data [file 41467_2021_23686_MOESM7_ESM.zip › Source Data SepF-Paper/Supplementary Figure 5.xlsx]

## Sheet: t = 0
area
	H26				H26 + pSVA 5960				pTrp_SepF				pTrp_SepF + pSVA 5960				pTrp_SepF + pSVA 5910				pTrp_SepF + pSVA 5956
	I	II	III		I	II	III		I	II	III		I	II	III		I	II	III		I	II	III
Mean	3.66413	3.79663	3.89303		3.97589	4.16061	3.81048		5.18086	4.18535	4.89878		4.04604	4.0725	4.17803		5.05015	4.32495	5.40088		4.69667	4.44157	4.98359
	2.01532	2.11092	1.02351		1.08035	1.61844	1.55586		1.37577	1.03301	1.17759		2.30579	1.17138	1.94508		1.1793	1.0263	1.12477		1.15184	1.04701	1.54054
	2.03934	2.1331	1.17488		2.30632	1.02456	1.60855		1.42376	1.13819	1.17627		1.70637	1.03513	1.61672		1.85154	2.09032	1.16293		1.92871	1.40164	1.676
	1.981	2.24083	1.22683		2.1463	1.01638	1.30922		1.90204	1.34896	1.08807		2.24105	1.2772	2.7174		1.48459	2.20736	1.19301		2.64089	1.63098	1.47875
	1.98918	2.33804	1.60418		2.2543	1.11718	1.93611		1.11382	1.16102	1.07843		2.50042	1.02192	2.4508		1.39375	2.42964	1.24004		2.25404	1.68445	1.76975
	2.0111	2.36481	1.23317		2.44522	1.0647	1.92766		1.69284	1.4027	1.43861		2.50754	1.00195	2.81368		1.22736	1.56325	1.22472		1.75549	2.19674	1.57312
	1.93749	2.46291	1.88039		2.46529	2.33497	1.91293		1.64795	1.47717	1.44178		2.62663	1.11401	1.69317		1.75978	1.5886	1.60946		2.00377	1.57223	1.53645
	2.10725	2.34752	1.66755		1.9332	2.36574	1.63877		1.92792	1.84421	1.22897		1.62557	1.13811	1.66557		1.84157	2.35232	1.01928		2.00437	1.31926	1.83721
	2.11092	2.16954	1.66254		2.22922	2.29787	2.37709		2.11673	1.76447	1.24413		2.55995	1.41802	2.79695		1.44442	2.39452	1.48799		2.89089	1.53896	1.43465
	1.93168	2.26117	1.28572		2.57712	2.44911	2.29919		2.52153	1.99958	1.9402		2.26143	1.338	1.88659		1.03248	1.88706	1.14682		2.02127	1.84157	1.83999
	2.19641	2.34171	2.09679		2.33837	2.5482	2.22235		2.79642	1.47604	1.9464		2.33722	1.28862	3.45011		2.44548	3.36099	1.40626		2.75893	1.54688	1.26116
	2.20512	2.00212	2.20202		1.88013	2.58979	2.72763		2.36838	2.4167	1.65065		1.83554	1.45789	2.18485		1.69317	1.89636	1.97941		3.20106	1.43993	1.58246
	2.16729	2.53688	2.07317		2.71007	2.73027	2.71351		2.7753	1.77635	1.72824		2.40376	1.31714	2.81741		2.04635	2.36442	1.88409		2.06444	1.25159	1.29628
	2.6353	2.44165	2.01189		2.19489	2.31142	2.67337		2.40191	2.1933	1.64485		2.49856	1.1529	2.16076		1.80672	2.55507	1.73595		2.82719	1.80513	1.41858
	2.57791	2.72354	2.33563		2.56207	2.7238	2.77503		2.88567	1.8046	1.65145		2.89809	1.00502	1.8957		2.52097	1.44401	1.2612		3.13609	1.36335	1.14161
	2.39597	2.45406	2.09375		2.48011	2.7077	2.29444		2.74665	2.0874	2.30157		2.19858	1.66676	2.38871		1.88277	1.17666	1.89227		2.488	2.75919	1.68802
	1.69459	2.71694	2.25615		2.67284	2.31187	2.37125		3.10009	2.11276	2.30896		1.80091	1.01453	2.39716		2.61125	1.19059	2.35491		2.05982	1.93135	2.06444
	2.33273	2.4674	2.03487		2.29589	3.0212	2.31319		3.03405	2.08451	1.67902		2.53596	1.64088	2.45479		2.22024	1.53764	1.73436		3.73543	2.31675	2.26724
	2.10484	2.57444	2.40865		2.57408	2.53157	2.37516		3.05203	2.51328	1.70484		2.19961	1.89149	2.89729		2.60869	1.98152	1.47505		2.07448	1.45393	1.18973
	2.15818	2.3124	2.2984		2.6195	2.20017	2.85174		2.01242	2.20651	2.52232		1.90864	1.85425	2.70928		1.86138	1.15554	1.10616		2.27754	1.41326	2.30579
	2.4975	2.72275	2.4167		2.71641	2.54181	2.48509		2.71615	1.98364	2.15105		2.58517	1.9126	2.73965		2.90167	2.69423	2.38594		2.9544	2.14313	2.29259
	2.32481	2.7514	2.41723		2.31319	2.65381	2.76051		1.737	2.46872	2.33946		2.68261	1.76922	2.68763		2.46212	3.5181	2.3124		2.50014	2.61686	2.08524
	2.60201	2.82281	2.97968		2.65436	3.12835	2.18437		2.02615	2.1999	2.1292		2.37102	1.84685	2.57223		2.52417	2.07289	2.59014		2.35894	2.04041	2.00159
	2.56715	2.7172	2.43466		2.56141	2.43813	2.96555		3.20255	1.55074	3.08003		2.79748	1.97175	2.56801		2.52338	2.27252	3.25589		3.39862	2.07738	2.38818
	2.37075	2.34804	2.89597		2.52285	2.97704	2.97638		2.44165	2.17198	2.06596		2.65911	2.34157	2.00476		3.29695	1.87545	3.03302		3.30157	1.58596	1.38844
	1.9736	2.85881	2.25853		2.84184	3.15106	2.6096		3.77647	1.66194	2.32824		2.47585	1.67759	1.89108		2.11659	3.07448	2.42607		3.81438	2.05064	1.80601
	1.92871	1.94931	2.7735		2.65492	3.00998	2.751		2.65238	2.41564	3.00794		2.28592	2.15053	2.48958		2.88251	2.86594	2.50714		3.96282	2.28308	2.85775
	2.32375	2.51968	2.30954		2.58686	3.3871	2.8862		2.60894	2.17997	3.46767		2.34646	1.35728	2.85272		2.37445	2.02417	2.22657		2.26275	1.82748	2.66201
	2.55243	2.56722	2.85135		2.83431	3.32811	2.32665		4.21802	2.01374	3.24269		2.28546	1.11382	2.19621		2.57976	1.72063	1.99341		3.79405	1.47228	2.29497
	2.21931	2.38726	3.0045		2.84818	2.53685	3.28098		3.07527	1.72063	2.85577		2.48866	2.2053	2.53969		2.22044	1.74915	3.2007		2.64115	1.78216	2.63105
	2.22446	2.15528	2.57091		2.9538	3.2737	2.37727		3.01342	2.4468	1.88092		2.4703	2.0893	2.56827		3.16796	3.32191	2.77041		2.88234	2.51968	2.70215
	2.58438	2.21654	2.56563		2.84237	3.32514	2.24717		2.63165	2.46951	2.83339		2.52668	2.28176	1.99394		3.04009	1.77872	2.30474		2.93189	1.57791	2.36448
	2.82732	2.83181	2.27358		2.77856	3.55006	2.36521		2.8421	2.39505	1.44389		2.51968	2.37788	2.26117		2.65766	2.65858	2.19561		4.11092	1.86798	1.29641
	2.79061	2.35187	2.87353		2.83286	3.20889	2.74473		3.77905	2.08448	2.27147		2.35438	2.1661	2.16743		2.93499	3.08372	3.0214		2.55929	2.07302	2.95988
	2.42145	1.08365	2.2947		2.56537	2.78127	2.13732		3.33775	2.29682	2.2852		2.94587	2.29833	3.23054		3.09917	2.8392	4.22975		3.6926	2.52477	2.89551
	2.623	2.59111	2.62465		2.59435	3.04675	2.30929		2.45499	2.50602	2.60151		2.57672	2.9171	2.50701		2.82837	3.4476	2.54472		2.7576	1.62662	2.95644
	2.48958	2.1764	2.21126		2.4814	3.29017	2.07448		3.35887	2.14643	2.94086		2.84237	2.51493	2.15053		2.98275	3.62927	2.41621		3.32085	3.42119	2.42238
	2.35583	2.2683	2.89479		2.69984	3.4106	2.0688		3.12769	1.95195	3.07422		2.82785	2.67337	3.15911		2.84026	2.41462	3.70374		2.61298	1.52998	2.00582
	2.40574	1.91868	2.5012		2.51123	3.10432	2.99018		2.50173	1.89227	3.08346		2.83762	2.0211	3.15093		3.13442	3.04728	1.6224		3.51124	1.6937	1.906
	2.72909	2.67951	2.82653		2.57091	3.56148	3.17364		2.04384	2.61778	3.45447		3.33036	2.68119	2.77952		2.7716	2.43466	3.72434		2.82283	3.11277	3.07105
	2.49803	2.79061	2.01559		2.84686	2.39003	2.54371		2.97453	1.79721	2.35385		2.77054	2.33088	2.5585		3.1228	2.72975	1.62293		3.56976	2.68274	2.51619
	2.54345	2.55296	2.93587		2.77979	2.46582	3.46661		3.25431	2.26415	2.25311		2.44627	2.90548	2.62868		2.40587	2.04398	3.04986		2.41723	2.07672	2.62227
	2.56127	2.76592	2.73199		3.09851	2.91499	2.9505		2.70077	2.85154	1.99816		3.13416	2.60154	3.28441		2.41432	3.01903	3.58506		2.68413	3.78877	2.43518
	2.62478	2.58448	2.82692		2.5114	3.2411	2.57659		2.68446	2.6393	3.38343		2.58743	2.81095	2.23529		2.40495	3.786	2.45697		2.37445	2.08187	2.49565
	2.39558	2.10449	2.20334		2.59468	3.35148	1.81675		3.53421	2.41561	2.6397		2.45393	2.38158	3.49883		3.15291	2.1632	3.69344		2.657	4.05045	1.6591
	2.5379	2.80725	2.64294		3.10643	2.89941	2.95288		3.43881	2.55348	2.68868		2.49295	3.21258	3.59178		2.06279	3.12729	2.76896		2.68221	3.12637	2.02483
	2.80698	2.56405	2.90997		3.25167	3.48384	2.42805		3.38845	2.14696	2.4332		2.88455	3.21135	3.48893		3.48325	2.81227	2.94747		3.10023	3.74124	3.18512
	2.39607	2.56246	2.61407		2.38963	3.22922	2.75047		3.32402	2.79906	2.05045		2.32269	2.43598	3.60604		3.45394	2.21073	3.43862		2.84686	1.87247	2.71285
	2.46433	2.91881	3.24224		2.49027	3.08531	2.75708		3.81729	2.91947	2.39293		2.76567	3.07765	3.6102		3.27649	2.79114	2.43056		3.34488	4.37769	1.9938
	2.8322	2.30051	2.53025		3.28414	3.17984	2.36983		2.52417	2.69608	3.34858		2.78375	2.25456	2.42588		3.05626	2.17297	3.52603		5.14961	1.97202	2.06497
	2.36178	2.32546	2.88145		3.17728	3.46463	2.1323		2.81194	2.31385	3.35676		2.6496	3.59283	2.17947		3.46344	4.22606	2.75602		3.03381	4.26712	2.31048
	2.66835	2.54253	2.78322		2.91829	3.58069	2.43518		3.25021	2.40165	2.2811		3.01348	2.82811	2.79702		3.29662	2.98945	3.61251		2.86033	3.5012	3.55217
	2.39263	3.12544	2.78797		2.42198	2.29444	3.01442		3.68087	3.13389	3.65185		2.59996	2.5886	2.53289		1.87326	2.50754	2.83128		3.46873	2.63772	2.352
	2.46014	2.50754	2.3623		2.76513	2.96278	2.75628		3.76764	2.62848	2.27529		2.1772	3.11099	3.26857		3.35161	3.44245	2.95828		2.74731	2.37498	2.34593
	2.37669	2.15581	2.5082		3.07342	2.98391	3.5828		2.49803	2.59125	3.66057		2.90469	2.17152	3.11066		3.66222	3.37868	2.36725		3.54592	2.80923	2.49645
	2.6842	3.2279	2.35834		3.08821	2.9068	3.15145		3.52814	2.62788	2.10999		2.99869	3.89426	2.67733		3.59442	2.97843	3.47774		3.69887	2.81479	2.40267
	2.3623	2.71034	2.49975		3.14895	2.84943	3.15172		3.00767	2.59758	3.53649		2.4975	3.2308	2.69529		2.85346	3.81782	3.09772		4.81531	2.11039	2.15647
	2.55771	3.06946	2.64036		2.79853	3.21443	2.36442		3.04312	2.34834	3.73236		2.81979	3.78626	3.67159		2.72829	3.47562	2.79026		3.79035	1.74123	2.33326
	2.41089	2.89888	3.52418		3.16571	3.51665	2.80355		4.02468	2.88462	3.75428		2.6667	2.56246	2.59734		2.69634	2.92494	3.1133		3.26487	2.41142	3.15185
	2.7332	3.13706	3.11066		3.157	2.50168	2.35623		3.58069	2.84367	3.1978		3.00279	3.1632	2.20136		2.55322	3.21879	2.80078		4.40298	2.85214	2.59679
	2.98919	2.821	2.2178		2.9031	3.07712	2.535		3.65093	3.4306	4.05811		3.07085	2.37181	3.47585		2.55929	2.93162	4.01454		2.7003	1.88541	3.11013
	3.00028	2.86869	2.718		2.47638	3.16637	2.3829		2.97546	2.62089	2.74724		2.45182	3.32666	2.47539		3.50705	2.71747	4.63218		4.86667	3.14155	3.02035
	2.04886	2.41224	3.60511		3.14564	3.62241	3.07593		4.17562	2.07164	3.52471		2.94793	2.94192	3.78025		3.1473	2.00952	3.4307		5.71114	1.94192	2.8326
	3.00081	3.00899	3.24652		3.15538	3.05233	3.97573		4.00827	2.37973	3.53527		2.826	2.01392	2.46601		3.44813	3.671	3.88621		2.52919	2.59151	2.59428
	2.75364	2.10029	2.85874		3.21404	3.86191	3.05309		2.91102	2.72671	3.68618		3.43281	2.8796	3.78362		2.92898	2.82322	2.36026		3.43915	2.39663	2.34091
	2.03803	2.90231	2.62765		2.75734	2.4644	2.85104		3.82891	2.5144	2.67416		2.53843	2.98866	2.71199		2.95539	3.64723	2.91792		4.17892	2.22757	2.89951
	1.90415	2.88587	2.86788		3.20105	3.49434	2.51889		4.30053	2.40739	2.44575		2.9373	3.17522	3.47612		2.45671	4.22289	3.09851		3.40918	3.0218	2.19211
	2.93228	2.84554	3.26276		2.62862	2.71324	3.00437		3.02193	3.11772	2.43624		2.66439	3.62604	2.66069		3.26751	3.62149	3.70414		3.66334	1.03985	3.25272
	2.14155	2.73417	2.47268		3.18799	2.80091	2.85768		3.06992	2.859	2.70017		2.5685	2.88567	2.77295		2.37313	2.75708	3.7349		3.5426	2.43545	3.16822
	2.34276	3.05098	2.75074		2.76969	3.09613	2.72301		4.07105	2.77868	2.80593		2.71034	3.92186	2.76731		4.02476	2.85742	4.06683		3.70902	2.17125	2.67575
	3.15568	3.34924	3.08773		2.73358	2.64696	3.19859		3.68367	2.55071	2.69608		2.75813	3.77233	2.33194		3.46648	2.17066	2.54963		4.16955	2.47063	3.98259
	2.59059	2.68604	3.30547		2.48536	3.36495	2.35649		3.05071	2.18304	3.47717		3.00807	3.8128	3.05996		2.85584	2.96813	4.20401		3.16637	2.55348	2.67192
	2.95814	3.09422	3.53368		2.53297	3.21929	2.89274		2.86029	2.36134	3.29692		3.19146	2.95242	3.0159		4.10597	2.58702	3.58386		2.87775	2.41089	3.72619
	2.59033	2.39485	2.27701		3.11858	2.91868	2.82336		3.52484	2.52384	2.47427		2.72064	3.57722	3.5591		3.57488	3.90614	4.63321		4.08505	3.08663	2.18221
	2.95308	3.63192	2.55137		2.71603	3.83788	2.77695		5.17721	2.84765	2.92822		2.61739	3.53421	2.92528		3.34726	2.96225	3.0354		3.00724	2.29307	2.92264
	3.33722	2.83154	2.60484		3.3021	2.77206	3.22737		2.79457	2.38421	2.93387		2.70215	1.52034	2.80038		2.97704	3.47612	3.66717		2.48991	2.87736	2.41802
	2.50226	2.57514	3.46338		3.00538	3.41697	3.20413		3.39782	2.43149	2.48853		2.02615	2.93532	2.84395		2.03275	3.42093	3.79207		3.48734	4.11357	2.41459
	2.90205	3.28337	2.32864		3.11911	3.79827	3.14667		3.77904	2.62174	2.73938		2.80197	4.04286	2.3428		3.19813	3.62508	3.66096		3.45077	3.16769	2.65703
	2.6533	3.27754	2.88488		2.47545	3.81069	3.58861		3.03784	2.86402	3.72361		2.90548	2.25245	3.0317		4.22949	4.2724	3.80323		2.95766	3.00643	2.82732
	2.83973	2.55507	2.59996		3.05573	3.62531	2.72248		3.05335	2.08398	2.72196		2.72328	3.25378	3.0587		1.88468	2.38501	4.43103		3.28926	2.95592	3.27754
	3.07938	2.78771	2.08286		2.78269	3.5201	2.40667		3.53368	2.81913	3.46714		2.69241	3.06577	2.77081		3.85426	3.81095	3.09481		3.09323	2.28916	3.76698
	2.93504	3.29497	2.64273		2.64723	3.44892	2.23159		3.87188	2.86805	4.18882		3.08214	3.41723	2.65409		3.72487	3.00873	3.75088		2.81491	2.65601	2.87458
	2.61924	2.78969	2.74711		3.17324	4.1273	2.44654		3.03084	1.54741	2.35016		3.05626	2.92317	3.07659		2.79276	3.24797	3.62505		5.30554	2.53051	2.11144
	3.11171	2.7415	1.98496		3.0288	3.40918	3.35254		3.93022	3.41301	4.02748		3.44707	4.47692	2.52998		4.35941	2.35121	3.87413		3.85254	3.18803	3.39347
	2.7754	3.28599	2.74803		3.50252	2.75998	2.61521		4.41777	2.49658	4.38793		3.22579	2.197	2.97981		2.91518	3.97837	3.99434		3.15238	3.08715	3.96094
	2.66809	2.88396	1.97651		3.09745	2.5556	3.58528		4.6842	2.28308	3.5189		3.13297	3.04002	2.91314		3.7885	2.56246	3.02484		3.67892	2.52332	3.2349
	2.69344	2.70242	3.23318		2.86422	4.38978	2.95222		4.27808	2.28176	3.75574		3.3161	3.45077	3.00978		3.22095	3.58359	3.22262		2.6098	2.75259	2.8458
	2.77715	2.48588	2.94852		3.03383	4.00847	3.43809		3.72592	2.88779	3.97988		2.82844	2.59415	1.92812		3.37604	3.84145	2.17987		3.38079	3.08187	2.53084
	2.68129	3.44786	2.44548		3.05129	3.55719	2.36758		5.14367	2.12676	2.72882		2.86772	3.50503	3.69529		2.96879	3.98827	2.9715		3.51309	2.46047	3.18869
	2.69806	3.29048	3.16532		3.30989	3.49975	3.9076		3.31398	2.3998	3.887		3.10736	2.30751	4.16902		4.99382	4.14029	6.19649		3.98754	3.13865	2.59151
	3.04121	2.93251	2.49836		2.66492	3.71744	2.57619		4.67708	1.9604	2.73595		2.92925	3.03487	3.20539		3.24269	2.94324	4.20572		3.16334	5.30792	2.77266
	2.37848	2.63455	3.24893		2.80038	2.76777	2.36123		4.07316	2.99146	3.86984		2.88119	3.03619	3.60445		3.04517	3.36046	1.99882		5.56131	3.43545	2.89175
	2.05995	3.23001	2.80329		2.98833	3.49526	3.87089		3.31029	1.71377	4.02854		3.08855	3.07979	2.52392		3.73214	4.07821	2.64498		3.11382	3.49883	2.83194
	2.73437	2.80276	4.04702		2.80659	3.38673	2.52708		4.0729	2.69555	3.38898		2.96489	3.272	4.4649		2.76487	3.27378	2.98575		4.26104	3.69476	2.9604
	2.66822	2.6805	2.47083		3.27329	2.27094	2.81649		4.15898	2.6195	4.44312		3.35333	3.22051	2.7003		3.26566	3.60056	3.07844		3.37802	4.45922	4.45843
	2.88462	2.92793	3.6237		2.7885	3.78666	2.89578		3.38607	3.08185	4.45685		3.58458	3.63456	2.98259		1.80302	4.22051	1.68155		3.06336	2.97717	2.70849
	2.80857	3.16334	3.01586		2.79352	3.5758	3.20545		3.50992	1.76658	2.70453		2.78586	3.56379	2.974		3.22866	6.7262	3.67417		4.00583	3.89967	4.35977
	2.82124	2.88125	3.29101		3.49223	2.69014	2.90766		3.81702	2.86297	4.0288		3.37419	3.06024	2.65181		2.96516	5.17787	2.70321		3.33194	2.4575	3.18407
	2.603	3.64195	3.87908		3.15079	5.01243	3.67164		3.19691	2.39597	2.92872		2.53764	3.92397	2.98298		3.18935	2.51968	3.1451		5.7052	2.73727	3.84501
	2.88462	2.74467	3.14934		3.05444	5.05924	2.67759		4.58571	2.93103	3.82709		3.38585	3.60036	2.64736		3.00239	2.78551	3.89519		4.36865	2.5894	3.20239
	2.46727	3.67469	2.70558		3.2619	2.75949	2.68241		3.4814	2.70314	2.68172		3.17245	3.96094	2.68245		3.02484	2.68208	3.74038		4.41064	3.2177	2.75576
	2.71351	3.48873	2.64518		3.37809	3.33676	2.48194		5.20097	2.80336	3.75599		3.50939	2.58359	4.36231		3.02721	5.68173	4.67734		3.51969	2.15158	3.3491
	2.57844	2.93981	2.98919		2.83629	3.08715	3.35828		3.10326	3.3188	2.67472		2.85214	2.92637	3.47559		4.53765	3.5527	4.4226		3.03566	2.87531	2.97625
	2.91499	3.20598	2.84501		3.10995	4.20814	2.39135		3.91737	3.65542	2.93116		3.06854	3.31927	2.7749		3.53949	5.03858	3.7519		4.31967	3.4682	2.657
	3.05045	4.12413	3.82891		2.9538	4.35703	2.82639		4.34314	3.01797	2.94885		2.99102	5.39229	3.32692		4.16011	3.87644	3.7684		3.61343	2.56154	3.10722
	2.6232	3.62347	3.22262		3.74493	3.11118	2.6063		4.48008	3.44172	2.29431		2.9674	3.26434	4.69048		4.02748	3.06973	3.23424		3.90773	2.92	3.89492
	3.29867	2.58306	3.08821		3.52365	3.41882	2.87221		2.4775	2.58623	2.30177		2.37234	3.19318	2.80804		3.23899	3.62096	2.6665		3.00067	3.13495	4.18661
	3.31715	3.41303	2.75364		3.08161	3.00345	3.7753		3.66387	3.3264	3.99362		3.06063	3.37036	2.53738		3.44628	2.40198	4.21338		3.50807	3.18354	2.89531
	3.32323	3.24384	3.30375		3.09825	3.57112	2.98945		4.60947	1.92502	3.11171		2.83481	3.55177	3.99949		3.22962	3.21153	4.22817		3.42119	2.71245	3.03144
	2.5041	3.01792	2.38554		2.81174	4.92714	2.859		4.51019	2.59197	2.71337		3.67572	3.4535	3.74216		2.76381	3.01876	5.739		3.6401	3.60076	3.08927
	2.95486	2.53236	3.18248		3.46226	3.12058	4.0766		3.83551	3.05798	2.71813		3.12016	3.18705	2.40772		4.15582	4.07779	3.72803		4.53131	2.82454	4.35862
	3.1232	2.63211	3.17562		2.94747	2.9612	2.84164		4.59489	2.45248	4.2456		2.29206	3.27698	4.27544		3.63291	3.29398	3.51167		3.23397	2.96415	2.69502
	2.69977	2.63944	2.46354		3.29498	3.91288	3.98685		4.22513	3.38158	3.20951		3.43915	3.32455	3.83947		3.03369	4.3771	3.91024		3.67773	1.82876	3.11752
	2.63627	3.54392	2.81397		2.77688	3.94631	3.23925		4.37129	2.77371	3.10432		3.29154	3.63746	2.76315		4.40042	3.74691	4.58122		4.51454	2.63417	2.52642
	2.72248	2.67442	2.74467		2.75127	3.3906	2.82917		3.22235	3.48879	3.56049		3.39307	4.86878	4.26936		2.66967	5.44411	2.91208		3.87855	2.60999	3.90945
	2.1669	2.28546	2.23027		3.20123	3.61528	2.79088		3.87122	2.92185	3.79563		2.63218	3.75173	2.76949		6.01224	3.4542	3.99903		3.36799	2.70823	3.29708
	2.87881	3.42806	2.4542		3.19384	4.16427	3.18618		4.06234	2.25245	4.3293		2.95222	3.61105	4.04465		3.64485	4.58201	3.23265		3.88799	2.8256	3.16215
	2.92634	3.41807	3.95381		2.67178	2.53881	2.97988		3.67364	3.66123	3.56656		3.62621	3.68037	3.67522		2.85452	3.14947	3.35017		3.94325	3.30237	4.30211
	2.57514	3.27088	2.5857		2.96648	2.90205	3.80151		3.87221	2.28457	3.81702		3.50688	3.43994	3.43598		4.26791	3.01718	3.65687		4.11878	3.09349	2.73965
	2.83365	3.4785	4.42965		3.47599	3.95922	3.8021		4.37604	3.56801	4.3124		3.16149	2.92231	3.01612		3.41935	3.63429	3.86746		3.5828	2.87564	3.34198
	2.90733	2.41036	3.50596		3.17773	4.31108	2.6156		5.20758	2.74189	3.84581		3.21615	4.09825	2.67888		3.76104	5.59562	4.1743		2.89439	2.8936	3.68641
	3.18968	2.68601	3.18014		3.46054	3.17086	2.97981		3.23189	3.51177	4.02461		3.23615	3.83168	2.71156		3.71721	5.30257	3.78243		3.34534	3.18974	3.78771
	3.04543	2.44066	3.93638		3.01705	2.9777	3.02523		3.47823	3.43572	3.32151		2.67786	3.16566	4.27649		4.0288	4.66968	3.61554		3.93229	3.65146	2.53553
	2.28097	2.68842	3.36416		3.24929	3.77028	5.08809		3.05712	3.46668	4.28496		3.11594	4.62532	3.47757		5.33314	4.50253	4.56881		5.15688	2.73991	2.97017
	3.03626	2.68868	3.87565		2.25615	3.17852	4.98286		4.36522	2.94588	4.23134		3.60053	4.86852	3.50279		3.8833	5.3299	3.47559		3.79484	5.1677	2.76178
	2.28916	3.31953	3.23873		3.36419	4.54135	4.94721		4.53593	3.15555	4.67919		3.72355	3.57488	3.80224		4.01243	3.74229	3.4954		3.65779	3.87643	2.88858
	3.0115	4.04095	2.92687		3.09257	3.77821	2.73397		4.30415	2.8862	3.10537		2.42145	3.88476	3.8701		4.84136	4.5233	4.67767		3.57435	2.92086	4.22077
	2.9604	2.95618	3.52814		3.19846	2.92581	5.0737		4.31372	3.37908	4.55151		2.78712	3.48114	3.46384		4.56947	3.4616	4.11462		4.99606	2.78814	3.77425
	3.07897	3.28705	3.78296		3.05603	2.88647	2.94113		3.54689	3.03233	4.53801		3.51144	3.62795	4.2382		3.51995	3.60921	4.4108		3.62677	3.85373	4.10927
	2.70215	2.45436	3.10089		3.50827	3.51203	3.57409		1.37577	2.13019	3.71995		3.32956	4.45777	3.3293		4.80118	3.82151	4.17707		3.59917	3.30844	4.25669
	3.04094	2.90647	1.845		3.20668	2.97889	3.45829		4.9114	3.94437	4.29154		3.13997	3.51036	3.00028		3.73543	3.55771	4.21502		3.197	2.24559	3.30078
	2.91947	2.38026	3.68235		3.03675	3.02503	3.47262		4.6986	2.26196	3.80428		2.66017	3.04147	3.93889		5.01481	3.2646	4.91351		3.89216	4.01796	4.41196
	2.55877	2.78084	3.29431		2.96635	2.981	4.05088		4.5289	2.82828	2.64062		2.2679	5.08109	4.38661		3.9612	4.79669	4.15898		6.07594	3.21734	3.42146
	3.19463	3.13238	3.06788		3.3771	4.19358	3.04834		4.3398	1.70353	4.21972		3.42344	4.31811	2.9773		3.80857	4.96208	4.74784		4.1424	2.99711	4.03276
	3.12676	3.62716	3.04094		3.30131	3.9208	3.09349		4.75365	2.65594	2.73278		3.40852	5.78904	3.89321		4.52762	3.74229	3.74438		4.23239	2.43226	4.5158
	2.87672	3.30435	3.62769		2.91419	3.89492	2.94641		4.74336	2.5894	2.97189		3.09534	2.86098	2.65119		3.6269	4.30448	3.94509		4.02748	3.32085	4.00424
	2.83286	3.12228	2.40346		2.59072	3.27464	3.10854		5.03263	1.88752	4.12571		3.48718	4.15978	2.83814		4.70903	5.30871	3.2924		3.74302	3.91552	3.25114
	2.98391	2.48641	3.1449		3.42443	3.70585	2.64538		5.39506	2.64519	4.28521		3.07521	3.67073	3.11805		3.79629	3.85267	5.43457		4.4105	4.65014	3.9855
	3.13389	3.26857	2.78982		3.22156	4.02973	3.83089		5.43916	2.69502	4.12888		3.49896	3.49856	3.83234		4.38027	5.11925	3.92106		4.31531	4.7924	3.31319
	2.64538	3.40693	2.50173		3.3735	3.53263	3.58544		3.38502	2.7106	4.29471		3.01381	4.25827	3.87961		4.32165	4.55211	4.23269		3.27332	5.35822	3.08108
	3.14921	3.01823	2.91631		3.44846	2.92793	3.16558		4.36297	3.3003	4.43506		2.54556	3.12201	3.06841		4.17113	3.76408	3.44139		4.91262	3.50913	2.78956
	2.64855	3.14406	3.76659		3.83605	4.09072	3.19067		3.31016	2.72222	4.4484		3.24638	3.57857	3.71901		4.03223	3.40258	4.81298		5.01191	3.4682	3.62492
	2.92	3.05309	3.12627		3.87327	3.35755	2.93902		3.31286	2.44099	2.76671		3.22896	5.33459	2.97968		4.71193	3.69476	3.887		5.35968	4.76395	3.3782
	3.03593	3.06167	2.78507		3.3594	4.26025	3.36548		3.2139	3.77741	3.47348		3.29022	4.19437	3.40451		4.35663	3.9377	5.0362		4.03778	3.24955	2.5921
	2.46423	3.69265	2.50859		2.93849	2.99711	3.70354		5.48563	3.10247	4.28705		3.08238	3.95249	3.14604		4.68533	3.41591	3.15093		3.66664	3.67892	3.17981
	2.90232	3.29286	2.91261		3.63258	3.61469	2.92687		3.319	4.42305	3.49408		3.02404	3.70958	3.26249		3.89899	3.76712	4.32145		5.47877	2.2743	2.78428
	2.64538	4.29646	3.75708		3.3279	3.54973	3.72698		3.00265	2.15185	4.28389		2.17614	3.31808	3.40112		5.41553	5.66343	5.96702		3.79299	4.33723	3.36257
	2.81913	3.08253	3.1434		2.93611	3.91752	3.92555		3.13495	4.02085	2.48549		3.20519	2.82428	3.15436		4.0457	4.58993	4.87988		2.92014	3.52391	3.16056
	3.27121	4.55032	3.76992		3.33912	4.55983	4.01349		4.34647	2.25865	4.29762		3.38607	3.48483	3.27992		3.32164	5.91474	4.25141		4.46441	5.61238	3.31583
	3.65885	3.22684	3.89334		3.14393	3.80303	4.00332		4.20493	2.52536	2.47783		2.54682	3.71912	4.43414		4.81227	3.52207	6.01059		4.10248	5.2522	2.90627
	3.15581	2.84369	3.69001		3.11158	3.06514	3.07976		4.77027	3.26447	4.29735		3.28547	4.91711	4.46041		4.4821	5.65094	4.98022		3.76249	5.50722	3.54438
	3.07686	2.85131	3.81993		3.50602	3.70559	2.92		3.86561	2.18376	4.30554		2.90178	3.27702	4.22817		2.92238	4.08003	3.99936		3.50649	3.47549	4.056
	3.671	3.08847	3.33807		2.51906	4.2287	2.96463		4.94662	2.98364	3.99223		3.39492	3.58306	2.96569		4.3398	4.6842	4.96319		4.08346	3.66624	4.71299
	3.15502	3.00239	4.06405		2.72407	3.05996	2.57808		4.80713	3.90496	3.96648		3.47249	2.8701	3.27543		3.1537	5.06498	4.1409		4.14136	3.51847	2.90092
	2.99525	3.50231	2.75719		2.67126	3.1059	4.51091		3.53926	2.95515	3.37525		3.41538	6.10354	3.7345		3.47678	5.32363	5.21141		4.29075	3.9678	3.66519
	3.2823	3.95856	2.32956		3.20466	4.12092	3.27266		4.9082	4.3264	3.34316		2.51563	4.9818	5.0898		3.6982	3.44403	3.74573		4.35175	3.9884	5.43434
	3.30567	3.48378	2.69185		3.28969	3.54847	2.89677		3.17575	3.70163	4.78323		3.80144	4.33551	3.02167		3.28692	5.71458	5.20632		5.18051	5.77426	3.58181
	3.04939	3.27939	4.53078		3.58967	2.80382	3.40535		5.35941	3.03408	4.9649		3.21813	3.23427	3.63211		4.71087	4.11475	4.11858		4.0898	3.18829	4.16787
	2.66439	2.84092	3.84911		3.7048	3.37894	5.02419		4.55877	1.45578	3.49936		3.25028	2.69132	3.81333		4.28996	3.99787	4.12466		3.84495	4.17852	3.55956
	2.65409	2.99038	3.02774		2.68155	3.18831	3.53091		5.131	3.6269	3.16472		3.15634	4.68886	2.96753		4.67972	5.93243	5.30845		4.13944	5.48669	3.2588
	2.92146	3.4608	2.54635		3.75074	3.59442	3.53388		3.45988	3.40773	5.95619		3.02746	3.71272	5.43691		3.27979	4.00827	5.23539		6.85453	6.39612	3.37419
	2.85372	3.73648	2.55296		2.73463	3.56405	4.58756		3.1228	3.6372	3.659		2.951	3.66803	4.90877		4.33538	3.93031	4.63588		5.55109	4.48992	3.63957
	2.67152	2.97722	3.97599		3.35967	4.97507	3.70031		4.73906	2.44522	4.02794		3.16928	3.71642	3.69846		4.42569	3.89255	5.25484		5.08532	3.42278	3.50833
	3.05524	3.08149	3.69265		3.43809	4.34858	3.33108		4.76567	2.02272	3.93942		3.0148	4.62558	3.17271		3.73622	4.33376	4.72566		4.32138	3.7996	3.04771
	3.44532	3.18822	3.78494		3.35887	3.71008	3.16136		3.4439	3.66954	5.38371		3.17509	3.37577	4.94101		5.15226	4.93308	4.31689		5.40774	4.28468	3.33933
	3.45526	2.87987	3.22235		3.53765	2.89545	4.31927		6.47059	1.91439	3.78164		4.10455	5.48128	2.6195		2.68552	5.24864	4.66546		6.14216	4.52365	2.97334
	2.83326	3.76448	3.1265		3.77873	4.26302	3.47493		5.52736	3.19938	5.12757		3.13449	5.18658	2.69397		4.45566	7.21445	5.66414		4.29894	3.90126	3.10828
	2.97136	3.23741	2.57461		2.88112	3.58967	3.4439		4.53006	2.09375	4.80871		3.38977	3.58254	3.13706		4.03699	5.52076	3.95724		6.53608	4.35624	3.3631
	3.0214	3.8371	2.8091		2.89162	1.40012	3.0288		5.79076	3.00741	4.46477		2.7244	4.93533	4.70929		3.48695	5.36232	4.73543		6.29736	3.59072	4.12202
	3.37155	2.96212	2.7984		3.00333	3.27121	3.0826		4.81227	3.26151	3.36152		2.84871	2.96648	3.69294		4.11409	5.11859	4.75022		4.86373	4.26857	3.69107
	2.94881	4.50332	3.96233		3.92219	3.75233	2.72925		5.75234	4.04068	4.31953		2.56061	4.39954	4.05125		3.19912	5.37057	3.59772		4.06728	3.28494	4.21021
	3.03943	3.99335	3.16439		3.27622	4.25078	3.10339		5.33413	3.80913	4.28045		3.90796	3.11818	3.40271		4.27993	4.91183	5.55363		4.64961	3.62558	3.20572
	2.94733	3.24797	2.42317		2.6393	3.26619	3.47876		3.07389	2.72671	5.33037		3.2757	3.80303	3.47102		3.58544	4.10736	4.46266		5.0366	6.42464	3.78471
	2.76077	3.38713	2.74572		3.22843	3.26414	3.49097		5.84922	2.98153	4.03131		3.85399	4.12862	3.25657		4.58465	4.17905	5.8915		4.70256	5.71431	3.5589
	3.25799	4.00372	3.2009		3.34699	3.63492	3.06695		3.32032	4.88833	3.94998		3.2147	3.53897	4.12743		2.58676	5.04703	4.46757		6.16589	3.5622	3.90496
	2.82078	3.35874	3.35425		3.58201	3.88489	3.74487		4.76474	2.66122	4.46054		3.68143	2.98127	3.78613		4.97745	5.39166	5.66005		4.61106	5.16414	3.10115
	3.20592	3.23199	3.20717		3.27173	3.71061	3.25087		4.11621	4.11234	4.59297		2.81464	4.54029	3.6467		4.96332	5.09126	5.1972		4.99751	5.58466	3.35587
	3.34303	4.4917	3.16981		3.15013	4.22817	3.23609		4.70711	4.45513	3.14551		3.16677	3.95101	3.17984		4.83472	4.69952	4.81439		4.58518	3.51556	4.20282
	3.26822	3.49011	3.42859		4.04306	4.16717	3.06154		3.67733	2.89835	3.02721		4.10677	5.22428	4.1842		4.0593	4.57594	4.75983		4.84812	1.13151	3.46767
	3.35861	3.73398	3.18258		3.54689	3.79458	4.28026		3.63244	3.45007	4.5461		4.10353	4.23134	4.73992		3.68077	4.12136	4.85109		5.94405	3.62162	3.30976
	3.00794	2.83128	3.17033		3.07884	3.45315	4.00433		4.89846	4.34277	4.54821		4.17192	4.19635	3.8264		4.73992	3.87749	7.71868		4.82535	4.06656	3.40403
	2.91891	2.7848	3.41222		4.05811	3.38276	3.51256		4.43037	3.22209	4.81558		2.89677	4.30105	3.4184		4.35914	3.94985	5.05442		6.02907	4.78402	3.81546
	2.78626	3.40165	2.66386		3.0885	5.60697	4.36416		6.35598	4.3602	5.41397		4.06735	4.32138	4.24718		6.04515	7.09595	6.84437		2.85636	3.79695	3.37525
	2.93162	3.08801	3.73437		3.08572	2.99384	3.04068		5.03566	3.92186	2.92951		3.77477	3.87749	4.50807		4.67866	4.6306	4.44734		5.31135	5.2842	3.83524
	2.87194	3.5189	2.80877		4.46643	4.83231	4.74811		5.02875	2.70228	4.18711		2.68723	4.63905	4.0758		4.64856	3.69318	5.18355		4.49936	4.32798	2.98232
	3.63534	3.16452	2.80306		3.43889	4.03329	2.98655		4.10927	3.20994	4.18698		2.70426	4.35571	3.66195		5.33565	8.25862	3.90195		5.4119	4.67536	3.79352
	2.89967	3.00015	4.05508		3.12029	3.5593	3.70242		4.14123	2.63864	3.02206		3.67809	4.17331	2.79497		6.25089	4.86773	5.55271		4.51494	4.57752	3.26434
	3.46925	3.6644	2.62346		3.09851	3.94219	3.66915		7.15954	2.48588	4.30409		3.44007	5.12057	3.11647		3.82415	5.0803	5.36258		4.69328	5.98999	3.70018
	1.83154	3.11607	3.04425		2.93658	2.92877	2.81543		3.97097	3.427	4.59522		3.34277	3.75025	4.02506		4.91103	4.71774	5.42477		5.29269	3.34858	3.58623
	3.12003	3.88013	4.0964		3.36244	3.45447	3.23107		6.11622	4.50015	3.13521		3.11488	4.96015	3.5824		3.77504	5.70217	6.03605		5.64579	4.30498	4.30188
	2.6731	3.69186	2.9266		2.5725	4.32455	3.33022		5.00346	3.42806	6.37823		3.70427	4.28045	4.54485		4.5156	5.0535	5.50623		5.76818	3.11013	3.74282
	3.20664	3.13337	3.8128		3.67384	4.53026	3.44321		3.94377	3.58636	3.49804		3.65984	3.19436	3.97855		5.15212	4.96404	5.00722		4.95863	3.67205	4.12083
	3.1269	2.53923	3.46882		4.48112	3.86624	4.15238		5.40351	3.8261	6.19778		2.42779	3.90303	3.58174		4.56926	5.78693	5.97296		4.36971	3.58178	3.94655
	2.74255	3.87842	2.97585		3.21655	3.80039	3.76025		7.17616	3.09851	3.41657		3.69624	3.56854	4.54224		4.64011	4.87654	4.31229		5.28125	5.01243	4.00873
	3.08003	2.75655	2.92713		3.59944	4.18169	3.33933		5.08571	4.72804	4.9348		3.0758	2.62637	4.07171		4.56906	8.37923	4.93718		6.22791	7.19095	4.46662
	3.64479	3.51424	3.14446		3.08319	4.33615	4.77151		6.52762	3.62248	5.6578		2.94931	3.24061	4.08204		5.07977	5.32244	4.45289		5.04524	5.03303	3.46556
	3.23477	4.13073	3.58438		3.83128	4.3227	3.4715		4.27451	2.57989	4.94272		3.11132	3.8561	3.76792		5.54584	5.98854	5.34856		5.36364	3.57409	3.26751
	3.26074	3.94905	2.65858		3.54029	4.00108	3.32349		4.99897	3.04821	5.66995		3.73173	3.79352	3.36284		4.91051	4.83551	5.72184		5.35519	5.23661	4.38185
	3.59363	4.25616	3.57171		3.20796	4.27893	3.24701		4.58419	4.20889	4.89347		3.11066	4.05468	3.64855		3.21655	4.45315	5.56036		7.39418	4.27993	3.4441
	3.22091	3.83736	3.25757		2.84006	4.15384	3.7279		6.03554	2.68657	4.87321		2.19858	5.24983	3.60762		4.59574	4.60883	6.06182		5.83558	4.81808	3.58544
	3.7312	2.8928	3.46542		2.84607	3.9847	3.0271		4.99025	3.85406	4.87374		3.94872	3.61845	3.12663		4.44338	5.68017	6.03911		7.20547	4.20427	3.57039
	3.32666	3.39928	2.87194		2.81207	4.81544	4.09059		5.27927	2.20809	4.12928		3.69661	3.95104	3.51652		4.12439	4.38436	4.7283		6.37137	4.24877	3.16136
	2.66848	2.92634	3.31781		3.37406	3.12069	3.98206		5.22897	2.53025	4.61212		3.60868	3.87802	3.8569		4.9113	5.90285	5.22157		6.00478	4.82733	3.366
	2.68142	2.82996	3.8668		3.55692	4.79029	3.33247		6.60526	1.91076	4.60314		3.63759	4.85796	3.54073		3.86667	5.18249	5.21035		6.38001	3.89321	4.69978
	2.83398	3.43625	3.38845		3.33643	3.91367	3.95618		4.68944	2.74757	4.78085		3.71925	3.89492	4.55953		3.09851	3.97995	6.30185		5.80938	1.46931	3.97709
	3.19689	2.88858	3.58178		3.52972	4.68592	3.50622		5.03977	3.67799	2.38462		3.87565	3.54266	3.74077		3.61343	3.2926	7.58189		6.32377	4.26831	4.02936
	3.32983	3.46397	3.95071		3.66519	4.41777	4.94107		5.76442	3.12916	3.07237		3.62809	3.98312	3.73763		5.26329	6.83136	6.66758		6.50201	4.94774	3.52589
	2.83339	4.15285	3.45658		2.80408	4.49751	3.18301		6.06063	4.15951	6.20124		4.26989	3.99791	5.08697		4.38397	6.57516	5.3103		5.68051	4.51336	4.22104
	2.90786	3.17456	3.74995		3.68248	4.24481	3.25589		5.17008	3.07745	5.55772		3.85518	3.53976	4.01428		5.74465	4.87486	6.23557		6.09186	4.79934	3.73584
	2.65208	3.34666	3.14187		3.41776	4.08346	3.22684		6.08083	4.23556	3.77801		2.30764	5.52419	3.77583		3.3603	6.03594	6.1207		6.74204	4.70242	4.46688
	2.99288	3.57382	3.90047		3.73516	3.62294	3.56432		8.52499	3.30448	3.75926		3.38211	4.85083	3.54081		5.13918	7.01192	7.11708		6.59787	4.58624	3.87697
	3.88489	3.2823	2.56603		3.46942	4.55732	3.12891		3.9002	3.24348	4.79379		3.33458	4.1038	3.93902		5.14684	3.98153	5.59133		7.85939	4.24296	4.42209
	3.22196	3.45104	2.85564		3.225	3.85373	3.58082		4.44312	4.35201	3.08042		2.56827	4.9884	3.28428		5.91447	5.49144	5.2089		7.605	5.19266	3.46001
	3.32745	3.85947	4.61453		3.58914	4.90179	4.25946		5.82311	3.5387	4.14631		3.49804	3.80828	5.02986		3.96226	7.47105	4.28021		8.47403	4.54333	4.89677
	3.01348	3.07593	3.47084		3.64723	6.07027	2.88937		4.38066	2.39663	3.93876		4.46213	4.98392	3.68275		4.63803	6.96069	4.75577		9.54025	3.45789	3.88212
	2.57038	3.33834	3.91103		3.4513	4.51197	3.68684		4.60091	3.35254	6.44676		2.88462	3.90852	3.52075		4.17338	8.59207	6.04914		7.9263	4.40667	4.55297
	3.26645	3.63623	3.72526		3.3087	4.07845	3.83313		4.80505	7.22422	3.71378		3.13951	3.9678	3.01401		3.14551	5.86463	4.49487		8.10107	3.76216	4.76644
	3.26368	3.92503	3.40218		3.22896	3.18156	3.24797		6.40074	3.84515	4.78957		4.16374	3.67364	3.22051		5.37618	7.03185	5.66216		7.54479	4.97349	3.84633
	3.30923	3.39769	4.42932		3.32904	3.69846	3.15845		5.6071	2.64828	5.06039		3.36152	3.65449	4.51019		5.37895	7.66039	4.27151		7.45011	4.70348	3.55639
	3.18776	3.04358	3.05718		3.47057	4.45883	4.06597		4.50728	4.09482	4.17905		2.86567	5.63536	2.74321		4.75788	7.8952	5.73597		6.20758	5.05666	3.30085
	3.43836	3.1059	3.68526		2.71773	3.27919	5.00425		4.43351	3.87685	3.53025		3.24955	3.66915	3.92555		4.10881	8.08876	5.65807		8.33632	4.78006	3.95645
	3.40429	2.76394	3.08253		3.92351	3.52101	5.0127		5.60459	2.8355	5.30898		3.82838	4.5766	3.30362		7.18818	6.56011	5.89942		8.10778	4.6982	4.95857
	3.55305	3.79496	3.39109		3.12756	4.07712	3.65449		5.38476	2.42555	3.51071		3.53078	5.1038	5.10202		4.15159	8.65306	5.75058		7.8622	4.26355	5.50412
	3.73932	2.82256	3.19384		3.92318	3.98787	3.23859		5.67206	3.98675	4.5902		3.27913	6.37434	3.36072		6.08077	7.94036	6.55316		10.2454	5.4315	4.4072
	2.46502	3.12655	3.54629		2.87723	4.30422	3.53104		5.61139	4.01946	4.59891		3.15396	4.38846	3.29167		5.25748	7.2464	5.21365		9.59603	4.9621	3.98916
	3.12069	3.57092	3.43638		3.85188	4.19331	4.44523		6.03488	2.89096	5.28571		3.18935	4.99913	3.60069		6.39031	4.3472	5.09337		10.7109	4.38093	3.44866
	3.25407	3.59785	3.45645		3.53725	6.12467	3.46582		4.26989	4.08505	5.31904		2.9505	3.94457	3.52048		4.77613	8.49753	6.10486		10.9956	5.86575	3.90146
	3.93664	4.52181	3.61891		4.25009	4.34964	3.24313		6.37869	3.86482	5.54739		3.84452	3.35571	4.66763		3.56522	9.95965	4.83459		7.38504	5.18381	4.17351
	3.36719	4.1199	3.19469		2.90891	3.8635	4.00768		5.9995	3.61186	5.30634		2.85082	4.73411	4.28699		4.00239	5.23326	6.10136		10.1167	4.0391	3.52682
	2.73239	4.40403	2.6265		3.80039	4.8062	3.20915		7.47878	3.45117	4.49296		2.87003	4.1372	3.13152		6.2427	8.43204	5.78878		8.06374	7.46822	3.61459
	2.73146	2.6937	3.79247		4.01527	5.01719	3.23979		6.0708	3.08874	3.21549		2.96252	3.81517	3.93242		4.83089	8.43614	6.04664		9.84225	7.41653	3.5284
	3.70655	3.7349	2.41063		3.68975	3.54425	4.30191		5.48933	4.60947	3.69859		2.11092	3.86772	3.48563		4.35822	8.57431	5.65279		12.4486	6.03132	4.17007
	3.41591	3.57788	4.26329		4.63377	4.06293	3.73569		9.77718	2.94482	3.69687		2.94212	4.08399	4.25246		5.15714	7.56222	6.3713		11.0746	5.94365	3.62617
	3.72302	3.48827	3.72117		2.62478	2.99685	3.80613		6.58942	4.47005	5.00676		3.26909	5.03594	3.95559		3.89888	9.13154	6.06235		10.1199	7.20495	4.82442
	3.75426	3.44047	3.83366		3.2853	5.66982	3.87327		5.20441	4.78957	3.58465		2.37155	4.0663	3.96041		3.80356	9.25948	5.28812		12.4796	6.95666	4.17324
	3.15132	2.83365	3.02325		3.70902	4.83868	4.75735		6.03779	2.63138	3.68367		2.4052	5.0307	3.50959		4.83551	9.76609	6.67075		13.3142	6.78535	3.72506
	2.92502	3.67498	3.0721		2.77173	3.60841	1.57487		6.11463	3.15027	5.56159		3.13444	4.13601	2.97921		4.09455	7.0368	4.98906		12.4274	4.52867	3.38739
	3.1735	3.09693	2.96267		2.74942	3.68136	3.32243		6.94313	3.85597	4.62505		3.80197	3.87017	4.05389		5.85915	10.3692	6.83816		14.8208	5.50148	3.89017
	2.98602	4.52207	4.27417		3.2448	5.1609	4.13453		8.9777	3.80105	3.056		3.29075	5.55672	4.49382		5.06974	10.8561	6.09773		19.6663	6.77479	3.72147
	3.59283	3.89057	3.24295		3.61977	3.62426	4.07132		5.9121	4.22553	9.15531		3.99157	4.21556	3.92899		5.25656	7.37949	4.12532			7.38721	3.84194
	2.84237	3.30395	3.62994		3.75134	3.81201	3.80659		5.91711	2.24836	5.62559		3.26493	4.37558	3.47559		4.04491	13.3528	6.94498			6.638	3.79379
	3.06497	4.33069	3.97282		3.03461	3.76094	4.97415		10.2382	2.9604	6.76469		3.9039	3.79286	3.88238		4.83307		6.99079			5.13813	3.71113
	3.11935	2.68816	3.54382		3.29954	3.55494	3.0966		5.14579	3.86244	2.6364		3.98457	5.29128	4.45724		4.11343		6.9937			7.754	3.98233
	3.32745	2.76378	4.63852		3.97678	4.38558	3.1809		8.05602	2.93321	4.23609		3.34036	4.59258	4.732		2.55507		8.60395			7.76661	5.05917
	3.60102	3.00081	4.14545		3.704	4.06022	5.46504		5.18031	4.40496	4.47797		4.1038	4.59627	3.96833		5.28959		6.01429			8.84953	3.51467
	3.10965	3.59508	4.96332		2.99645	3.6372	4.25986		5.55106	2.92304	3.69569		3.31715	3.90839	4.05574		4.83657		7.08717			5.48326	3.7151
	3.33537	4.90536	3.23371		3.42859	4.55297	3.55639		8.70878	3.93605	3.70638		4.52287	4.10855	4.28257		4.51336		7.29938			10.3074	4.30686
	3.61818	4.40587	3.38634		3.80514	4.02378	4.74996		4.54805	4.55211	9.18201		4.09667	3.88594	2.95697		5.0531		6.16216			6.32852	4.11244
	2.95309	3.59977	4.05613		3.41433	3.38083	2.99589		4.60842	3.30712	4.21629		3.56554	5.3367	3.42912		5.07779		6.45289			9.27526	5.72342
	3.34983	3.37023	3.7011		3.70136	3.98573	3.83841		4.59258	2.84052	2.6496		3.38792	5.21814	3.4006		4.80488		6.83262			9.14059	4.24216
	3.22632	3.83049	3.28943		3.49091	4.55547	3.5121		6.42038	3.22632	5.03343		3.24612	4.34805	3.82574		6.43758		7.29024			7.87996	4.67098
	3.16083	3.88452	3.58174		3.63931	5.13813	3.51335		5.29142	3.90548	5.44761		4.27478	5.20031	3.5086		5.36601		7.3647			8.87369	5.59928
	4.24877	3.48985	4.35423		3.15079	4.17092	3.8564		4.40403	2.16221	3.86828		2.99077	4.62566	3.13363		5.61661		6.51772			7.0877	3.81782
	3.28332	3.1059	3.65225		3.08042	4.00276	3.51837		7.22739	4.21945	3.91473		3.88172	4.31557	3.21493		5.67625		6.24825			9.07477	5.1581
	3.28216	3.19199	3.13719		4.07183	3.72724	3.49683		5.85255	4.62469	3.58544		2.73648	4.8845	3.53949		4.60657		6.25062			7.49515	3.87409
	3.4946	4.01613	4.09403		3.71272	3.43836	3.49056		6.89401	2.05691	4.25722		4.2955	4.27147	4.35416		4.42093		6.06018			8.71334	4.85776
	3.09904	4.57841	3.80285		4.23688	3.387	3.37089		6.28574	4.16479	4.27887		3.82838	5.12585	4.54504		4.39281		7.3886			6.75822	4.2349
	3.25299	3.32428	2.91258		2.91155	5.22672	3.31227		6.69781	4.39588	3.5453		3.31346	4.74705	4.54161		4.50807		6.73993			7.87477	7.25565
	2.98892	3.30712	4.65252		3.27596	3.92503	3.70321		8.61081	4.15027	5.45632		4.25484	4.0119	5.08109		5.59469		7.16402			7.62012	5.37658
	4.03382	4.16955	2.89317		3.86482	5.24745	4.21708		5.79696	5.10882	4.43678		3.87987	5.15437	3.28058		4.11779		7.36734			8.76374	4.84291
	3.37366	2.87506	3.41505		3.73807	5.64117	3.85584		7.71006	2.64432	3.79544		3.25708	5.6824	3.82891		5.64582		6.56598			4.04425	4.96226
	3.40931	3.22579	2.77583		3.96252	4.32666	3.95883		5.69358	5.90919	5.89756		3.35386	5.13443	4.65067		5.98841		7.37817			5.98273	3.99715
	3.39852	4.6475	2.8257		3.5857	4.75761	3.24269		9.37448	3.5655	5.90221		3.91763	4.93454	3.76976		5.20943		6.87236			9.0716	4.36205
	3.61132	3.10062	4.12954		3.60376	4.84449	4.58756		10.5002	4.87407	6.64672		2.99632	3.73441	3.74177		5.31786		7.23754			9.18198	4.69741
	3.84422	3.51573	2.98919		3.77134	6.19187	3.28718		8.67511	3.61931	5.99679		3.51203	4.03078	3.7895		2.41723		7.44742			9.50605	4.49332
	3.78276	3.43545	3.25447		2.67627	4.31749	4.43123		8.96241	3.26794	4.43836		3.44192	4.27042	3.06134		5.70428		7.43963			9.61187	4.15093
	3.80065	4.03105	4.04679		4.08478	4.11436	4.25431		10.6121	3.71034	4.40694		3.84356	6.39137	3.73873		5.40589		6.77135			7.86167	4.70639
	2.95143	5.00557	4.4241		3.20044	4.46002	3.18697		12.3536	2.42541	3.83155		3.89413	6.58149	3.55422		4.77356		6.91474			7.73281	4.5432
	3.28547	3.96543	3.1735		3.81517	4.17536	3.89228		9.417	3.6405	7.00558		3.69483	4.16981	5.09007		4.90232		7.73644			8.16168	3.78507
	3.55111	4.3437	2.56035		3.76927	4.99237	4.17958		4.02657	3.72843	3.95724		3.4674	4.89519	4.72989		6.18913		6.86919			8.09411	4.38159
	3.47243	3.0958	4.53303		3.67126	4.13548	3.80897		12.5318	2.92119	6.91246		2.704	5.07251	3.81125		4.09191		6.32271			9.45331	2.82917
	3.87145	3.70632	3.02642		2.63587	4.65701	3.92608		10.5702	4.45843	4.59997		3.70282	4.15951	3.64485		6.07443		6.5708			9.52177	4.15477
	3.66806	3.15	3.55758		4.06287	5.40186	3.78349		9.06408	4.7695	4.59495		3.33201	5.49937	3.84224		5.11605		7.48426			12.1843	5.65675
	2.90046	3.51375	3.53949		4.00847	5.1122	4.17753		6.86054	2.83359	2.57672		3.15462	4.82013	3.68473		5.56591		7.30027			11.6665	4.40932
	3.73378	3.32257	3.11039		4.38476	5.33499	4.76818		8.68013	3.85954	2.56035		3.52259	4.77108	4.23556		5.44022		6.56317			9.85693	4.62796
	3.74932	3.93295	4.68751		3.90865	4.04174	4.2621		13.309	5.16427	5.19285		3.25008	5.56175	3.40535		5.51019		8.88867			12.4721	5.8475
	4.01784	2.99711	3.76408		3.99157	4.43625	5.03891		15.2712	3.41433	4.76157		3.49975	6.16533	3.95618		5.27877		6.46689			11.4666	4.55191
	3.182	4.12466	4.27781		3.657	3.99474	3.47018		8.20416	5.05204	4.47824		4.21431	4.58426	3.97067		4.66519		7.04968			10.5702	3.55613
	3.17997	4.08043	3.35412		3.27438	4.50768	3.60366		10.6966	4.54122	4.65278		3.77979	4.43374	3.97302		4.60842		6.21418			9.62085	4.13892
	3.6644	3.10729	4.23583		3.62835	4.08399	3.90575		10.732	4.1098	4.69028		2.80065	5.14922	3.84897		4.36099		7.87698			11.1547	3.88225
	2.99038	3.90259	3.14881		4.49065	5.44444	4.2584		9.93368	4.44576	4.08128		3.49724	5.38602	3.65542		4.11409		8.04757			14.2647	4.86245
	3.63456	3.44707	4.14789		4.76157	4.79854	4.74376		8.07371	3.89783	4.25801		3.48483	3.94443	3.79273		6.63695		7.35203			10.7611	4.96636
	3.83452	3.41644	3.91103		3.29629	4.32699	3.97044		8.33857	3.4367	4.47454		2.96384	5.2559	3.61951		6.20943		7.995			13.6602	4.38515
	3.91299	3.48097	3.11462		2.72988	7.26185	3.96279		15.1524	4.08326	6.40266		3.52787	6.28191	3.80989		5.43117		7.65623			15.1398	5.49805
	3.46292	4.28204	3.82627		2.64485	4.18064	4.06811		7.79314	4.3293	6.40873		3.45658	4.92259	3.87432		5.10274		7.66204			16.9531	4.77663
	2.697	4.42806	3.92291		3.02064	6.3408	3.94087		6.21649	3.80197	6.13153		3.05362	3.91423	3.86429		4.96266		7.89639			16.8617	4.49197
	3.37049	3.51203	3.14974		4.34267	4.2147	3.86059		18.4667	3.74936	3.1776		3.23345	5.41302	3.70374		5.79089		8.11702				4.83393
	3.765	3.03685	3.2485		3.61422	5.12123	4.73755		10.6673	4.83779	3.08135		4.35782	5.28706	4.76263		5.42173		6.5098				4.43572
	3.56537	4.90311	3.51048		3.05309	4.37393	4.68618		11.361	4.89677	5.04042		4.10287	4.82363	4.24972		3.66888		7.13378				5.13093
	3.40799	3.48919	3.50345		3.21953	5.04993	4.69943		15.9093	3.21575	4.01375		3.71576	5.34377	2.89822		5.04676		7.34886				5.01398
	4.31848	4.25669	3.04992		2.97704	5.88331	4.08874		16.3068	2.96991	4.05151		2.98972	6.10671	3.86601		4.57435		8.74209				4.78323
	3.52332	3.4303	3.21839		3.64089	5.01029	4.34573		15.2181	3.07963	5.25108		3.98569	4.05409	3.65674		4.55825		8.74575				4.42463
	3.1801	3.83274	3.25325		3.26672	4.03039	5.38793		13.5047	3.75286	5.03138		3.20097	5.30396	4.11885		4.82125		7.38002				4.46873
	3.41803	3.71754	3.76353		4.31848	4.10908	4.94853		21.2834	3.99121	5.29498		2.96296	7.61187	5.65054		4.88677		8.32846				4.11092
	3.45816	3.7304	1.85926		3.03725	5.42543	3.7081		22.513	4.05818	5.2419		4.5358	5.66889	3.82412		5.33169		9.88914				5.42965
	3.42806	3.85571	4.21761		4.73939	6.03193	3.99784		19.6299	5.04491	5.66942		3.93268	4.8635	3.93281		5.87975		6.66995				5.15509
	3.30167	2.90376	3.48563		3.09376	3.88858	4.08558			3.29567	5.26608		3.6914	4.85056	4.90787		5.07079		8.47925				3.50045
	3.3158	5.29604	3.08003		3.48615	4.75999	4.29273			3.51943	5.24593		3.25985	4.45566	3.32805		5.78462		13.5575				4.55798
	4.00372	3.38092	3.41657		3.24559	4.18432	3.86465			5.43335	5.67946		3.60142	6.19015	4.33261		6.08294		10.8685				4.53554
	3.70163	4.44364	3.58703		3.61158	6.44207	4.00609			4.85083	5.3405		4.20348	4.78587	3.55943		5.57225		9.1188				4.50913
	3.04222	3.2114	3.3425		3.87248	4.76696	3.74863			4.34162	5.4192		4.43097	5.32693	3.95407		6.32747		8.54665				6.21762
	3.31874	3.70374	3.4917		3.89228	4.90232	3.71826			5.49012	5.92081		2.68657	4.92318	4.86892		5.8849		9.99688				4.6779
	3.30131	3.42331	4.178		3.60076	4.75207	4.48239			3.59389	5.27174		2.92251	5.10222	4.26144		4.8738		7.93415				3.98219
	2.95314	3.48457	2.97704		3.79431	5.36856	4.08241			3.10696	6.81255		4.4146	6.23716	3.33075		5.8783		9.80847				5.6586
	2.93123	4.65806	2.86138		3.46767	5.05591	4.18737			3.0815	4.65467		3.60076	5.61159	3.89456		6.18963		13.1566				4.74441
	3.2448	4.66176	3.11458		2.85636	4.47566	4.59086			5.13001	3.81834		3.89703	5.09693	3.85795		4.62215		9.70877				4.95434
	3.38185	5.15209	3.37241		4.76055	4.79221	3.62149			3.4811	3.82917		3.50781	5.66308	4.17471		5.68896		12.0523				5.69121
	3.71949	3.20942	4.38291		3.61871	3.86931	4.25933			4.95328	5.14922		2.89043	5.38212	3.96173		5.60077		9.52097				5.27922
	3.93295	4.10776	3.18195		3.0082	4.4072	3.8635			2.84765	5.36839		3.58782	5.93781	4.6541		5.64592		11.1081				4.29166
	3.43176	3.47348	3.31568		4.41979	4.88542	3.77449			5.31611	6.04188		4.22711	6.68646	3.96503		4.78711		11.1345				5.12387
	3.73701	2.81913	4.19939		4.43876	5.02036	4.85347			4.03012	6.20811		4.30527	5.901	5.15041		5.92451		8.71961				4.64412
	4.44048	4.05085	3.54425		3.28586	4.49108	4.67179			5.12704	5.61819		4.89387	6.50439	3.84132		5.24501		9.99067				6.44418
	3.43641	6.39322	5.86305		4.30052	5.68975	4.09006			4.65767	5.63721		3.19357	5.33882	4.01778		5.36575		9.40218				4.89605
	2.91367	4.72725	4.10089		3.92344	4.1947	6.39982			4.51969	5.79155		3.63667	5.97257	4.06057		6.18117		10.5794				6.59126
	3.85954	4.63905	3.20889		4.23081	6.91916	4.05257			4.58545	4.65476		3.07829	5.91447	3.53025		6.28627		10.5725				4.17323
	2.68188	3.93017	2.89677		4.77689	4.5325	4.54967			5.19252	4.92477		4.05001	6.86998	4.69054		5.42398		10.108				6.74997
	4.13601	4.18838	4.63483		3.52708	4.86364	3.89585			4.12096	4.58276		3.13719	4.92846	4.34805		5.54478		10.8109				4.65542
	3.46952	4.50398	3.6432		4.04913	6.25749	4.44351			5.14341	5.44444		4.29683	4.62313	3.91393		5.64143		10.6354				4.61984
	3.89703	3.37109	3.15612		3.64221	6.11173	4.42846			3.97889	4.59739		3.57765	5.14453	4.28732		7.66266		11.142				4.211
	3.65753	3.66308	4.00794		4.12637	4.23187	4.24929			5.76366	6.83829		3.35359	5.56119	4.57937		4.82073		9.92984				4.86667
	2.95535	3.78639	4.76329		4.30792	4.34759	4.24375			4.4546	6.83697		2.84923	5.62559	3.32125		5.96702		9.31692				5.3066
	3.67476	4.11409	3.89677		3.18288	5.35291	4.87685			4.14684	7.51363		2.7885	5.95461	4.6005		5.04729		14.7447				5.30337
	2.97136	3.76679	4.01111		3.47717	5.63932	4.62189			2.86838	5.03356		3.73421	6.4053	4.39169		6.41104		9.98535				4.54434
	4.30602	7.59127	4.76336		4.29207	7.56909	4.76686			3.08781	5.79459		4.08118	5.8441	4.34211		6.27558		11.5758				5.45236
	3.99474	3.5622	3.87512		4.04121	4.68236	4.63086			4.96735	5.49514		3.55322	6.57199	4.6001		5.22342		9.77203				4.39928
	3.42515	4.69432	3.29689		3.66149	4.32944	4.92605			3.24374	6.18223		4.83868	7.00716	4.33525		6.18012		11.8728				5.72905
	3.31993	3.91829	3.67469		4.33812	4.49646	4.4781			5.54728	5.14513		3.04042	5.64328	4.57845		7.66732		12.0798				4.77127
	4.12611	5.17721	4.20935		4.1743	4.23477	5.10486			3.27571	5.12433		3.68209	6.79987	5.18513		6.11047		12.1025				4.68896
	4.12254	3.67522	3.45341		3.52418	4.36812	5.38648			5.49224	6.09153		3.47031	7.05654	4.35386		6.74099		12.9433				4.96636
	4.15925	5.81624	4.7963		3.80841	4.8128	4.26725			4.4579	4.72408		3.98523	6.35506	3.91601		4.02352		12.8958				6.67973
	3.57502	5.43705	4.16268		4.21827	4.6784	5.37433			4.81544	4.94635		3.47051	7.15821	3.45126		5.1067		12.88				4.29049
	3.02597	4.0016	3.23292		4.07211	5.78614	4.29154			3.47817	7.95119		3.27438	6.821	3.47222		5.73913		14.8845				4.73649
	3.19463	4.63931	3.27411		4.18328	4.90702	4.88649			3.08425	4.9515		3.80237	7.18831	3.89492		7.00531		12.9573				6.17959
	3.53407	3.1756	3.20163		3.69635	4.53811	4.9892			3.95064	7.92953		2.77292	6.80489	3.94985		6.11853		14.0302				4.77795
	4.10538	3.74533	4.45695		4.09792	4.28521	4.68077			4.60155	5.9723		2.78355	7.63332	4.21464		6.58334		13.5955				5.56221
	3.62875	3.9763	3.28045		4.05877	4.83736	4.84885			4.3655	6.01534		3.88542	8.92026	3.19205		6.49054						6.32456
	3.21866	3.7621	3.2926		3.82006	5.19728	4.41542			4.66829	5.4927		4.54927	6.88094	4.20324		4.86641						5.04755
	2.88039	4.02246	4.32376		3.66017	4.24507	3.95982			4.36885	7.53529		3.6644	7.17709	3.934		4.22553						5.08479
	3.85003	3.57356	3.93136		3.13896	4.73623	4.56247			4.3977	7.53529		3.62888	8.40451	4.37103		5.38186						5.05072
	4.44153	4.19143	3.78982		3.91516	5.32441	4.58941			5.08241	6.54657		4.37387	7.69769	5.72144		5.04676						5.09344
	4.60192	4.96121	5.21114		4.57878	4.38502	5.32561			4.75841	6.53073		3.59867	9.81335	4.06339		6.5102						5.09835
	3.27096	4.61819	3.56115		4.8025	5.27471	4.37129			3.61403	6.2398		3.48061	9.53107	4.04385		6.37922						6.62104
	4.50015	3.59805	3.20545		4.29471	5.70022	4.62057			5.08215	6.24349		5.20546	10.5684	4.05336		6.44207						4.69866
	3.20044	5.16401	2.70889		4.32779	4.25986	4.63271			5.08003	7.94881		4.02548		4.37763		6.06789						4.76624
	3.98526	4.97401	2.94139		3.7283	4.3395	4.23266			4.74956	7.95409		4.22394		5.73438		7.78024						6.56063
	3.52332	4.79485	4.21444		2.70083	5.577	4.56392			3.34663	5.79353		3.59917		5.77128		4.98075						5.40985
	4.28753	4.39539	4.61502		4.32429	4.81492	4.24679			3.61277	6.09984		3.77387		6.04545		3.66387						5.20051
	3.54715	4.30844	4.21629		4.09152	5.18958	4.41248			3.99632	7.71643		3.03197		3.20583		6.63906						6.09072
	3.1032	5.00187	4.36891		4.22787	5.44101	5.47771			6.07238	7.71472		5.53594		6.36179		6.67629						5.37288
	4.51785	4.14287	4.57171		4.24758	4.90734	4.57224			3.31075	4.71087		4.34594		3.85003		7.82113						5.05627
	3.49355	3.67865	3.37894		3.68631	7.20543	4.63588			2.95446	6.10909		3.68658		3.85056		4.76659						5.53739
	4.43546	4.30237	3.25622		3.85558	4.79617	5.16523			5.01428	6.83438		4.32099		4.37789		5.14836						5.53475
	3.61422	4.66044	4.62489		3.43308	5.65569	4.56406			6.14577	6.82188		3.64023		4.31141		5.19444						6.3544
	3.47902	3.80831	3.43545		3.94721	5.51151	4.57568			2.70629	6.52762		4.39661		3.40482		7.95303						6.3206
	3.64509	3.55058	4.64856		4.35584	5.62295	4.41777			3.48434	7.80938		4.43566		3.6604		5.61186						6.14237
	3.52893	3.84845	2.85399		3.67786	5.77214	4.34594			2.66373	8.34332		4.05626		3.84303		8.14752						5.92338
	3.32943	3.73411	3.30395		4.24507	5.82997	4.9142			5.25834	7.62137		4.39875		4.64908		6.72197						5.7423
	3.4305	3.70427	5.08109		3.49936	4.67057	5.49379			2.91921	8.1326		3.87617		3.96508		8.39402						5.77188
	4.04913	3.9171	3.39637		3.61138	5.64249	4.85783			5.1211	8.11543		3.22896		7.69346		6.79327						6.81809
	3.83739	4.39334	3.19202		3.00817	5.96827	4.87578			3.38199	8.7645		3.61155		6.39137		7.48779						6.39031
	3.01277	4.15687	3.61396		4.44681	5.0869	4.91024			4.64156	8.94622		3.8598		5.10542		7.29235						5.68315
	3.85072	4.05085	3.9744		4.50227	5.66698	5.76201			6.16929	7.3959		4.30055		2.63798		6.02452						6.48808
	3.29496	4.55191	3.26593		3.53738	5.77346	5.01032			4.18909	7.39223		3.36165		3.83828		6.92768						5.64434
	3.63261	3.43651	3.70044		3.75867	5.21193	5.18315			5.15602	10.2588		4.03171		5.62664		6.17484						5.18375
	3.80148	3.9212	4.31372		3.8697	6.57212	5.07492			4.73411	9.79886		3.339		4.36812		7.67306						4.89942
	3.32745	3.84224	4.62697		3.84541	5.38423	5.22289			6.15847	9.81139		3.56524		3.97863		4.46424						5.00464
	3.87961	4.98708	3.9176		3.90707	5.69702	5.20652			4.66196	11.6111		4.05838		4.12145		6.94907						4.26204
	2.87673	4.00292	3.65146		5.4606	5.08901	5.31716			3.92608	10.2847		3.56352		4.23569		6.81625						5.60631
	3.56846	3.06973	4.76527		4.60314	6.4022	4.59137			4.23398	9.68924		3.50583		4.06181		5.2258						5.93507
	4.69355	4.52828	3.44126		4.38238	6.6726	5.17932			6.05574	9.66231		3.97905		3.58716		6.00584						5.97758
	4.11766	3.61185	4.39941		3.50094	4.57145	5.87948			4.76333	11.6399		3.59336		4.21873		9.63924						5.39973
	2.93241	5.18777	4.21391		3.68495	5.59971	5.05548			5.29591	12.177		3.96041		4.33716		7.56803						5.3573
	2.41908	4.08472	3.57534		3.61079	6.44423	5.45183			2.70156	12.1893		6.04545		5.82575		6.85968						6.32479
	4.51019	4.12043	3.57692		6.1891	5.79987	5.38503			5.18407	13.16		2.94284		5.38397		5.45282						7.12652
	4.00235	3.8396	3.26058		3.52794	5.45276	4.75464			4.03791	8.89422		4.22655		5.39163		6.06934						6.11678
	2.94931	4.78204	4.17483		4.68764	6.49488	5.35572			4.33294	8.8994		3.27966		5.03349		6.34985						5.89282
	2.44099	4.24613	3.44918		4.82142	5.8709	4.76468			3.3124	10.2949		3.76791		4.103		7.48512						5.4822
	4.52814	4.45209	5.29616		3.79537	5.82637	5.32852			4.60749	15.4371		4.25246		3.84673		6.74884						6.18342
	3.34054	5.01719	4.34409		5.08716	5.72435	5.50465			5.15212	15.4368		3.48906		5.05409		6.56991						6.09331
	4.20691	4.45579	4.72012		3.21042	6.12414	5.49461			5.26277	15.943		4.27081		5.49785		8.73519						6.27993
	3.3969	4.06663	3.50761		3.61502	5.0193	5.71727			5.77135	15.9525		3.40807		4.89809		6.3103						5.66295
	3.59547	4.37728	3.90522		4.3363	5.39902	6.41725			4.47322	13.6499		4.31333		5.5837		7.00531						5.49699
	3.12016	4.14506	3.9406		3.61406	6.63748	5.61126			3.95516	19.125		3.57065		5.01428		8.50093						6.51825
	3.02827	3.81438	3.934		4.70847	6.78324	5.76514			3.95777	19.1064		4.26936		4.60261		6.61477						5.11674
	4.27596	3.9156	4.26487		4.5564	5.75023	5.58934			6.03211	14.6623		4.63159		3.60257		6.84186						6.9327
	3.6398	5.5605	4.26263		5.24534	6.30423	7.55509			4.22817	17.8196		4.15608		4.22589		6.64553						5.95144
	4.0508	5.41196	4.69109		4.48269	6.85612	5.30119			3.53722	17.7917		4.02616		4.14473		8.29631						6.27016
	3.31253	3.56379	4.56406		4.11937	5.97375	5.86575			5.68791	18.196		3.69529		5.7761		6.7769						6.13206
	3.86799	4.89176	3.27345		3.88013	5.87433	6.47943			4.54293	22.8121		4.25669		4.17192		6.36047						5.2765
	3.87066	3.95371	3.9547		3.15711	5.70111	5.92543			4.55006	17.2364		4.80062		5.77003		6.89309						6.18448
	3.45576	4.9826	3.93958		5.24956	5.10274	6.4457			4.43493			3.84081		4.72956		9.57491						6.79446
	3.95302	5.04703	3.42951		3.11488	6.94055	5.82284			3.9068			3.45815		5.16216		7.14424						6.52498
	3.30946	5.0494	4.11		3.27147	6.68058	6.21696			6.40081			3.2009		3.9618		8.14738						6.53951
	4.08036	4.43955	4.71616		4.74626	6.07502	6.87209			3.08874			3.83155		5.12284		8.54348						5.84265
	4.07269	4.51388	4.19437		3.78138	4.0935	6.7497			4.6673			3.7048		5.26013		7.01403						6.15299
	3.01982	4.63971	3.69173		4.26685	5.83895	7.02037			3.65885			2.95362		5.05891		8.76714						5.99495
	3.15185	4.7322	3.9509		4.6982	5.89995	6.51152			4.35333			3.56577		5.26996		7.2134						5.32208
	4.51841	6.01218	5.22052		5.92028	9.8659	6.40695			5.35521			4.51209		4.22388		6.87421						5.7159
	3.46028	3.66004	4.56938		3.38211	8.26742	7.17775			4.10617			4.05844		5.04307		8.27064						5.16519
	2.88594	3.71272	3.52365		3.81016	9.75605	8.4265			4.22817			4.34756		4.96708		6.02379						5.58096
	3.02969	4.76554	3.86007		4.69899		7.81255			5.47877			3.37485		3.0927		8.22561						7.65702
	3.32181	4.34383	3.82257		3.95533		8.3449			5.78719			3.24058		4.99553		6.75947						7.47772
	3.55045	4.19325	4.07977		4.1846		10.2868			4.85677			4.46343		4.50167		9.29793						6.05862
	3.02791	5.22698	3.48725		4.47824					4.81492			3.08478		4.53303		7.47242						6.68112
	3.33291	4.68869	4.62505		4.26038					3.73041			3.53078		5.21999		11.7617						6.32747
	4.12314	5.90919	4.64328		4.55039					4.75695			4.33538		4.4916		8.98988						6.70032
	3.58108	4.18565	4.37895		4.18169					3.58848			4.56722		5.44022		10.1404						6.95435
	3.10207	3.65497	5.45091		3.7925					5.28594			3.67166		5.03514		12.2702						6.56816
	3.34778	5.12565	5.76277		3.16188					4.10492			3.23952		4.19727		9.59923						6.713
	3.0251	4.12545	5.02247		3.95531					4.95883			4.48906		4.3336		11.631						6.15318
	3.48556	4.15265	3.99738		4.30455					5.68289			3.20255		4.60763		10.5948						6.94537
	4.58358	4.60789	3.48602		3.18506					4.27676			4.48787		4.30976		6.46029						7.63457
	4.58412	5.4558	3.37459		4.18059					4.3904			5.06274		4.41512		11.5936						6.98181
	4.0407	5.0061	3.76969		4.66536					5.07568			4.84845		4.8878		10.0523						7.95488
	3.35109	4.43849	4.2423		2.9878					3.79194			3.67118		4.80699		12.8486						8.18488
	4.12149	5.62638	4.24322		4.06618					4.87383			3.55006		4.30052		12.7373						7.88088
	5.44444	4.88575	5.40642		4.04491					3.52642			3.3425		4.68764		8.21578						7.49885
	2.97806	4.10459	3.58597		4.92371					5.1512			3.12544		4.52405		10.7584						6.70507
	3.45093	5.04095	4.86324		4.01084					3.31108			3.91446		4.95381		10.647						6.68553
	3.51971	4.61581	4.38819		3.44654					7.31295			4.0531		4.61621		10.9494						7.53001
	3.69107	4.62902	4.83842		2.75034					5.72844			4.2353		4.35994		12.8041						6.92372
	4.60736	4.07026	4.53316		3.84713					5.83994			4.26012		4.89308		11.4218						7.47033
	4.71715	4.25774	4.03078		4.75048					3.70585			2.99869		4.90919		12.0109						5.96808
	3.80567	4.09138	4.28785		3.24374					4.22236			3.71166		4.99738		14.904						8.72198
	4.25233	4.14248	5.36575		4.87605					3.54433			3.67628		4.00616		12.0228						7.42856
	3.03883	5.20731	3.9309		4.34119					5.01097			4.11145		4.83023		14.4041						8.48142
	3.95064	5.14499	5.30211		4.93797					6.20755			4.53838		5.28336		15.0945						7.15292
	3.9546	5.20969	4.22447		3.84383					4.13977			4.53527		4.90862		14.1164						9.91185
	4.26336	4.72144	3.93823		4.44549					3.77781			3.26271		5.00905		16.628						7.09219
	4.17483	5.71167	5.27914		4.66862					4.54821			4.37657		4.7085		14.3393						9.00097
	3.41208	6.35192	5.50518		4.77108					4.31478			4.41354		4.33234								8.84451
	4.36258	4.81703	4.87988		3.31689					6.23082			3.93268		4.98675								7.11701
	4.35228	3.86429	3.99104		3.76276					5.81149			2.85293		5.13654								7.51575
	3.96675	4.94277	3.82322		4.17113					5.03198			3.6673		6.71933								8.69036
	3.75101	3.86218	4.01771		4.95038					5.56423			3.13931		4.91103								7.70019
	4.79194	4.41456	3.88621		3.46978					3.89281			5.36179		5.55191								8.01469
	3.49909	4.33908	4.22077		4.01159					4.98642			3.61739		4.3129								7.74376
	2.88739	5.50735	4.67945		4.22315					4.96564			5.17536		4.44813								8.56064
	4.37855	4.6912	4.65014		4.37895					5.54426			3.74635		4.69873								9.27916
	3.92001	4.28639	4.4311		4.66552					5.63192			4.47837		4.69556								8.13973
	3.69397	5.75445	4.32693		3.20466					3.57699			3.68644		5.0061								8.33804
	4.31432	4.63436	4.30527		4.99817					3.60247			4.45685		5.01857								8.17854
	4.54029	5.48458	3.04807		2.99774					8.72118			4.62373		4.9616								8.28496
	3.86107	3.94026	4.52976		4.7792					4.74763			5.49884		4.8371								8.65835
	3.78289	5.2691	5.23979		4.1883					6.44048			4.34726		5.33037								7.86345
	4.82667	5.27082	4.10703		4.91447					4.93902			4.12122		4.40984								8.73294
	4.59931	4.91341	4.94866		4.44919					3.41116			3.87868		4.95427								8.40484
	3.59653	4.84192	3.67865		4.02273					5.21728			4.60947		4.8437								13.3912
	4.35597	5.80726	4.44919		4.36908					5.92926			4.09371		5.36364								6.51812
	4.02035	4.40192	3.66413		3.73068					8.82569			3.51837		4.42305								7.38028
	2.84448	3.75048	4.38741		4.33653					5.66883			3.8907		5.28323								8.47812
	4.02517	6.02709	4.55257		3.81676					6.7666			4.94741		4.80435								8.26535
	2.86455	4.43889	3.72803		4.97586					6.39744			4.03702		5.15882								9.61584
	3.41063	5.11278	4.29049		3.87432					4.10036			3.30672		4.45292								9.06619
	3.58465	5.0597	3.73016		3.89466					6.55773			5.42199		4.45332								9.69888
	3.10089	6.26832	3.82402		4.39347					3.94457			4.18037		5.63582								9.76714
	4.18684	5.43678	3.60775		4.08293					3.43971			5.07248		5.24903								10.5535
	4.40839	5.57806	5.77009		4.75207					4.20599			4.07679		4.72711								9.61124
	4.33353	6.03455	3.53633		3.33168					4.67074			4.32957		6.47712								10.5237
	4.79432	4.20625	3.91657		3.2654					4.10327			3.65727		4.76993								11.4598
	4.549	6.63378	3.70757		5.1512					3.70744			2.7415		5.62087								11.1318
	4.01217	6.7093	3.90446		5.20956					6.71433			4.31425		4.74613								9.57702
	3.31821	5.76818	4.85241		4.2316					3.43842			4.08558		5.82614								9.82973
	2.99288	5.55588	5.33301		5.15318					3.93612			4.07026		5.04861								10.6
	4.19007	5.67682	6.23584		4.54669					5.92715			4.64433		5.5094								12.2391
	4.36733	5.97696	3.82547		3.57171					4.33908			4.24401		5.27465								12.2231
	4.34885	5.41322	4.23233		4.68038					5.65767			4.18882		4.88291								9.75665
	4.27676	5.49323	3.81359		4.38912					4.57726			4.35822		5.04148								10.8297
	3.38286	6.68336	3.95645		5.69372					4.61832			3.81927		5.69794								9.59656
	5.03831	5.99237	4.86456		4.48992					4.81676			5.55984		5.60595								13.0875
	4.32158	5.94035	6.4693		3.57646					7.03727			4.62426		4.61977								11.6232
	3.47784	5.83671	4.24481		4.56578					4.19754			2.81216		4.6611								9.88069
	3.59495	6.26145	4.544		4.94061					5.18513			4.89004		4.6674								12.586
	3.61581	6.7233	4.18526		4.38119					5.33449			3.37313		4.63298								10.4159
	5.06393	6.73808	5.08215		3.32003					4.41988			4.24533		5.71629								12.9315
	3.73516	6.02855	4.24098		4.24837					5.38833			3.84026		4.28585								11.8049
	4.53923	5.41223	4.00213		3.73965					6.3208			4.30686		4.85687								12.8873
	5.06789	6.11331	4.78164		3.63984					4.04762			3.60828		5.23213								12.3624
	3.73437	8.59523	4.58307		4.60452					6.0727			3.75655		5.14737								13.051
	4.394	6.53746	4.48378		5.1343					6.0164			4.85998		5.31069								13.5591
	3.40515	6.42001	3.86535		3.92318					4.97388			5.17008		5.30898								12.0103
	3.76797	6.37183	4.0564		4.40799					5.24613			4.10485		5.48616								13.7154
	2.96664	7.11015	5.12618		5.16084					8.07767			4.0795		4.90643								13.3462
	3.86521	8.58414	3.87551		4.89202					4.22289			3.65938		5.75762								15.0688
	3.62215	9.43159	4.17882		3.61214					5.16269			3.88198		5.73101								13.8135
	3.43809	8.86293	4.86192		3.13601					6.54492			5.02775		5.97996								15.8744
	4.54425		3.88093		4.50768					4.54646			4.24418		5.37512								14.2061
	3.87155		5.33591		5.01428					4.18027			4.35281		5.68606								15.922
	3.9281		6.50808		3.98543					5.03165			3.74091		5.71009								14.4807
	3.91915		3.90337		4.33221					4.68447			4.51243		4.64875
	4.02194		4.16427		3.86007					8.91567			3.90337		5.68078
	4.44681		3.90496		4.62849					9.40128			3.51943		6.72197
	4.89869		4.14208		3.62254					4.78798			3.4307		5.54267
	3.93902		4.55429		3.90733					3.44654			4.78851		5.46583
	3.90832		4.13443		4.13172					4.18803			4.72936		4.84418
	3.80336		4.58518		3.77398					5.54795			3.48008		5.45197
	5.0164		3.82627		4.00797					4.61357			4.30587		5.99052
	2.87406		4.3936		4.13575					7.10988			4.26428		5.50341
	4.78349		4.78633		5.12862					7.0642			4.95791		5.47991
	3.22454		4.12862		3.93295					4.43968			5.75973		6.4254
	3.20923		4.73358		4.74943					4.29049			4.1321		5.79723
	3.7825		4.86165		4.03342					10.1814			3.95539		5.37605
	3.51896		4.25159		3.40495					5.58228			3.98987		6.01482
	4.13528		3.8396		4.91869					8.04532			3.573		5.66639
	4.35274		4.36337		4.45077					3.99751			4.4546		5.98059
	4.28667		5.62552		3.10736					4.38555			5.07871		6.87672
	3.40773		4.70388		5.06739					4.82601			5.00141		5.70533
	4.30013		4.70223		4.50491					6.51587			4.94642		5.85367
	3.41182		4.91288		5.71088					5.732			5.21756		6.54865
	3.36706		2.50226		3.98061					6.10407			4.83234		5.95329
	3.80567		6.50977		3.00846					7.05733			3.7621		6.70534
	3.1471		4.3734		3.89558					5.02986			4.30765		6.01904
	5.00537		4.19912		4.62558					4.65054			4.38608		6.02815
	4.17219		5.51811		4.15595					6.91388			4.42232		5.21821
	4.54405		4.26936		3.32904					5.28336			3.75497		5.60697
	3.09006		5.35281		5.03277					4.64882			3.49355		6.61107
	3.81319		4.23002		4.63961					5.52696			3.8646		7.63761
	3.81029		4.99501		3.12756					10.8461			4.7695		6.75974
	4.35677		4.09983		3.42212					5.39255			3.90618		6.25934
	3.9375		4.09825		5.04465					5.39044			5.02353		6.35354
	4.53078		4.4884		5.19845					7.6217			4.08769		6.2332
	4.21578		5.28977		4.88172					5.08532			4.49619		6.26383
	4.24877		3.57425		4.15608					8.77638			4.12307		6.87988
	4.042		4.20067		4.71827					11.1635			5.16493		6.25973
	5.09802		5.52168		4.53237					5.79208			3.50701		6.29109
	3.00894		4.34363		4.16738					5.75973			3.04108		6.33829
	4.08399		5.30317		5.05917					5.82192			4.45988		6.3515
	4.38978		5.03838		4.60314					7.16385			4.34885		6.88319
	3.6875		4.58835		5.63645					8.13154			4.46701		7.47096
	4.19648		4.61928		4.03435					5.67655			4.59838		6.15503
	4.19734		4.61713		3.74177					14.2501			5.04331		7.88121
	3.91948		4.63086		4.89544					6.14262			4.51864		6.69794
	5.47903		4.01639		5.72124					13.1149			4.49403		7.53898
	4.46371		5.15313		4.76923					8.29549			4.26408		7.62547
	5.48867		5.43328		4.63182					8.69784			5.50359		7.9467
	3.91024		4.66453		3.22123					7.31829			4.46266		8.31744
	3.93795		5.23161		5.48075					7.76344			4.009		8.47746
	3.43941		4.81584		4.5057					10.6096			3.95843		8.31704
	4.09244		4.21407		4.6978					10.8709			3.78256		9.12343
	4.78613		4.17272		3.69588					11.9045			4.02702		9.31741
	4.46767		4.36073		5.96781					6.94362			3.80778		10.4343
	4.16955		4.43467		4.65087					8.85085			4.85743
	4.84304		4.25154		3.83854					9.85772			4.74566
	3.94192		3.93585		4.20586					10.1141			5.18936
	4.04795		4.60842		6.31558					9.63802			4.1181
	3.92555		4.34323		5.19086					13.6286			4.76448
	3.54679		4.42037		4.70652					8.56282			3.86852
	4.56947		5.71629		4.67338					10.1778			4.78191
	3.65885		5.10367		4.9348					10.7579			5.20203
	4.16308		4.66475		4.56407					13.9383			3.2485
	3.97203		4.26936		4.74012					10.8453			4.53867
	4.89394		4.42417		4.15978					14.4024			3.64149
	4.4785		4.88833		3.32243					11.8701			4.00953
	3.62452		5.03105		4.11581					14.3021			4.72091
	4.0428		4.53206		5.08327								3.61343
	4.76095		6.32377		5.25339								4.0016
	3.91922		6.31004		4.65872								4.02642
	4.03963		4.49472		4.47137								5.61186
	4.47269		5.12565		4.12598								3.7724
	3.19199		5.0465		3.96648								3.99556
	4.81016		5.19596		4.48827								7.1281
	5.23266		5.66256		5.67021								3.68116
	4.54768		6.67999		4.41539								5.32139
	4.62083		5.06802		4.19635								4.07184
	4.16123		5.08367		5.38054								4.2419
	3.69159		5.89546		5.1883								4.59845
	3.62769		4.25695		3.5931								3.54319
	4.60386		4.39823		4.35531								3.9074
	3.70295		5.36813		5.82654								5.74257
	4.51718		5.06181		4.68031								5.12691
	3.64499		4.51072		3.65357								3.89149
	4.52841		4.96332		4.435								6.18963
	3.54161		4.54821		5.70665								3.86142
	3.62875		5.19767		3.65198								5.80621
	4.14895		5.19583		3.92767								3.58095
	4.09931		4.59277		4.76025								4.16717
	4.62638		4.92292		4.08531								4.59086
	4.41521		5.7291		4.18556								4.06181
	4.50253		4.4532		5.24666								4.8297
	3.10181		4.57013		5.01871								4.22183
	4.22711		5.63008		4.1578								3.89321
	4.74883		5.82783		5.58083								4.98339
	4.00781		5.81545		4.16743								5.19965
	3.9414		5.23425		3.95381								5.64275
	4.00213		5.5264		3.45659								5.17774
	4.93744		5.13285		3.80597								4.16638
	4.64539		4.88558		5.66678								4.79496
	4.51283		4.75801		5.33538								4.70256
	4.17239		4.64103		4.98444								5.54003
	4.64486		4.28798		4.58465								5.43177
	4.02406		4.92978		4.10158								3.7819
	4.60343		4.75101		4.75682								5.4179
	4.48669		5.59812		4.26474								4.79272
	4.1578		5.38423		5.32033								3.48721
	4.02255		5.37816		5.74455								4.43783
	4.18311		6.20547		4.90575								3.97843
	4.45473		5.79353		4.87037								4.41394
	4.78521		5.03488		4.70058								4.16532
	4.05618		5.03329		5.49805								2.91947
	4.49982		4.87096		5.18934								3.83564
	4.60617		5.30587		5.80211								4.50702
	3.43509		6.15054		4.85981								4.50702
	4.03672		5.565		5.09297								4.16803
	4.83548		4.65007		5.08426								3.83868
	4.43783		6.04941		5.37479								3.74335
	3.13838		5.34037		4.99976								4.01745
	4.77372		5.79228		4.48352								4.50094
	3.15132		5.7732		4.48504								3.96252
	3.80184		5.61882		5.36417								3.33022
	5.50569		7.18286		4.88901								3.83313
	4.35281		5.48247		4.87908								3.89301
	4.98464		4.74916		4.67272								3.99975
	5.02907		5.23751		5.63668								4.6439
	5.32469		4.94629		4.03672								4.05508
	5.19041		5.01191		3.59099								4.02537
	5.09429		5.33353		4.37657								4.50807
	4.79696		5.3333		4.90575								4.20123
	4.70295		5.11489		4.9517								5.74291
	4.81861		5.38846		4.8503								4.65965
	4.66123		5.85691		4.17694								4.37895
	5.03726		6.38777		4.26593								4.98669
	4.71563		5.67483		4.25405								4.77108
	5.72382		6.0943		5.85361								4.12281
	4.42569		6.24198		4.43414								5.1751
	3.67626		6.05046		5.51415								4.77108
	4.38879		5.48669		5.64724								3.33036
	5.07871		5.45778		5.63278								4.88225
	3.80831		5.52472		3.92476								4.08716
	4.7357		6.17431		5.99369								4.22183
	5.18988		6.15107		5.64249								4.32772
	4.01692		6.29759		4.4618								5.22052
	5.53977		6.61899		5.45078								5.51732
	5.4444		6.23867		5.24012								4.71527
	4.6166		7.26951		7.03304								4.29392
	4.37842		5.72461		5.97996								5.01783
	4.64083		6.63378		5.45342								4.2557
	4.40509		7.13008		5.66018								4.50649
	5.10855		5.83895		5.58122								3.92621
	4.17272		5.77716		5.01983								5.04993
	3.88608		6.87645		5.25412								6.12273
	4.27306		6.38265		6.20019								5.1069
	4.3565		9.52949		5.06525								3.76236
	4.12043				5.24455								4.4544
	5.23815				4.64275								3.93083
	4.70588				4.03276								5.64579
	4.72936				4.74679								4.85518
	5.35255				5.78218								3.82415
	4.98431				5.4128								3.8969
	4.61106				5.98313								4.60215
	5.01402				4.83578								4.88707
	4.62057				4.83657								3.57428
	4.58102				4.68836								4.07349
	4.0869				6.12064								4.42249
	5.15212				5.35879								5.89968
	3.94615				4.15268								5.52762
	4.21761				5.93599								4.21655
	4.23398				5.65807								5.55165
	5.63932				7.55958								4.77636
	4.86066				6.83288								3.91024
	4.87407				4.75529								4.35756
	3.82362				4.74916								5.15397
	5.81796				5.34146								3.9179
	4.66288				5.53805								4.12492
	3.65357				5.22329								5.10591
	5.22791				6.08294								5.90813
	4.01864				4.42212								5.27462
	4.43836				5.27821								4.40087
	4.44893				4.35677								4.39453
	4.85822				4.85215								6.52868
	4.70137				4.80765								3.60709
	4.08846				4.6137								5.07185
	3.94773				4.81181								5.23543
	5.34647				4.60023								5.98445
	4.52451				4.72883								5.43335
	5.65358				6.03541								4.31795
	4.5187				4.26408								5.53488
	5.67576				5.73597								4.96966
	4.24481				5.61476								4.5086
	5.47507				6.68289								4.58753
	3.7994				4.65278								4.22394
	4.61845				5.65794								4.16222
	5.39095				5.47639								5.14024
	4.77768				4.77689								5.09548
	4.77583				5.64592								5.15575
	4.41275				4.39664								4.45051
	4.03804				5.4352								4.61811
	4.1104				5.18566								5.61635
	5.21576				5.91817								5.17694
	4.96596				4.90364								3.78032
	4.33029				6.46795								4.5593
	3.76104				5.10521								4.12756
	4.97738				5.09165								4.55349
	4.36971				5.62301								4.23134
	4.00292				5.63562								4.84475
	4.58333				5.15813								4.62638
	5.36044				6.1648								4.5632
	5.09297				6.85576								4.40681
	5.117				5.85691								4.50491
	5.85138				4.7723								4.52405
	5.42318				4.97791								4.47058
	5.66216				4.69662								5.52023
	5.638				5.09245								4.72758
	5.63087				4.86984								5.61172
	4.93018				5.86872								5.41487
	5.58122				6.68949								5.20781
	5.63351				5.48722								5.35888
	5.50597				5.29525								4.78772
	5.52016				7.30925								4.31036
	4.92952				5.55832								5.10512
	4.92582				6.17086								5.61608
	5.78077				5.91652								5.17668
	4.88093				6.42781								4.24593
	4.86271				7.84477								5.57904
	6.07106				6.42814								6.64381
	6.09562												5.93976
	7.03991												4.5321
	6.54984												5.20507
	6.56993												5.12684
	5.8573												3.9752
	5.8476												4.70982
	8.42254												3.99428
													5.02009
													4.59997
													5.24057
													5.81413
													6.94458
													5.55205
													6.78746
													5.59261
													6.73095
													5.48511
													4.81294
													6.26515
													5.88569
													6.59496
													4.93216
													5.41024
													6.8544
													5.7382
													4.50174
													5.45025
													4.57171
													4.65885
													4.21602
													5.61318
													5.13734
													5.05178
													5.8408
													5.91526
													5.44338
													5.04584
													3.76895
													5.26633
													5.60631
													4.75312
													4.46926
													5.40193
													6.21471
													5.79459
													6.19834
													5.73676
													5.08056
													4.92899
													5.11515
													5.20282
													5.48821
													6.79182
													5.8004
													5.44233
													6.85717
													6.48326
													6.01373
													5.30855
													6.11199
													6.83235
													7.01324
													5.29921
													6.3338
													5.77452
													6.98488
													6.13312
													5.19186
													7.64831
													6.88728
													6.63167
													6.87223
													5.84885
													6.91191
													6.73201
													6.53845
													6.46689
													5.73059
													7.23809
													8.41878
													7.38424
													7.23426
													7.5747
													6.62749
													8.6124
													8.12032
													8.63702
													8.23822
													8.27017
													10.0007
													10.2731

## Sheet: t = 3
area
	H26				H26 + pSVA 5960				pTrp_SepF				pTrp_SepF + pSVA 5960				pTrp_SepF + pSVA 5910				pTrp_SepF + pSVA 5956
	I	II	III		I	II	III		I	II	III		I	II	III		I	II	III		I	II	III
Mean	3.05553	3.40738	3.61705		3.52456	3.05948	4.22922		6.30899	6.14051	6.96443		4.18284	3.04078	3.90784		5.58097	7.55344	6.64822		5.70597	7.87157	6.97741
	1.31736	1.5717	1.07315		0.712705	1.35385	2.53078		0.713761	1.50621	1.73212		0.747734	1.18478	1.40369		1.09216	1.52133	1.0206		1.03671	3.21554	1.44125
	1.38402	1.89254	2.02774		0.701878	1.62108	3.05098		0.78651	1.72525	1.18128		1.39524	1.35646	2.11752		1.15118	1.33286	1.36217		1.02139	2.87049	1.02668
	0.806546	1.737	2.21971		0.902566	1.47915	2.63739		0.859688	1.12464	2.01612		1.01643	1.54212	2.32903		1.34036	1.62382	1.81411		1.00291	2.74486	1.57784
	1.32784	1.71377	2.00582		1.07737	1.46608	2.65125		0.779513	1.55865	1.42092		0.950361	1.50932	2.33078		1.06496	2.7345	1.906		1.95736	2.99566	1.63389
	0.849225	1.68789	2.24612		0.822819	1.4534	2.51176		0.714025	1.84804	1.13247		1.9464	1.44964	2.27529		1.29813	2.65673	2.63218		2.00311	3.32719	1.61899
	1.72318	1.79502	2.13541		0.944948	1.62768	2.58577		0.722277	2.44773	2.50529		1.05361	1.16504	1.99314		1.08384	2.72935	2.23344		1.7749	2.96648	1.57434
	1.68581	2.03922	2.00146		1.03248	1.5107	2.71456		0.909761	1.55223	2.59468		1.90125	1.68538	2.30626		1.01347	3.26289	2.21552		1.80988	2.63277	1.96172
	1.58121	1.4347	2.04173		1.028	1.43914	3.2314		0.738517	2.06338	3.09547		1.97519	1.09216	2.25457		1.18511	2.65304	2.29523		1.10966	3.46318	1.29681
	1.41115	2.18848	1.39742		1.35508	1.81401	2.74467		0.965214	2.68472	1.78453		1.60761	1.60405	2.46284		1.12603	3.40205	3.1603		2.21393	3.26091	1.86851
	1.80754	1.82573	2.5293		0.758916	1.77635	2.88092		0.861834	2.12323	2.48615		2.07923	1.50925	2.34316		1.0812	2.67891	2.63402		1.06219	3.95775	1.06892
	0.971354	1.85306	2.24938		1.49139	1.95221	2.40739		0.794564	2.51137	3.16056		2.50542	1.88435	2.5041		1.05638	1.46608	2.41449		1.96281	4.52531	2.26361
	2.00529	2.15369	2.27424		0.913392	1.91445	3.00873		0.743006	2.38396	3.7926		2.41076	1.1492	2.50873		1.28008	3.8194	2.20017		2.04213	4.29258	3.0622
	1.7848	1.66967	1.67858		1.82347	1.96865	3.11277		0.806711	2.18667	3.40403		2.34831	2.0787	2.29655		1.03103	3.15235	3.34198		1.9229	4.14987	1.83193
	1.95063	1.78797	2.2984		1.25271	1.95779	3.74863		0.72571	3.33234	3.90126		2.17455	1.49169	2.89265		1.31213	2.61488	2.74836		1.49988	3.41803	2.99262
	1.94086	1.64669	2.41591		0.972278	2.15039	2.71786		0.916825	2.67759	4.38383		2.42092	1.69871	2.8421		1.14293	4.09548	2.00661		1.63177	3.67925	2.78111
	1.99526	2.32481	2.44641		1.52575	1.82071	2.98998		0.82843	2.12491	4.26527		1.09332	1.7271	2.94374		1.04225	3.27543	2.99183		1.3177	5.04967	3.01031
	2.16214	1.97268	1.54212		2.29629	1.88013	3.39426		0.82678	2.84078	2.5041		2.60788	2.01968	2.52972		1.4872	4.37512	2.67429		2.28262	4.77636	3.32719
	1.8248	1.94099	2.19862		2.15224	2.16875	3.39584		0.754823	2.91433	3.22552		2.76077	1.9761	2.79484		1.4093	4.38872	3.90555		1.18501	3.3157	3.17892
	1.90653	1.98353	2.26249		2.1999	1.82531	2.92159		0.754361	1.96753	4.57594		2.74414	1.34038	2.56974		1.30183	3.32706	3.50517		1.93241	4.88885	3.18776
	1.93663	1.94931	2.06867		2.04543	1.44602	3.15766		0.984425	2.44258	3.95011		2.73978	1.93212	2.57978		1.42673	3.33194	3.03329		2.14472	3.72183	3.15045
	2.30975	1.87035	2.21971		2.13151	2.20202	2.17073		0.819716	2.98047	4.02194		2.366	1.97704	2.89878		1.53579	2.66017	3.62135		1.075	4.00793	3.0956
	2.27992	2.13943	2.41619		1.90706	1.94244	2.82877		1.07368	2.44601	4.40799		2.65013	2.13257	2.45895		1.29985	3.89519	2.2211		1.03843	3.60597	3.71437
	1.55665	2.01915	1.91472		0.745144	1.93386	3.41855		0.990498	2.20083	5.43593		3.10683	1.61542	2.55613		1.30341	3.02668	2.63904		2.09854	3.72751	3.06425
	1.81147	2.3866	2.47796		2.06602	2.10405	3.69846		1.02245	2.70506	4.04649		2.68472	1.66214	2.94799		1.04285	3.32871	2.0919		1.76638	5.17285	2.73041
	1.41221	2.24796	2.49037		2.08127	2.06778	2.62769		0.880384	3.1566	4.74362		2.51018	1.74902	3.51573		1.02879	3.7547	3.20915		2.28242	4.12888	2.99394
	1.65937	2.30645	2.66967		2.03592	1.82995	3.45292		1.03407	2.97906	3.79735		2.89069	2.2007	2.8157		1.44706	3.39254	2.65172		1.47849	3.60709	2.51787
	1.89337	1.98839	2.042		2.319	2.33128	2.62267		1.0008	3.4579	4.99633		2.91551	1.88857	3.04509		1.43386	2.00041	3.29867		1.97149	3.5321	2.63376
	2.48087	2.3219	1.77123		0.894116	1.66703	3.25318		0.914085	3.07554	3.82072		2.81543	1.9031	3.13525		1.19152	2.41195	3.02774		1.88065	4.50236	3.55428
	2.20439	2.24493	2.48404		2.15005	1.64801	3.22975		0.974919	3.44087	4.48246		3.37947	1.60425	2.78474		1.47479	3.0251	2.95882		1.99549	6.43606	2.33421
	1.97413	2.27463	2.603		2.37023	1.94588	3.49622		0.83655	3.69582	4.82733		2.88567	2.03239	2.83365		1.44574	3.51381	2.46106		1.79034	3.51731	3.4447
	1.78592	2.39624	2.59455		2.24529	2.32269	3.25431		1.03645	2.85188	4.40034		2.94268	1.76678	3.1735		1.32705	4.73332	2.90522		1.45098	4.45889	3.16459
	2.28639	2.12577	2.31797		2.38977	1.52453	2.96912		0.999411	1.53561	4.47982		2.84871	1.82705	2.88066		1.07381	4.52603	2.81877		1.6871	4.24368	2.10986
	2.02747	2.29246	2.65964		2.47955	1.75057	3.01797		0.946928	2.60986	5.53297		2.78972	1.71905	2.48536		1.33863	2.73754	2.87934		1.39319	2.96331	2.97582
	1.98364	2.22697	2.74868		2.63587	1.77939	3.24955		0.83655	3.333	3.96094		2.77048	1.81675	2.60445		1.16679	4.43836	3.64089		1.98398	3.93981	3.19463
	2.32745	2.56325	2.52754		2.39901	2.0148	3.43889		1.14392	3.78718	5.06049		2.73569	1.55126	2.80811		1.62689	5.34433	3.22024		1.08906	4.24744	3.10749
	1.70716	2.49011	2.65693		2.07797	2.24994	3.74625		0.862164	3.61977	5.624		2.77794	2.02694	2.14788		1.14709	4.4851	2.66069		1.94772	3.46873	3.67681
	1.95248	1.92713	2.62425		2.53422	2.79088	2.83603		0.799581	3.56564	4.33168		3.12703	1.82388	2.53817		1.45673	1.81177	4.92846		1.37577	3.58359	3.45466
	1.37629	2.37815	2.6026		2.51031	2.32375	3.35861		1.43967	3.75715	3.30131		2.82864	1.76169	3.0789		1.6492	2.74559	3.78349		2.25351	4.33511	2.59785
	1.68644	2.39612	2.34072		2.62953	2.07025	3.29365		1.1154	3.86904	5.05455		2.57989	1.91128	3.03916		1.23053	5.42919	2.9913		1.60441	4.49329	4.18988
	1.85808	2.40561	1.74493		2.41934	2.47638	3.04623		0.857411	3.80303	5.78574		2.87855	2.01948	3.58438		1.29328	3.84792	3.40259		2.53975	4.85769	3.23272
	2.40931	2.0655	1.75714		2.31306	2.22044	3.46767		1.09375	3.93876	4.66493		3.3461	2.20441	3.01262		1.35517	4.51656	4.99976		2.36653	4.40535	3.14921
	2.15336	2.31213	2.66822		2.04226	1.60999	3.23094		1.07289	4.23952	4.70289		2.70941	1.78024	3.13271		1.55183	3.59204	3.98959		1.65566	5.86905	3.45333
	2.02245	2.59019	2.72961		2.35768	1.92264	3.75094		1.06496	4.47956	4.93424		3.05864	2.34659	2.96186		1.15237	3.94113	3.92635		1.92071	4.91315	2.33979
	2.19027	2.32256	2.39822		2.40402	2.02668	3.24058		1.17033	3.32877	3.72434		2.68789	1.86455	2.8899		1.3549	4.04887	4.22553		2.52404	3.95249	2.84237
	2.19013	2.17165	2.71852		2.53421	2.12623	3.65529		0.785058	3.31927	5.93111		2.81293	1.79067	3.07309		1.0853	3.84046	4.04517		2.48641	6.3919	3.87476
	2.60253	2.34395	2.57613		2.4946	2.31292	3.3648		1.06576	4.16046	5.9995		3.34462	2.46205	2.76503		1.78744	4.37023	3.88152		1.01829	3.56115	3.84445
	1.78255	2.42647	2.58253		2.60999	1.8788	4.66551		0.851337	3.71272	5.02933		3.26857	1.42171	2.76737		1.41432	4.57119	3.12069		1.80606	4.24824	3.9377
	2.61871	2.49909	2.91499		2.71298	2.15133	3.76203		0.858863	3.16136	5.42701		2.64987	2.46771	3.25081		1.67231	5.09641	2.98478		1.66095	7.26225	3.41803
	1.95274	2.60732	2.64062		2.64062	2.24625	3.34567		1.02245	4.49487	4.98471		2.95024	1.94244	3.48695		1.31074	4.86099	3.16347		1.66676	4.69371	4.0531
	1.67442	2.59587	2.52335		2.64062	2.37973	2.7036		1.04397	3.67601	5.31928		2.43254	1.99479	2.826		1.5721	5.38027	3.28652		2.43954	5.09287	3.33047
	2.19251	2.00456	2.51388		2.74915	1.99842	2.87643		0.735777	4.46266	4.46903		2.23562	2.10128	2.68789		1.60669	5.61958	4.90153		1.71779	4.12683	3.36284
	2.07183	2.48026	2.28889		1.77595	2.41465	3.64301		0.858599	4.11994	5.8672		3.33471	2.27463	2.99315		1.58913	6.14262	5.02788		2.32428	5.41924	3.86112
	2.06972	2.44363	2.28064		2.19753	2.06708	3.90846		1.5548	2.94509	5.48986		2.80936	2.2543	2.82388		1.0746	4.43666	4.39611		1.43544	6.70798	2.57936
	2.50807	2.20756	2.98008		2.37339	2.37128	4.1912		1.97836	3.2823	5.2934		2.78797	1.81451	2.5113		1.84355	4.23319	3.02695		1.64141	7.65517	3.28705
	1.90891	2.38211	2.94218		2.48724	2.45908	3.18829		1.1666	3.29114	4.70335		3.2213	1.57012	2.71126		1.75654	5.60763	2.95486		1.046	5.55059	3.22579
	2.33273	2.08015	2.67126		2.41538	2.02305	3.27913		1.10642	3.55996	4.32877		3.25219	1.7234	3.02167		1.26927	4.01269	3.55824		1.27357	5.3571	2.57365
	2.31913	2.36163	2.99658		2.97011	2.16756	3.15713		0.815425	3.72698	4.81808		3.23952	1.62999	2.72618		1.93446	3.95559	4.9142		1.36911	6.40814	3.92146
	2.26143	2.42342	2.65488		2.31636	2.40402	3.10802		2.17488	4.07237	5.85552		3.23371	1.77424	3.18682		2.49037	5.41407	4.74771		2.19099	6.54532	4.02246
	2.02028	2.20271	2.88541		2.38567	2.3726	3.4169		2.18588	4.41565	6.65754		2.77266	2.25793	3.11937		1.1962	5.6615	4.62083		2.04543	4.66262	3.70638
	1.96991	2.48113	2.4196		2.58464	2.16637	3.0045		1.25535	2.98833	5.44206		3.44209	2.0078	3.08504		1.26394	4.64159	3.35465		2.81041	4.33459	2.76315
	1.18828	2.70268	2.85214		2.77979	1.85147	3.38845		2.34422	2.55903	5.90972		2.92713	2.40455	2.98615		1.082	4.4476	4.00847		2.55164	6.22026	3.30448
	2.59468	2.27463	3.03487		2.57831	2.33273	4.09297		0.993139	4.06124	5.12202		3.05626	1.84434	3.68361		1.64179	4.42305	4.34172		2.48536	4.72725	3.57712
	2.10517	2.52193	2.46846		2.35821	2.19941	4.05864		1.58702	3.36838	3.68526		2.87828	2.33035	3.13257		2.0377	5.1038	4.45817		2.79157	6.52234	3.21364
	2.54055	3.06636	2.06138		2.39795	2.3967	2.83501		1.04041	3.10089	6.65414		3.67152	2.40904	2.86138		1.20043	7.46369	4.09772		2.38389	6.06773	4.06656
	2.42462	1.7439	2.54348		2.67822	2.31451	3.04649		1.05757	4.12471	5.12941		2.95618	1.91868	2.83841		1.58551	4.22925	3.96331		1.22419	5.25062	3.06293
	2.18485	2.53183	3.11871		2.5181	1.81147	2.57765		2.11923	4.09931	5.77346		3.34184	2.30018	2.78226		1.07724	5.55271	4.01269		2.95856	10.2144	3.80092
	2.00198	2.36283	2.71337		3.15502	2.21865	4.14803		2.79669	4.11198	7.00842		2.78428	1.8281	2.97849		2.07553	4.51943	4.56907		1.85583	4.81653	4.61674
	2.46423	1.90812	2.38105		2.79906	1.6966	3.1735		1.05968	3.87434	6.00914		3.27667	2.17561	3.53263		2.33484	6.38345	5.52419		1.83682	4.78296	2.34263
	2.55613	2.55659	2.42432		2.48272	2.34065	3.66466		0.795356	4.93569	6.2052		3.35954	1.82375	3.15079		1.72994	6.07449	3.34567		1.77872	6.64144	3.86429
	2.02034	2.4641	2.83973		2.52084	2.04787	3.73134		0.784794	3.84158	5.08617		3.2316	1.87676	3.27926		2.5041	3.66156	4.10089		1.90785	5.45421	4.40126
	2.17271	2.44271	3.0795		2.58926	1.8965	3.42542		1.37392	4.12281	3.56722		3.05388	1.76922	3.31128		1.30711	5.49567	4.7052		2.73227	11.8686	3.54398
	2.23106	1.90607	3.11963		2.41254	2.22268	4.12307		1.58121	3.51454	4.14806		3.82283	1.94436	3.16637		2.30408	3.35729	7.48538		1.54249	7.15905	3.87961
	2.80596	2.59243	2.54213		2.79801	2.59257	3.37165		2.48219	3.45499	5.66704		2.89901	2.24638	3.24922		2.30685	5.3264	3.25866		1.3856	5.32231	3.69318
	2.02404	2.1867	2.81649		2.7382	2.71027	3.59178		2.60947	3.97361	6.27518		3.60181	2.24993	2.76497		1.68947	4.02029	2.74961		2.21548	5.18323	4.35439
	2.1096	2.50833	2.2778		2.48007	1.77872	2.79972		1.20901	3.42991	6.67735		2.33405	1.93822	2.49064		2.15924	4.20467	3.50252		2.2617	5.16823	4.69662
	2.21548	2.48641	2.2271		2.33722	2.1661	3.67403		2.47796	4.49698	6.78621		3.30817	2.09201	2.66875		1.93083	3.93348	3.95434		2.5861	5.08505	3.83709
	2.05546	2.44712	2.41564		2.9266	1.86164	3.31385		1.99598	4.15793	6.09932		2.68177	2.33431	3.1096		1.52602	4.07712	3.97256		1.68261	4.31174	5.91936
	2.01816	2.78682	2.4375		3.1302	2.79167	2.54794		3.07052	3.2885	4.21708		3.37234	2.27041	3.17456		1.78189	4.83287	3.5828		2.31688	6.76145	3.92344
	1.88893	2.34355	2.54873		2.43545	3.00015	3.38634		1.43861	3.45077	4.93427		3.68671	2.21601	3.28685		1.58386	3.98206	4.43599		1.50846	6.40985	3.30484
	2.38118	2.96648	3.00754		3.1397	1.92449	2.56405		2.91287	3.50252	5.79247		3.18063	1.99185	3.28177		2.40865	3.70051	3.93073		1.38441	6.44015	5.06049
	1.90112	2.18961	3.08663		2.8833	2.96067	3.01876		0.713497	4.8771	3.90443		3.20413	2.25828	3.00398		2.29285	5.8099	5.30607		2.01532	6.32547	4.89677
	1.78678	2.71611	2.85821		2.5989	2.19357	3.4101		2.41457	4.4653	6.88992		2.91393	1.93581	3.37849		2.40878	5.7155	3.86938		1.19673	6.12678	3.61449
	1.99842	2.82494	2.69977		2.4777	2.31951	3.03197		1.18089	4.90417	5.9117		2.92925	2.35359	3.09659		2.57151	5.38001	3.10841		2.79895	6.25511	3.02431
	2.67409	2.25856	2.60854		2.42515	2.09032	3.81095		1.15999	3.41015	4.08267		3.52867	2.04464	3.09059		2.25457	5.38476	4.64301		2.92872	9.77771	3.20935
	2.40614	2.16518	2.7312		2.74202	2.41406	3.41314		1.44772	4.49593	5.33274		3.39848	2.36937	2.60673		1.08394	3.81331	4.23556		2.68235	5.88173	3.58491
	1.75628	2.1197	2.73938		2.60286	2.57778	3.65885		3.70014	4.4249	5.84448		1.89333	2.46072	3.45103		2.82917	5.82585	4.70427		3.28943	4.08874	4.59152
	2.68499	2.64802	2.39241		2.64062	1.36903	2.80646		3.29022	4.16981	6.2637		2.90997	2.20017	2.63973		1.43544	5.26343	3.73701		2.46318	6.7732	5.31584
	2.56933	3.04464	2.71219		2.98267	2.36151	3.70955		1.54958	3.69054	4.15331		2.32005	2.5181	2.53945		1.80038	5.94444	5.55944		1.90431	5.17166	3.26012
	2.28091	2.36019	3.05619		2.66809	2.22011	2.70756		1.54107	4.48738	4.4785		1.67175	1.76193	3.17218		1.79087	5.53211	4.01428		3.08814	7.01911	3.48791
	2.28302	2.52114	2.74948		2.68393	2.91129	4.21681		1.51598	4.09772	6.98062		3.17245	2.56634	3.24163		2.15449	5.47903	4.72381		1.18194	6.34278	4.37755
	2.49803	2.46872	2.84409		2.96965	2.5251	3.25642		4.4043	3.54742	6.23689		3.40918	1.95179	2.76592		3.12449	5.68487	5.3474		2.60735	7.00281	4.08267
	2.258	2.40561	2.57408		3.32983	2.24744	4.09178		1.69502	5.07739	7.36233		3.60841	2.37234	3.072		2.15475	4.59489	3.37643		2.81382	5.51706	4.54029
	2.52602	2.15528	3.01507		2.71351	2.57329	3.66677		4.36766	3.44311	5.44857		3.41697	2.61963	3.37683		2.13118	5.36258	4.01547		2.40574	7.17088	4.09719
	2.30553	2.65198	3.09851		2.66914	2.12518	4.2926		3.48668	3.70669	5.18584		3.43387	1.87326	3.20994		1.21667	2.88468	3.55131		2.53236	5.29234	3.22539
	2.6327	2.873	2.98087		2.57567	2.55476	3.74861		4.97969	3.79365	4.15462		3.68806	2.19792	2.89399		2.32781	5.48841	5.35624		2.7143	7.27245	4.39374
	2.30262	2.60049	2.70842		3.02781	2.49909	4.25689		4.92952	5.39374	5.39955		3.5252	2.37656	3.492		2.47994	5.68659	4.41658		2.88385	6.28257	4.28045
	2.14141	2.43439	2.80408		2.84014	2.07051	3.55587		1.70584	5.63344	5.66044		3.1348	2.71113	2.78962		2.33048	5.43282	3.62505		2.36735	6.92532	4.09719
	2.30711	2.47974	2.40825		3.05906	2.80543	4.02854		3.53817	2.99579	7.13444		3.29959	2.5482	2.89782		2.13362	5.20943	3.76474		2.41591	7.33724	4.9921
	2.05616	2.68129	3.06847		3.0255	2.66386	4.53323		3.91842	4.33551	7.03938		2.84567	2.52549	2.99394		2.35861	6.05759	4.2988		1.85852	6.62559	3.85426
	1.83372	2.59732	2.74981		3.23026	2.32454	3.21971		2.81403	3.72064	7.56328		2.97308	2.29814	3.18235		2.47509	6.72237	3.91314		1.86983	7.46023	3.35307
	2.64313	2.98338	2.8252		2.71364	2.22248	3.86004		2.97995	4.65093	5.70712		3.05151	2.0549	2.96569		2.96133	4.22553	5.87816		3.14393	6.8614	2.39663
	2.17693	2.9979	2.86471		2.62389	1.70162	3.27685		5.42206	3.98919	4.17971		3.0865	2.32949	3.16532		2.73714	5.46392	4.91922		2.73661	8.68863	7.08189
	2.50437	3.37525	2.7745		3.11026	2.82547	4.03065		4.10512	4.94335	6.33776		3.12597	2.66122	2.76473		2.17149	6.0605	6.18745		2.72476	7.91607	4.4645
	2.54292	2.95816	2.87353		2.44363	2.59317	4.16671		1.52364	4.66747	6.53409		3.2536	2.22222	2.94298		1.83365	4.54636	4.40087		2.42304	6.79644	5.64321
	3.95343	2.46384	2.70638		2.5244	2.97097	3.97269		4.63995	3.82811	7.12632		2.75658	2.19931	2.79002		1.61583	6.0906	3.47744		2.6335	7.32325	4.08363
	2.9274	2.52734	2.32217		3.07422	2.90416	2.95433		1.94697	4.45579	8.1664		3.37221	2.32454	2.47664		2.64062	5.27333	3.71298		1.7986	6.91368	5.65939
	2.52371	2.59257	2.81385		2.91155	2.64485	4.07831		4.57779	3.12894	6.58044		3.1735	2.65964	4.38661		1.85517	5.37506	4.10036		2.29401	5.00953	4.18892
	2.81583	2.66954	2.70717		3.53844	2.88601	3.03348		1.70241	4.54874	7.85705		3.12676	2.48357	2.75206		1.5379	4.93691	4.47956		2.49592	9.61557	4.57825
	2.79272	3.05837	2.64092		3.26196	2.62399	2.71948		4.22262	3.84954	5.15067		3.26791	2.16317	3.2039		1.12068	9.04889	4.74481		1.57593	7.30054	3.75233
	2.50769	2.3182	2.7716		2.66413	2.2683	5.14737		4.31848	4.61423	6.73993		2.90944	2.55665	3.01256		1.83787	6.92213	4.90773		2.34012	6.35268	4.84766
	2.52813	2.19119	2.77794		3.18459	2.29783	3.24447		5.24428	4.26322	6.85876		2.76922	2.36283	2.83392		2.67136	5.64975	5.17774		2.26883	6.88781	5.13496
	2.28678	2.48143	2.72248		3.07474	2.23172	4.43704		4.25061	3.92516	7.95515		3.32508	2.28995	2.92748		2.02061	10.4237	3.57857		2.82877	8.09061	4.72814
	2.51229	2.70209	2.74731		3.79326	2.95512	4.17549		3.61422	1.94733	6.38965		2.98955	2.50331	2.19172		2.48088	5.21893	5.05865		2.74222	6.18494	4.50491
	1.90465	2.41837	3.03936		2.68499	3.18423	2.81365		4.90681	4.85472	7.63715		3.23252	1.70624	1.42983		3.20677	7.55909	4.77537		2.68855	5.37737	4.67424
	2.42092	2.83187	2.49579		2.97625	2.08372	2.97017		4.94272	4.63103	8.76357		3.66228	2.56405	4.02339		1.04113	3.57541	4.57884		2.65515	5.9018	4.59363
	2.65726	2.98259	3.17033		3.36174	2.75787	2.71275		0.776344	3.98946	7.00716		2.72803	2.19383	2.65277		1.7106	6.06895	5.71299		2.13679	6.74733	4.24401
	2.69727	2.69657	2.86297		2.99883	2.93344	4.31452		5.00979	3.69793	5.68817		3.49543	1.98892	3.83075		2.06451	4.74837	5.06384		2.44839	8.26497	4.85637
	2.53606	2.98193	2.52299		3.66004	2.90574	3.60495		3.76263	4.40535	6.37104		3.52398	2.25192	3.03949		3.14895	7.38444	3.80111		2.97017	8.23136	5.09957
	2.77477	2.38977	2.91657		2.45572	2.58359	4.35875		4.6644	4.35933	7.14078		3.53048	3.13436	2.94717		2.47387	4.20579	4.0053		1.15626	5.75287	4.9348
	2.4975	2.61052	2.90258		2.69984	2.07236	3.67852		4.20652	4.83947	6.88223		3.08425	2.81596	3.3021		2.34415	7.88623	5.04815		2.19172	7.53001	4.97995
	2.78348	2.42928	2.98285		3.3225	2.58517	3.64195		5.79564	3.66809	7.79724		3.51203	2.57963	3.72117		1.80936	6.71427	4.1951		1.17059	7.02882	4.43831
	2.49803	2.64089	3.63561		2.90007	2.66809	4.16321		4.05851	3.96622	6.6755		3.24341	2.39564	3.08557		2.98972	5.83255	4.22817		3.19403	9.59709	4.66499
	2.70604	2.74599	2.20017		3.18248	2.33167	3.05388		5.32654	4.83485	6.28878		3.52748	2.21284	3.80382		3.09851	6.06129	6.88107		2.89964	6.1957	6.21022
	2.43835	2.48747	2.6768		2.83577	2.5651	3.79722		4.11769	5.138	7.70455		1.4872	2.97836	3.24797		2.96305	5.49514	5.40764		2.84105	7.25485	5.04993
	2.64784	2.8894	3.09125		2.64082	2.35993	4.17694		5.55429	6.936	6.65253		3.54095	1.9575	3.02008		2.90601	9.23552	4.61146		1.73278	18.0677	4.94349
	2.85584	2.96648	3.35307		3.15766	2.82283	4.11594		4.09138	2.765	7.08189		3.26513	1.78889	3.40297		1.90495	5.20353	3.34435		2.76579	9.84346	3.58861
	2.23608	2.69066	2.61686		2.76922	2.0148	4.67906		4.45837	5.74336	7.43706		3.58201	2.84131	3.05283		2.83049	7.05918	3.55322		3.12789	6.82021	3.45737
	2.21918	2.73595	2.85188		3.15291	2.93373	4.45949		5.42068	4.89941	7.00769		3.51969	2.48788	3.02774		2.07527	6.27228	4.92054		3.11594	6.82248	3.88608
	2.65964	2.44786	2.86561		2.94799	2.58649	3.81676		3.67152	3.63931	5.96042		3.48853	2.49136	2.48879		1.5247	6.01843	4.38212		2.13234	9.74021	4.13198
	2.25341	2.66523	2.78744		2.66809	2.7498	3.99949		5.41341	4.3704	7.56882		4.10878	2.51361	3.00539		3.10828	4.9043	5.17774		2.4571	8.01034	3.81121
	2.18208	3.5084	3.26513		3.07461	2.86376	4.31425		5.852	4.13892	6.88437		3.43882	2.17904	3.70004		2.79061	5.59126	3.73662		1.31397	7.08051	4.12677
	2.60524	3.04005	3.26381		2.97176	3.39109	3.18512		3.91446	5.33789	6.77043		3.79986	2.65119	3.04781		2.65449	5.51356	4.69345		1.71522	8.58084	4.07765
	2.23027	2.85082	2.82039		3.03325	2.59958	3.2955		3.45935	3.70361	5.03356		3.61079	2.60973	3.51758		2.12148	7.63563	6.28495		1.82018	7.6992	3.83056
	2.7209	2.71351	2.95037		2.71456	2.83973	3.46793		6.30555	3.63667	7.54374		3.50913	2.94509	2.73938		2.08292	7.38187	4.46054		1.00819	7.22138	5.25643
	1.98654	3.12016	2.36653		2.99856	2.46106	3.53659		3.58181	3.85109	6.47191		3.43176	2.30797	3.38049		2.4337	6.48696	5.08215		1.85114	7.36365	7.0367
	3.00028	3.2951	2.69822		3.35254	2.64366	4.39189		5.16652	4.50332	6.11833		3.57296	1.9773	3.25061		3.50728	6.97297	4.88568		3.27596	7.5168	4.18321
	2.71879	3.06524	3.25431		3.00714	2.94344	3.43559		5.09509	3.91341	3.59039		3.13495	2.20281	3.17905		3.37112	4.85046	4.91552		1.00529	10.9095	5.03534
	2.31372	2.75021	3.28784		2.92462	2.89953	4.43915		4.86628	5.94814	7.35757		3.6805	2.83573	3.43466		1.9134	6.05205	5.36205		3.1743	7.71234	3.98949
	2.26473	2.58623	2.78645		3.04623	2.10352	4.07887		5.92398	4.69133	8.25301		3.24269	1.99958	3.24147		1.92185	6.68679	5.6449		1.90297	8.09774	4.54821
	2.55665	2.84712	3.50662		2.76922	2.51057	3.97011		5.76548	4.03646	5.61555		3.59508	2.38924	3.40482		2.22816	7.41646	3.87413		1.78173	8.46901	4.78428
	2.43913	3.23318	2.70189		2.77543	2.42462	3.91974		4.68236	5.08796	8.83487		3.22473	1.89914	3.23886		2.33273	4.68302	5.27729		3.53923	7.37342	4.45051
	3.1397	3.36277	2.562		3.04464	3.01625	2.92964		4.272	5.46656	4.84343		3.0356	2.07712	3.14604		3.1337	6.66058	3.50616		2.40323	8.07952	5.4771
	2.99922	2.73146	2.92396		3.14657	2.88356	4.29075		4.89176	4.85083	10.2194		4.19754	2.59501	3.36525		2.7011	6.78931	4.93031		3.51256	8.81652	4.64592
	2.47836	2.74757	3.00331		3.65647	2.98232	4.98233		5.91784	4.62902	5.87183		3.83392	2.32851	2.63		3.11594	5.63615	4.30699		3.12861	9.16686	3.40443
	1.98152	2.78533	3.02497		2.92317	2.6012	3.82362		6.821	4.3363	6.1817		3.10696	2.67205	3.57857		3.21364	4.71127	4.38852		3.32395	11.332	5.92357
	2.71436	2.5387	3.05837		2.78995	2.61052	4.7695		5.80581	5.7254	7.86695		3.31927	2.15482	3.99817		2.85874	7.17712	5.07634		3.78032	9.741	3.91895
	2.3825	3.1471	3.34699		2.55613	2.2238	3.61449		5.48695	4.66598	6.75327		3.82943	2.49935	3.68314		2.33907	7.91752	4.69556		2.66822	8.85025	6.40827
	2.53252	2.74915	2.78216		3.32455	3.03144	2.9546		4.87988	5.75524	5.24634		3.40476	2.61745	2.75236		2.57857	6.46171	4.83736		3.16651	10.3713	6.0362
	3.1125	3.23036	2.94281		3.16373	2.69872	3.90232		5.49461	4.74301	9.80755		3.74665	2.98034	3.29788		2.38105	5.69688	4.79485		3.62861	15.1337	4.61925
	2.7003	3.58016	2.71403		3.37507	2.84475	4.12703		4.69265	3.44489	6.53872		3.63192	2.82402	3.39015		3.05996	6.93587	4.23187		3.67058	9.32335	4.14241
	2.96912	3.36865	2.72169		3.43545	2.974	4.41037		1.85332	4.57673	7.74938		3.39756	2.45684	3.44602		3.19674	7.16692	4.16902		2.11673	8.34556	5.17563
	3.11102	3.0825	2.66495		3.64261	2.60468	3.09785		5.29577	4.13987	7.72036		3.47084	2.35332	3.96543		3.26249	5.06366	4.5762		1.1848	14.8965	4.46715
	2.50226	3.07791	2.68684		2.54933	2.76526	3.25827		5.49646	5.19886	6.8449		2.49455	2.56273	2.83022		3.3969	4.90965	5.02022		2.14538	9.94283	3.73173
	2.17429	3.20862	3.03355		3.13442	2.75249	4.40298		3.65225	3.94272	8.16349		3.42311	2.21139	3.1603		3.38581	6.0233	4.79643		2.05441	9.34352	4.45051
	3.38502	3.01348	3.44549		3.05309	3.06365	4.24903		5.3536	2.88726	7.40775		3.60709	2.71562	3.54725		3.5387	5.8268	5.33169		1.63923	9.98632	3.40007
	2.70083	3.63588	3.13046		2.83682	2.90838	3.62069		4.95692	3.96358	8.76463		3.41831	2.06391	3.4377		2.60788	6.30766	5.49672		3.67113	9.95278	4.64545
	2.61897	2.56193	3.14446		3.12428	3.04094	4.23482		1.61924	3.38654	8.91686		4.11588	2.68868	3.00965		2.11831	7.27697	3.9955		1.39451	10.3829	4.44787
	2.90812	2.93779	3.76342		2.79167	2.23592	3.90324		5.18846	5.81974	7.7439		3.88502	2.2174	2.96912		2.60154	6.63932	5.15212		2.76936	10.7452	5.91262
	2.47981	3.69265	2.5321		3.24242	3.02616	3.06154		5.04518	4.07396	10.3037		3.6842	2.95869	3.86287		2.90997	6.22976	5.26145		1.24779	11.0853	3.68407
	2.7848	3.042	2.81302		3.05468	2.86085	3.7312		5.85717	8.05972	8.00112		3.42235	3.3697	2.98457		2.27015	5.87433	3.6673		3.50688	9.74259	6.1178
	2.72882	1.84738	3.45103		2.69053	2.66135	4.37789		6.73216	4.42159	10.7919		3.15462	2.13785	3.09442		3.29708	5.42543	4.45718		2.15439	11.6421	3.56108
	2.41657	2.87155	2.95453		3.4333	2.57065	3.98893		6.37764	6.13919	9.7006		3.29101	2.13133	3.8062		3.60551	7.86748	6.2493		1.38191	9.66363	5.14816
	3.14763	3.45763	2.7988		3.01196	2.90799	4.52498		5.0364	4.6343	6.11849		4.11264	2.64274	3.07395		2.63449	5.41134	3.86218		3.33801	11.7104	5.8841
	2.46159	3.28705	3.21331		4.06933	2.2036	3.97592		6.24719	5.52551	7.04464		3.16367	3.03619	3.22526		3.09745	4.69609	4.73411		3.09191	14.5961	4.53791
	2.50925	3.02497	2.70215		2.8767	2.57388	4.30831		4.06815	6.54177	6.41824		3.64723	1.91426	3.77557		3.54504	7.05628	5.80436		2.08979	11.3769	4.55112
	2.50513	3.02035	2.93928		2.65467	2.71654	3.42621		4.80488	5.05066	6.86008		4.11258	2.69387	2.83408		2.49328	6.49794	4.84512		3.29666	12.1654	4.9649
	2.52312	3.12439	2.78777		3.17623	2.8969	4.26804		1.58576	5.06175	6.99039		3.16901	2.62874	3.45359		1.28464	6.61001	4.1013		3.21258	10.6137	4.21972
	2.39241	2.87326	2.6871		2.89492	2.64406	4.61436		5.27729	4.9818	6.67088		3.72908	3.36416	2.4505		1.07705	6.46557	4.6508		1.24486	10.8564	5.1846
	3.28405	2.73767	3.1029		2.64696	3.22869	4.30026		5.43546	4.24375	9.07702		3.70777	3.25325	3.47018		3.93348	6.85863	3.95485		2.26391	12.359	5.39427
	3.07158	3.17298	3.47533		3.3021	3.0618	3.60287		4.75022	4.50411	8.92789		3.88542	2.89406	3.49936		2.02097	6.87503	5.06459		2.50661	11.4165	3.96477
	2.46661	3.1079	2.74255		2.39452	3.46978	4.01956		5.19368	3.00166	10.4838		3.9752	1.72222	2.93954		3.3085	6.50861	4.69523		2.76757	11.4682	3.16981
	2.6327	2.54583	2.85399		3.05732	3.09085	3.56801		5.7761	5.15714	9.89785		4.03303	2.52497	3.68295		4.28521	6.31902	5.46134		3.48034	11.3044	3.37683
	2.75364	2.87247	3.20942		1.93716	3.02114	3.97282		6.53683	6.1347	9.52421		3.79065	2.1194	3.31979		3.66888	5.29208	7.34992		2.19713	13.5042	5.59918
	2.65138	3.03302	3.50087		2.7003	3.30633	3.3598		5.78402	4.76527	9.19914		4.44166	2.41406	3.03525		3.58703	5.73712	4.15773		1.98945	11.9231	4.82442
	2.81966	2.84019	2.82639		3.37683	3.08293	3.79722		6.67867	3.73906	7.23584		4.08399	2.35412	3.64528		2.91003	7.45237	5.36311		4.24586	13.4194	3.99157
	2.44469	2.40383	3.10339		2.86884	2.84817	3.17826		5.99402	5.06036	8.07338		3.76289	2.6403	3.49922		4.1236	6.8544	4.36254		3.81448	11.0541	4.78415
	2.61131	2.52199	3.24348		3.00242	2.95803	4.30369		5.72884	6.22131	5.27544		3.28665	2.5111	2.5387		1.50568	6.13952	3.91354		1.81252	12.6885	3.98219
	2.85504	3.42997	2.85874		2.59204	3.36495	4.67179		5.65886	4.69477	8.2501		4.20909	2.39307	2.7543		2.76289	7.31268	5.34991		3.19753	16.167	4.76897
	2.92621	2.97598	2.74308		2.68235	2.66743	4.62585		5.29076	3.65222	7.13295		3.70427	1.68815	3.45464		3.02457	8.69271	4.69292		3.32085	12.7788	6.60737
	3.26355	2.83445	2.54989		2.82785	3.23146	3.43519		4.96147	5.53252	10.4537		3.69159	2.22024	3.27886		3.99817	8.50862	5.56063		3.90799	16.614	4.47111
	2.73833	3.30025	2.32969		3.5594	3.38096	4.47361		6.65873	6.43441	9.66205		3.15726	2.04913	3.10049		4.07818	4.94114	7.9222		1.3706	12.1701	5.11621
	2.78005	3.22632	3.05309		3.24797	2.79048	4.00847		6.02802	6.26303	9.68172		3.65146	2.53181	3.2683		4.23292	6.92821	4.66862		1.67511	15.4585	4.04689
	2.59131	3.3264	3.42152		3.18895	2.92951	4.24236		6.05654	6.83209	8.98275		4.03692	2.88779	3.18743		3.97573	6.7839	3.7621		2.91508	17.872	4.82337
	2.42357	3.58901	3.21945		2.92938	3.03989	5.1883		6.29525	5.52287	10.5781		3.10498	2.65753	4.09752		3.72196	7.15081	5.32238		3.69687	16.1965	5.90021
	2.52021	3.11488	3.55851		2.9134	2.78322	4.01454		3.05705	5.63443	8.81546		2.94324	2.38554	4.25457		2.44522	6.46636	5.88252		1.92112	17.1959	5.94065
	2.21918	2.99922	3.48563		2.62901	3.40746	4.76633		5.27703	4.98022	10.6669		3.83947	2.99473	2.46443		4.09561	6.66652	4.884		3.6331	19.0887	4.563
	2.73222	2.4336	3.34118		3.20572	3.09046	4.5902		5.73835	4.64961	8.98024		3.85452	2.4645	3.99368		2.79444	6.21002	6.59813		3.64142	19.7477	5.03409
	2.56088	2.95143	2.82177		3.27147	3.103	4.74725		5.03435	5.23517	5.82594		4.20916	2.79098	3.51018		2.03751	6.76	7.21762		3.20677	24.3452	5.13655
	3.21496	3.3227	3.54238		3.07329	2.52919	4.49091		4.73438	4.66737	8.19333		3.1092	3.36521	4.06656		1.88488	5.70916	5.7934		3.21239	24.4538	4.64776
	2.93268	3.30903	2.60973		2.94113	2.78348	3.25747		3.26995	4.71054	8.48697		3.61185	2.85531	3.41618		5.05059	7.62084	4.73675		2.70374	26.0047	4.55508
	3.01642	2.93981	2.98259		2.70413	2.00291	4.93744		6.79017	5.63509	10.2809		3.90284	2.20439	3.5426		3.70163	6.21603	6.5739		3.74493	30.9291	5.96517
	3.14591	2.75153	3.08902		3.34277	2.84144	3.30184		6.67603	4.57198	9.28893		2.99935	2.21641	3.56458		3.11488	6.2192	5.08532		2.61422		4.53329
	2.78903	3.24102	2.86323		3.82996	3.00081	4.02411		6.7969	4.95322	9.60316		3.03038	2.99909	3.31821		5.6147	5.7139	3.98153		3.69159		3.57455
	2.89071	3.77649	3.7217		3.41935	3.0111	5.57489		5.41051	5.58771	8.40247		3.78877	2.70321	4.05204		3.16901	7.30262	5.39717		4.02009		5.72223
	2.93935	3.2864	3.09376		3.47486	2.535	4.90549		6.46742	4.36914	8.65623		4.35413	2.70347	3.77788		4.53976	9.51127	5.10908		3.67865		5.09819
	2.72407	3.28494	2.98536		3.54293	2.46654	3.85663		4.78376	5.02405	10.9664		4.02075	2.62425	3.74916		2.57461	6.12414	4.82548		3.87619		5.82469
	2.7818	3.13069	2.91244		3.59746	3.11066	4.39462		5.52181	5.24798	12.9739		4.05732	2.80118	3.5659		3.1202	8.42287	4.70124		3.15079		3.55587
	3.19357	3.13072	3.62135		3.92476	3.52735	4.55917		7.59589	3.37604	12.8524		3.9377	2.62425	3.00239		2.46159	6.90739	5.11624		4.09561		5.6005
	2.78586	3.32441	3.32659		3.02167	2.58887	3.11118		6.58598	6.73188	12.3201		4.15212	2.97123	3.46133		2.62346	8.09906	5.07423		3.09987		4.6139
	2.63046	3.88066	3.07077		3.19793	2.98488	4.28362		5.53145	5.6609	11.6061		3.88832	2.18406	2.62372		3.12254	5.68104	5.96728		2.66083		4.23371
	2.70469	3.657	3.13967		3.83897	2.91881	4.70533		4.56307	7.62586	9.93456		3.82204	2.7209	2.78751		1.85029	5.99594	6.06165		3.71325		6.63853
	3.30936	3.79679	3.30322		3.12699	3.33399	5.61397		2.73965	5.39585	9.97668		3.90733	2.38184	4.27761		3.68603	7.48828	7.75129		3.90941		4.29755
	2.45631	3.71483	3.19727		2.60125	2.80228	4.13575		4.33478	5.39995	12.9972		3.2782	2.4439	3.39378		3.60828	6.66282	6.81757		1.95891		5.92794
	2.96701	4.14444	2.66228		3.1405	2.31372	4.52181		4.33195	4.01164	12.0195		3.57329	2.84976	2.64937		3.71589	8.8894	5.4249		3.99031		5.74653
	2.61752	2.95658	3.35676		3.74982	3.06893	3.44153		6.43996	5.79459	14.1604		3.68658	2.26222	3.40832		2.99975	7.53601	5.20843		2.87485		4.77478
	3.68516	3.13997	3.23371		2.99341	2.17772	4.24999		7.38372	4.36244	13.2295		4.08425	2.95545	2.71535		4.59746	8.82391	5.51805		4.75412		5.32363
	2.68552	2.89914	3.35254		3.06312	3.05679	4.01444		4.86852	5.97273	17.2092		3.20942	3.1904	3.8027		4.04808	6.85071	5.07964		3.66651		5.75216
	2.69291	2.47044	2.87577		3.12338	2.38052	4.27134		3.92007	5.19622	9.10091		2.90495	3.06471	3.52576		3.86984	9.21525	6.29182		2.44971		5.52518
	2.96435	3.46873	2.60366		2.77847	2.96753	4.06155		6.52984	4.46596	12.3056		3.87855	2.41861	3.2482		3.05415	7.23558	4.91447		3.61845		5.58915
	2.16148	2.75602	3.78243		3.20572	3.20598	4.06181		5.38646	4.53745	14.0225		4.26091	2.09507	3.05718		3.21389	9.45529	6.01785		4.3767		6.17141
	3.28731	3.61642	2.50344		3.50807	3.20889	4.22058		1.38837	5.38503	18.5297		3.98734	2.31972	4.02616		5.7761	7.48749	6.02591		3.36297		4.24243
	2.78286	2.51427	3.17839		3.16037	3.1927	3.84686		5.32588	4.45384	16.9137		3.35458	2.05942	4.32904		2.86745	6.53277	5.70547		2.03117		5.0226
	3.62201	3.23859	3.02563		3.77002	2.69542	5.10819		4.35307	4.43097	19.0109		3.68948	2.67759	3.1397		4.31003	7.88491	6.55238		4.56115		6.91131
	3.32666	3.08715	3.15449		2.58517	2.82553	4.71338		6.47098	3.96867	29.1087		4.38133	2.56563	3.49038		4.08399	6.78205	6.43177		3.96358		5.50742
	2.12729	4.01428	2.67773		2.8726	3.95632	5.77954		4.86614	6.13288	26.5757		3.39294	3.29827	3.35887		5.48194	6.80964	5.171		4.26197		5.82931
	2.40828	3.85743	3.47982		3.47803	3.70004	3.77979		5.61728	5.43031			2.86653	2.76209	4.23315		2.94426	7.96901	6.25089		3.01982		5.09482
	3.34793	3.31002	2.9604		3.74322	3.15079	3.53712		5.82284	4.58214			3.40192	3.17271	3.37604		4.3058	7.09325	4.43308		4.04597		4.0185
	2.98206	3.40878	3.59168		3.06511	3.84676	4.42384		4.90404	5.34357			4.18539	2.98021	3.97044		5.6483	8.622	4.42622		3.45077		4.91208
	2.99975	3.19912	3.15291		3.19463	2.17746	4.61713		4.74798	4.83868			4.08822	2.82705	3.66149		3.41433	11.0842	5.70779		3.56748		6.65107
	2.65541	3.38053	3.36785		3.19014	3.77913	4.45052		5.74666	6.62506			4.54016	3.56907	3.15977		3.35412	9.52473	4.3091		2.15686		5.97336
	2.19152	3.25163	2.92964		3.00358	2.74202	4.19146		5.68394	4.56406			4.29062	2.7687	3.50398		4.05273	8.52328	4.8194		3.91922		5.44312
	2.85967	3.7349	3.26989		3.20308	2.69971	4.42252		5.81386	6.29558			3.81966	1.83259	4.13344		1.42112	9.26952	6.85346		3.1945		5.7629
	2.74892	3.57065	3.53633		2.86772	3.53738	3.86112		6.47481	5.84157			4.5939	2.59362	4.36548		4.70216	9.61293	5.00557		2.94958		6.23821
	3.01046	3.1438	4.04095		3.20968	2.47902	4.31592		4.58148	4.54504			3.72381	3.15555	3.81306		4.48946	8.48116	6.11357		2.0993		5.19781
	3.36917	2.90574	2.59785		4.24401	3.12122	3.66968		6.09245	5.56142			3.88647	2.75919	3.14419		4.12393	6.6417	4.62849		4.25669		5.41969
	2.99077	3.0354	3.38726		3.0251	3.5527	4.0556		8.80886	4.65357			4.00735	2.96767	3.07105		5.24111	7.70587	6.61226		4.94932		5.36522
	2.92317	3.50094	3.40588		2.95968	3.50675	4.07052		7.00241	5.63272			3.37974	2.84514	3.13366		4.5255	6.93375	5.70375		3.46622		5.62321
	3.09257	2.80227	3.12888		3.83244	2.88845	3.52563		4.1706	5.52089			3.21311	2.50965	3.1941		2.36095	9.28444	5.99369		3.9483		4.14789
	3.47902	2.54345	3.38898		3.90126	2.85465	5.33353		7.22105	5.24534			3.87749	3.05192	3.53646		3.50332	8.22581	5.88952		3.28332		7.0036
	3.25853	4.67602	3.01823		2.88779	3.33841	5.3879		5.28653	4.43672			4.03171	3.25035	3.78402		4.07924	6.52736	5.31578		3.42436		6.6351
	3.35927	3.29664	3.11713		3.12676	3.43545	4.82426		1.06797	5.85021			3.12342	2.8693	3.90403		5.10644	6.83282	7.23029		2.69977		5.39136
	3.11506	3.48668	3.4882		3.13851	3.26381	3.6129		7.13877	5.03118			2.826	3.16004	5.07423		5.37724	7.58493	5.6409		3.10135		5.83951
	2.52708	3.45684	3.8499		3.10643	3.73351	4.08214		7.25802	4.65602			3.62135	2.66571	4.35505		4.01916	8.70376	6.74838		3.60043		3.71034
	2.90522	3.60392	3.65727		3.19252	2.99051	4.08293		6.92715	5.84898			3.73926	2.85478	4.30052		4.43731	8.49383	5.7918		3.56128		4.62822
	3.35462	3.72215	3.32613		3.25576	3.21443	4.36126		7.38108	6.09932			4.164	2.17865	4.84343		4.14921	8.44346	6.21207		3.20704		5.17087
	3.13549	2.80382	3.4505		3.02431	3.54319	4.99897		5.47454	5.68896			3.69635	2.80329	3.75919		4.36693	7.95561	5.88833		3.87644		4.84574
	2.98008	3.89624	3.16386		2.96595	3.39215	4.01269		5.31294	3.99896			3.7143	2.1595	3.38145		1.65765	10.3234	5.38318		3.35196		4.84918
	2.76526	3.6879	2.98259		3.59046	2.48958	4.21173		5.32192	5.58809			4.901	2.25166	3.42964		5.03504	7.63339	5.28389		4.10828		5.89757
	2.60945	3.8326	3.29728		3.17317	2.54569	5.37664		5.88199	6.5168			2.95539	2.48126	3.7246		5.7629	10.1899	7.13682		3.66572		7.72842
	2.78652	4.95573	3.44073		3.04992	3.37155	5.64585		7.62639	4.74078			3.47585	3.10432	4.11366		4.17054	12.4382	7.16883		3.7555		5.18038
	3.44909	3.98259	2.23291		3.22117	3.26632	4.83578		6.23689	6.10214			3.02404	2.88898	3.52471		4.80224	8.02539	5.93969		4.72637		5.1516
	2.87802	3.32851	3.50041		3.47962	2.70756	3.96952		7.34529	5.7012			3.35439	3.17694	4.26157		5.10892	8.08401	6.00901		4.14737		5.33855
	3.54821	3.76553	3.35851		3.63508	3.32904	5.22817		5.66441	6.39216			3.02008	2.63218	3.76355		5.33806	9.2818	4.96596		2.83194		5.25194
	2.85016	2.77658	2.70196		3.5358	3.14736	3.87855		6.88464	6.58262			3.19225	2.59362	4.36403		4.6436	7.74522	7.63114		3.36336		4.46028
	2.6537	2.83841	3.43875		2.3858	3.12308	5.19464		7.69021	4.94483			4.62638	2.86072	3.41736		4.74619	8.75526	6.77479		3.44073		3.95288
	2.73146	2.90627	3.29603		3.3124	2.28361	5.63615		6.931	6.55086			4.01154	3.3736	4.47639		3.43492	12.0191	9.80411		3.97823		5.89718
	3.12703	3.15601	3.21734		3.5325	4.164	3.71193		5.5873	6.03277			3.76183	2.65119	4.53193		3.81905	8.53107	6.98736		5.21154		5.55046
	3.16241	3.28705	2.48813		3.88964	4.49038	4.65225		6.01851	6.50703			3.76883	2.92139	3.58201		3.67258	8.6998	5.32561		3.16452		5.46487
	3.73332	3.64037	3.17773		3.07336	3.04821	4.81148		5.46662	5.81677			3.75127	2.55896	4.38397		3.08715	8.67921	4.97038		4.07079		7.24139
	3.3499	3.78402	3.10379		2.86386	3.43039	5.18975		7.05733	5.48141			4.64856	2.68763	2.92634		4.06157	8.65597	5.7423		3.65522		3.62386
	2.26635	3.96305	3.38238		2.8188	3.42515	4.4278		6.04386	7.80331			3.48615	2.83814	3.78507		4.59812	12.1659	6.05654		5.13727		5.25187
	2.82151	3.1632	3.58465		3.09933	4.15423	5.16612		7.45501	6.38001			1.69924	2.94588	3.2786		6.25115	7.4022	6.80859		1.44548		5.06155
	2.90842	3.9208	2.81477		2.94694	3.93539	5.67259		5.73359	3.55692			3.62822	2.67337	3.7683		4.53026	13.2584	5.43193		4.14789		5.60974
	3.89598	3.07118	3.28995		2.86607	2.41089	4.84977		7.57107	5.77614			3.59336	2.63244	3.94971		4.50279	8.42864	6.42675		5.3334		3.8699
	2.48286	2.88577	3.34963		3.01427	2.87142	5.11093		6.20903	5.37578			4.03778	2.41881	4.24929		3.10815	9.33501	8.11464		2.73298		5.71088
	3.04094	3.69159	4.22249		3.69833	2.6665	3.99414		6.39084	5.30871			3.49038	2.6224	4.80907		3.81676	9.24522	9.13051		4.8773		5.77293
	1.1933	3.08861	3.16373		3.77893	2.78982	4.20044		6.48907	4.78428			3.6636	3.67258	3.93031		5.0358	12.0534	7.42359		2.44073		6.03977
	2.70796	3.02021	3.2349		3.51463	3.77504	5.04412		7.16256	5.65437			3.45889	2.13046	3.93796		4.57059	8.943	7.04413		3.26355		5.58954
	2.83564	3.59917	3.06362		3.7013	3.21919	5.22685		6.51601	6.17191			3.98101	2.1244	5.02036		3.75444	10.5731	6.05178		4.43493		5.79327
	2.9507	3.95486	3.35683		3.4204	3.05309	5.14447		7.53893	6.35598			3.80791	2.84554	4.35663		3.7349	8.11596	4.83254		4.9567		7.8482
	3.16347	2.71839	3.25404		3.19595	3.45044	6.05079		2.44254	6.75261			3.45537	2.17802	3.62082		3.64492	11.1207	6.46039		4.03118		3.87274
	3.3436	3.58161	2.99718		3.21247	3.35095	5.78759		6.82694	5.87909			3.33986	2.55734	2.78467		5.64843	9.28972	6.83288		3.26645		7.28845
	1.87537	3.36204	2.39029		2.92951	4.47078	5.25369		6.15556	7.11609			3.87591	2.69519	3.14947		5.78297	8.81494	6.03647		2.4608		6.06644
	3.2782	3.3194	3.25325		4.17007	3.28982	4.37842		9.01206	6.78443			6.17893	2.38977	4.06181		3.84125	8.90419	5.58017		4.09485		5.65642
	3.35633	3.26606	2.46634		3.29867	2.73041	5.73597		6.51548	8.15927			3.32296	3.14815	3.98324		7.68065	10.9486	5.03475		3.03777		4.01586
	3.70097	3.32292	4.16162		3.69767	3.60848	4.17166		5.65721	7.11305			3.42568	3.69753	3.92087		4.32073	10.7567	6.52446		2.77899		5.17298
	3.20862	3.97454	4.47005		3.68605	4.20335	3.42872		6.53185	5.08518			4.30158	3.01559	3.9752		6.15741	11.9157	6.30159		1.98575		5.78191
	2.58814	3.50952	3.5828		2.60821	2.95974	4.10545		5.8503	3.9576			4.55138	3.05468	4.48728		3.90047	9.08375	6.77584		3.55124		4.87407
	3.06312	4.05824	2.96562		3.1059	2.19119	5.66995		6.23794	6.04465			4.28626	2.76813	3.90799		5.4756	9.65016	5.57278		3.69952		5.56036
	3.26711	4.02537	2.31477		3.08003	3.54128	5.27703		5.84793	6.94432			3.61713	3.20499	3.61449		3.90601	13.17	8.14646		5.6446		3.40852
	3.57065	3.08098	3.0791		4.26986	3.34204	4.30138		5.5436	6.26435			4.09931	2.73521	4.15072		3.21417	9.43297	3.9787		3.99527		6.56677
	4.1781	3.03726	3.56537		3.60973	3.45711	4.13264		6.7563	5.22527			3.32402	3.67034	3.92528		3.84052	8.89752	7.52169		4.48325		6.81618
	2.83002	3.95618	2.88251		2.24717	3.28317	4.36159		6.3816	6.67339			5.19358	2.45261	4.41829		6.28469	12.0168	6.80859		3.5963		7.44016
	4.02114	3.36231	3.81174		3.19717	3.2448	5.21563		8.02064	4.87086			0.992347	3.12729	3.69636		4.40146	9.7109	6.0869		2.82065		5.99686
	3.22859	3.49815	3.19965		3.4508	2.80424	4.84766		7.86378	5.12493			4.51464	2.97995	5.23339		3.56035	8.79658	5.19866		3.73965		4.45236
	3.68232	3.55626	2.68406		3.83406	4.97943	5.20652		7.74469	5.84185			3.28972	2.49275	4.75735		5.61126	9.6969	6.12744		3.09442		4.81333
	2.90733	4.98207	3.4272		3.05468	3.14182	5.33512		7.99898	5.58545			4.52365	2.83867	3.62848		4.1541	12.2319	6.11305		4.34637		3.32824
	2.24064	4.42952	3.50266		4.25669	3.3631	5.60631		5.33023	5.41853			3.61238	3.27226	4.06735		2.82864	9.0312	6.02221		3.03276		7.36998
	3.91235	3.5358	3.74969		2.97638	3.44971	3.99949		8.6425	6.78104			4.53052	2.73305	3.82468		6.3919	11.5385	9.1869		1.70102		7.00875
	3.48827	3.35307	3.84911		2.50754	3.04623	5.81624		5.94187	7.39533			3.7784	3.70496	4.39954		3.74229	9.74823	6.14183		3.4006		7.07608
	3.03144	3.66664	3.43915		2.86429	4.10294	5.80225		8.17511	7.40827			4.39697	2.52391	4.16836		4.98451	7.95884	5.18988		2.76764		6.26435
	3.08847	3.56273	3.00926		3.57514	3.63297	5.29841		2.74886	6.82298			4.39242	2.54698	4.6409		6.67068	9.97285	7.84688		2.37049		5.54822
	3.84864	3.7281	2.97625		2.9847	2.63996	4.38185		4.17932	6.74812			3.28969	2.65541	4.30369		6.69214	9.41488	6.43936		6.16586		5.68137
	2.87023	4.10749	4.10274		3.57211	3.86358	5.2833		5.65838	6.02383			3.43334	2.54979	3.71747		4.10089	13.0117	6.84292		2.59692		5.66777
	3.24744	3.31781	3.47506		3.21553	3.15165	4.83208		6.36972	5.68762			3.43506	3.52233	3.72803		3.3668	9.26371	5.57674		2.96325		6.19347
	3.82907	4.01309	3.4142		4.10195	3.11594	6.35532		6.79908	4.81069			4.17602	3.30884	5.07621		6.26462	9.27916	5.37077		4.23979		5.5498
	3.80983	4.28758	3.63614		3.72152	3.57541	5.35796		6.82073	5.18157			4.04689	3.26355	3.78177		6.70824	10.9536	7.18791		3.88247		7.6153
	2.83128	4.55613	3.76448		3.66677	3.44866	5.45792		8.42359	6.13153			4.40615	3.38304	3.55534		3.97163	11.3594	6.50571		3.30289		7.12163
	2.57699	2.90515	3.85241		3.46912	3.19727	6.03284		8.2509	7.08321			3.52259	2.33854	4.32217		1.78137	10.629	5.79591		4.62558		4.74908
	3.48338	2.87597	3.33168		3.10326	3.54649	5.33677		10.6698	4.99501			4.55481	3.20106	3.20295		3.32085	9.99635	8.22185		3.66136		6.2526
	3.72962	4.43018	4.10195		3.7046	3.00124	6.39269		8.49027	6.13761			4.54221	2.60709	3.81082		4.79757	10.2216	7.77822		5.85229		7.19319
	2.92898	4.21074	3.16268		3.98292	3.98946	4.66123		5.87169	4.92846			4.93518	3.16585	4.42146		4.38846	16.0049	7.0238		3.81702		5.44074
	3.56577	3.86323	3.59547		3.79907	2.54662	5.77859		7.66402	7.10671			3.36719	2.46047	5.23874		5.58043	11.0769	5.84384		3.16776		6.82285
	3.27966	3.43662	3.57197		3.20968	2.63551	5.99924		7.02169	6.09984			4.38491	2.87617	4.0185		4.05824	15.5443	7.53106		4.17985		4.43519
	3.33326	2.54187	3.66017		3.0081	3.80095	5.71854		8.37487	5.41487			3.79159	3.4138	3.41141		3.33405	10.9703	7.54103		3.98787		5.08253
	3.29128	4.26672	3.51784		3.70506	3.51256	4.96966		5.82152	6.49231			4.56749	2.76473	3.62475		3.48906	10.1851	6.73993		4.11224		6.88609
	4.03421	2.92824	3.4446		3.40139	4.66011	5.78931		7.15028	4.38529			4.5663	3.18393	4.52352		4.62373	9.85919	5.99844		4.24045		4.62849
	3.5253	3.79923	3.31663		3.24374	4.0766	5.5902		9.07505	4.78807			6.23584	3.03355	4.96728		4.38133	14.5998	6.93956		3.14261		5.09429
	3.83049	4.08109	3.57607		3.48404	3.00704	5.3573		8.57833	5.83154			4.2889	2.59204	4.79544		4.66334	14.6614	5.09033		3.6805		5.03316
	3.77847	3.84897	4.18328		3.70572	4.65344	5.78706		7.14025	4.80805			3.66941	3.05916	3.77425		2.61528	14.9721	5.6652		4.70507		5.19266
	3.15607	3.38924	3.57121		3.04094	4.05019	5.02372		7.26753	4.86707			3.65	2.71209	5.19173		7.04307	12.0935	6.483		5.36047		6.6219
	4.54029	3.79827	4.39037		2.84422	4.33498	5.68923		6.57969	8.23928			3.98312	2.86244	4.54636		4.60499	11.2344	7.67207		6.67695		7.67088
	3.51188	4.72038	2.47215		3.29392	2.81306	5.9789		7.85218	5.54581			3.69529	3.36627	3.33557		8.42465	13.4391	7.73888		3.167		6.90484
	1.90996	3.8936	2.24083		3.36785	3.4787	6.59628		6.33691	6.25718			4.00589	3.1265	5.68031		5.43546	11.3553	6.37552		3.48351		4.36126
	3.39109	3.86673	3.8091		3.46371	3.24427	5.90176		8.35613	6.73333			4.8194	2.93162	3.32059		5.99686	12.3008	5.6273		4.2081		6.20587
	3.10519	3.6999	3.60828		3.82996	3.13169	5.75735		6.69346	6.24455			4.73094	2.47585	4.35485		5.06868	13.7765	8.55827		4.28072		4.78164
	3.21428	4.211	3.76791		3.99414	2.82943	5.18909		6.68501	4.68605			4.539	3.16641	4.01956		4.78824	12.2604	7.66078		4.29128		6.33063
	3.6974	3.99727	4.04861		3.69555	3.39777	5.92886		7.08295	6.11516			4.35835	2.90442	4.77927		3.08108	15.4024	7.84939		4.1376		6.4257
	3.55171	3.17139	4.00741		3.25622	3.37881	5.82241		6.98973	5.27861			4.73279	2.39663	4.9216		6.29261	12.8087	6.32694		3.47968		6.03911
	3.66562	3.87129	3.18142		3.74757	3.34937	5.83156		6.11754	5.78667			5.08215	2.27411	5.12308		4.49646	13.3503	6.57786		5.38912		4.90166
	4.65172	3.73794	2.92845		3.8867	4.26038	6.13338		8.18356	4.50913			4.32079	2.26044	3.92819		7.40326	14.8298	7.07239		1.8788		7.7975
	3.83155	3.43704	3.29392		3.23952	3.36191	6.47569		7.36946	4.68064			3.50385	2.79906	4.15001		4.90813	13.1745	7.36946		4.25722		5.93982
	3.84475	4.3058	3.40746		3.59953	3.30756	6.82232		2.01339	5.21781			4.19892	3.34778	4.48543		5.3441	14.0345	6.38345		6.94326		5.90972
	4.20321	4.40667	3.05151		3.97229	3.1739	7.14078		6.16824	4.17852			3.31504	3.29708	4.2963		5.85268	17.5132	6.55984		5.11885		5.12651
	3.82257	3.25695	4.10406		3.42819	3.96665	7.98657		6.77868	6.38771			4.46292	2.86412	3.89941		5.08848	14.7024	8.24614		4.43876		5.70982
	3.10802	3.4608	3.66149		3.97863	3.12003	6.77743		7.92029	7.19181			3.71642	3.1196	4.39486		3.6401	13.6063	6.17646		5.49593		5.76184
	3.74434	3.67681	4.009		3.46292	3.4138	6.25208		7.53501	4.45394			4.13561	2.17257	4.78376		4.68843	20.702	9.396		4.59099		7.09483
	3.42978	3.57065	3.95777		3.36191	5.09852	6.37341		6.03541	7.52156			2.80712	2.61158	3.62241		3.95189	18.4358	6.6624		5.69434		5.52419
	3.90905	3.16294	3.61026		3.09085	2.87617	8.00215		7.69683	5.47144			2.98602	2.39558	3.05573		4.49725	16.4491	5.6924		4.42357		5.34621
	2.97915	4.81571	3.42053		3.33801	3.52787	9.72945		2.14577	4.50728			3.85927	2.54503	4.59482		6.63959	17.2046	6.75102		3.03758		5.91078
	3.2753	3.49427	3.29563		4.13522	3.01677	8.28602		7.10751	6.85605			3.42489	3.0964	4.07686		3.98048	18.6226	9.17891		4.21945		4.69186
	3.16585	4.41354	2.48219		3.31108	3.67093	8.20326		7.52235	4.23371			3.99315	2.95618	4.72091		4.11937	17.0003	6.02881		3.75708		6.96805
	3.58736	4.60314	3.67433		3.82534	2.84712	13.5154		6.02511	7.67867			4.31584	3.08055	3.86191		5.66876	17.9346	7.87517		4.57818		6.77182
	4.05607	4.40691	4.24771		3.69853	4.15476			7.75037	7.56037			4.19067	2.42594	3.52956		6.15741	18.2644	5.50166		3.49249		4.72527
	4.01137	4.17999	3.85584		3.5519	3.10683			8.70059	5.16453			3.93189	3.61033	3.45024		3.95143	19.1429	8.29196		2.51953		4.47929
	4.23583	3.83379	3.0218		3.51494	2.27087			8.91911	5.51178			3.69428	2.74625	4.42938		5.46193	22.3372	6.19187		5.08637		7.06156
	3.44737	4.48748	3.8833		3.9715	3.01856			7.62032	6.2905			3.09098	2.1366	5.03382		8.1487	20.1641	7.07384		7.09483		6.70164
	3.8157	3.7312	4.03223		4.16907	3.63429			8.84425	5.46307			3.18539	2.91472	3.75603		6.37711	21.9227	6.56169		5.15503		5.6075
	4.04491	3.49408	3.4186		3.4814	3.62782			8.74502	8.22238			3.00107	2.91268	4.22175		4.98286	24.9765	7.23148		3.9715		8.46023
	3.56907	4.34224	3.671		3.36714	3.77477			8.65544	4.78877			3.38819	2.53488	4.59231		7.80097		7.72858		4.22342		7.98155
	4.27901	3.50081	2.79529		3.6332	4.89625			7.31506	8.00387			4.67734	3.2044	4.91473		4.71721		6.34734		4.14849		5.4995
	4.07528	3.17456	3.5321		4.20401	2.79886			5.60552	6.10328			4.63483	2.69423	4.15106		3.81379		7.53723		2.8223		6.64817
	3.54398	3.98998	2.93268		3.72883	3.41354			8.69452	5.2825			3.90654	3.12756	6.43005		4.52233		5.93216		2.98549		5.92028
	2.67575	3.61475	3.33036		3.83472	5.17694			8.04779	5.72408			4.08043	2.59758	5.44946		4.91566		7.39598		4.05125		7.24429
	2.73516	3.71694	3.37577		3.60181	2.32065			5.06815	5.98049			4.0556	2.62181	3.81253		7.46082		7.10962		4.31848		6.35651
	4.19338	4.20375	3.24269		3.65687	4.72936			7.13603	7.26165			5.17232	3.59838	4.66334		4.56907		6.88147		4.56485		7.80384
	4.34647	2.97427	3.56696		4.17747	4.25867			8.27773	7.76185			4.45302	2.89201	4.1545		5.97837		9.88637		5.9459		5.84714
	2.53394	3.85267	3.19278		2.68776	3.56564			8.73888	6.81955			3.93248	4.18605	4.42641		2.75801		6.3375		3.37525		5.79432
	3.41495	3.53032	3.9039		3.11594	4.03973			8.59022	6.3779			3.62875	2.88251	4.39928		2.0411		7.51839		3.85531		4.78765
	3.22011	4.06016	2.96674		4.04491	3.20242			7.37263	5.6615			4.3977	2.75652	4.10142		4.69213		6.40906		4.32244		5.33617
	3.9511	4.07977	3.14812		3.50279	4.43637			7.5007	6.58783			4.32317	2.36943	3.5284		4.21365		7.41752		5.41939		6.97706
	3.18283	4.69133	3.51461		3.01173	3.43809			7.91197	6.42081			4.31531	2.69027	3.48959		4.6644		8.12553		3.13812		5.24481
	3.31313	4.42041	3.86125		3.97837	3.82072			8.29856	6.82839			4.08241	3.2786	4.4682		4.94191		6.05707		5.02626		6.97825
	4.17308	4.48563	2.6261		3.33669	2.67812			9.55959	6.14157			4.79894	2.79272	4.85452		5.71986		6.91131		5.06842		7.2266
	4.01428	4.76738	3.75675		4.1273	3.25734			7.32562	5.44497			3.75074	2.75259	3.71113		5.7159		7.6021		7.05964		5.59812
	3.66182	4.25748	4.06181		4.48576	4.32798			8.86145	5.56848			4.21127	3.24173	3.35967		4.99395		8.66125		3.4785		7.53324
	3.63456	2.63904	3.49249		4.01804	3.33617			8.60897	7.52768			4.5123	2.79325	4.1405		5.28706		9.62112		1.60129		7.2802
	4.15788	3.34884	2.8126		3.70255	3.35201			8.22607	6.814			4.84132	3.29883	4.06986		4.48378		8.4162		5.73913		9.69796
	4.06339	4.52392	3.63456		3.51573	3.23901			7.35572	6.84404			3.09653	2.34181	3.89915		5.39995		8.23769		2.42644		7.06407
	4.55627	3.68735	3.68631		3.4946	3.85224			7.67683	4.2955			3.8392	3.30289	5.02247		2.87564		8.15762		3.6694		6.23062
	3.13594	3.70737	4.15001		3.77425	3.04352			6.34463	6.10988			3.84825	1.85319	3.63838		9.79091		6.56849		5.48649		4.99553
	3.23331	4.44897	3.69107		3.75603	4.72187			9.16904	7.36596			3.39096	2.76949	3.51414		4.28332		7.30502		1.38923		6.23874
	3.67192	2.53579	4.27618		4.0797	5.17378			9.46374	8.57147			4.80587	3.08425	3.3376		4.93269		9.07187		4.90635		5.2289
	3.36389	3.18935	4.00266		3.56062	5.6652			8.25855	5.64044			4.46333	3.18908	3.95777		6.15794		7.48868		4.43823		6.91448
	4.65057	4.63106	3.78243		2.61153	3.85307			8.07265	6.03013			3.81778	2.85557	4.68341		9.05246		8.91977		5.25062		7.42702
	3.46694	4.64433	3.31636		3.68843	3.97962			11.402	3.48166			5.22949	2.50569	5.11595		5.35809		7.6757		3.43123		5.20256
	3.7763	4.24005	4.28313		3.26328	3.91473			6.27254	7.08797			4.42991	2.86481	4.83102		5.2003		6.96246		5.4012		8.65339
	5.04412	4.32112	4.25827		4.18447	3.10521			6.2905	7.62929			4.1985	3.39413	4.51114		5.61978		6.88464		3.89142		8.12514
	3.69242	3.80884	2.25206		3.4476	4.37512			7.8513	9.70529			4.46767	2.16901	4.93902		3.42014		6.94867		7.0267		7.37843
	3.73312	3.45975	4.6578		3.91657	3.19727			6.71333	6.47825			3.12544	2.73833	4.17252		4.85136		9.87215		2.78163		7.09726
	3.77032	4.2044	4.91869		4.47005	4.66044			6.54651	5.94061			4.76474	3.22034	3.84501		5.28746		7.02485		4.89176		7.32734
	3.51546	4.53343	3.78421		4.44708	4.18117			8.55562	6.26488			3.05468	2.49051	4.99532		5.93296		6.66923		4.09455		7.8886
	3.42674	3.12703	3.72306		4.92638	4.02431			8.01429	5.54742			3.86799	3.36201	3.93453		5.77716		7.90009		5.60261		8.16679
	3.14987	4.00906	3.61342		3.69872	3.38053			8.49374	7.67498			4.52181	3.27464	4.00213		9.97103		7.27915		5.009		5.92165
	3.41208	4.24375	3.0438		3.94589	2.80065			8.84164	7.56064			3.41538	2.87564	5.00372		7.30493		8.24403		4.32904		7.66798
	3.89829	4.22328	3.79986		4.07745	4.12043			9.31804	5.06683			4.0253	2.83577	3.90707		4.56247		8.61715		2.20728		5.94953
	4.2114	2.28104	3.39598		2.95941	2.60607			4.46107	5.12698			5.48247	3.33722	4.60168		5.94675		8.67736		4.18618		7.33769
	3.8738	3.4373	3.79827		4.22873	3.51903			9.17932	7.62619			4.13733	2.69185	4.60825		5.97626		10.2516		3.68328		5.70672
	3.70849	3.42436	2.75523		3.26738	4.43932			8.57886	4.53074			4.08927	3.27068	5.5234		5.75656		8.68422		6.54466		9.74364
	3.97282	3.779	4.24533		3.88852	3.40007			9.25909	5.90543			4.58729	2.31213	4.78098		6.60262		7.4228		2.90371		5.1678
	4.40958	4.66466	3.46978		3.76976	3.10353			8.13365	6.86173			3.98048	2.18116	4.74811		6.38005		10.7921		3.2888		7.90765
	3.8942	4.22977	4.05257		4.34172	3.3869			8.62058	6.86219			3.57857	2.34171	5.06921		4.7477		7.9768		3.47348		6.99818
	4.07026	4.38661	3.33669		3.61766	3.16717			10.0148	6.50001			4.0927	2.94683	5.08505		4.44411		9.00532		2.8901		10.0985
	3.28415	3.98761	4.31161		3.1094	3.73418			10.7764	5.83085			4.06022	2.61118	4.58852		5.60918		9.19571		5.02273		6.15424
	2.43677	4.58241	4.06155		3.61026	3.85835			6.70831	6.51627			3.96655	3.86901	3.95038		4.1199		11.163		3.18961		6.47341
	3.27074	4.81857	4.60102		3.88334	3.48751			9.6452	8.30582			4.80652	4.14532	3.75787		4.11092		9.0283		4.901		6.49303
	3.18723	4.64605	3.52418		3.91499	3.35993			9.50308	8.43132			4.5667	3.11171	4.82469		4.71305		8.45528		3.7481		6.55878
	5.22936	4.41248	4.74601		3.19093	3.96556			9.04665	6.40299			4.70295	3.4173	3.77953		8.09061		9.56253		3.28124		8.57992
	3.73015	3.87881	4.51072		4.47084	4.17324			9.5176	6.71399			4.11832	3.99949	4.97916		5.98022		8.83235		4.31901		9.25856
	4.37499	4.49448	3.7316		4.41196	3.94648			9.62772	6.03106			3.37657	3.07686	3.92503		5.35492		9.29632		4.46556		5.89467
	3.89519	3.01395	4.09825		3.59094	4.03827			6.55086	6.79908			5.15767	3.53104	5.52402		5.90549		8.37725		4.50807		7.33196
	3.35201	4.12782	4.46381		5.70137	3.62756			13.211	7.23523			3.77821	4.27332	3.77913		4.34013		6.54585		6.44444		6.72197
	3.88812	3.50134	3.50569		3.46767	4.06141			6.69187	6.74858			4.67391	3.74559	5.41566		5.7155		7.96716		5.4874		5.5976
	3.56577	4.01164	3.21958		4.52207	2.8796			13.1701	8.70614			4.65331	2.74995	4.68236		5.30627		9.01985		2.83181		8.14791
	3.42159	3.99395	3.45288		3.44895	3.56854			9.03595	6.08136			3.81267	2.52813	7.22264		4.30422		8.32675		6.67418		7.11913
	4.87539	3.80488	3.65634		4.47335	4.42093			6.67814	9.75671			3.92687	3.64195	5.43097		7.50809		10.1397		3.60815		7.1347
	4.1883	3.87538	4.13192		3.89624	3.9043			7.81057	8.33804			3.7311	2.65931	3.90865		4.19516		9.85112		4.40879		6.10433
	3.6166	3.66255	4.10855		3.12175	3.78402			5.51904	6.9051			5.1946	3.48761	5.26491		5.69847		7.82945		3.77979		7.40114
	3.68077	2.9353	4.51732		3.85554	4.42674			9.83738	6.97125			4.61594	2.79272	4.44757		5.1743		8.31939		2.78229		7.48379
	4.66493	4.94675	3.06735		4.08399	3.8838			7.58652	8.77163			5.37275	3.18341	3.48063		10.1527		9.29315		5.06221		6.77994
	3.73252	3.82825	3.71831		4.34476	4.14882			8.78193	7.77796			4.93638	3.40858	4.53659		5.43797		8.33064		5.6953		6.30898
	4.21374	4.15318	4.10384		3.6372	4.54214			8.67935	6.85823			4.36839	1.99737	3.7048		6.82133		8.39904		4.34277		5.93058
	3.98657	3.19727	3.53765		3.69496	4.09676			10.8461	5.38872			4.58429	3.07078	5.17497		4.63905		8.09642		4.3903		8.76057
	3.31715	3.59123	3.65363		4.43849	3.63456			9.15468	7.62771			4.18671	2.7246	4.77261		8.75011		8.65894		4.96754		8.51951
	3.73965	3.56441	3.72212		4.27676	3.49724			8.23954	6.52604			4.56511	3.09112	4.57726		5.86153		9.69809		5.46271		7.19517
	4.80633	5.01508	4.13786		4.67232	4.76791			10.0044	4.50702			3.66624	3.23767	3.8466		5.67048		9.27599		5.39849		6.84872
	4.58228	3.74203	3.01137		4.62611	4.47018			2.95637	8.04862			3.4946	3.48137	4.37604		4.64011		8.18118		4.54504		8.73426
	4.1273	4.13997	4.26514		3.27385	4.35439			8.76192	6.43679			5.55007	3.13733	5.14975		7.89547		8.78689		3.41565		6.80733
	3.52233	4.67859	3.72064		4.20335	3.00133			8.13933	5.4278			4.056	2.88779	5.78878		10.2572		7.44015		4.92846		8.52605
	4.16796	4.22909	3.31082		4.96573	4.67681			8.64973	7.21894			5.4587	4.17747	5.27914		13.0104		9.19545		9.44604		6.5636
	3.34435	3.65878	3.76261		4.84581	3.60732			8.09061	5.8944			5.08122	1.9975	4.19437		4.52339		8.19402		8.88613		7.19808
	2.97493	3.94298	4.63007		4.68949	3.67813			5.51204	6.82232			4.07792	2.8932	4.44708		7.05055		8.17891		6.79956		7.85573
	4.07699	4.25682	3.61026		3.488	4.40773			7.27203	6.46319			3.62531	3.58201	4.0898		5.57647		11.0142		5.50031		6.7097
	3.03249	4.25563	5.13641		4.36716	5.33637			6.24217	7.69632			4.45592	3.33485	4.54458		4.85981		8.436		4.74098		6.3338
	3.91763	4.43836	4.33221		5.06049	3.31847			10.6108	6.37856			4.83109	2.46001	4.10515		6.06129		11.3161		4.64882		10.1136
	4.31003	3.64169	3.48219		3.41882	4.25094			2.78513	5.31584			5.52762	3.05309	4.49883		5.6446		9.47602		5.06234		8.0951
	4.19298	4.43678	4.22804		3.98946	3.97335			11.3858	5.36311			4.79669	3.43856	4.65991		6.67603		9.74575		5.46177		9.05219
	3.0927	2.85425	3.93928		3.95732	4.35439			9.75229	5.5533			4.36667	3.15624	3.79735		5.16902		9.10408		4.57884		7.98367
	4.4653	2.97017	3.09059		4.82006	4.30359			8.70244	5.68307			4.38423	3.20559	4.31108		5.28693		8.70735		7.36827		6.45633
	4.3767	4.08399	3.09745		4.61208	4.39984			9.58038	7.98228			3.85848	3.22836	4.11924		7.68957		11.3		6.41936		6.68144
	3.46661	3.57805	4.13628		5.42054	4.90237			10.9697	9.19941			5.03422	3.62602	3.76808		9.18568		8.47515		3.83287		7.28284
	4.80779	4.24058	2.69014		4.1941	4.62818			10.0431	6.95376			4.43731	3.21496	6.05865		4.97731		9.31032		4.32429		6.89467
	4.57586	3.49645	4.26949		4.83498	3.15607			8.76054	6.51706			5.50729	2.57448	5.20652		9.55959		7.26594		4.80823		8.03278
	3.60128	3.38419	2.83498		4.31557	3.20519			11.3821	6.29182			4.14235	3.25853	4.46741		4.83314		8.6359		5.26567		6.34569
	4.26936	4.75312	3.93433		3.39664	3.32108			8.08823	7.15821			3.35227	2.99067	4.95697		5.8672		11.2415		4.81544		7.93138
	4.34792	3.08425	4.69398		3.50913	2.84263			7.85203	5.84043			3.89281	3.53025	5.14341		5.99686		8.88518		7.33169		7.50875
	4.2081	4.74864	4.17483		4.08082	3.73533			10.0253	6.35742			4.00893	3.0551	5.27967		3.62875		10.6779		5.10486		9.21684
	4.95223	3.45103	2.85557		3.84488	3.44232			10.5989	7.76869			3.90623	3.22566	4.87156		5.03937		9.13867		3.80514		8.98869
	4.962	3.81796	3.98787		4.02326	4.46107			4.04306	7.94736			4.79419	2.92225	4.3909		5.0535		11.2594		4.34409		9.60184
	3.74282	3.17641	3.85967		3.78402	4.63575			7.86906	6.28667			4.29894	3.14802	3.91651		6.33823		8.83028		3.20638		7.09219
	4.31227	3.8833	4.00781		3.59798	3.60445			10.8279	6.61063			4.54927	2.98866	5.00471		5.30309		8.97172		5.98443		8.9067
	3.87413	3.75101	2.35063		3.93794	3.72104			7.15557	5.11964			4.46239	3.37762	4.02748		5.67127		10.2176		5.7695		9.08454
	4.34858	4.6438	3.50002		4.97137	3.25642			11.2264	9.464			4.54143	3.48457	4.29471		9.28609		14.3537		3.3458		5.96154
	4.18592	4.6644	3.48114		4.72586	4.58835			9.80094	8.17511			4.71827	2.70611	3.45394		6.49224		9.19799		5.0502		7.93356
	4.43731	4.35809	2.86679		4.23319	4.33591			14.4978	6.60882			4.27306	2.49041	4.81993		12.3719		9.3935		3.23239		3.65205
	4.77755	4.73368	3.81755		4.58162	4.76527			11.1692	8.28206			5.95197	5.44101	3.86429		7.82338		9.70852		4.33703		7.77321
	3.14947	4.19325	4.20361		3.89651	3.80976			12.4752	4.6879			4.79379	3.87865	5.69141		5.98161		11.3148		3.66334		7.67498
	4.67654	4.573	3.01652		4.62321	3.66664			8.40458	6.92669			4.21417	2.82256	4.22143		8.77691		10.3345		1.69812		7.77572
	4.47982	4.83763	3.40843		4.61192	3.83577			9.34042	7.92504			5.97587	2.91116	4.73787		6.38133		13.5553		11.8627		6.56027
	4.2254	4.86938	3.46793		4.03488	4.50662			9.52011	6.18093			3.89294	3.5659	4.39664		5.00293		10.2351		5.6417		10.901
	4.29577	4.56016	4.07396		4.5748	4.20388			8.16587	9.13656			4.70731	3.17647	6.49699		10.3296		9.91621		6.10064		6.07489
	4.48387	5.01342	4.64644		3.84686	4.40443			8.17802	4.95117			4.84852	2.78005	5.53237		5.19358		12.1654		4.15228		7.96696
	3.4851	3.88608	3.23122		3.79623	5.03171			11.5823	5.76977			5.76105	2.02645	6.68157		5.51551		11.4543		5.95091		7.10777
	4.97547	3.23113	4.06603		3.4843	3.95249			10.1162	6.31289			5.25907	2.62003	4.75718		5.21999		10.2203		5.37843		8.57083
	4.84924	4.5224	4.41354		5.20045	5.08268			10.8627	7.80298			4.79227	4.89836	4.09614		5.96728		9.87581		8.66343		6.61925
	4.46054	4.98312	4.40786		3.66017	5.51963			13.1897	8.99252			5.77749	3.03302	6.4896		4.9855		10.0559		5.64414		5.86635
	4.06533	3.0416	3.66136		4.30263				12.245	8.91831			4.94695	2.36732	5.80185		7.86114		11.7487		5.21061		7.98433
	4.41196	5.41289	3.71245		4.23979				6.98327	9.27005			5.50914	3.26566	5.47694		6.41038		10.7586		3.77134		6.78218
	4.69513	4.46823	3.4307		3.18354				8.97469	8.49859			4.43229	3.95434	5.39797		7.52875		11.1287		4.50372		7.59074
	4.38964	3.52708	3.03434		1.94508				10.1873	5.6277			4.61819	4.44166	5.54993		5.56855		10.2452		4.73372		8.21208
	3.88198	4.03276	3.38132		4.02326				11.5241	7.10995			5.08485	2.9274	5.76023		7.23267		10.1374		4.22289		8.06315
	5.85019	5.38503	3.95779		4.6068				8.46532	8.31189			5.27755	2.55771	4.90628		5.37869		10.4954		4.87565		8.31163
	6.25973	3.32956	2.83194		5.09271				9.83979	8.83183			5.35638	4.54749	4.65734		6.82707		10.616		4.95394		9.60144
	6.04625	4.97362	2.57355		5.08898				12.252	9.16244			6.02393	2.37551	4.90017		6.52129		12.3412		6.92002		7.67313
	5.04782	4.91896	3.40707		4.35974				8.89943	8.62737			4.73279	4.13535	3.98233		4.67708		10.3126		5.7425		8.62824
	3.95493	4.9179	3.38106		3.8058				9.05117	9.26859			5.31611	3.57012	4.40879		8.49436		11.8664		8.33632		8.08665
	3.99262	4.67082	4.51177		4.25312				11.7957	8.63537			4.03461	3.57435	6.34331		5.31406		13.3249		4.33802		8.04361
	4.66047	4.53778	3.94391		3.56009				11.7019	7.54717			4.85083	2.95499	5.57911		7.17104		11.6525		2.55527		9.94407
	5.28157	4.333	4.09086		3.96619				12.0949	8.34713			5.9113	3.78223	4.48589		11.3291		10.6508		4.28468		9.35039
	6.11721	4.48695	3.90337		3.84052				12.5259	6.41018			5.44756	3.28441	4.23847		9.67381		11.006		5.19926		7.95145
	4.21252	4.96226	4.17423		4.52762				10.1654	8.62639			5.30554	4.13733	4.01586		5.48035		10.3674		5.85605		9.67683
	6.05139	4.83459	4.02098		4.48827				14.9919	8.2435			5.05931	3.33405	4.83102		7.19729		11.2272		5.21101		12.3185
		4.93216	2.60683		3.26698				11.0764	8.09999			3.64829	2.96111	5.04825		10.4635		9.96994		5.88199		15.4149
		4.41123	3.97586		3.20942				12.5175	9.77351			4.70348	2.89479	5.54742		6.63431		10.7004		4.07712		8.23849
		4.73464	3.84726		3.92661				12.9549	8.51932			4.3132	4.64229	6.07898		4.65331		10.8594		10.4571		9.33091
		4.78032	4.20282		4.97335				14.3338	9.66756			3.72883	4.30369	5.1414		5.18566		11.4577		4.27781		10.058
		4.32693	3.74698		4.95721				12.7928	8.82286			5.14513	3.47612	5.87301		5.27544		11.9813		5.73247		9.11768
		5.73636	3.46292		4.43942				11.8303	8.23901			4.80541	3.78296	4.89895		6.19913		11.1582		5.55555		6.48326
		3.79722	4.08241		4.20757				1.82301	12.4714			3.73549	4.08396	5.34855		9.74127		12.5414		4.96226		6.34806
		4.9076	4.58439		4.61608				11.1411	8.35177			4.21378	4.88912	5.89388		7.01773		15.8599		3.86323		7.32179
		4.84581	4.27877		4.0797				11.1436	5.78931			5.07066	3.51626	7.14183		7.39507		13.1787		5.5127		7.26594
		3.8194	3.71219		4.68896				11.9857	8.85032			4.13733	4.25141	4.5634		5.60212		17.1979		11.6246		7.65121
		4.77795	4.91039		4.13311				14.2496	8.98225			4.793	3.96369	5.03613		12.1537		14.1535		6.08875		7.74812
		6.16771	4.13258		3.90601				12.7257	7.23109			5.2456	4.11977	4.27253		8.2231		15.0428		5.46147		7.9393
		5.07053	4.22492		4.63628				12.1543	7.44788			5.37975	2.89677	5.4888		4.56406		15.4532		5.36047		7.75618
		4.51897	3.64578		4.30211				8.22423	11.1844			4.60947	3.43545	4.75327		5.61368		14.0756		5.25709		10.8023
		4.00319	3.43955		4.44457				19.1247	9.25988			5.35261	4.32455	6.21867		6.87023		15.0516		5.34119		9.71922
		5.04887	3.26774		5.15397				17.6674	9.40815			6.22131	3.92727	4.50007		10.6223		15.3262		4.80132		7.95594
		5.64883	4.27761		5.04227				13.2581	9.54124			4.70903	3.11349	4.88252		4.82337		17.5636		5.34462		9.73863
		5.43452	4.1916		4.69754				13.1176	9.45581			4.81251	3.31253	4.92094		4.77834		17.1311		5.31901		10.3798
		5.94722	3.28626		3.53184				13.0035	11.0255			4.95368	3.28863	5.59839		3.16995		17.3147		5.76894		9.06249
		5.14697	3.28167		4.53976				20.0468	8.90307			5.67338	3.08689	5.84291		6.90273		17.6999		3.72513		7.19534
		4.89506	4.46899		4.99765				17.6946	10.514			4.63271	3.42311	5.75603		7.41243		19.656		6.29419		10.9442
		3.62267	4.16374		4.36641				19.1541	8.38398			4.78877	4.38449	5.07911		7.93455		21.9139		4.03963		8.0209
		6.22131	4.00609		3.61818				16.1105	9.02559			5.10802	3.16136	5.12387		5.9187		20.8834		6.23821		8.39524
		4.41961	3.41585		3.87142				14.1532	13.8527			3.7658	2.67707	4.91581		12.1425		20.6411		8.29526		9.51496
		5.41619	4.27887		5.22368				16.3267	7.46795			5.45606	4.09204	6.24389		6.864				4.93401		10.0278
		3.69476	4.2287		5.44972				23.3088	11.7133			4.34607	3.00714	4.67417		6.87672				6.3915		9.73044
		5.41685	4.67364		3.65911				18.5039	9.27286			5.45395	2.78428	4.99923		3.88013				5.69953		8.42703
		4.83578	4.2963		5.08109				29.3416	9.38689			4.38344	3.63007	5.68051		9.94981				4.53871		8.65874
		5.05468	4.12571		4.55191				13.759	12.8002			4.28838	3.37894	4.98312		5.20573				5.62189		9.48988
		3.75569	4.5799		4.40186				18.6412	6.32482			5.57542	3.5152	4.99599		5.72963				5.00187		9.2303
		4.50392	4.29656		4.43262				35.7366	8.92901			4.53409	4.14208	5.67365		6.00023				4.69464		9.02037
		3.81359	4.52049		3.77002					14.5509			4.80303	2.50648	6.41216		5.52392				10.0632		8.0312
		4.54179	2.70347		3.84343					15.6274			4.34541	3.41433	6.31321		6.65702				6.9058		8.62851
		5.64566	4.26751		3.5325					14.174			5.79858	3.2207	6.46874		5.2625				5.91705		8.16217
		5.82503	4.18552		4.09455					14.0013			4.02096	2.95651	6.4591		7.1281				3.41446		8.50314
		7.33354	4.53963		5.51887					16.0794			6.10077	3.29867	6.32086		6.8441				4.57884		12.3919
			3.89915		4.46213					13.9425			5.04415	4.05534	7.95964		7.29261				3.98946		9.25326
			4.23424		5.94933					18.647			5.10783	3.70376	9.06553		5.42173				5.78799		10.2364
			4.07996		3.63957					13.0397			4.4315	2.84765	8.68317		5.5733				3.44892		8.25882
			4.92094		4.96418					15.9911			4.55138	3.23371			5.75655				5.06063		9.5081
			5.12862		4.95005					16.3011			4.56617	4.68183			4.01269				6.01508		8.75631
			3.79966		3.32706					18.8903			4.88489	3.45473			7.24933				7.2146		8.91475
			4.09086		3.97018					16.478			5.16084	2.89412			7.79763				9.39059		8.86563
			4.42235		4.07105					11.032			5.56373	3.98893			10.5929				5.3198		8.93581
			4.063		4.62167					13.7038			5.8676	3.95275			12.3998				5.55112		10.9501
			3.73279		5.04861					15.134			5.06604	3.88119			7.44392				12.2191		9.79249
			5.12083		5.16255					14.0619			4.91262	3.12492			13.3095				3.93948		10.4698
			4.10429		4.80382					19.2397			5.81888	2.78428			5.73623				5.02772		12.5055
			3.91565		4.5424					17.7682			4.69133	2.37696			6.31743				3.87723		9.49357
			3.98919		4.27728					22.4157			4.56033	3.99659			8.77955				5.58809		9.86062
			3.85637		4.75101					25.0405			4.95064	2.68816			7.74759				6.00795		8.76423
			3.70783		5.44269					25.0437			4.71213	4.71114			10.1393				3.17403		10.4449
			4.45104		4.35386					27.2081			4.85875	3.78798			6.53809				5.99211		10.4389
			4.63364		5.19569					36.0795			4.40773	3.99576			7.64316				3.94846		8.76318
			3.62663		5.07607								3.62294	3.46661			6.91078				5.12017		12.6771
			3.38791		3.21285								6.27122	4.09313			7.28232				5.35997		9.23097
			2.77477		5.70481								5.58175	2.62174			7.88081				12.3497		10.8302
			3.04042		4.49382								4.89704	3.67918			7.7769				6.26858		11.13
			3.26276		5.51653								5.77399	3.38528			9.065				7.55864		16.8287
			4.28811		4.73458								4.63905	2.95644			8.32193				7.12045		9.56547
			3.91129		3.779								5.34911	2.60577			8.58731				5.48511		10.6164
			4.25246		4.3232								5.34528	2.92064			8.34974				9.9879		9.57814
			4.9082		4.74336								4.00424	1.97657			7.24548				10.0365		9.32137
			4.22243		5.4455								5.83354	4.74679			7.61609				6.30528		11.9871
			3.80212		5.45698								5.2557	2.88383			7.14672				5.98141		11.8728
			4.89493		5.40549								5.33631	3.52893			8.51285				3.08689		12.4677
			4.14261		3.89984								5.7262	3.54755			9.19677				12.4261		10.0567
			4.69912		4.18844								4.17377	3.60888			7.49621				6.07581		8.7711
			4.81192		4.468								5.80277	3.1954			7.76793				7.23558		11.4344
			4.1236		3.80979								5.65094	4.9109			6.65068				4.44655		9.71466
			4.69648		4.62162								5.11535	4.05572			7.41689				7.16164		12.2409
			3.12241		5.37776								4.75165	3.88581			6.30924				7.20204		11.4486
			4.58941		4.90113								4.9517	4.44232			9.70166				7.96069		11.1947
			4.47632		4.45947								4.51639	3.42806			5.65252				4.85862		11.2599
			3.57145		4.86428								5.57172	2.49483			7.4154				9.82365		10.3208
			2.6331		4.6227								4.59997	4.29999			6.33063				5.62849		11.3808
			4.59693		3.81834								5.3235	3.82072			6.60103				7.2295		10.7794
			4.34779		5.12932								4.98128	4.16803			8.30873				6.24693		10.192
			4.73959		5.86747								5.09495	3.47427			11.9362				5.30396		10.0302
			4.86033		4.68394								4.84977	4.58795			10.2612				12.9847		12.2905
			5.0935		4.34964								4.72249	3.07316			6.31571				4.28732		12.5593
			3.98396		4.95117								4.76052	2.65964			6.10454				5.71563		11.8794
			4.16395		4.66915								6.55839	2.66568			6.25564				10.2246		11.0729
			3.88251		4.05772								5.08307	4.58492			8.08282				6.44022		10.1885
			4.61449		5.08736								4.80765	3.82653			6.20388				3.81095		10.1845
			2.85293		5.53								5.36892	2.76024			5.89427				5.42094		12.6103
			3.79035		4.86855								5.09865	4.14367			10.2856				4.74732		11.1553
			3.87538		5.41832								6.31426	3.84863			8.88676				6.87172		9.86404
			3.10326		4.37208								6.47957	4.09848			8.45977				6.15767		10.6648
			3.77507		4.07026								6.99607	3.53138			8.71763				5.36469		11.1943
			4.09244		4.69186								4.8268	4.90664			16.3541				5.87843		13.6388
			4.35492		6.16599								4.66282	2.93902			7.53185				3.76949		9.74034
			4.68553		4.36627								5.82812	4.72995			9.22852				5.10169		10.4099
			4.91183		5.13536								6.47161	3.83736			7.72805				6.70204		11.0584
			3.75622		5.75339								5.91596	4.07336			8.57992				7.87032		11.3792
			4.14129		5.09825								4.83129	3.90377			9.58573				11.6953		13.1355
			3.82574		5.35872								5.84766	3.54874			6.87988				6.48115		11.9385
			3.89453		5.52498								5.82436	3.10802			3.32007				4.57561		15.1952
			4.042		1.9016								6.32958	5.08122			5.76607				7.10407		12.5353
			4.54425		4.60832								4.76161	3.21549			8.34807				5.69556		12.4535
			3.92278		5.46121								6.0568	3.80422			10.1984				5.92715		12.6188
			3.58504		3.68605								9.70166	3.54768			7.78773				2.974		14.6412
			3.16888		4.74943								6.17055	4.37987			7.3309				5.89421		17.2035
			4.67232		4.58914								5.42384	3.41274			7.12295				6.12308		12.5097
			4.21813		4.15481								5.55165	4.55135			9.4809				6.46874		12.5178
			3.83788		5.5094								4.42595	4.15195			7.73994				6.4859		13.4169
			2.8421		5.67054								6.48512	3.69463			7.77763				6.83711		14.6716
			5.01164		4.08901								5.46689	4.01494			5.60446				4.5968		13.4832
			4.4263		4.1706								4.98286	3.3194			8.39108				6.16111		16.4453
			4.37367		5.10433								5.23293	3.11223			7.77506				6.56354		16.4261
			5.65754		4.48959								6.94748	3.53421			7.81434				6.17484		14.6148
			4.54452		4.628								5.47718	3.1232			7.50756				5.5228		15.6767
			3.61977		4.40139								6.7062	4.1199			6.91804				6.35995		15.1773
			4.5424		5.03831								5.42068	4.63483			7.24838				10.6085		15.1305
			4.08465		6.65645								5.46028	3.19463			7.21947				4.85585		17.1179
			2.99843		5.07119								7.25155	3.64327			7.85173				5.49118		15.816
			3.74177		5.38291								4.93302	4.71193			8.69135				6.12467		15.341
			4.78745		5.13785								5.42807	2.68327			8.13049				6.35348		20.2124
			4.80647		5.57514								5.45213	3.0321			8.99093				7.45977		17.3048
			2.79669		5.76313								4.76237	4.34066			6.99554				6.83605		17.8171
			5.10283										4.27913	3.62637			9.37105				6.56987		20.305
			4.00213										6.64117	4.26372			8.36497				4.46068		19.7318
			4.12466										6.39876	3.60076			6.11938				11.0457		21.604
			4.57832										5.97679	4.36495			8.32295				5.44748		21.5116
			4.15423										5.1648	3.1772			6.54796				7.44986		20.5726
			4.18803										6.77646	3.79035			8.33923				4.96543		22.4443
			5.13918										5.50253	3.70216			10.1813				5.10142		22.3192
			4.79432										5.3367	4.40034			11.5424				5.90497		27.2729
			4.74784										5.3271	2.46846			8.73413				5.28495		28.8924
			4.84459										6.86259	4.20889			12.1158				5.50049		37.0142
			3.8635										5.31809	4.66282			7.96148				6.48643		29.64
			4.5036										4.90126	4.15529			7.45686				5.24349		33.4345
			4.44097										6.12202	3.36006			8.96631				5.86852
			4.87829										5.73167	3.0589			15.5723				6.67982
			4.85492										7.22607	2.86719			10.622				4.59462
			4.41512										6.49647	4.67536			13.7149				6.95752
			4.88938										5.40985	3.22737			6.58783				7.36365
			4.2955										5.4587	3.59415			10.3586				10.8384
			5.06736										5.32614	3.25444			9.59204				6.69082
			4.48061										5.32437	3.32111			10.0053				5.85968
			4.64605										5.85057	4.67726			7.78562				6.70059
			4.19912										6.73967	3.32877			12.9575				8.86894
			5.32825										7.02195	3.82134			8.70139				6.40061
			4.08822										6.07238	4.3808			9.65274				10.0921
			5.46005										5.54584	2.71773			7.82721				5.87592
			5.01171										10.7485	4.08874			10.7862				18.1786
			5.29079										5.01745	4.2044			9.18325				6.577
			4.07132										6.40815	4.3029			10.1146				7.72047
			3.97731										6.33063	2.87247			7.42544				4.57128
			3.64367										5.67642	3.96232			10.9082				6.14843
			4.32244										7.54994	4.78164			7.42293				5.33037
			3.91624										7.69557	3.78415			8.38821				6.26039
			3.64383										5.44391	5.09231			7.8548				7.85863
			4.70771										9.21816	3.32821			7.4533				6.34542
			5.17061										8.38927	3.55461			9.12829				17.5174
			4.5836										8.93614	3.86244			8.64078				4.40971
			4.72989										16.4582	4.25748			8.88623				6.96095
			3.64551											4.34277			8.77057				9.944
			4.47903											3.50266			9.75196				6.76555
			4.59627											5.86961			8.65009				6.07463
			4.42595											4.9723			9.00136				7.81255
			4.56194											4.89704			12.2696				6.26832
			4.41697											3.79494			10.7985				5.47507
			4.20836											3.10854			11.1968				6.60618
			3.2918											3.49117			12.0313				6.24983
			4.56881											4.0861			8.98513				6.28944
			5.24428											3.13469			9.44657				7.0403
			3.69952											3.17562			13.5517				7.27981
			5.39084											3.3743			12.1844				6.46557
			4.45632											4.50646			9.88782				7.71498
			3.05283											3.28448			8.48195				4.73578
			5.0766											4.03118			19.1402				5.192
			4.35333											3.74388			10.6618				4.75022
			5.10631											4.6512			13.0265				12.3851
			4.50629											4.62373			9.92294				8.05655
			3.6879											2.97651			9.83158				5.3375
			3.86099											5.1883			10.054				6.8952
			5.97125											4.01831			12.3179				8.37131
			4.87822											3.38617			12.2456				5.91342
			4.26302											4.05072			11.1448				7.66904
			3.36891											4.90602			9.295				8.70089
			4.81855											4.28705			9.97166				9.29863
			3.47493											2.68182			12.3935				5.51046
			4.18433											4.88172			11.8349				5.95725
			5.14499											5.61767			9.83527				6.56565
			3.92852											5.11092			12.934				7.25089
			3.46768											3.74916			11.2237				4.76521
			3.45961											4.84013			19.3721				4.96173
			3.63667											2.92667			19.9304				5.64513
			3.98203											5.50412			10.215				6.20672
			3.64763											5.17532			12.0241				4.95434
			3.52061											5.0634			13.4595				5.89493
			4.6269											4.79462			14.3159				7.22251
			3.56775											5.24402			19.6527				6.87566
			3.62373											4.70817			15.9346				5.94472
			3.873											4.26831			13.4545				9.09431
			4.84343											4.7794			15.3452				6.75683
			4.32097											4.55283			12.7415				6.40758
			4.60895											3.15555			13.3008				5.89467
			4.58137											4.25959			14.4157				8.65092
			4.94272											5.96913			12.8543				9.69043
			3.76144											4.16268			15.7237				6.94722
			6.20752											3.92661			19.4714				5.38212
			4.41413											4.40628			16.8649				6.02749
			3.74824											4.04148			24.4142				7.08793
			4.45157											5.14895			17.1321				6.5976
			5.5636											3.78106			20.9333				8.39184
			3.61898											4.01588							7.15557
			4.38423											4.06339							10.0302
			4.58307											4.22117							7.6357
			4.4925											5.61363							5.33617
			4.96464											3.9002							6.91949
			3.95226											5.00412							7.81308
			4.92681											4.57462							7.49898
			6.02749											4.45526							6.24574
			5.09792											3.93559							8.13524
			3.81359											5.28759							6.99713
			6.66665											6.76106							6.89494
			3.57529											8.22753							7.73901
			6.00531																		8.63564
			4.78745																		9.49972
			4.2856																		8.41197
			5.30647																		5.67682
			3.86323																		8.19782
			4.07686																		9.24324
			5.11859																		8.79109
			4.1611																		8.47007
			4.3903																		7.74707
			5.1339																		5.13852
			4.78376																		7.17299
			3.80026																		6.1081
			5.82317																		8.38425
			5.34727																		7.03713
			4.55217																		5.52511
			4.45011																		7.87223
			3.8462																		8.09985
			5.48167																		6.69702
			4.92529																		10.6673
			4.3227																		6.86351
			4.66468																		6.61305
			4.73609																		7.64831
			4.59725																		7.22066
			5.3643																		8.28391
			4.48273																		5.86747
			4.40324																		7.38636
			4.32851																		6.58361
			6.32707																		9.31434
			4.45764																		7.89441
			4.02916																		10.3581
			4.49591																		10.928
			5.3841																		7.96096
			5.17596																		11.6947
			4.3771																		8.26337
			5.45263																		7.6792
			4.96966																		4.73992
			4.73022																		9.47852
			4.45764																		10.3079
			4.49804																		7.79697
			5.11354																		11.2266
			5.67063																		7.06103
			5.34489																		11.2184
			4.75233																		6.73359
			5.81545																		9.63353
			6.05561																		7.37767
			6.58479																		7.38952
			5.76931																		10.4133
			6.48115																		10.0793
																					8.03714
																					8.47429
																					7.551
																					8.2002
																					7.18725
																					8.57497
																					7.10487
																					8.67181
																					9.36947
																					9.11055
																					7.52789
																					9.09646
																					7.30423
																					9.47852
																					7.49673
																					8.36009
																					8.55166
																					7.9673
																					9.79302
																					10.3247
																					10.3666
																					7.33592
																					10.3475
																					6.82153
																					9.50044
																					8.33665
																					9.30609
																					11.3182
																					8.35679
																					10.4228
																					9.69321
																					8.43284
																					10.8297
																					10.9956
																					11.6874
																					12.0482
																					9.9469
																					10.9706
																					8.97654
																					10.3408
																					9.6161
																					9.38987
																					9.81151
																					10.279
																					9.87752
																					14.3098
																					8.03331
																					11.806
																					11.4643
																					10.9921
																					12.6635
																					12.5071
																					12.2
																					13.9202
																					15.897
																					12.6029
																					11.4963
																					12.6225
																					11.2881
																					11.1984
																					13.8543
																					14.0046
																					16.837
																					15.5365
																					10.0265
																					12.1578
																					8.38979
																					16.0967
																					14.4428
																					13.8066
																					16.1077
																					15.3315
																					15.5308
																					17.0176
																					13.5947
																					18.6637
																					15.6694
																					15.4939
																					15.6887
																					16.4219
																					17.8786
																					19.6109
																					19.3636
																					21.0014
																					19.0856
																					20.5836
																					19.2908
																					20.5481
																					21.7319
																					25.1995
																					22.5401
																					20.0217
																					22.9757
																					23.9828
																					20.9774
																					23.7185
																					21.6715
																					23.4524
																					23.1607

## Sheet: t = 6
area
	H26				H26 + pSVA 5960				pTrp_SepF				pTrp_SepF + pSVA 5960				pTrp_SepF + pSVA 5910				pTrp_SepF + pSVA 5956
	I	II	III		I	II	III		I	II	III		I	II	III		I	II	III		I	II	III
Mean	3.66626	2.93316	4.02335		3.60358	3.32037	3.76431		17.0902	14.6616	14.0905		4.2953	4.02123	3.93032		12.3299	9.88781	11.0688		11.9899	11.1971	11.7727
	1.86322	1.52291	2.05546		1.0177	1.17145	1.85187		1.71535	2.84607	2.27028		1.72529	2.18	2.00427		4.18011	1.41696	4.58993		2.64062	1.33484	1.54054
	2.21575	1.10074	1.51677		1.75026	1.46819	1.94931		3.16849	3.19146	2.26533		2.06338	2.13537	1.91393		3.01929	1.66703	2.99658		2.21522	1.14125	1.22221
	1.70083	1.4336	2.55603		2.32085	1.20254	1.6871		1.86791	3.55481	2.54411		2.31688	1.91604	2.44575		3.19674	2.35332	3.15855		3.27094	1.53216	2.71667
	2.15686	1.56087	1.79292		1.91604	1.80921	2.01691		1.09163	1.94772	2.59303		2.0824	2.51222	1.62194		3.3087	1.75258	4.08313		3.77873	1.34883	2.34065
	1.47495	1.43056	2.26975		2.18413	1.58649	1.99598		3.57646	3.55851	2.56695		2.18046	2.24546	1.8561		5.13549	1.75549	4.43519		4.05494	1.75443	2.01519
	1.76988	1.1933	2.25839		1.90828	1.81905	2.49209		4.11495	5.24745	3.55942		1.93399	2.53391	2.38858		6.11212	1.71469	3.98946		3.23107	1.7886	1.981
	2.36758	1.5375	1.90046		1.82705	2.06233	2.37075		4.73345	6.08783	3.52531		1.68366	2.6397	2.31583		4.75728	1.88574	5.31716		1.79074	1.19673	2.93004
	2.07414	1.33721	2.76553		1.90548	2.05863	2.49315		3.15502	4.65588	3.59085		1.99407	2.35332	2.08926		3.42006	1.95934	7.23294		1.77465	1.59217	1.05146
	2.21509	1.75007	2.43518		2.23106	1.4064	2.0045		2.4192	5.20309	4.29597		2.2984	2.68868	2.09332		3.54768	2.06867	4.79907		2.98193	1.85108	3.45044
	2.25338	1.78503	2.03236		2.04001	2.06602	2.29312		2.97136	6.02485	4.50068		2.17627	2.44073	2.10827		5.04214	1.88409	4.01708		3.14386	2.66967	1.48667
	2.16042	1.61184	2.62874		2.15594	1.8384	2.3386		5.12809	2.67337	4.00159		1.98727	2.52767	2.35379		4.97916	3.18895	3.38053		3.55422	3.32732	2.83762
	2.67102	1.94145	2.75206		2.00687	1.88201	2.49856		3.89519	4.43731	4.71411		2.48747	2.55032	1.99829		3.64776	2.20175	5.23398		3.87168	2.66994	2.84699
	2.68545	1.77054	2.74995		2.09718	1.83048	2.35663		2.18432	6.1663	6.39995		2.0927	2.704	2.27569		3.6203	2.64221	5.47956		3.38766	2.65625	3.83419
	1.088	1.79681	2.07527		2.05071	2.08926	2.57153		2.89307	6.00452	4.45021		2.41512	2.45908	2.46095		4.02451	2.62237	5.00174		3.14314	2.85149	2.9105
	2.60207	1.80553	2.67964		2.05097	2.16716	2.03381		2.56246	5.45923	5.1609		2.4543	2.69254	2.20056		3.92714	2.16135	5.85875		4.37921	2.17165	2.82969
	2.24981	1.75153	2.39201		2.14907	2.15396	1.92871		5.76561	5.90285	4.72091		2.6496	2.29761	2.26232		4.02114	2.23671	3.73259		2.50226	3.73701	3.0082
	2.25905	1.91594	2.01004		1.92383	2.28955	2.21601		5.82654	6.408	4.35817		2.21265	2.84382	2.79484		5.4689	1.84263	3.94899		4.53415	4.45038	1.67257
	2.21232	1.59837	2.76021		2.07609	2.52411	2.21548		5.84238	5.4925	5.52184		2.66545	2.18485	2.48166		4.30052	1.96317	3.23873		3.116	2.69898	3.56828
	2.44212	1.66874	2.7613		1.95565	1.77846	2.42352		4.42859	1.78057	4.79551		2.09468	2.63429	2.32096		4.8404	1.45789	4.65458		5.0805	3.09587	2.58702
	2.70717	1.75575	2.61699		2.30289	1.97862	2.66492		6.27677	3.21311	5.04759		2.79985	2.94796	2.59653		6.79169	3.44489	4.43995		3.6034	2.52708	4.55666
	2.24691	1.85794	2.39759		2.10431	2.07659	2.07652		6.03858	7.22686	5.41877		2.68552	2.60788	2.6158		5.30211	2.47788	3.84475		2.67271	2.81953	3.17298
	2.57897	1.92105	2.78216		2.17231	1.9971	2.77847		4.87591	4.75992	6.81836		2.74731	2.8054	2.68288		4.42041	3.69536	3.55265		3.85932	3.4006	2.62425
	2.20466	1.38445	2.80989		2.06497	2.3359	2.27622		4.9174	5.39691	4.55257		2.22552	1.83187	2.32093		4.20546	1.21125	5.74682		3.43017	2.90345	3.37512
	2.39571	1.46687	2.76737		2.4872	2.03328	2.60036		5.12651	6.16923	6.18606		2.30579	2.78058	2.4777		3.85056	3.37313	5.148		5.25352	3.29147	3.80963
	2.61026	1.69132	2.58354		2.37511	2.21083	2.39188		5.61278	5.44022	5.2353		2.47195	2.9575	2.48562		3.1906	4.64512	5.56961		4.50913	5.54848	2.8932
	2.39729	1.87458	2.48146		2.11699	1.93135	2.49169		3.16822	6.96811	4.89044		2.17117	3.26989	2.30573		5.00557	2.96793	4.62532		3.40825	3.97533	3.36181
	2.27655	2.12359	2.81095		2.49011	2.41353	2.29431		6.18632	4.99474	5.33538		1.93347	3.292	2.49565		4.44147	2.78005	3.22486		3.22123	3.83841	2.27229
	2.52285	1.66854	2.69331		2.29885	2.22869	2.29721		6.25775	6.375	2.91736		2.19543	3.21958	2.20535		4.92265	5.06115	5.28257		4.60155	5.85479	2.92146
	2.62745	1.68398	2.42898		2.51071	2.20255	1.91987		5.96253	5.45216	6.36536		2.42885	2.72803	2.79233		6.43626	3.65674	5.33776		3.07039	3.21047	3.59389
	2.52866	1.46608	2.75232		2.64366	1.44152	2.5346		7.66296	6.11569	5.915		2.6063	2.79325	2.7349		8.01601	3.14432	5.52247		4.72711	3.14009	3.20097
	2.22974	1.94508	3.1533		2.39415	1.993	2.58095		7.50202	5.45051	6.65721		2.75153	3.24638	2.69291		5.07449	3.1096	4.27676		4.44615	5.82515	5.54663
	2.38739	1.83576	2.80976		2.37914	2.39029	2.6665		4.48167	4.84185	4.46302		2.48826	2.56986	2.37828		7.22	3.06748	5.35413		3.39687	3.45869	4.08399
	2.79721	1.93716	2.8025		2.3783	1.85378	2.57831		5.67523	6.21022	6.71313		2.39716	2.99051	2.80632		5.82733	2.47849	4.85373		3.58122	2.34355	4.85624
	2.43353	1.88593	2.67063		2.06695	2.20495	2.278		5.62849	8.30239	6.12651		2.67825	2.78206	2.56385		5.62017	3.59316	3.65489		4.60657	2.04582	2.52285
	2.34963	1.7576	3.00239		2.43254	2.05064	2.29563		6.03436	7.12335	7.3585		2.39346	2.91208	2.61871		4.19701	3.50464	5.68926		5.45553	4.34937	6.04725
	2.76513	2.11646	2.74556		2.33339	2.44614	2.31378		7.96637	7.3816	6.76132		3.18208	2.73516	2.89888		5.55165	3.671	4.85822		1.80883	4.13126	3.8664
	1.18888	1.91208	2.80848		2.47049	2.16214	2.74915		7.04558	8.04031	7.26726		2.49896	3.07158	2.42825		4.71517	3.5678	4.80739		4.56828	5.53739	4.33089
	2.30236	1.81677	1.78713		2.23819	1.99682	2.74467		6.19332	8.49001	5.52551		2.55507	2.65013	2.88198		6.27808	3.36174	4.86746		5.06049	4.71774	2.17007
	2.56246	1.66254	2.50833		2.09903	1.94614	2.72539		6.14632	5.20409	7.80542		3.04781	3.0119	2.56325		5.95672	4.1236	6.9852		5.75128	3.53738	2.10748
	2.61105	2.0885	2.43228		2.16135	2.16875	2.50939		5.63734	6.90999	5.32878		2.78744	2.70667	2.55243		5.79439	2.61765	6.30212		7.53172	4.15053	4.03329
	2.64749	1.98615	2.30246		2.61369	1.62286	2.88634		8.0242	7.15491	5.57671		2.39353	3.08623	2.78491		5.25778	3.02933	5.31373		4.71018	4.47692	4.1372
	1.29328	1.74598	2.59547		2.32575	2.33312	2.71258		6.48089	6.19279	5.75075		2.66201	2.96523	3.05151		3.08491	3.35835	4.53554		4.12624	6.98406	5.40906
	2.7969	1.62662	3.01454		1.83636	1.8079	2.53342		7.9908	6.72435	5.00119		2.16861	3.25761	3.05468		11.3655	2.16848	8.29328		5.3573	2.63138	3.87697
	3.05994	2.04015	2.3116		2.41974	2.00133	2.92476		5.04267	7.98258	5.61265		2.73595	2.97603	2.86518		6.50293	4.98642	8.26146		4.66493	5.14869	3.40687
	2.85382	2.02668	3.23094		2.69195	2.32322	2.99546		4.17793	6.03462	4.60921		2.45581	2.83128	3.44021		5.36195	3.27226	5.93032		3.66113	3.78718	3.32956
	2.63693	1.48984	2.8833		2.53342	2.33062	2.76315		6.58387	6.3507	8.45898		2.53526	2.45004	2.3853		5.62532	5.8328	7.27314		5.72748	5.83208	5.26963
	2.8644	2.07817	2.82124		2.24506	1.49591	2.9917		7.04347	5.861	6.91656		2.96519	2.65125	2.83867		7.36365	5.67259	5.3264		4.9789	3.58531	5.42252
	2.67594	1.91868	3.00021		2.93954	1.21944	2.76579		2.94403	7.70178	5.9014		2.69938	2.50014	3.21646		4.46437	4.07396	3.70981		3.23925	3.59072	5.8775
	1.18142	1.80962	3.25959		2.44931	2.82322	2.94694		8.17273	6.94484	5.76832		2.08119	2.22631	3.02404		7.01773	3.75845	4.31452		5.52508	3.77609	4.36287
	2.31953	1.99578	2.8017		2.70156	2.46872	2.40772		5.99792	8.73413	7.24819		2.20756	2.76737	2.69132		4.51283	1.92977	2.62056		2.53658	5.18223	3.7988
	2.83022	1.92059	2.97268		2.82309	2.41168	2.73087		8.1119	7.55905	6.4263		2.6937	3.17581	2.7817		4.82099	3.88357	4.53897		7.08021	6.6483	5.11225
	2.74044	1.80592	1.33721		2.03988	1.78836	3.06841		7.06922	6.50532	5.66942		2.79966	3.03751	2.95908		3.37155	2.85887	6.56961		3.8089	5.88865	5.01983
	2.53645	1.69363	2.3697		1.38791	2.4608	2.9406		7.69744	19.0708	7.35757		2.36336	2.57936	2.9884		7.08704	3.80805	6.94458		7.169	6.45131	5.88331
	3.07118	1.79114	2.97017		2.32111	2.31081	2.83729		6.30185	6.90048	8.06764		3.00503	2.4571	2.25773		3.19067	1.37048	4.74463		3.31504	5.23722	4.66493
	2.75549	1.80038	2.366		2.60234	2.74176	2.49169		6.02056	7.00277	6.46002		2.7238	3.66519	2.68868		7.56698	7.02868	6.61397		4.83464	4.36073	4.42159
	2.30843	1.83484	2.98443		1.99103	1.85662	2.88145		7.21183	6.79209	7.92138		2.56827	2.35083	2.05784		5.59614	3.43162	7.01139		3.86158	3.96252	3.13733
	2.42937	2.04596	2.22357		2.16558	2.60207	2.47823		2.82336	8.94538	7.31777		2.78926	2.64383	2.57606		5.37194	2.55307	4.47375		5.23504	4.56491	3.32428
	2.72011	1.99922	3.22341		2.36811	2.21443	2.88251		6.81512	5.54531	8.16032		2.42158	3.55653	2.90917		6.19128	5.72844	6.58027		6.14899	4.49831	5.07019
	3.26381	1.68954	2.7003		2.57065	2.06748	2.50476		3.12967	6.17708	8.92478		2.99553	3.54398	2.61495		5.94378	3.27173	5.59997		6.04254	7.08163	6.26832
	2.84475	2.27569	3.13469		2.53883	2.27569	2.46608		12.3349	7.98947	5.35624		2.42779	2.09824	2.44403		6.65669	1.82672	5.34991		6.00782	7.6858	4.18486
	2.21509	2.36336	2.34723		2.42066	2.25585	2.79999		7.62665	8.32351	6.5568		2.64393	2.37683	2.46582		5.13472	4.75207	5.36575		4.86179	5.84304	4.4484
	2.28784	1.7378	2.8219		2.82969	2.57679	1.95023		7.56592	7.68527	6.90345		1.87748	3.12216	2.19911		7.00505	4.84792	6.17035		4.4418	5.29577	4.83921
	2.65568	1.66043	2.99922		2.05837	2.64643	2.86547		6.63167	6.69583	2.98385		3.06643	3.31871	2.80118		8.21631	5.42714	3.1533		5.92239	6.82126	8.159
	2.30157	2.1328	2.89412		2.6195	2.44786	3.3491		9.80332	8.85322	11.0014		2.61374	2.82785	2.20439		8.91793	2.21628	4.60947		6.94643	4.73081	6.33126
	2.62452	2.21907	2.87617		2.49239	2.55639	3.38416		3.36389	10.0146	5.59007		2.72618	2.73166	2.27893		3.58016	4.42899	5.14288		2.06919	7.13982	5.09469
	2.54028	2.14425	2.78325		2.52563	2.51704	2.99764		8.15663	8.82734	6.13846		3.02378	3.35467	3.09323		6.69095	3.67258	3.39373		5.00504	9.12125	5.89018
	2.69608	1.98925	3.19304		2.922	2.56827	1.87035		10.5163	7.93402	8.23664		3.23661	2.64472	2.98602		6.85876	5.21048	6.64328		4.83274	12.5732	5.3235
	2.46819	1.78269	2.99249		2.32903	2.37075	2.83854		7.50413	9.05312	7.84054		2.97466	3.42832	3.07501		6.05981	3.83009	5.85453		7.5543	7.32179	7.72924
	2.28967	1.79932	3.17839		2.5857	2.42726	2.93083		8.38979	6.62955	8.40511		2.68789	3.27226	2.91683		7.66705	6.43969	5.58994		5.5564	5.3742	4.81874
	2.96833	2.00212	3.27517		3.09534	2.60683	2.66703		7.41923	8.68452	5.67404		3.20836	3.26451	2.40508		8.11306	2.66649	6.55007		4.74547	5.20929	5.58492
	2.34085	2.0787	2.88391		2.67442	1.88607	2.87406		9.10619	7.47135	6.63031		2.22512	3.13072	2.26513		5.62796	5.44338	5.2322		4.96121	6.25379	4.54557
	3.23001	1.79945	2.96067		2.72849	2.14075	3.41274		10.534	10.9234	4.59838		2.98127	3.19621	2.2448		4.66202	4.91975	5.98306		4.82984	5.62704	5.65061
	2.80104	1.95631	3.30342		2.64485	2.44892	2.29206		7.43864	7.73941	8.35943		2.24704	3.19674	3.19991		6.929	4.64961	7.46214		5.95438	7.33671	6.78469
	2.83841	2.129	2.8899		2.16115	2.32454	2.72909		6.13401	27.0541	6.38898		2.71192	3.5148	2.51335		5.22091	3.64035	6.06677		5.39031	5.99428	4.73306
	2.00159	2.07646	3.01876		2.13943	2.83075	2.39346		10.1734	10.1612	4.5652		2.03962	3.22823	2.61943		6.21286	5.85691	5.1751		5.39216	5.75287	5.05818
	1.12124	2.14973	3.30903		2.56669	1.90812	2.91419		7.67412	12.1862	6.39876		2.9237	3.67417	2.59811		5.38093	2.91525	8.06184		7.64831	4.51791	6.45501
	3.24996	2.06074	3.81148		2.29101	2.31544	2.83194		3.80138	10.0066	6.59707		3.13495	3.44205	2.62108		3.84818	5.35994	6.40484		5.03308	4.685	5.19622
	3.23107	1.78018	2.96522		2.64327	2.74315	3.32032		7.3713	10.5105	6.99251		2.75104	3.29147	3.40746		9.26305	3.52431	5.60235		7.23149	5.27567	6.18051
	3.31953	2.63303	2.90291		2.86772	2.30485	2.83286		6.76211	9.45476	7.06314		3.41706	3.52378	3.02695		9.50097	4.86007	7.46927		6.95356	6.66203	5.4484
	2.67839	2.47809	3.00985		2.48753	2.35808	2.60706		3.82336	8.02196	7.5106		3.0457	2.98919	2.82124		5.63734	4.75392	6.58255		4.07574	6.20045	7.40177
	2.24083	2.28606	2.94641		2.44363	2.62425	1.89016		7.19148	7.8107	9.20416		2.39624	2.81372	2.75711		5.71271	5.94187	6.48524		4.8672	7.69399	6.36631
	2.82837	1.91023	2.59257		2.42805	2.99097	3.04824		8.74298	8.66188	6.22534		2.81755	3.12808	2.53342		4.78983	5.09324	5.74996		4.82376	8.64263	6.43494
	3.18926	2.13686	3.14498		2.20228	2.62188	2.63178		7.50175	9.49146	7.05786		3.00398	3.23688	2.73476		7.43864	5.05574	6.61714		10.6133	8.1425	6.21946
	3.05362	2.58544	2.80705		2.94218	3.04728	2.50965		5.45235	8.04176	6.89362		2.64432	2.488	2.83867		8.1936	4.779	5.52947		5.85347	6.92306	4.84548
	2.95195	2.22842	2.83867		2.46245	2.34702	2.65056		6.47164	9.59946	11.0387		2.63746	2.40825	2.71139		10.2446	4.30838	8.98473		4.35104	6.17299	5.57674
	2.88911	2.30848	2.99011		2.8058	2.33217	2.34276		8.03872	6.42121	7.11322		2.84448	3.65496	2.89171		6.71986	6.03172	5.58697		5.2559	8.87039	5.20721
	2.95592	2.09666	2.59692		1.79985	3.2617	2.34276		7.68422	12.9638	6.82285		2.46529	3.85406	2.47215		6.10513	5.73649	6.9422		6.1216	7.35414	6.2736
	2.75222	2.21601	2.62491		2.62605	2.29401	2.89914		9.89178	10.7814	8.81705		2.33299	3.07403	2.63059		7.16544	5.67061	3.70691		4.34673	4.51177	6.24825
	2.71233	1.65039	2.72592		2.23344	2.14736	2.89386		9.2913	12.553	8.15372		2.77748	3.46004	2.66254		8.92214	4.54927	6.72699		6.03858	6.27888	4.36548
	2.87564	1.51321	2.73988		2.53975	2.56088	2.56497		7.70204	9.12098	7.69643		3.1228	2.70611	2.37353		9.20495	5.31746	9.44023		5.36093	8.55461	7.71089
	3.01071	2.04648	2.96404		2.23133	2.69462	3.04042		8.05958	6.58725	8.88401		2.66439	4.13258	3.04755		7.23782	5.56961	6.36707		4.61581	6.00907	4.99237
	2.50186	2.21813	2.86429		2.57091	2.40086	3.44364		12.6592	10.4075	7.82232		2.58161	3.77028	2.44099		4.6711	4.89219	5.13351		5.40747	9.06843	9.23955
	2.95988	2.33293	3.17746		2.66307	2.15501	2.75813		13.0943	7.09655	7.46771		2.68274	3.29141	2.55771		17.2376	4.23794	10.374		5.93164	6.14341	8.06922
	2.67898	2.22657	2.52866		2.69317	2.63429	2.92713		7.51416	9.4677	7.18461		3.23767	2.56009	2.70063		7.58683	4.6005	5.01138		5.31716	8.74707	7.40062
	3.03639	2.1257	2.98391		2.37973	2.44073	2.85627		9.47773	8.54453	6.99818		2.79114	2.95222	2.5989		7.18989	7.47766	7.9974		6.20775	5.30688	5.91817
	2.84659	2.47427	2.56637		2.81431	2.91069	3.11277		10.8577	8.85758	6.45118		2.42154	2.89122	2.86165		10.1918	5.58387	5.48672		4.79841	5.81518	4.71085
	2.88779	2.0647	2.89993		2.96991	2.77899	2.92291		7.65781	5.40166	9.54058		2.96753	3.1228	2.51995		8.61636	4.01699	8.23188		6.23742	5.40972	8.47522
	2.51863	1.77767	3.57484		2.63864	2.45842	3.16433		11.3832	6.28581	9.53899		2.70582	3.53078	2.63482		9.49219	5.80621	5.1762		7.10024	7.5984	5.24903
	1.32137	2.19142	2.7716		2.37867	2.73674	3.00127		8.17414	6.90266	8.00492		2.43518	3.15898	3.04174		6.9016	5.44074	9.50414		6.06974	8.09103	6.5778
	2.93779	2.40059	2.89264		2.26962	2.3792	3.0641		7.6352	8.45158	7.8791		3.33801	3.76183	3.20519		8.91158	6.25458	11.3959		6.20171	7.67947	6.72594
	2.79779	2.18459	3.542		2.92829	2.91829	2.89063		11.0459	10.7781	7.91954		3.07329	2.9538	2.78619		6.28469	5.06581	9.54678		6.52974	5.98049	9.89257
	3.09164	2.30474	2.91314		2.69362	2.94245	2.5484		9.50123	8.1598	7.75436		2.38528	3.02536	3.25721		8.10962	4.4109	8.18642		7.65385	13.1985	5.03171
	2.9759	2.01921	3.07844		3.06682	2.50965	2.75047		7.92663	9.94723	8.18435		2.50807	3.23582	2.89175		6.93903	2.30058	5.6685		4.24665	5.87499	4.5057
	3.49203	2.39465	3.35359		2.46525	2.58699	2.55032		9.00638	10.7104	9.34504		3.20097	3.45394	2.63957		6.83394	8.2167	6.62876		7.71762	8.26554	6.12975
	2.78058	2.19423	2.98193		2.37867	2.85676	2.73516		8.10487	18.101	7.99132		2.9472	3.1875	2.84765		10.1136	3.95473	6.87326		6.63589	7.07476	6.29868
	2.74467	1.98628	3.3328		2.87458	2.92238	3.37294		9.8395	9.76213	5.28657		2.89096	3.09534	2.36758		7.50888	6.64408	7.35058		4.66651	4.05666	6.84292
	2.46978	1.74493	3.01348		2.92159	2.25562	3.26896		9.85838	12.2522	9.46321		3.06577	3.69687	3.2751		9.58494	5.16228	7.05093		6.58942	6.63008	7.12018
	3.09343	2.10299	3.18776		2.50675	2.1397	2.47205		12.4552	9.67499	9.99015		3.0721	2.78758	2.66782		5.90833	3.76448	7.20098		5.39282	10.9648	4.69741
	2.81418	2.24083	3.35359		2.68921	2.33624	3.10934		11.377	11.7825	9.14924		2.68155	3.08385	3.31398		9.55887	6.51442	6.19682		6.01983	6.09166	9.011
	2.80131	2.91469	2.99691		2.64419	2.84131	2.53025		7.71063	9.57015	9.28211		2.76455	3.57154	2.7341		5.04399	6.72778	5.5057		3.67892	9.92651	8.17899
	1.94192	2.07764	2.90593		2.87247	2.41715	2.84712		10.9544	10.0962	8.16098		3.40878	3.29359	3.2209		7.24482	11.047	7.29499		6.04086	7.25723	5.8981
	2.70374	2.32646	3.0045		2.55375	3.01691	3.11719		8.50255	10.6352	8.53991		2.66333	3.2316	3.1743		6.20758	6.00042	12.2052		6.23082	7.33566	7.16137
	2.49064	2.38422	2.90477		2.55348	2.38369	3.0253		9.54031	9.47527	9.50942		2.78368	3.29656	3.00279		4.35492	6.52129	6.41012		9.42357	7.3684	6.42622
	3.37306	2.31055	2.80883		2.21694	2.61258	3.0352		11.3103	7.10632	7.19095		3.00028	3.13072	2.95301		6.20283	5.2019	5.68249		9.79461	9.23413	6.41791
	2.58204	1.67508	3.16558		2.89015	1.96251	2.831		8.07734	11.4281	9.3554		3.25002	3.78138	2.71087		7.34886	9.02513	6.85982		5.38027	8.48829	5.83472
	2.59824	1.54622	3.49698		2.80527	2.96595	3.43215		10.5815	11.177	9.26305		2.13362	3.00609	3.34831		8.77163	4.75748	4.95315		5.13338	6.86873	4.34858
	2.54028	2.42517	3.02299		2.16241	2.69687	3.20255		9.60131	9.71512	11.4946		3.11277	2.98443	2.94469		11.438	8.46215	5.60156		8.96796	6.69441	8.56988
	1.48892	2.28965	3.4002		2.6842	2.77995	3.3998		8.94657	9.33989	8.35335		3.06907	3.79247	3.40535		6.68395	4.91103	10.8514		6.43045	6.22929	5.38357
	2.7518	2.28229	2.86996		2.73674	2.35227	3.06788		10.6858	8.98763	10.0486		3.089	3.06167	2.70664		7.40603	7.051	8.84385		5.22596	6.73029	4.98392
	2.29028	2.43677	2.80512		2.42594	2.81273	3.089		8.78351	9.66637	8.37719		2.63218	3.12228	3.35571		7.26568	7.42108	5.57495		7.29499	13.9652	7.66996
	2.81755	2.15284	3.75814		2.85768	2.64195	3.68545		11.1978	6.22709	8.75843		2.79906	3.19357	2.93862		6.32324	6.47085	6.80542		5.84265	10.7945	7.38507
	3.02741	1.95373	2.87274		2.70928	2.98153	2.5548		9.30292	7.79658	9.96711		2.88845	4.02431	3.34303		6.74944	6.08506	7.97046		6.97548	11.8204	6.75155
	2.93129	2.31688	3.42535		2.2947	2.52262	2.995		10.0298	10.4096	8.97552		3.18803	2.66862	2.88751		10.3695	5.30723	7.43072		7.46067	7.8445	10.0452
	3.10023	2.28995	2.97202		2.97985	2.48826	2.92449		9.65261	17.9602	7.9785		3.2044	3.83498	3.49579		6.88523	9.98816	10.6935		4.46899	9.24555	10.1651
	2.59257	2.6562	2.86415		2.50569	2.44245	2.92608		10.4669	16.2731	9.23347		2.74836	3.63654	3.1096		8.94697	4.88701	7.34622		7.3401	7.29473	7.66362
	2.98985	2.18657	3.427		3.08953	2.25404	3.25356		12.0827	10.1274	8.83844		3.333	3.32719	3.70671		5.66678	2.6381	7.17979		8.31374	10.4938	7.43877
	2.65964	2.31154	2.85711		2.45076	3.11924	2.80599		11.5419	11.4508	10.7327		2.832	3.31715	2.45842		10.2625	4.79049	10.8535		6.49929	10.0058	7.32364
	3.09534	2.2895	3.62954		2.7988	2.49909	3.9546		8.1252	11.5741	8.54942		2.51784	2.67733	2.95162		7.65359	5.06881	8.66864		6.89606	9.70139	4.7689
	2.59626	2.39478	3.7687		3.23041	2.69238	2.99288		11.2718	10.0196	10.7294		2.96674	3.11026	2.99077		8.59035	9.3036	10.8032		8.25723	8.65875	6.67127
	2.887	2.37366	3.74513		2.5177	2.50965	3.11937		4.89849	10.1432	11.1772		3.08947	2.67786	2.56946		10.9434	4.65885	8.95789		6.868	9.97364	7.4331
	3.04623	2.49411	3.44311		2.57265	3.06841	3.26909		9.45766	14.6973	7.80991		2.95143	3.53646	2.93334		6.88497	11.4486	10.2538		8.47509	7.48762	8.2468
	2.9303	2.34329	3.13865		2.40033	2.60009	3.52218		8.56919	3.12993	7.58387		3.27583	3.37604	2.20255		10.4281	5.39797	7.07318		9.09537	7.10248	9.04899
	2.488	2.61635	3.34726		2.71747	2.45273	2.80449		10.2594	9.59181	11.0269		3.00107	3.90126	2.88884		8.46228	3.64565	9.74813		3.9509	7.18738	3.48932
	2.63429	2.08821	3.51282		2.79061	1.5754	3.05098		8.43521	14.6623	7.42866		2.76209	2.5387	2.76896		10.1284	6.544	5.74177		5.08584	8.84286	7.45118
	2.49387	2.12518	3.47678		3.03497	2.91142	2.87934		9.10487	8.35124	6.35032		2.86297	3.57488	3.26117		6.28456	5.96781	6.83295		8.63359	7.6689	9.81705
	2.66089	2.10669	3.08748		2.9942	3.30474	3.58128		9.25724	12.5901	9.73557		2.69449	3.0956	2.64327		11.6679	5.68157	12.7907		8.40328	8.32916	5.6549
	3.10986	2.36574	3.25035		3.06468	3.03962	3.55824		11.1055	7.90123	10.0808		2.95328	3.03197	3.00701		6.49277	5.12387	7.23214		8.19987	9.98051	10.8653
	2.69086	2.22341	3.25668		2.60947	2.4336	3.58689		8.84292	9.56203	6.61001		2.78137	4.02761	2.58095		8.73578	3.06867	10.9591		6.93517	7.73525	16.0925
	2.88724	2.11092	3.60208		3.2345	2.10963	2.77677		9.47932	11.7503	9.04414		2.19806	3.12386	3.12122		7.60342	5.33248	8.27994		7.25961	10.6089	7.38963
	3.03956	1.9336	3.49447		2.93426	3.56273	2.50991		8.68871	13.2373	10.6927		2.85188	3.13318	3.2413		11.4974	6.7409	11.4212		8.93403	8.3655	7.71643
	3.11699	2.64894	3.47176		2.86637	2.57625	3.16299		7.73069	10.2409	9.40498		2.78348	4.22516	2.93426		4.78706	8.33477	6.76175		10.0531	8.08982	6.87856
	3.37683	2.50199	3.08372		3.11435	2.70869	2.39366		9.12917	9.35673	9.67499		2.35359	2.85716	3.15027		12.2095	4.71906	9.13148		7.14263	8.32431	9.33831
	3.12993	2.78507	3.26309		2.62161	2.73938	3.09323		8.14329	9.84953	10.8772		2.60603	3.21866	2.85907		9.0077	7.15002	7.21472		7.67154	5.58037	9.35204
	3.79009	2.29728	3.5993		3.22153	2.32751	3.10432		8.60619	9.30107	10.3098		3.08689	3.58861	2.09454		7.23294	8.94776	16.3783		7.24957	8.11041	6.36549
	2.28678	2.79325	3.25087		2.70638	2.66175	3.49289		9.61584	11.7592	7.90743		2.31477	3.02484	3.36548		8.8923	5.69134	9.03391		14.9756	8.61108	5.64566
	3.34937	1.82117	3.52721		2.36323	2.86085	3.24031		8.78166	11.4059	10.5566		3.4175	3.50517	3.12439		8.79328	8.5378	7.81975		7.60183	7.17458	6.46671
	2.77424	2.73754	3.42964		2.41908	2.50014	3.42542		6.50624	8.45264	10.4103		2.94192	3.93348	2.995		16.9964	8.89297	8.41699		9.79577	10.7273	10.8577
	3.05916	2.79642	3.24572		2.51374	2.88317	3.2283		9.76292	12.6504	10.9968		3.18407	2.91868	3.15474		6.37711	7.15292	8.00294		5.81211	9.76292	9.7653
	2.25457	2.33854	3.31874		2.83788	3.12186	3.21787		13.7556	16.5829	9.31032		2.91182	3.32864	3.01279		7.05575	4.34726	7.27885		7.67267	15.1535	11.7897
	2.62491	2.0824	3.02532		2.93288	3.33181	2.91802		10.5089	9.27572	11.5142		2.54462	3.03989	3.48985		9.65399	6.31908	12.6743		7.90834	9.37501	11.9467
	3.05151	2.16676	3.38191		2.53315	2.60049	3.18822		12.2265	12.7389	8.10038		3.08135	3.25853	2.37234		10.1213	5.9756	10.9818		7.53265	7.98248	8.34939
	2.70842	2.78522	3.37591		2.60418	3.01687	2.57936		15.8208	12.7798	7.46142		3.46661	4.18869	2.16465		9.40366	8.07305	8.18383		9.03358	11.6008	5.09693
	3.07979	2.27305	3.01295		2.79649	2.83332	3.79722		13.7398	6.33908	7.83896		3.10498	4.07072	3.18281		11.9675	5.37509	10.1822		5.80251	10.3219	11.7349
	2.43043	2.39359	2.86957		3.01876	2.48021	3.8052		9.09377	12.8099	8.39032		2.96371	3.46899	3.43013		8.71882	8.32246	9.31401		3.40443	8.1693	10.4579
	2.56028	2.00886	2.98602		2.90706	2.43268	3.54979		7.96281	10.3301	5.21002		3.17581	3.60419	3.21707		8.06077	5.83241	7.03717		9.10382	20.6962	5.44008
	2.84295	2.64406	3.41222		3.03513	2.34507	3.59019		9.72014	13.685	9.69076		3.4579	3.28098	3.42225		6.77373	6.1582	10.9071		6.28271	8.44868	8.7581
	3.20783	2.57369	3.50675		2.69555	3.35307	3.03804		9.21538	15.7659	8.01641		2.80804	2.87934	2.71674		9.09623	5.01085	10.0853		9.58692	6.93692	7.91976
	2.9913	2.91102	3.21417		2.87353	3.1096	3.81609		9.05682	10.4783	8.83131		3.11911	2.92287	2.91835		9.27071	7.72185	7.60117		5.03528	10.6104	10.7681
	3.74731	2.68103	3.23556		2.4806	3.1236	3.60868		8.98763	11.142	13.5575		2.3289	3.90466	2.93043		6.0201	3.88858	11.3251		5.5263	12.1463	4.41196
	2.67971	2.71879	3.55666		2.54477	2.82679	3.05335		14.3311	10.9401	12.1974		3.06022	3.31715	2.62478		6.90365	6.69425	5.17404		11.4357	8.99866	9.59392
	2.57316	2.31725	3.26809		2.90944	2.30117	3.3462		16.4976	13.5174	9.82208		3.79907	3.32666	3.1607		7.60243	7.50571	10.6671		14.2802	16.3782	6.93738
	2.95539	2.57935	3.65971		2.75681	2.75628	3.0016		10.4826	15.1181	11.3621		3.79154	3.66783	2.92495		9.03252	5.99105	8.58467		8.29526	10.0077	6.92953
	3.16786	1.95406	4.2048		2.33337	2.6531	3.00596		10.5217	10.194	9.61557		3.47216	5.00187	2.64274		6.96092	7.20283	7.95568		7.82074	7.71683	9.85825
	3.03821	2.61263	3.77583		2.89585	2.67974	2.93822		11.0225	11.2293	9.81943		2.96357	3.39396	2.75926		9.42597	5.02724	9.77587		9.62244	8.56196	8.15636
	2.80144	2.36336	3.48767		2.78612	2.79801	2.77173		6.77162	11.1466	9.80868		3.51414	3.95803	3.3763		6.29683	8.4941	7.07688		5.8742	9.75645	13.8517
	2.79325	2.49504	3.12492		2.77682	2.48321	3.12432		12.816	11.3716	12.4872		3.03513	2.28646	3.81834		8.53146	6.31614	12.1809		6.69689	11.1698	12.4383
	3.18954	2.99447	3.33933		1.92977	3.05269	3.45675		13.1434	7.6359	11.1484		3.6982	3.87281	2.84765		11.7328	6.78548	8.11187		13.3051	10.3335	9.67386
	3.39268	2.39056	3.30052		3.0823	2.87604	3.38489		9.91403	14.6172	9.99681		2.71179	3.33603	2.97046		11.1378	6.59258	10.0267		4.89466	10.4887	10.5254
	3.15713	2.14075	3.59495		2.68198	2.37102	3.12254		10.6763	8.90472	11.0991		3.71378	3.72698	3.3396		8.51932	6.12942	6.18012		10.9277	7.97891	8.24358
	3.38878	2.08477	3.52718		2.10009	2.43096	3.10815		10.2463	11.3468	10.1426		2.72354	3.63165	2.98344		10.3209	10.638	7.80899		6.32852	9.13947	8.77361
	3.61528	2.86719	2.8796		2.71351	3.3264	3.60723		9.16474	12.713	11.5607		3.15792	3.24622	3.14287		9.35267	5.62529	8.10705		4.98484	8.31401	10.7856
	2.33273	2.20703	3.23358		2.92344	2.51916	2.96516		11.4648	12.9465	11.1955		3.20994	3.50385	2.62227		6.9929	7.30265	9.22529		9.29536	9.52394	9.44433
	2.92152	1.56541	4.29154		2.51229	2.90786	2.81576		12.1891	12.9882	11.9858		2.99209	3.26909	3.54319		10.5968	9.079	11.0698		6.41707	9.39165	11.9684
	3.25188	2.58755	4.28838		3.04015	3.21655	2.06708		10.4096	20.1253	10.5686		3.05837	4.50094	3.44945		7.81651	5.70269	9.42254		10.0928	12.458	8.17452
	3.62241	2.17667	3.25404		2.9064	2.60762	3.17562		11.9626	17.7871	10.0637		2.79431	3.64959	3.18276		5.81684	5.92002	11.521		13.5147	9.20561	8.33328
	3.84581	2.39148	3.51705		3.26078	2.96991	2.82435		12.0456	12.2731	11.631		2.74374	3.66873	2.74572		13.3681	7.22681	8.74839		6.30264	8.5988	7.70218
	2.99579	2.13059	3.04781		2.7209	2.70922	2.07712		12.6069	12.2373	11.671		3.55415	3.63838	2.87881		13.9293	6.99396	8.42676		8.17089	10.4563	9.27229
	3.42012	1.89333	3.28071		2.82441	2.34154	2.97051		11.2841	13.9161	9.38056		3.46265	2.51942	3.64644		14.3563	8.20073	6.72442		10.1263	10.69	14.7474
	3.31039	2.62029	2.98549		3.27754	2.07976	3.15766		12.4343	11.726	10.1226		3.08847	2.86719	2.96437		9.35045	8.62243	6.55456		10.7875	8.21234	17.2428
	3.25959	1.75677	2.83339		2.71139	2.56926	3.01586		10.0515	12.6641	14.2208		3.27596	3.502	3.19093		11.9406	7.00789	11.4355		8.8865	12.9223	7.03274
	3.12703	2.74526	2.78916		2.53403	3.36416	2.97919		15.5155	12.91	10.7119		2.55665	3.89402	2.53711		7.47191	5.2488	11.6213		6.07951	9.76992	9.41277
	3.31134	2.18243	3.37462		2.09339	2.25016	3.72183		10.7003	14.0344	9.17663		3.15766	3.88426	2.31424		7.03753	5.51891	10.8297		7.05892	11.1889	9.01721
	2.93702	2.47226	3.84948		2.72605	3.20229	3.02008		12.9586	12.5674	10.4635		2.97757	3.03929	2.15407		12.6032	7.71591	7.59945		10.49	9.4265	7.74842
	3.07342	2.41868	3.17949		2.93611	3.41906	4.02378		11.4273	9.59973	13.2839		3.02866	3.73701	3.686		12.0199	8.051	10.0032		6.44365	10.1754	9.72293
	3.0154	2.6336	2.8162		3.45778	3.48942	2.64142		12.0867	12.9684	13.3362		2.59877	3.53421	3.42964		9.64673	7.4661	10.3949		6.74416	9.90855	15.0542
	3.60445	3.24084	2.89135		2.65805	3.53408	3.64882		8.38002	11.2422	7.80727		3.04702	4.4513	2.98226		9.99529	6.06934	8.93931		6.62216	16.7789	10.406
	3.36627	2.27147	2.82124		2.55613	2.38396	4.0222		11.9839	12.6496	10.5842		4.1434	3.05362	2.92766		9.23849	6.4727	13.0517		8.45211	26.5914	9.90944
	3.61977	2.1331	2.87386		2.16663	2.51176	2.64987		9.41277	10.9858	11.2125		2.67416	3.04279	2.77239		8.01926	5.61793	8.72591		10.2034	17.0064	11.8073
	3.13574	2.31583	3.8138		3.17264	2.81286	3.65568		10.3057	13.0125	11.4696		1.85161	3.20889	2.19093		7.86325	8.84834	7.19564		8.94644	8.55364	8.16522
	3.34343	2.03846	3.75074		2.5313	2.46687	3.33696		10.1396	13.7083	8.60963		3.18248	3.64142	3.30897		11.422	5.90134	6.01174		8.6359	9.81573	8.23954
	3.11594	2.5556	3.21787		2.68921	3.39716	3.27748		11.2924	8.23083	14.9552		3.4742	3.42781	3.18407		15.7442	8.62296	11.6062		7.43075	11.4977	10.6197
	2.99595	1.86996	3.76982		2.22341	3.31002	3.01507		12.1944	9.30055	12.395		2.92687	3.66697	2.64168		12.6792	6.50676	8.65432		15.3735	8.78015	8.02064
	2.80745	2.48483	2.89254		2.80091	3.39195	3.15343		11.4363	9.87326	9.71057		3.10712	3.79233	3.42225		10.7388	6.49224	8.58467		7.61279	11.0762	8.72333
	3.04796	2.63864	3.44575		2.9575	2.40191	2.80045		10.2866	32.3796	11.3214		3.09508	3.20625	3.16941		9.64937	7.58387	11.8085		7.43574	10.3049	5.44959
	3.5222	1.9163	2.86904		2.90569	2.53724	2.78632		7.96109	12.5364	15.593		2.96225	3.97124	3.30408		8.1711	6.53977	7.66666		9.26008	9.55273	14.0671
	2.33405	2.53342	3.09481		2.74097	3.5053	3.18142		10.0406	17.8327	12.4348		2.31424	4.32323	3.42542		10.3355	9.39959	9.60607		5.76699	16.0631	11.2625
	2.67126	2.47545	2.80494		3.57329	2.2532	2.42983		11.106	13.5605	13.7246		2.87881	3.48193	2.94773		6.45752	8.10646	10.6032		7.7909	12.6901	12.0085
	3.7826	3.37789	4.04174		2.81174	2.9307	3.65984		14.1431	10.8968	13.0479		3.41248	4.03355	2.75734		8.38074	6.84186	14.1178		7.47825	10.367	15.4561
	2.72361	2.18512	3.17403		3.11092	2.67812	3.22486		12.1651	12.2921	11.4718		2.64353	3.39215	3.31663		7.80093	8.70825	9.27912		10.3051	16.0946	8.68026
	2.79272	2.22314	4.2625		3.02807	2.72301	2.84666		13.9511	9.98486	13.435		3.26236	3.56537	3.28758		7.55377	5.42384	10.8371		7.31717	8.57503	7.76672
	3.6438	2.59309	2.8767		2.39231	3.32085	3.62624		13.8514	13.1582	11.7703		2.59283	3.42647	2.97876		12.3359	8.43134	10.51		11.0493	12.2245	8.84609
	2.90258	2.16716	4.0354		2.86191	3.33722	3.44813		14.7729	10.8548	10.2658		3.29814	3.35148	3.0729		12.1231	8.18911	10.4265		11.671	10.8014	12.3132
	3.45922	1.97149	3.80092		2.75869	1.20769	2.96014		12.4577	13.6378	9.98975		3.01242	3.93612	3.74388		8.53777	7.63933	8.88187		7.69716	11.1915	8.25619
	3.54884	2.35847	3.64591		2.88343	3.23272	2.96635		16.1071	10.8841	9.60527		3.72183	4.18882	3.04623		8.04948	8.25829	9.57002		6.98894	11.3687	8.9034
	2.92528	2.42046	3.5156		2.75582	2.56986	3.50503		16.3385	11.1701	13.5337		2.99579	3.22803	3.72539		7.71393	7.78007	11.2586		9.35402	11.7283	13.0069
	2.70552	2.45671	2.81015		2.46119	2.93492	3.59917		10.7479	10.7884	11.8559		3.0147	4.01745	3.17984		8.41224	7.91353	9.12706		10.4352	14.8958	8.70829
	3.34917	2.94081	3.20519		2.73775	3.45763	2.81491		8.59682	12.6321	12.406		3.79464	3.13759	2.79695		10.3835	9.99292	9.17049		9.20839	10.6528	10.6628
	3.02279	2.38765	3.52999		2.22235	3.10689	3.68578		8.82497	14.3117	6.17325		3.47876	3.46028	3.27226		15.5234	7.62084	10.5043		10.0591	11.9245	9.20165
	2.6327	2.71351	3.23727		2.46522	2.66436	3.49249		14.3247	13.4854	10.1706		3.3087	3.34831	3.5012		10.1727	9.39746	10.036		6.37394	12.1416	9.04454
	2.60207	2.05071	2.7914		2.78982	2.17878	2.84923		11.0357	17.2557	10.086		3.17086	4.35621	3.04273		9.40485	6.01482	9.02889		9.40415	11.2472	11.1154
	3.69899	3.07263	3.35095		3.18301	3.13627	2.65515		15.06	13.6394	7.38915		3.10115	4.33406	2.99447		11.2354	6.8717	10.7209		8.39877	11.9546	12.5939
	1.81741	3.24777	3.54834		2.58993	2.07566	2.7069		14.261	12.2026	12.9171		3.75886	3.87327	2.76368		11.8192	6.53647	13.0906		8.30061	11.5007	9.66671
	2.54556	2.59742	3.54575		2.53236	3.28124	2.11408		10.5342	10.243	13.4424		2.84953	2.9781	3.71113		9.73889	7.24482	9.92545		12.4373	10.9805	10.5289
	3.92661	2.6294	2.96384		2.90574	3.12023	3.05943		10.7252	13.2902	14.5665		2.90937	3.58689	2.96014		6.15662	9.35786	8.98393		6.56301	11.4141	10.7912
	2.18906	2.37046	3.62822		2.86613	3.3969	2.70809		12.8435	11.1532	12.0724		3.3153	3.26175	2.15211		10.1389	11.2501	10.6251		7.67181	12.0682	10.8344
	3.73569	2.12438	3.30738		3.09679	2.50859	2.1022		15.4696	11.0896	12.4072		2.99077	3.47643	3.29378		8.4809	7.72541	12.2077		6.10625	11.1381	10.9095
	3.97995	2.44654	3.90284		2.27265	2.38871	3.06471		13.445	12.7719	11.2675		2.65436	3.49143	3.27015		9.56487	7.49198	8.74152		11.5001	13.2173	10.5847
	3.32521	2.14617	2.42891		3.15264	3.05837	3.73675		9.72852	14.8847	9.01686		3.75335	3.6805	3.05784		10.7677	7.05179	9.36907		6.19728	12.0042	10.0732
	4.00873	2.95037	3.74942		3.44575	3.64109	2.84527		10.6491	13.8617	12.3239		3.64829	3.99051	2.56325		8.27156	9.70403	9.1871		11.1651	13.0659	10.2403
	3.26817	2.54609	3.41961		2.30949	3.47348	3.78164		11.2585	12.3754	10.6372		3.76025	4.56643	3.63287		15.6334	9.31507	10.7961		9.08534	11.7958	15.8628
	3.29684	2.71139	3.29233		3.10854	2.74599	3.08715		14.1553	11.9441	12.6401		3.35623	3.50018	3.57593		15.393	5.46027	8.87276		8.22489	12.3534	9.53332
	3.69669	2.55362	3.79465		3.28461	3.03725	3.75764		12.8694	13.2614	5.24639		2.98863	2.53315	3.83445		8.63907	6.14421	10.2088		11.8712	13.754	12.6285
	3.07831	3.07448	3.05431		3.11897	3.56775	3.04287		10.6702	15.9635	9.9477		3.33009	3.66489	4.24065		10.576	7.68263	9.58177		8.21895	12.2191	13.3613
	2.89333	1.91498	3.09825		3.15264	3.57382	2.9068		14.7849	16.06	13.4761		2.91551	4.15766	2.86125		8.74192	9.55074	11.6219		7.62877	11.9491	10.808
	3.59812	2.39293	3.95883		3.47368	2.92608	3.59759		14.1432	22.1374	14.2446		2.58227	3.76368	3.67152		12.7352	6.65543	13.8474		5.78997	13.135	15.3985
	3.06788	2.48509	3.30633		3.29867	3.00331	2.81543		14.5016	13.5193	7.5918		3.35247	3.30923	2.596		14.1102	7.33552	10.6483		13.0455	11.0151	13.0555
	3.48259	3.10696	3.22843		2.58491	3.31339	2.4975		10.3027	23.249	3.95724		3.58201	2.81174	3.44971		12.3888	6.12044	11.5696		14.1107	15.5551	11.5518
	3.46397	1.91208	3.40535		2.78005	2.30474	3.55494		12.8571	12.6967	12.0249		3.11231	4.02428	3.29669		9.69664	6.7126	11.4323		8.14025	12.6172	9.72014
	3.03249	2.34699	3.62927		2.84871	2.31294	2.54319		9.91238	9.57794	10.7213		3.73332	3.96543	3.65779		6.98049	10.157	7.92565		8.64593	13.4257	8.17326
	2.91155	2.37976	3.56643		2.7378	2.37639	2.51612		12.2221	14.1704	10.8021		3.51309	5.02445	2.59758		9.96281	10.4416	9.36801		6.63233	16.8794	10.5293
	2.89597	2.62742	3.46305		2.40554	3.01493	3.46486		13.2831	9.71433	10.5853		2.55009	3.20493	3.44971		7.22053	6.12189	16.3748		13.4989	13.6151	13.4392
	3.44971	2.643	3.77398		3.19146	3.36046	3.14921		10.8598	15.1192	13.6746		3.49188	3.5725	2.59679		9.52454	9.12494	11.0106		6.52815	12.5741	10.0014
	2.88567	2.37339	3.73596		2.9301	4.07871	3.77385		12.088	10.5826	10.4228		3.10042	3.86909	3.46767		6.71194	8.28575	6.73835		9.1806	13.374	11.9142
	3.42595	2.8868	3.46133		3.61317	2.69443	3.63352		14.1746	15.3805	13.7054		2.6871	4.0589	3.37006		7.13065	8.24202	12.3035		8.11015	13.9531	13.2876
	2.39135	2.92053	3.73979		2.91815	2.66518	2.36178		11.2269	11.6879	11.9226		3.05335	3.62426	3.2922		10.947	14.0558	15.4038		8.58309	12.3705	12.1759
	3.00398	2.1162	2.80883		3.09904	2.6241	3.20565		12.1102	16.9627	10.9354		2.9781	4.57251	2.94905		10.1379	8.54414	17.1942		7.92174	14.1359	8.23047
	2.84567	2.33679	3.20308		2.56447	3.2081	4.52286		13.9462	18.6399	10.2122		3.53335	3.41004	3.29194		9.30094	7.13198	10.5419		12.9805	11.8051	14.9937
	3.17245	2.35491	3.47242		2.12491	3.50807	3.04854		10.6132	12.5854	9.94552		2.77061	5.26369	3.52188		12.0866	9.99925	10.3301		6.71828	13.6594	9.70773
	3.05573	2.13362	3.85749		2.64907	3.6171	3.40403		14.9737	21.6191	15.0877		3.08325	4.16242	3.01837		8.32272	9.02128	8.67868		15.3735	14.4205	14.4065
	3.45924	2.11937	2.82415		2.3961	3.37327	4.5041		12.3983	15.5754	11.3968		2.89967	2.6871	3.53487		11.638	9.58547	10.67		8.09272	14.0302	11.5833
	3.13495	3.00609	3.64241		3.03566	2.74348	3.51995		10.3581	10.9995	11.7999		3.67192	4.02556	2.98628		9.98869	7.87329	13.0903		8.49885	15.8782	9.60869
	3.39268	3.25866	2.73252		3.1026	2.6092	3.6871		9.27269	12.0858	12.0971		3.25193	4.57435	3.3095		8.70119	8.66614	13.0222		8.7101	16.6274	11.3503
	3.3462	3.04358	3.62294		3.03586	2.61686	3.69635		16.9755	12.9871	13.0306		3.56841	4.8328	3.04649		8.32008	7.42702	14.4129		8.57147	12.971	10.2673
	3.33881	3.01513	3.25563		3.62162	2.58781	2.82458		14.2529	16.0368	9.43703		2.44152	3.81716	3.37261		10.8828	11.9993	14.4577		10.3085	14.4244	9.57444
	3.87987	2.66053	3.53052		3.54369	3.40693	3.8495		9.37765	11.9557	12.4577		3.39268	3.67034	3.0251		9.06659	6.87936	11.3864		7.76053	13.7372	10.0232
	3.84831	2.77715	3.55491		2.90436	2.09983	2.88013		14.0612	11.5667	9.58098		3.32085	4.38681	3.2073		9.33886	9.37924	10.1701		6.1318	14.3589	10.4162
	3.90601	2.80566	2.80804		3.30817	2.84191	4.20493		14.5171	9.17776	7.8387		3.12762	3.90405	4.12254		8.3725	7.19293	12.2916		9.29957	14.3072	10.3279
	4.0259	2.31213	3.79458		2.49143	3.96912	3.13482		15.8765	14.2306	14.6173		2.64244	4.90371	2.6842		11.2205	9.06566	10.6884		12.9729	32.8734	18.2602
	3.8025	2.60418	2.63125		3.42735	3.211	4.14624		15.4117	13.7233	13.1844		3.45182	3.33168	3.29867		9.92492	7.27756	12.8907		10.5266	16.0495	10.7093
	3.50252	2.74942	3.60749		3.56428	3.0643	3.40641		13.7327	10.5857	12.5604		3.17667	3.60723	3.83769		11.41	10.1228	12.8144		11.4834	14.5071	14.5474
	3.10115	3.01665	3.26962		3.10511	4.04352	3.70427		12.2887	15.9574	13.6961		3.62241	3.48985	3.44153		10.994	11.2252	10.5524		15.4626	16.023	13.9107
	3.24308	2.12639	2.54702		3.1059	3.04009	3.70691		11.8239	22.5843	8.85349		3.23107	3.27839	3.68697		11.6922	12.1366	17.9003		10.4626	17.8052	15.1895
	2.90862	2.23555	2.9369		2.75189	3.05213	3.6974		11.1168	16.9345	10.3373		3.32094	4.84766	3.70493		15.7124	5.3037	12.0142		11.0377	15.0956	10.7677
	2.79946	2.73252	3.4777		2.97782	3.03891	3.62267		13.6404	15.5116	13.3732		3.16466	3.17482	2.98747		8.65544	7.39322	10.2798		20.2042	15.0901	10.0529
	2.65871	2.4369	3.44945		2.95129	2.42792	2.38554		12.7433	18.9683	15.3511		3.48337	4.53501	4.04095		10.8609	10.5123	12.8039		7.87302	14.2511	9.92253
	3.05368	2.98972	3.96569		2.76262	3.30289	4.29366		11.4606	21.3175	19.0975		3.77722	3.47982	3.80659		10.731	7.87091	12.3827		10.7217	14.9087	16.7301
	3.22447	3.06207	3.47506		2.85663	3.79035	3.59178		16.7659	14.9185	13.2581		3.16426	3.94615	3.11594		13.8211	7.32879	12.244		11.9158	15.3893	12.0273
	2.63257	2.69717	3.38792		2.79199	2.89756	4.22447		22.1077	27.3395	13.9923		2.88726	3.60076	2.84078		7.88279	10.9633	10.5023		8.64514	16.0384	15.3943
	4.26431	3.0898	4.01303		2.65898	3.05626	3.04127		13.6329	13.2786	13.0916		3.50223	3.76659	3.32428		10.8474	9.49437	8.28311		13.9751	16.1501	10.8392
	3.08636	2.58669	4.66519		3.10854	2.46423	3.52154		12.7677	15.6407	11.3058		2.95063	3.31755	3.45869		11.9136	7.23346	12.0266		10.9728	17.0114	10.9253
	3.38654	2.08319	3.28098		3.11699	2.32849	3.09957		14.3166	16.7564	11.7656		3.41057	4.38839	3.1015		9.30635	9.95635	16.7331		8.85864	17.5867	11.5304
	3.4847	2.50437	3.40106		2.79985	3.5317	3.68737		11.6354	15.2806	13.8804		4.16651	3.73703	2.62577		9.46875	7.55681	13.5934		12.6391	16.7474	12.1184
	3.41116	2.55147	4.33221		3.42034	2.56061	3.30553		15.6961	16.1825	14.6147		3.05996	4.91249	2.88515		10.0323	7.25063	11.5883		9.95549	17.2842	16.3029
	2.89201	2.1426	3.14419		3.4678	2.99536	3.53553		16.6233	16.3927	11.1473		3.894	3.38739	3.38026		8.6998	8.13207	12.7772		9.04308	19.787	10.4307
	3.80237	2.36956	3.48246		3.24685	3.48277	3.83247		10.534	17.659	9.22661		2.81312	4.63255	3.21311		16.1759	10.1809	15.0407		8.05338	35.864	13.8884
	2.88109	2.16056	3.2382		2.60286	4.20968	3.7312		14.6243	19.0763	11.9755		3.5832	3.66581	3.48325		12.543	8.69043	12.1136		7.51733	15.3764	10.666
	2.98549	2.08504	3.34508		3.15977	3.04609	4.24454		11.7054	18.6238	11.9998		2.98338	3.35254	3.08504		10.5472	8.65398	14.2348		12.9877	17.9114	10.2918
	3.06915	2.30419	3.27807		3.02933	2.98655	3.44172		9.4442	10.6275	10.4003		3.1772	4.00715	3.69952		11.276	8.70548	11.642		10.0185	16.4709	11.2904
	3.75338	3.03091	3.31768		3.66519	2.98742	3.37584		12.7658	15.3687	13.5218		3.53316	3.57204	3.12544		12.9909	13.2522	18.362		6.64493	17.2655	11.5477
	3.70717	3.08003	3.28018		2.79768	3.52787	3.59495		14.5678	17.3448	10.9005		3.82347	4.12492	3.68367		10.2065	10.741	12.8659		13.0723	16.4675	12.1186
	3.37809	2.65277	3.61449		2.78144	2.48219	2.96014		14.2314	16.5279	9.97998		3.76646	5.15833	3.26944		7.4566	7.93112	16.1103		12.577	17.0113	12.5435
	2.71192	2.63028	3.23582		3.26091	3.37261	3.4443		10.4732	20.749	11.5331		2.94608	4.89229	3.27638		9.37791	10.6803	16.2903		7.99925	17.2134	11.9035
	3.85162	2.4468	3.64406		2.58042	3.96186	3.35241		13.436	15.4986	11.4497		2.98945	3.12914	3.29167		9.64964	14.2662	18.708		7.10803	18.9585	12.6465
	2.61612	3.0457	3.41855		2.65436	3.58174	3.59283		11.3616	17.6907	12.4157		2.40402	3.62397	3.68341		12.851	10.4431	13.1849		10.4857	17.0608	13.6056
	2.36494	3.23199	4.40826		2.98747	3.47929	2.97387		12.5092	17.332	15.8836		3.26566	3.32508	3.70671		12.6496	8.65782	16.3876		9.18055	17.9859	14.323
	3.15713	2.76473	3.39333		3.68631	2.54107	4.44272		8.72172	16.4076	10.9053		3.90496	3.87749	3.36482		11.9839	7.91514	11.1257		8.15849	21.3912	11.7679
	3.07915	2.0014	2.95499		3.41512	2.6229	3.59231		12.4253	21.8712	15.2849		2.87346	4.92952	3.71747		7.0745	7.48881	12.7228		10.8365	17.4921	10.7502
	3.55719	2.64062	3.66836		2.39479	3.22341	3.39056		15.7777	12.7849	13.0101		2.68262	3.68585	3.34831		10.8955	8.42973	12.2795		9.16719	22.8974	9.35745
	2.74665	3.04226	3.90786		3.03071	3.73754	3.82362		12.0786	18.9079	12.7263		3.25866	3.04385	4.01873		11.2786	9.16851	19.2373		7.74522	17.248	18.487
	3.30685	2.57382	2.82719		3.42806	3.37908	3.65291		14.0748	19.7123	11.1807		2.86349	4.2352	2.59837		6.90774	7.14322	12.1849		7.79354	17.4545	11.0435
	2.65726	2.35913	3.82191		2.6533	3.41116	3.93275		11.8437	12.2974	11.8049		3.69239	4.2985	3.6166		11.6721	9.11286	14.4936		9.28972	17.3369	12.9933
	3.91499	2.39874	2.4351		3.11594	2.00833	3.93334		11.4931	14.9758	10.4301		3.56709	4.37235	3.72496		10.8127	5.40298	15.5699		9.72674	23.1675	12.1419
	3.73068	3.54656	4.15001		2.91235	2.57052	2.79853		17.773	19.1584	7.56117		3.25563	3.7518	3.37892		11.1181	6.88354	13.4477		8.80754	19.2676	11.0011
	3.72863	2.87419	3.7048		2.94892	2.52737	3.45499		13.5372	13.9445	12.2168		3.31451	3.41633	3.38264		9.77726	10.4796	13.2755		6.98556	16.7363	12.6172
	3.07771	3.13469	3.10762		2.83049	3.33194	3.87643		14.0318	17.4592	12.0255		3.08303	4.02497	3.72434		13.182	9.03569	15.7851		9.97311	17.6054	12.928
	3.18723	3.34654	4.2656		3.37465	3.28071	4.18222		19.3241	15.4683	10.3122		2.96836	4.60848	3.34884		11.6857	9.3597	17.4432		13.5454	18.1688	19.3886
	3.33709	2.26064	3.7114		3.29273	3.09214	3.26295		13.7764	15.2396	15.1582		3.63938	4.39294	4.02874		14.2269	12.6	15.7018		9.92466	19.0978	21.3664
	2.34355	3.24467	3.77187		3.3194	3.76157	3.09481		12.1522	20.0867	15.1891		3.05758	4.00675	2.58293		10.0843	15.1881	9.93169		8.65851	17.4561	13.7521
	2.59996	2.44327	3.46952		3.04992	4.07307	3.91974		11.7566	17.438	11.3847		2.93673	4.06815	3.62403		8.88148	10.7109	16.6852		10.4475	20.5315	11.9228
	3.00926	3.10359	3.31319		3.42291	3.33924	3.62106		12.614	17.1271	8.99364		3.51639	4.21285	3.78058		14.172	10.4409	12.0207		12.0091	18.1775	13.0566
	3.12452	2.6329	3.52154		2.82261	3.56696	2.96463		13.272	15.8084	9.06659		3.80197	3.57329	3.51203		12.0302	8.55602	13.6642		8.50177	18.6951	11.9572
	3.24982	2.28216	3.74071		2.59732	3.31966	3.46965		15.4386	7.48881	14.1361		3.93242	4.35492	2.91641		17.0378	8.22079	16.3978		11.1494	19.7778	19.6431
	3.60128	2.55745	3.32085		3.58069	3.53289	3.66043		13.7132	15.2945	10.562		3.88938	4.85162	3.57151		16.1524	8.83659	14.6881		14.4384	20.9716	17.5254
	2.72638	2.63218	4.27702		3.15343	3.29649	2.77107		7.8791	14.8229	13.0975		2.93159	4.58624	3.33537		15.1272	10.3283	18.9691		8.61233	21.1101	12.6788
	2.8363	2.42216	4.40912		3.36653	4.23107	3.57277		12.0138	15.4467	12.8091		3.56696	4.5836	2.65911		13.8237	10.7252	16.1786		15.8208	20.0064	14.2567
	3.12544	2.71691	3.90819		2.57936	3.03672	2.91155		16.303	22.1515	13.0407		3.00978	3.66321	2.59732		11.0954	11.4686	22.6258		7.73914	20.7469	12.9963
	2.80698	2.60788	3.96833		3.20466	3.50411	3.68578		16.4474	19.3035	12.0679		3.28048	3.20836	3.12782		10.1883	13.779	14.671		15.5711	19.8638	11.9303
	3.42832	2.37653	4.05283		3.20625	3.24534	4.62083		10.4534	18.8996	11.9189		4.18909	4.01005	2.93456		12.2463	8.8758	16.9755		10.309	23.5908	15.8103
	3.23371	2.50859	3.66879		3.36838	2.95268	4.44127		13.206	14.735	16.5414		3.27688	3.70189	3.01889		13.7485	11.9916	16.0055		19.528	25.4424	19.4963
	3.16981	2.36917	3.8565		2.99236	2.91734	4.915		16.024	16.3761	13.9198		3.67117	4.39849	2.7687		11.4158	9.99846	15.2805		8.99978	22.668	15.6591
	2.80276	2.62452	4.1706		3.10199	3.02299	4.19622		14.3373	14.9523	12.3414		2.42198	5.44022	3.31583		19.8642	8.32099	16.1349		17.4218	20.4197	17.1171
	3.16479	2.99315	4.47282		3.68202	2.67865	3.14763		12.9544	19.4718	17.6684		4.29894	3.2654	3.15475		12.6581	7.44641	14.8727		10.8773	23.5793	12.9327
	3.2984	2.31213	3.80488		3.24242	2.91102	4.76422		9.82048	18.1778	16.7606		3.45895	3.33234	2.50384		12.154	6.82014	17.9213		8.44604	22.6055	11.7514
	3.05309	2.11673	4.25061		3.08003	2.56679	3.51863		15.9957	15.4049	15.5714		3.66885	3.91407	3.65779		8.49114	5.00108	16.29		8.65227	20.7894	15.7339
	3.04081	2.60947	4.17971		2.60999	2.60707	3.64248		11.0144	16.2177	13.3517		3.35808	4.4818	4.03167		18.0328	11.7454	18.8255		15.2433	28.4831	13.8108
	2.94984	3.35412	4.25484		2.73216	3.28705	2.9781		13.8797	14.6675	13.1514		2.82969	4.1574	2.71984		8.55166	12.599	18.7495		10.6458	22.3518	13.4175
	3.80989	3.0787	3.32508		2.68142	2.90139	2.76934		18.7574	26.674	12.4232		2.95966	4.48352	2.72724		10.2929	9.67076	17.6325		8.89943	23.3517	12.2089
	3.12386	3.86786	3.56643		3.27913	2.7007	3.95797		19.4437	17.6074	14.7684		3.20968	4.82046	4.07422		10.0997	7.79697	18.4036		9.22199	24.4258	12.8379
	3.81108	2.97044	3.7011		3.18486	2.603	2.55513		14.7204	18.8848	13.7651		2.88356	4.30184	3.33405		9.68106	12.2837	13.5935		12.961	26.3463	11.3652
	3.92394	2.79811	3.65724		3.17599	3.50662	3.64215		16.0687	15.8778	25.3859		3.25497	3.60287	2.90944		12.6061	12.3264	12.7808		8.43894	24.4014	13.7656
	3.47784	2.62795	3.82415		3.06497	2.52444	3.22209		14.401	17.0426	16.0335		2.42766	5.38731	3.41212		10.5248	7.64487	15.91		9.68568	24.082	17.0835
	3.60023	2.86508	3.54189		2.5886	4.10776	3.38396		14.8404	13.4804	13.2771		2.76949	3.26276	2.84249		11.9812	8.96492	14.7067		10.3454	28.4752	12.3103
	2.89835	2.17632	3.97123		3.56009	2.65119	4.51969		11.2554	21.866	17.3588		3.15278	3.76248	3.29365		14.5084	10.9594	16.8419		16.4548	25.5399	11.7864
	3.58486	1.64881	3.66756		2.44066	4.35888	2.60597		16.759	20.2256	13.3528		3.35584	4.35063	2.58451		12.0196	9.18277	17.0128		12.9239	23.7399	19.4873
	5.02108	2.72275	4.00688		2.85478	3.72855	2.63482		17.1056	14.9123	16.1801		3.79801	4.58822	4.61951		10.9517	10.6441	16.7096		10.4044	27.0807	16.3933
	3.41855	3.21074	2.99605		2.60181	2.33933	4.53078		11.1735	18.3283	10.3304		3.16119	5.07713	2.57104		9.74549	10.8284	18.6962		9.11425	28.4945	9.44502
	3.52325	2.47796	3.82429		3.64393	2.97057	2.68103		12.8344	14.553	13.9499		3.15924	3.19199	2.57342		17.4325	9.33012	23.9733		8.10566	28.2526	16.9261
	3.67139	2.85161	4.37037		2.81359	3.95249	3.07488		14.7991	7.93957	10.4369		3.488	3.70585	4.61		13.2431	6.81176	16.2963		10.7573	37.1631	27.1939
	3.98946	3.45341	4.21919		2.743	3.71615	3.51678		14.152	18.2776	13.9553		2.03434	4.10762	3.45447		10.2092	8.05127	17.5543		10.2426	32.4274	13.4828
	3.21456	3.51256	2.80791		3.02246	2.26618	3.67539		10.159	18.1451	16.0846		3.61132	5.25702	2.7918		11.5321	8.62415	19.7628		12.994		21.2649
	3.74401	2.38845	3.30751		2.55256	2.65409	3.19766		11.2054	18.7816	14.0613		2.73453	3.53831	3.67813		10.6285	13.0518	17.3537		10.5041		16.9214
	2.40244	2.60458	3.67331		2.89109	3.06418	4.11621		12.1486	22.1152	11.3157		3.37059	4.65932	2.71509		11.2437	9.03028	17.2541		9.79579		10.9267
	3.2445	2.46334	3.88093		3.44575	3.21905	3.54728		9.17604	19.5296	11.1136		2.92099	4.65027	3.13445		11.1974	8.97575	17.6531		16.2089		15.0447
	3.1092	2.64155	3.20149		3.2047	4.72329	3.73516		16.3387	15.736	11.1783		3.32243	3.96635	4.07698		11.3624	12.7451	19.2436		9.64095		13.7817
	3.29266	2.73189	3.61766		3.17073	2.97229	3.20308		21.149	12.8062	12.0997		2.91017	4.23873	3.45684		9.17432	11.3565	15.7237		12.9558		23.7926
	3.20862	2.79523	3.06445		3.02352	2.80796	4.43599		13.2345	24.7869	17.6729		2.85785	3.47533	2.79484		16.5934	8.62732	17.8387		9.53688		17.4912
	3.62063	2.90918	3.31636		3.9076	4.21345	4.80171		9.86373	20.2704	15.0243		2.81147	4.71737	2.70875		12.7134	8.66231	16.9448		9.10804		14.1345
	3.79228	3.17175	3.86693		2.98602	2.93241	3.73464		15.5839	45.7158	18.3539		3.76783	5.06789	3.10953		16.4542	14.3367	18.0175		8.56922		15.1593
	3.84185	3.15957	2.70889		3.38243	3.88858	3.20361		9.02988	19.8871	13.8829		2.45789	3.79286	4.22368		14.2346	8.67234	19.6455		11.2058		13.3373
	2.57672	1.97149	3.89334		2.78862	2.70702	3.59561		11.7855	13.584	11.887		3.65611	4.83609	3.2823		12.1485	8.94723	17.3513		9.4941		16.5814
	2.99553	2.48562	4.30158		3.16769	4.39351	3.59554		17.1567	18.6234	8.52282		2.72143	4.86921	3.17218		11.5121	10.1036	17.9458		12.3048		25.5111
	2.78903	3.08742	3.73939		3.58016	4.0251	4.19727		13.7912	20.1923	13.8287		2.88251	4.77293	3.68644		14.7544	10.3428	16.6781		10.2984		17.0202
	3.40271	2.79193	3.3602		2.84039	3.53104	3.82092		17.754	17.3822	18.7144		3.04094	5.08188	3.74137		11.6913	9.65518	30.2329		16.2898		15.1244
	3.36046	3.09112	3.55798		3.04266	2.50094	3.40878		19.2734	37.4948	14.9208		2.81835	5.56538	2.38125		11.5974	10.2359	21.1894		9.85138		15.3814
	2.79061	2.8561	4.47797		2.81992	3.5996	3.91209		15.8432	20.9283	14.1067		4.45025	3.26593	3.35148		14.913	10.2164	13.2609		13.8929		21.8268
	3.67219	2.9241	3.81174		3.03156	2.98988	3.50543		15.5568	15.8596	12.0254		3.61079	5.18209	3.23793		8.29869	9.0584	17.4969		10.6047		13.0822
	2.68657	1.97572	4.33063		3.05791	3.61158	2.88488		13.6011	14.1522	10.5065		3.5486	5.04663	2.52708		11.8076	10.8973	18.9806		10.5028		15.6087
	3.91681	3.07844	3.7716		4.04834	3.89466	3.47916		9.52341	16.9639	16.8906		2.70453	2.99764	3.80049		13.5422	10.628	18.733		14.3375		16.1292
	3.1471	3.14089	3.35518		3.33511	4.04993	2.89412		14.8902	14.0333	14.2356		3.06788	4.28468	4.11832		13.7492	10.5163	14.316		9.15359		12.8626
	3.5993	2.34039	3.57382		3.21034	4.34858	4.59673		15.1266	16.3092	12.8095		3.12122	4.23672	3.52685		20.5985	9.619	18.3347		13.3151		15.5134
	3.08742	3.56834	3.23529		3.20367	4.49263	3.07791		15.689	13.8823	15.9906		3.18142	6.20547	3.46939		12.7288	11.8596	17.7884		13.867		13.9288
	2.93215	2.2514	5.07409		2.79959	3.0222	4.74573		16.6359	16.9243	17.5147		3.88824	3.88977	2.73925		11.3688	8.64818	18.7806		8.64567		18.1877
	2.5823	3.10247	3.32296		2.67099	2.66991	4.28597		11.8712	22.439	17.9158		3.56326	5.5362	3.93816		14.4315	10.5604	16.2004		10.4195		13.4729
	3.79405	3.17575	3.93506		3.19357	3.05269	3.2918		15.6485	16.99	18.3935		3.90073	3.35861	3.34435		13.3044	16.4398	20.4404		20.2671		15.3917
	3.11303	2.00476	4.66117		2.6937	2.65736	3.47823		12.9686	13.9433	7.10724		2.61039	3.25061	3.33247		11.473	9.15617	18.2076		12.0671		14.2487
	2.57375	2.85729	3.94971		3.502	4.55198	3.48754		21.9638	17.9315	12.7669		3.0247	3.5729	3.7513		12.3808	15.7689	19.4659		17.9017		15.33
	3.72176	2.05388	3.61343		3.14829	3.2382	4.27332		17.5932	24.426	13.4008		3.50173	5.40562	2.87076		13.9326	9.79566	21.4412		9.84508		13.9362
	2.80108	3.37842	3.15819		3.60696	2.39399	3.50015		13.8628	29.1048	13.0747		4.04306	3.3837	3.67047		11.6473	15.7485	20.2175		10.6901		16.1721
	3.52893	2.16637	3.63561		3.60973	2.59785	3.80778		14.9769	15.7231	13.8713		3.44338	4.03698	3.59434		11.6602	9.87879	20.9798		12.1745		20.3624
	4.02629	2.88356	3.37213		3.00563	3.04477	3.1978		19.0881	38.0831	16.4947		3.19727	4.60895	3.8507		12.7456	10.1712	21.9365		14.3127		17.5163
	3.56366	3.38845	3.82495		3.34594	3.44549	3.95579		16.6143	18.2493	14.5953		3.1471	5.33063	3.87987		14.942	19.4317	43.9304		9.31005		14.3909
	2.97546	3.25431	4.09878		3.35254	2.77186	3.55025		18.6867	35.2075	16.6074		3.26441	4.83512	3.7547		13.6652	8.52351	23.2983		9.69822		16.9593
	4.24657	3.08276	3.25272		3.32349	3.73906	3.82415		21.3431	21.2245	15.4815		3.57171	4.60383	3.52339		12.6885	11.821	18.5558		14.2567		15.2721
	2.72512	2.40799	3.88938		3.07605	2.9917	3.19621		10.3051	22.5979	14.1133		3.98972	6.29314	4.16763		16.1392	12.5494	22.082		10.0071		16.6589
	3.06662	3.22394	3.4674		2.90987	3.33881	4.83348		19.6898	30.9529	15.4269		4.04913	5.15212	4.17034		16.2966	9.30101	23.28		9.40855		17.1202
	3.73754	3.27583	3.17423		2.96885	3.80758	4.26963		15.3167	17.8686	16.6122		3.44879	3.78454	4.05283		11.9932	10.1411	18.9892		15.0862		16.2018
	3.81399	4.19067	2.3998		3.34646	3.29788	4.12862		16.7957	20.7809	14.5979		3.69278	5.91051	3.37815		11.4936	12.6144	18.1226		8.03395		30.1706
	3.13795	3.06922	4.72355		3.3529	3.44192	3.3866		21.1511	19.4524	12.1797		3.19846	4.79669	2.94681		12.2789	8.60316	23.023		27.1726		16.4827
	4.06867	3.47031	3.85122		2.67588	3.43393	3.51533		15.6217	15.5623	18.4299		4.65199	3.76698	3.25847		15.766	9.39217	21.6595		10.4915		16.9254
	3.47876	1.99394	3.64591		3.9509	2.45133	4.03804		16.7606	26.5837	13.4655		3.2279	5.10043	3.26645		15.8803	18.2705	23.027		11.6582		21.3476
	2.83748	2.2883	4.14388		3.7349	3.60472	3.96675		18.8226	19.8773	14.5089		2.968	4.25398	2.83867		19.2835	10.2704	22.1913		11.5623		16.8949
	3.75022	3.21707	3.35307		3.25695	3.22368	5.20936		15.5512	20.0555	9.30385		3.32243	3.80864	4.60102		13.5348	13.3576	22.4765		10.9013		18.5047
	2.74255	3.00239	4.10459		3.12276	3.16901	2.70793		15.0125	16.2773	15.9657		3.24586	6.21471	3.27226		15.2211	13.5939	23.1072		12.1778		15.2356
	1.72103	3.38779	4.33959		2.7584	3.52933	4.00688		13.9689	21.996	13.6012		2.54187	4.72038	4.0785		19.5352	9.37336	18.3394		12.9526		18.0823
	3.54194	2.61726	4.48853		2.95011	3.06735	4.82898		13.8695	12.496	7.0063		3.37129	3.60894	3.68367		18.3645	7.78879	24.1908		11.779		17.1245
	3.60683	3.44055	3.82838		3.3322	3.33617	3.6873		15.1082	21.1435	12.7822		2.76064	4.82389	2.6768		11.3881	11.84	22.3994		15.8506		16.9977
	4.07409	3.16822	4.04359		3.17205	4.00583	3.31095		16.6457	21.5855	8.97648		3.42331	4.95975	3.90126		14.3771	15.2031	26.3888		10.417		17.4651
	4.04649	3.47348	4.69912		3.53949	3.38343	3.65146		16.1907	20.0779	15.6325		3.71747	5.22633	3.61634		14.1165	11.1717	24.9148		11.565		20.7045
	2.72777	2.20915	3.19212		3.24806	4.97111	4.47111		15.0104	32.2711	13.9846		3.09846	6.34965	3.42055		12.5498	10.351	27.7979		12.4579		17.691
	4.23974	2.79325	4.3066		2.50069	3.94826	3.20192		14.581	22.2145	13.6758		2.88515	4.73623	3.83049		13.2821	8.59048	35.8328		12.6042		18.2193
	3.52457	3.29027	5.61489		2.5725	3.38951	3.27754		17.827	23.5013	21.1519		3.4439	4.50068	2.78863		15.5265	19.0822			12.0946		17.9803
	3.1925	3.31715	4.43372		2.73423	2.85993	4.47427		16.9066	17.8982	14.7529		3.87248	4.16189	3.85221		18.4192	10.6687			21.2042		21.7132
	3.50438	3.0214	3.87188		2.84818	3.60076	3.71272		12.3962	26.4249	14.7259		2.63317	4.65727	3.5828		13.4109	12.553			18.7405		16.8597
	2.95539	2.30553	4.19212		3.12333	3.2984	3.65014		21.3753	22.8487	12.9327		3.42525	4.8233	2.84765		12.4292	9.93875			11.4769		19.3067
	3.42225	2.70185	4.0156		2.96648	3.16466	4.88892		11.718	22.1464	13.7595		3.24229	5.31677	3.62426		13.3606	17.0835			18.1062		14.0048
	4.04385	2.51922	3.87347		2.97493	3.57541	4.36575		17.35	18.184	13.0922		3.39901	5.52102	3.75074		17.9005	24.3592			18.1094		19.4025
	4.22328	1.81833	4.20823		3.62294	4.13849	3.96749		10.7297	11.7392	17.3872		3.48298	6.21814	3.67832		14.336	11.2005			16.0011		21.7778
	3.79577	3.80382	4.01877		3.16505	3.87221	3.13997		16.3781	21.9295	18.9129		3.46556	4.97283	2.9773		13.829	11.8078			13.4338		18.3838
	3.50266	2.77787	3.63669		3.64162	3.96635	2.82388		10.2879	30.0453	14.5931		3.28679	5.4418	4.12796		13.5427	14.2108			15.4193		19.9383
	3.4777	2.79537	3.61977		3.82547	2.98285	4.28019		13.8029	25.7001	17.854		3.15053	4.85664	3.62667		15.8735	12.6655			9.32358		19.5285
	4.54874	3.40707	3.88555		3.17826	3.90258	3.49672		13.9214	18.7701	17.4302		3.20466	4.84845	3.74929		14.6827	11.8365			14.0996		21.2446
	4.02619	2.56774	3.63924		2.91644	3.24572	3.15872		15.7961	24.5166	16.9238		3.34356	4.64262	2.48463		14.1717	8.75103			10.0436		25.368
	3.2653	3.3602	4.26801		3.36605	3.67522	4.82125		16.0525	29.3692	19.1107		2.8596	5.40985	2.84712		14.1749	10.4739			10.614		19.7583
	3.07422	3.44839	3.93731		3.34646	3.38158	2.826		18.0917	64.1392	21.2091		4.20784	5.26118	2.80725		14.2589	11.4835			14.7315		19.3996
	2.98681	3.54372	4.04385		3.32719	2.50701	4.20968		12.6733	23.2063	20.6645		2.81491	4.72537	2.47961		16.4759	11.3922			15.5364		21.1683
	4.39631	3.49724	5.06076		2.64432	2.82547	4.74362		13.3659	25.1542	15.5625		3.51573	5.45606	2.81728		17.5231	11.9306			11.6899		21.9489
	3.75893	2.50275	3.26857		3.87792	3.44311	5.06789		16.1733	23.8974	17.0233		3.96147	4.93176	2.47427		13.7086	11.0502			14.328		20.722
	3.72328	3.29946	3.55765		3.41908	2.63534	3.61766		20.6246	22.122	14.9998		3.5622	4.46205	2.84078		17.7134	11.2419			9.62429		16.9965
	3.71272	2.92687	4.58254		3.30563	3.45552	4.61634		14.8221	24.589	11.5026		3.94192	5.98102	2.83207		16.3441	11.1832			11.9166		20.2106
	4.12809	2.74414	3.36204		2.97889	3.43126	3.26519		14.6285	23.3093	16.327		4.14921	4.38344	2.97031		17.2517	14.6137			13.5346		41.637
	3.67324	2.42067	4.33908		3.58069	2.94615	3.44205		13.4989	40.5171	16.0499		3.2044	5.3911	2.96239		30.0945	13.5353			13.824		22.8723
	4.15712	3.05415	4.37763		3.56709	2.59521	4.3227		14.6299	27.8174	22.608		3.31148	4.15872	3.49988		13.4883	10.0879			16.8711		20.2705
	3.21575	2.64174	3.60392		3.20229	3.81914	3.84462		20.5198	18.0598	16.4545		3.54525	5.62136	3.11198		14.3431	13.1272			18.2684		19.9077
	4.19226	2.94694	3.32121		2.3427	1.97641	3.83234		14.5167	30.9329	13.9867		3.54372	4.14387	3.45025		21.5264	13.9826			13.9298		19.4733
	3.6912	2.13346	3.28956		3.45341	2.92215	4.15925		12.9094	34.9266	11.8223		4.13868	5.09429	3.36495		19.1997	11.9458			13.2026		23.1971
	4.26725	2.9274	4.06973		3.37789	4.45427	3.50391		15.2575	22.496	19.1799		3.00688	4.29709	4.1405		13.7606	11.6556			13.1596		27.334
	4.82356	3.49513	3.71087		2.73344	2.31365	3.27023		13.6914	26.0886	10.0423		4.10142	5.31531	4.35862		15.0188	11.7679			11.786		20.4001
	2.64485	3.0251	2.76262		3.36255	3.7048	4.04111		14.6203	26.0057	6.2878		3.47071	5.55363	2.99975		13.9977	23.4453			14.1822		18.7511
	3.56002	2.37149	4.22784		2.84448	3.41703	4.64631		17.1704	29.2645	17.5002		2.82481	5.48458	3.01005		14.3665	13.4577			11.0946		23.1046
	4.26118	3.26249	3.74863		3.48061	3.48193	4.34746		23.69	28.4166	18.0198		3.99368	6.36628	3.04636		13.6291	10.5551			15.4044		22.2974
	3.99896	2.11673	2.84303		3.31557	3.19885	3.78217		16.3055	28.3931	22.771		3.39687	5.77637	4.1199		15.3914	11.1619			14.6564		22.0605
	3.47955	2.33537	4.35162		3.0354	4.02458	3.26857		13.0418	48.1827	18.3964		3.99049	5.65193	3.64776		14.1028	10.6354			11.6058		30.2777
	4.25616	3.34303	4.09429		2.5894	3.21833	4.09865		19.8859	43.4326	16.5088		3.24561	5.06102	4.06155		14.886	12.1149			15.5126		21.3061
	4.06973	3.03936	2.83866		3.46572	5.21022	4.09455		17.3436	52.8213	17.1429		3.21681	5.14605	3.53157		14.9181	13.0889			14.9494		21.3248
	3.87961	3.63475	2.93968		2.99553	3.42753	4.61017		17.457	34.2267	6.8952		3.27041	4.04861	3.02088		14.3529	12.3592			15.7619		23.3817
	4.19939	3.3648	4.00504		4.49051	3.57052	4.00804		13.3172	50.0467	14.6356		3.32534	4.61898	3.65596		14.1978	13.8052			12.0974		20.7279
	3.68334	2.98443	3.64836		2.12993	3.2918	3.66241		11.6211	58.4366	17.0953		2.97486	6.00505	3.32772		16.2131	10.9348			9.50031		22.7726
	3.79775	2.73965	3.10679		2.79114	3.79827	4.17562		14.3315	59.0692	18.0471		3.59812	4.39552	4.21107		13.6912	10.745			12.5086		22.9476
	4.03986	2.46159	3.07659		3.7716	3.28349	4.42674		15.1609		14.7257		4.71388	4.18249	3.29735		17.6135	13.1073			17.1699		24.1044
	4.74045	3.06973	4.67972		2.97598	3.92238	3.31847		20.3117		17.3233		3.35987	5.24322	3.41433		15.3239	18.1964			11.9208		26.8261
	3.57699	2.7409	3.73068		3.16669	3.88013	4.76422		11.1314		8.48816		3.10485	4.40786	3.31837		14.4109	13.5168			12.2729		22.2499
	2.92991	2.98206	4.27781		2.31896	4.1038	3.83986		17.763		14.6861		3.24742	4.38397	3.3703		14.9169	10.2654			12.6708		24.3703
	4.91677	3.53421	2.908		3.03238	3.70709	3.29855		13.8028		17.7315		2.62953	4.21893	3.45209		14.7481	15.3436			12.6116		26.922
	3.86013	3.2786	3.20017		3.11118	4.22606	3.87617		10.4104		17.7858		2.89941	5.53396	3.18037		18.7191	14.6829			11.611		26.088
	3.11858	3.02246	3.5189		3.22044	3.61502	2.55853		16.046		14.2475		3.7015	4.67734	2.66162		19.3176	12.0848			18.5563		27.0536
	4.0428	2.15594	5.00874		3.04504	3.61053	3.74731		9.85059		10.7147		3.77768	5.09905	3.82511		19.3473	11.2565			14.2081		28.3138
	3.3833	2.65119	3.96446		4.16374	4.61287	3.73913		13.3863		16.79		4.05838	6.34806	3.46318		17.1927	13.1755			11.6341		26.2819
	4.21525	2.19066	3.77609		3.41842	3.84145	5.19649		13.2121		19.4868		3.10122	5.192	3.69206		16.613	12.266			35.8357		28.2574
	2.98972	2.27556	4.55052		3.22368	3.02708	3.80606		17.8024		15.721		3.50745	6.64058	3.84303		14.3798	12.9344			24.9845		29.3162
	3.04517	2.41855	3.82996		3.4847	4.27332	3.41486		16.2134		16.871		3.46886	4.65407	3.22315		18.8337	15.3056			13.7319		32.6555
	3.67315	3.30263	3.70163		3.24922	4.01322	3.74705		11.7241		10.7195		2.94694	3.56379	3.52946		16.3148	15.1049			13.2797		28.231
	3.30132	3.60128	3.09376		3.60234	2.94164	3.57026		13.8363		15.81		3.30867	4.87552	3.46846		16.5604	12.6301			13.2554		30.1765
	2.9777	2.53528	4.31341		2.68657	3.23952	4.0898		13.1697		19.3395		3.60128	4.96015	3.45684		16.3504	11.5661			11.5861		34.7588
	3.59772	3.23318	4.05468		2.70987	4.76633	5.06393		17.2063		14.9069		3.33511	4.37121	3.80692		16.5335	16.2088			20.9139		33.163
	4.02273	3.34204	3.54306		3.83042	2.78639	5.07383		15.8501		21.6304		3.42621	4.32614	3.8195		20.6001	14.3492			13.3315		44.3059
	4.46431	2.80451	3.60392		3.52735	4.71074	3.85335		16.5963		14.906		3.6894	4.90655	2.91367		23.4791	11.0608			13.2913
	3.46978	3.72856	4.14948		3.18935	2.86825	5.38186		16.1287		13.2485		4.32878	4.86139	3.97176		16.891	11.1948			19.5204
	3.74177	2.25509	3.81729		3.15872	3.6504	4.53791		16.8335		14.4465		2.9884	4.27557	4.25537		18.7846	12.3252			13.2111
	3.44694	3.204	4.40654		2.78124	4.12677	3.96622		9.75816		16.9959		3.37908	3.71602	5.40622		16.0901	12.788			14.1797
	3.5561	2.91551	4.03943		2.88636	3.19153	3.40429		18.2602		14.7328		3.14657	5.14763	3.86904		16.4999	14.8546			13.645
	2.91261	2.77094	3.91169		3.31544	2.96493	3.39518		13.0428		20.2385		4.28283	3.97639	3.68631		21.7323	12.4664			11.7904
	3.49724	3.20017	4.68737		4.14446	3.15159	4.30752		17.9742		20.4971		3.27424	3.80316	3.11515		16.561	12.0146			14.998
	3.14531	3.2279	4.83023		3.17614	3.86482	3.81945		21.0215		17.2396		3.27322	4.50543	3.27173		16.8065	12.7727			11.8461
	4.08062	3.64512	3.16089		2.37141	4.13575	3.36112		16.6821		18.1247		3.68209	3.42786	2.94654		18.083	15.6062			14.7418
	4.50807	2.10563	3.33194		3.69806	2.5148	4.0729		10.9908		16.5027		3.21344	4.77557	3.27385		16.0657	14.603			13.5687
	3.33313	3.27134	4.03382		2.91617	4.30314	3.333		21.1057		18.6376		4.28715	4.44516	4.09521		12.0321	10.5166			13.16
	3.4505	2.16584	4.22817		3.36733	3.96727	4.11119		16.5528		18.1633		3.00193	5.85849	5.43911		14.8423	11.3662			11.1494
	3.6879	2.80804	3.41486		3.41274	3.71087	5.04887		17.5406		21.3378		3.52312	5.77769	2.85346		18.9264	12.103			13.879
	3.65581	2.9406	4.89803		3.82151	5.68071	4.23635		10.4921		18.9449		3.45726	5.66837	3.86323		16.6811	16.8852			12.0976
	3.43407	2.53553	3.62196		4.32719	3.21892	3.25074		13.7608		21.6585		3.38792	4.98246	2.74942		16.951	12.4459			12.9628
	4.04861	2.14155	2.89769		3.68077	2.85584	3.41486		16.2499		16.6542		3.43281	4.53778	2.41719		18.5668	15.1102			16.7384
	4.39875	3.4041	4.14264		2.78315	4.07026	3.51309		17.6557		24.0434		2.7415	4.08885	2.21786		18.1416	12.2488			18.7519
	4.0861	2.08873	3.22816		3.2477	3.29002	3.90311		14.4175		12.1379		3.69265	5.4117	3.95671		20.0302	12.5561			14.5415
	4.02791	2.30566	3.72511		2.91459	4.03989	4.21232		17.5673		17.3444		3.8365	4.40773	4.24423		16.9755	13.7543			19.4802
	4.27558	3.58887	3.94536		4.17107	3.15291	4.51686		14.8606		15.255		2.89267	5.61674	2.35834		17.4215	11.3905			19.2301
	4.40139	2.81807	2.46298		2.53025	4.48279	4.53461		15.7249		22.9502		4.07775	5.15239	2.9039		17.2865	16.6844			15.0601
	4.5191	3.16915	4.55508		3.87025	2.8491	4.98394		17.6932		17.6679		3.14314	5.20177	3.29804		16.4466	14.0083			17.9673
	2.52629	2.33444	3.97256		3.10798	4.94883	3.55322		17.1061		19.0629		3.873	5.41864	3.50886		21.2618	16.8144			16.5657
	3.60551	3.11818	3.72783		3.08267	4.83726	3.21839		18.2306		16.4965		3.35544	5.60261	2.71932		18.5967	15.7			15.4994
	4.00741	2.70417	3.94734		3.37947	3.1504	3.81623		16.0471		21.5221		3.71853	5.32561	4.75788		17.3869	13.1804			13.1049
	4.22368	3.66994	2.46595		3.2044	3.70803	4.08901		13.3377		18.4713		3.53659	4.61185	4.17701		24.8879	10.5773			13.3225
	3.64406	2.81279	4.00662		3.95684	5.0496	4.38133		13.7833		18.1712		3.49513	4.66334	3.24744		17.1535	13.0199			15.8271
	3.07316	2.32547	4.57224		2.44258	4.2955	3.6636		19.9405		11.3515		3.10643	6.11912	3.46978		17.1149	12.4917			14.8995
	2.89782	3.62795	3.97678		3.45077	3.55032	3.5828		17.4952		6.43705		3.44747	8.3148	3.24744		11.9562	13.0582			20.141
	3.51322	2.86231	3.23371		2.99817	3.44179	3.66572		17.003		14.9507		3.32243	5.05029	3.24322		17.7574	12.6			14.1796
	3.30197	3.07844	4.67813		3.65093	2.94951	3.59442		18.6597		15.1938		3.02226	5.88859	4.03148		18.5926	21.4957			18.1803
	3.15555	3.84407	4.81836		3.66466	2.45737	3.9884		20.5214		22.3334		2.1982	4.72804	3.6217		16.254	13.3109			13.2068
	3.35307	2.37762	4.40483		2.68604	2.77688	4.21094		15.9277		17.4359		4.24401	3.2253	4.43123		19.4308	14.4886			11.8859
	4.47015	2.77107	3.39017		2.87617	3.56999	5.05614		16.1427		15.7695		2.62848	5.73814	4.43361		19.3252	15.3911			12.1812
	4.73218	4.18249	4.2794		3.80752	3.20585	5.02933		14.8209		21.1171		4.20711	5.84397	3.55521		21.3273	15.0933			21.651
	3.31154	3.28454	4.93401		3.86871	3.84541	3.96199		17.5936		23.7669		4.49632	4.74283	2.85716		25.2127	13.4405			13.1178
	3.13601	3.40905	4.86509		2.88277	3.64353	4.40212		13.511		16.7253		3.97546	5.91025	4.04255		21.8748	12.8478			16.0373
	3.73807	3.06682	3.82135		2.46714	3.54827	3.88845		24.1538		13.0056		4.54953	5.08848	3.61267		20.296	12.8981			15.6796
	4.18051	3.3431	3.67813		3.48454	5.22659	3.88489		17.4944		33.2208		5.04359	6.4271	4.43889		22.8957	14.0838			14.4416
	4.41281	3.312	5.43969		3.20413	4.5329	3.77405		21.6619		25.0849		3.39901	5.32555	3.54359		19.5913	14.4639			16.2493
	3.97203	2.8363	3.65032		3.24256	3.69579	3.63144		13.9055		17.3754		3.70348	5.11423	2.86138		19.1009	15.9636			14.1435
	4.08663	3.52629	3.87776		2.93525	3.77768	3.70057		19.7741		19.3135		3.60868	7.24921	2.71192		18.1701	13.1198			16.9215
	3.95539	2.74018	3.5119		2.68023	4.08663	3.12571		15.8875		20.053		3.056	5.94959	4.58241		20.7154	12.647			15.0125
	3.44681	3.36944	3.47097		3.11435	3.26104	3.78973		17.304		19.6069		3.13376	5.58651	4.07198		18.7804	16.7546			14.6951
	3.98101	2.16848	4.70689		3.15396	4.28699	4.73424		6.3919		16.7697		4.39889	5.39268	2.83498		18.3432	13.0516			14.4084
	4.43651	2.79642	2.83339		3.39743	4.74441	4.36684		26.8863		18.1379		3.18829	6.4086	4.90522		19.5058	11.739			15.2748
	3.25167	3.7114	3.52893		3.4406	4.0288	3.26012		31.8602		19.5879		3.01876	5.40212	2.93413		23.6648	14.2889			12.5277
	3.40377	4.34125	3.82676		3.73497	4.08558	3.78613		11.6127		16.3922		3.57699	5.71563	3.98787		19.5114	13.3745			15.4019
	4.44153	4.02015	3.96041		4.18037	4.08062	3.15931		26.8075		17.2227		4.00239	6.94432	3.47506		21.2746	12.8641			19.0954
	2.74282	3.53316	4.13575		3.72355	3.47336	3.24058		20.3906		16.5478		3.57844	5.14526	4.67179		46.2632	19.1296			15.9166
	3.33722	2.95189	4.25827		3.69899	3.62604	3.16066		15.9539		20.005		3.58412	4.6607	3.81333		17.9827	13.7719			10.8718
	2.90997	2.97598	5.13994		2.90812	4.34515	3.26144		12.3915		11.748		4.10353	5.27993	3.96701		19.0545	14.8086			16.9127
	4.18988	3.31266	4.07515		3.28731	4.35531	3.43083		21.6397		19.3241		2.53606	7.01576	3.79141		20.0179	16.3122			15.3629
	3.38238	4.03448	4.78455		3.3256	3.24903	4.34581		14.9821		15.7822		2.86033	6.7159	3.60023		20.8358	15.9528			15.9295
	3.67786	2.50833	4.45434		2.72758	3.91129	4.62651		21.1062		24.3891		3.13812	8.5646	3.43123		18.8253	14.3465			19.4394
	4.69879	2.61686	3.85591		2.66624	4.76422	4.65714		20.4066		16.0266		2.15	6.4566	3.87673		20.6521	13.7889			32.898
	3.93823	2.90766	3.6776		2.95367	4.58042	4.14208		14.5921		22.0119		4.2349	6.52762	4.46794		25.1049	15.1952			14.3977
	3.96252	4.06762	4.45157		2.70823	4.54504	3.31187		15.3854		15.7769		4.04174	5.92741	3.62492		23.0305	13.9314			16.2229
	3.19093	2.61541	3.8667		3.69846	5.00766	4.39397		17.4941		23.7448		3.14551	7.32087	3.90601		19.1782	15.5805			16.6905
	3.14947	2.32197	3.69608		4.01243	2.69317	3.59653		18.0656		18.1825		3.05362	5.73729	3.4579		20.4937	14.7416			18.1307
	4.5391	2.83418	3.72241		3.36614	3.11633	4.5799		15.8865		22.9111		4.02166	6.93381	3.56181		21.2853	15.5546			16.4033
	3.97784	3.36713	4.83347		2.78612	2.59144	4.07554		20.8802		12.3909		3.92423	6.39064	4.1273		20.94	14.6613			14.5924
	3.72619	3.83511	4.42938		2.78322	4.93427	5.36575		19.8089		17.6972		3.84765	6.69927	3.5663		20.6633	15.533			19.5596
	3.07976	3.18059	4.47269		3.70674	3.24216	4.32059		16.3621		18.2598		3.83419	9.05734	3.45856		20.3471	14.5295			16.0355
	4.74058	3.17119	5.05472		3.3561	3.20717	4.30551		12.5203		22.1167		4.30237		3.67152		21.9972	15.7503			14.9491
	4.18803	4.0626	4.15529		3.13033	4.43414	3.52893		19.2591		24.1807		4.27993		4.28257		21.0505	14.6134			20.773
	4.47916	3.72619	3.70163		2.92608	3.22156	4.10274		23.211		18.9639		4.12462		3.97916		19.9167	15.2103			14.6708
	3.26276	3.40693	3.49685		3.7217	4.8363	3.77616		14.2868		19.6257		3.46232		4.43346		20.5837	15.1442			15.623
	4.2279	3.2959	4.81597		3.10326	3.50624	3.50728		14.1157		19.4093		3.74573		3.15964		19.3222	16.6919			15.4916
	4.89229	3.12848	3.54425		3.55788	3.83511	4.58043		17.4713		19.6542		3.52956		2.96225		24.4176	15.6029			15.6683
	3.8392	1.70809	3.26626		2.58623	4.24164	3.53025		19.8007		23.0067		3.75788		4.76791		20.9349	16.2277			14.572
	3.31293	2.84976	4.94378		3.11105	4.07712	3.54715		25.0902		24.7112		3.8884		3.05666		20.8852	20.0426			18.181
	4.08135	3.14934	4.51732		3.27886	4.17747	4.89083		18.7281		19.2681		3.14076		4.78745		21.8417	15.3732			15.9966
	3.44073	4.13997	3.81293		2.66809	3.25272	3.81253		25.9119		16.72		3.92793		4.07792		18.1892	15.6248			16.0872
	4.41078	2.92555	3.99896		3.24374	3.95777	3.83623		17.1282		20.0846		3.65278		3.22243		21.8476	15.8092			17.5834
	4.23926	4.1104	4.08181		3.17218	3.71061	4.2551		19.6991		18.9211		4.02748		3.58432		21.3892	18.946			13.116
	3.50701	2.78956	3.95354		2.83365	4.79858	3.93612		27.306		25.6801		3.62307		3.86376		23.2048	17.7739			18.2177
	3.96183	3.24968	4.98022		3.32826	3.35821	3.70902		17.8501		16.4503		3.75616		3.21895		20.3576	16.9376			20.352
	3.62135	4.1741	4.04649		3.61884	4.50279	3.60366		17.8263		20.9252		3.2905		3.58122		23.5045	16.4004			17.7568
	4.3433	3.21047	3.38888		2.7646	4.97626	4.95434		23.7508		12.905		3.49685		3.22156		25.3522	16.4575			15.6953
	4.51303	4.51402	4.38053		5.7695	4.21016	2.90845		19.3539		20.3962		4.18803		3.57178		32.7691	17.0088			15.8665
	3.88357	4.11652	4.65611		4.1034	3.42717	4.62268		23.1016		19.5702		3.43426		3.9111		22.5826	18.6127			18.3069
	3.22288	2.80936	3.18301		4.01184	3.58703	4.63535		21.6984		22.5895		3.61026		3.99843		25.0051	16.5202			18.4326
	4.04808	3.95275	3.50622		3.15462	3.51939	4.66721		18.3427		22.1201		3.85637		3.91671		19.8992	17.3426			18.1107
	5.43606	2.71846	4.21632		3.11779	3.51375	3.41591		14.9277		10.698		3.74177		4.46794		25.8311	16.1493			17.6568
	5.10578	2.99579	3.29497		3.70585	4.42077	4.10168		19.3576		20.7768		3.48457		3.99262		24.6861	17.6219			17.8886
	3.39304	3.75933	3.90813		3.765	3.19991	4.83736		19.0359		29.046		3.82561		4.5359		24.9033	19.4395			16.9877
	3.99315	3.42634	3.91499		3.54689	3.16202	4.16902		19.8907		26.3519		3.83419		3.30329		24.1331	17.764			17.7062
	5.56829	1.96014	4.66813		2.78903	5.02775	4.64512		21.6574		22.2272		3.90945		3.72183		27.2697	15.7614			16.9644
	3.54583	2.44902	4.43652		3.02807	4.03435	4.54029		22.3973		19.9259		4.30778		3.49566		23.9363	16.6428			18.2663
	3.86429	3.36548	3.41301		3.03038	2.95103	4.54531		16.9148		19.4289		4.09323		3.23001		25.5069	20.0105			16.6068
	4.25405	2.87089	3.08636		4.0016	2.58359	3.21615		13.4091		20.3573		4.15674		3.56068		27.2188	17.8174			27.238
	4.70454	2.85224	5.6652		3.21575	4.73953	5.23636		22.5398		20.7532		3.02784		2.7679		28.3343	20.0509			18.0508
	3.69371	2.43175	4.09191		3.43801	3.69687	4.88463		25.4247		20.32		2.6125		3.74282		28.5619	17.7392			17.6282
	3.8495	2.92858	3.86746		3.54286	3.37525	4.45949		18.7104		20.5082		4.27478		4.53699		27.599	16.4392			18.2702
	4.53369	3.58069	3.99051		3.50992	4.75709	4.90298		16.2023		23.3895		3.69687		4.39083		29.2024	20.581			18.4564
	2.96826	4.17456	4.16222		2.73833	3.32623	5.21682		14.4668		9.93033		3.6368		3.04702		28.6584	16.5232			17.2647
	4.7839	2.61924	3.50233		4.02431	4.1574	4.27464		16.9601		20.9106		3.27438		3.38264		29.4011	18.9154			22.2676
	3.93968	3.08135	3.59475		4.01494	3.84746	3.68737		19.3648		11.2787		2.7518		3.72724		27.1686	19.5676			17.7653
	3.11805	3.77398	4.57845		2.78692	4.29999	4.56458		24.7152		22.6272		2.3285		3.89812			18.0576			17.3999
	4.62849	3.83095	3.77286		3.20519	5.56063	3.96094		22.6435		27.1135		3.75233		3.45501			19.885			15.5447
	4.74758	2.93004	4.1409		3.25167	4.72381	5.61159		30.9422		10.8676		3.48193		5.22745			21.1838			19.1548
	4.81676	3.19146	3.77444		3.28494	3.35993	3.7011		29.3581		20.2302		2.46001		3.34039			20.0364			19.4837
	3.81438	3.66624	4.12413		2.80963	5.24692	3.35082		19.2892		16.5313		4.08313		3.96094			23.3875			16.975
	4.23239	3.89294	4.28507		2.55243	5.61582	4.06093		24.5288		11.6885		3.56933		3.86297			21.8229			17.8503
	3.28467	3.03461	4.70691		2.63983	3.15555	4.28098		19.1167		27.6613		4.26989		4.44681			19.7424			15.5279
	3.42898	3.20202	4.60551		3.38241	3.55666	4.92873		21.303		20.7181		3.65198		3.75286			20.394			17.0083
	3.77557	3.41063	4.50596		3.95424	4.53554	4.84647		18.0761		22.7944		4.57594		4.31887			23.6044			19.4308
	3.85366	2.89941	3.59547		4.05785	4.80963	4.4451		13.7592		24.1967		4.28917		3.29068			24.2378			18.1151
	4.37961	2.62742	4.36971		3.41169	4.59838	3.59653		18.4205		26.0801		3.5828		4.55851			24.2167			20.6053
	3.83313	4.65141	3.72681		2.87907	4.25061	4.45355		19.8504		23.6353		3.42271		3.76606			23.4975			19.5031
	4.04702	2.5041	4.21021		3.47335	3.69793	4.12835		19.2171		25.4377		3.00391		3.3091			24.8192			17.5504
	4.17681	3.53104	3.90634		3.12676	5.86219	3.80505		26.2079		11.4076		3.3491		4.54293			24.7498			19.6119
	3.47137	3.09798	3.38766		3.8532	5.27227	3.8141		23.3443		30.162		4.23028		3.7584			25.1498			17.9129
	4.71465	3.51157	3.99923		3.59363	5.36945	4.46477		26.0543		21.669		4.02418		3.87432			26.8031			17.0385
	3.14287	3.19489	5.09377		3.88858	2.97999	5.02933		17.6843		22.5071		3.87697		3.78639			30.6872			24.6701
	4.34776	3.91842	4.78798		3.04675	4.56142	3.89387		23.9948		18.3879		3.30992		3.29286			33.3351			20.0027
	5.08845	3.84	3.63838		3.43228	3.81214	5.04914		16.9405		23.8547		3.2613		4.55957			32.3166			19.6501
	4.25167	3.3161	4.14103		3.16685	3.98959	4.10591		19.9615		24.9126		3.54002		3.76395			35.0553			18.8114
	3.87911	4.33969	4.56089		4.3975	4.87591	3.63558		13.0446		26.7419		4.28257		3.86957						22.2525
	4.09543	2.28612	3.01962		2.92819	3.70374	4.41519		18.4564		16.1977		4.12994		3.78613						20.917
	3.09534	3.01898	4.82178		3.73332	4.22394	4.43103		18.9027		22.1521		3.39532		5.456						22.4717
	3.57012	3.35399	4.57396		3.05448	3.5494	4.63826		25.5319		27.8672		3.40254		5.44194						21.089
	3.38739	2.62135	5.50999		3.70599	4.66123	3.76421		19.543		23.5166		3.66651		4.13099						21.6782
	4.93744	2.96512	4.4072		2.98866	4.53131	4.98867		31.0016		27.43		3.76157		4.28573						20.2929
	3.46503	2.90548	5.0494		3.95935	3.03144	4.09191		19.7915		26.6975		4.07871		4.10089						18.1985
	4.25246	3.49883	5.05416		4.30712	4.01646	6.22501		22.0418		25.6492		2.75536		4.22342						20.88
	4.37604	4.54597	4.78877		3.54266	4.51362	3.82547		21.4544		24.3754		3.72355		3.76183						27.0745
	6.1782	3.18545	5.24587		3.01559	3.76659	4.51583		20.0061		30.6223		4.13311		4.77557						20.5085
	3.58333	4.08241	4.23741		3.17238	5.19083	4.03425		19.9747		35.5716		3.35858		4.16182						26.6616
	4.88291	3.00503	3.6528		2.74836	4.30422	3.2419		20.8541		12.8705		3.19143		4.1941						22.4811
	1.80302	2.65964	4.67277		3.44126	3.39901	4.09191		26.233		14.8374		4.15634		4.67074						23.2388
	4.69133	2.73358	4.73913		3.62663	4.23239	4.15022		18.0128		20.2076		3.14446		4.01111						21.9338
	3.66281	2.39241	3.86482		3.21153	4.46213	4.70322		22.628		18.7249		4.08574		4.30633						22.8448
	4.29613	3.76679	5.3198		4.14486	4.34475	5.48101		24.0859		23.2011		3.09913		4.5799						25.4044
	4.28639	3.09965	4.59518		3.77866	4.51811	3.72196		28.139		24.6395		4.67285		3.46754						21.8248
	2.86402	2.78361	3.00278		3.18129	3.88542	4.69827		19.3832		27.1749		4.42331		3.14683						23.266
	3.52715	2.99764	4.48071		3.37102	4.14273	5.13311		21.2264		19.8842		3.26328		3.67469						29.0536
	5.12162	3.00054	4.3734		3.02576	3.85201	3.70004		20.4667		32.3362		3.5857		4.71642						28.3931
	4.68011	3.71325	4.7996		2.80786	5.3066	3.71853		20.2766		28.2049		3.81091		4.43533						24.7325
	3.31993	3.54583	4.17324		3.01256	5.73517	3.42542		18.0872		22.2349		3.77821		3.536						20.1901
	5.17246	3.6232	3.9103		3.2515	3.11767	3.9785		10.3906		21.2275		3.51837		4.09455						28.1182
	4.19846	2.58834	5.93533		3.37899	4.30501	4.69846		17.9089		34.1029		4.09156		5.1378						23.982
	4.57871	3.39479	4.74441		3.92311	2.94484	3.59039		11.3357		25.5375		3.87941		3.70057						26.5238
	3.41169	2.40191	4.28996		3.47635	3.87525	3.77662		23.2235		14.4575		3.68717		5.07066						27.7628
	3.7586	4.42437	4.41215		2.9777	3.02246	3.85453		11.6269		28.551		3.2382		3.5086						25.1478
	3.53395	4.13575	4.16341		3.00424	4.19252	5.8478		21.4403		37.0881		3.45473		4.55429						26.0815
	3.79983	4.45916	4.69657		2.84448	4.91394	5.26013		17.5953		29.4839		2.6706		3.78877						27.9837
	3.91433	3.02206	3.67938		3.12874	3.15555	4.89618		25.1554		27.049		3.44285		3.53448						24.13
	4.73887	3.67892	4.63255		4.14116	6.13351	5.07224		19.2071		22.9036		3.8532		4.56511						27.1073
	4.8161	2.79695	6.28786		3.03936	4.72943	3.47863		26.7366		24.1908		3.98312		3.51784						28.673
	4.52313	4.52564	3.66783		3.97982	3.3866	3.44509		12.3383		16.1587		4.13231		4.55798						28.9302
	3.33432	3.66611	3.64485		2.99407	6.25406	3.63244		22.5578		30.2509		4.00279		3.40056						29.4324
	3.94008	3.2749	4.20071		3.12571	3.48695	4.50491		20.7881		30.6517		3.41373		3.94351						28.8583
	4.77821	2.85821	5.30191		3.06383	5.89077	3.84633		19.3651		19.8219		3.93774		3.46146						30.1719
	3.8833	4.10142	4.69292		2.99077	3.63112	5.91579		15.4813		14.204		3.62875		3.59283						33.6364
	4.47639	3.47242	4.8202		3.55481	3.3866	5.91658		20.5491		35.079		4.11726		3.39312						33.2846
	4.34894	3.29444	3.97573		3.42278	3.6739	3.57409		22.1981		13.8945		4.02062		3.46252						30.6059
	3.42067	3.8495	5.61265		4.00728	4.0729	4.21734		16.8543		21.8839		3.47955		3.58808						32.4675
	3.95803	2.36382	5.05521		3.18552	5.83717	4.95335		13.5316		41.6015		4.91473		3.37868						33.7292
	4.72619	4.26078	4.08769		3.86257	5.57278	4.13707		19.3516		37.0644		4.25827		3.73754						33.7171
	4.60578	3.06497	5.60176		3.83208	5.59284	5.2258		18.3955		10.3755		4.25167		4.08663						33.9932
	4.52445	4.22922	5.05785		2.94218	4.31491	5.21999		21.5386		35.3126		4.53712		3.94298						33.3804
	4.84452	3.05362	5.55168		3.01346	5.08045	4.23587		24.0255		34.2218		2.68499		4.27015						31.744
	3.95071	3.97097	4.74256		3.67351	3.7658	4.0731		42.2406		40.2409		4.2452		4.01269						37.1782
	4.10393	2.32533	2.92014		4.27253	5.11067	3.66598		21.2077		20.2869		3.901		4.17786
	3.87036	3.83056	5.8229		3.57488	3.92186	6.34991		14.9184		31.9017		3.32191		3.79431
	3.49408	4.41618	5.47402		3.97361	4.49659	4.47985		15.4778		42.1613		4.37974		3.75101
	3.1706	3.5152	3.34165		3.14366	4.25616	3.70242		12.5368		24.5148		3.49376		4.1205
	4.16961	3.93872	5.58004		4.07132	4.94322	4.44998		25.1755		29.8476		3.57501		4.4449
	3.55639	3.34092	3.5762		4.14826	5.54478	5.35479		24.857		16.9168		4.81782		3.28652
	4.26302	4.1677	3.45598		2.6842	5.7439	5.52841		22.1945		41.7953		3.45711		3.50166
	3.70387	3.29867	5.12704		3.69529	4.91469	4.70084		19.7152		35.274		3.86727		4.82337
	4.65542	2.40033	3.57686		3.33617	4.52488	5.13215		22.2222		52.771		4.08518		3.92103
	4.3639	3.48721	5.2559		3.22216	5.32934	4.8676		25.4836				2.91842		3.25276
	4.18777	2.69117	4.23622		4.59469	5.12096	4.51072		18.4273				3.1772		4.9521
	3.61779	3.49606	3.36525		4.4315	4.62294	4.53765		22.5557				3.38766		3.66162
	3.9035	3.70981	5.24824		4.16035	4.18037	5.64328		17.4001				4.62618		5.53356
	3.01823	3.9884	4.42331		3.17099	5.33142	5.29709		21.3323				3.53949		4.10465
	3.92238	3.30489	4.10313		3.7958	3.86455	3.34963		21.2644				2.89307		3.58703
	5.04887	4.65328	3.82164		4.39294	4.6945	4.12043		20.2411				3.8973		3.17984
	4.32904	4.15476	4.4586		4.06049	4.62347	4.1273		32.7081				3.02457		3.31082
	4.27755	4.28943	4.77029		3.19357	5.01824	4.70612		60.7866				3.48516		3.86125
	3.66413	4.24718	5.5735		3.99923	5.63773	4.02484		16.764				3.68843		4.19463
	3.89017	4.2082	5.95197		3.74055	4.09957	5.20414		25.5966				3.91519		3.00807
	4.38133	3.39479	3.29867		3.31821	5.53812	4.16347		21.683				3.67839		4.02062
	3.5256	4.25788	3.74243		4.48669	4.4109	4.14856		22.5024				3.55382		4.68341
	4.29911	2.94324	4.15978		4.19406	5.89359	4.61763		55.8946				3.82148		4.4425
	4.36601	3.7353	3.9055		3.5525	5.86384	4.7452		15.5396				3.81636		3.12033
	4.0259	4.34921	5.16704		3.66057	4.61317	3.81306		19.1969				3.82257		4.13654
	5.82944	3.93928	4.82231		4.12334	4.22804	4.84977		21.09				3.60907		3.63244
	5.58892	3.45816	4.32033		3.58518	3.9517	4.64697		20.2541				3.50569		4.13581
	4.93619	4.66155	5.93164		2.5076	5.38107	4.38687		21.4317				3.84699		3.64261
	3.50411	4.29184	4.52603		4.52884	4.21054	4.69896		17.2421				3.90034		4.71272
	3.89007	3.75319	4.50596		4.08805	3.99936	4.67245		17.4471				4.46259		4.15106
	3.96015	4.55838	4.52973		3.26381	4.68869	5.07581		22.0289				3.28012		4.10592
	3.26381	4.60499	4.98497		3.86667	4.94681	4.11066		19.4148				4.30726		3.64116
	4.49962	3.33115	3.51784		2.77163	5.53369	4.76131		26.0582				3.73134		4.0849
	3.15561	4.10599	4.97758		4.36799	4.81175	4.68922		25.1071				4.24137		3.58914
	3.17139	3.05864	3.50886		3.64017	5.23161	4.30422		24.1543				3.17562		3.48668
	3.69899	3.67278	3.46846		3.4608	5.4739	4.30354		24.719				4.79221		4.38872
	4.60182	3.29497	4.18882		3.67522	4.92302	4.31363		27.5656				3.51538		3.97823
	3.86231	4.02841	3.88013		4.82653	5.59364	4.66783		24.5075				3.59983		4.0745
	4.03593	4.45388	4.93458		2.57514	6.22362	5.57647		30.9938				3.66149		3.58808
	4.63905	3.59336	3.85743		4.46582		4.6776		30.644				3.51936		3.46793
	3.86898	3.33582	4.81029		3.17165		4.51917		23.5735				3.8297		4.38793
	4.99289	3.02919	4.06096		3.8664		5.04029		22.5509				3.23635		4.08465
	3.58069	3.70876	3.58458		4.22183		5.40259		23.1884				4.51283		4.07231
	4.60842	3.77213	3.55177		3.82891		4.75728		21.6769				5.19041		4.06128
	4.31795	4.41116	6.1468		3.56352		4.77135		23.2998				4.40621		4.73306
	3.9072	4.7586	4.01573		4.02537		4.07567		20.714				3.42119		4.14248
	3.57263	3.95645	4.97863		3.60703		4.6343		33.6429				4.70916		4.6471
	3.39776	4.37314	3.98375		3.65699		4.17536		26.1518				3.96359		3.81861
	5.48603	2.93505	3.80118		3.49196		4.44153		24.6415				4.47837		3.53108
	3.77477	3.5894	4.38238		3.81755		4.65172		26.2362				3.11765		3.19199
	4.03936	3.98998	5.11251		3.81016		6.00042		28.2214				3.45935		4.76369
	3.77345	3.66862	5.11846		4.59086		4.65443		23.2471				4.31003		4.205
	5.82845	3.84475	4.6578		3.37313		4.5496		23.4993				3.84449		3.66123
	3.4682	4.07963	4.37103		3.8664		4.46437		18.1939				4.74137		5.20784
	3.3969	2.4439	4.57119		3.94879		6.73359		22.1411				3.93288		3.72513
	5.24643	3.25219	5.178		3.55481		4.83149		22.5068				3.73754		2.91235
	5.19804	3.26645	4.45478		4.63509		6.02036		32.7108				4.24771		3.27596
	3.78481	3.56194	4.59119		3.34877		3.99843		28.4322				3.85564		3.75235
	5.60367	3.33194	3.27913		3.16769		5.4455		23.0843				4.06815		3.55148
	4.51494	3.36521	3.76263		3.48879		5.43177		26.5985				4.65119		4.79749
	5.33248	3.11429	4.57039		4.53871		5.99798		26.5642				3.68362		4.07039
	5.01296	3.34673	4.40007		4.07155		4.38892		18.2356				3.64083		4.61687
	3.46344	3.68328	3.77979		4.24613		4.91896		28.1686				4.55666		4.00055
	4.80383	4.23134	3.82521		4.14578		6.75049		24.5095				3.88951		4.96754
	3.96001	2.94218	4.98642		2.98859		5.4723		32.0374				3.96569		4.11274
	3.68582	2.81491	4.51927		3.76844		5.41803		26.1269				3.65212		4.10866
	3.79194	4.31161	5.31084		2.94166		7.64817		21.5031				3.04821		4.70427
	4.211	3.53966	4.61066		3.35782		4.82812		34.7417				3.55903		3.4072
	4.66387	3.18433	4.54386		3.05784		5.1178		32.5114				4.13258		3.41578
	3.9904	4.58677	3.46239		3.52682		4.80488		41.184				3.37832		4.09138
	4.80752	2.89518	4.59073		2.40429		5.00058		26.021				3.8492		4.17985
	3.47493	3.89809	3.75761		3.42806		6.77267		23.8022				3.44597		3.9987
	3.17456	3.85743	5.32244		2.86059		4.92846		24.3635				4.13311		4.4611
	3.93453	3.77715	3.22486		1.29886		4.93638		36.2966				4.47995		4.25009
	3.9346	3.0288	5.08452		3.15211		5.09938		28.3503				3.72724		3.62254
	4.43978	3.99546	3.63825		2.60418		4.76686		24.2256				4.57488		3.41327
	4.48642	4.0935	3.22856		3.27913		4.84766		23.1616				3.83683		3.20176
	4.62849	3.42832	5.08769		3.80316		5.70533		24.2135				3.73015		4.25101
	3.84515	3.74985	3.64248		3.28626		5.20731		30.4213				3.96926		3.65991
	3.718	4.4179	4.90192		3.53614		5.51693		27.3247				4.99448		3.74956
	3.79405	3.45123	3.69555		3.55903		5.03726		35.9213				4.46556		4.68224
	4.49012	3.10788	5.27297		3.82917		5.00993		32.6653				4.44846		4.99408
	4.96325	2.91419	4.18684		3.7555		5.42411		25.3727				3.97335		4.23886
	5.35704	5.29379	3.40377		3.98391		5.63443		25.8797				4.05719		3.47559
	3.70849	4.82909	4.20295		3.63746		5.99303		26.2853				4.0152		5.083
	4.55677	3.79722	5.02669		3.6335		5.98564		29.5935				3.85901		3.69131
	3.60709	3.69371	5.11727		3.59019		6.62903		29.8929				3.4303		3.68439
	3.87221	2.69502	4.56537		3.15581		6.18012		16.1728				4.26646		3.6933
	5.21254	4.54346	4.22505		2.74678		5.85776		24.0189				3.34415		3.49856
	4.51877	4.38344	4.03593		4.14261		5.85351		31.5612				3.03645		3.50569
	4.52352	4.03184	4.11388		4.28521		6.02582		39.6151				3.85294		3.66519
	5.05389	4.09237	5.02577		3.50358		4.84343		23.0553				4.32125		4.1739
	4.27412	4.08465	3.41803		4.29392		5.4624		48.1085				4.13043		3.87591
	4.90197	4.04808	3.96926		3.20544		5.5366		35.0163				3.63053		4.92846
	3.84052	3.70295	4.18724		4.43958		5.5403		29.2703				3.62891		5.19622
	4.1995	3.71734	4.30422		3.75487		5.71114		22.44				4.85268		4.60413
	5.23477	3.5292	5.32297		3.60762		6.38107		34.8805				3.71655		3.57541
	5.02696	3.32402	3.91255		3.65146		6.64051		29.923				3.30106		5.68157
	4.16762	4.10815	5.32456		3.35465		6.11912		33.8358				4.02154		4.76243
	4.24933	3.43823	3.90614		2.80065		7.34305		24.4849				3.46899		4.11436
	6.12625	3.82362	3.59547		3.7471		8.4294		26.4712				4.8025		4.58307
	3.9752	4.02603	4.82482		3.03566		8.45211		40.6841				3.10379		4.46266
	4.09931	4.5263	4.79934		4.74705				36.9853				2.78322		4.53012
	4.96134	4.2456	5.18407		3.8495				30.2293				3.97809		4.41737
	4.48774	3.65251	4.74406		4.25246				39.3538				3.85409		5.49481
	3.99553	4.77848	4.55719		3.30161				32.1829				3.36152		3.6166
	5.08083	3.94245	4.30686		4.48896				43.2915				4.97778		4.66321
	4.47533	4.2456	6.19186		3.47737				29.2103				4.21464		4.40767
	3.34831	4.41988	4.37538		4.14895				29.1419				3.18525		3.2786
	5.32535	3.12888	5.26171		4.33643				27.4988				4.13152		4.52709
	4.17879	4.35122	6.73254		4.60749				29.3004				4.22289		5.55825
	4.64592	4.20189	4.71985		3.41344				33.7034				3.49054		3.16717
	3.53353	4.45266	3.60709		6.24845				31.4133				4.31082		4.52154
	5.41539	3.11349	5.38626		3.18882				23.4113				4.38634		5.57753
	4.25563	3.92054	3.75761		3.41274				30.0339				3.4101		3.18512
	3.91235	3.8222	4.78693		3.44136				34.3803				3.86376		5.55218
	4.07792	4.1945	4.07132		3.61752				28.9695				4.31901		3.18354
	4.97573	4.49593	4.79881		3.75444				41.4673				4.45737		6.26303
	5.4719	4.66017	3.95486		4.23187				36.1189				4.64539		4.03831
	4.1809	4.08082	4.88991		2.81095				30.9516				4.32217		4.26302
	4.35597	4.374	3.78745		3.42383				37.5341				3.40852		6.28548
	4.34871	3.77715	4.33716		2.98074				29.1668				4.47705		4.06366
	5.45457	4.53263	5.37004		3.40891				48.6794				3.37591		4.25141
	4.47817	3.70216	4.38951		3.00114				33.769				3.65439		4.54029
	4.46635	4.82706	4.64974		3.77451				27.0902				4.89981		3.05864
	5.10406	4.12413	4.42305		2.97546				29.4134				3.62327		3.20493
	5.03528	3.32092	4.47138		3.32408				42.7111				3.80673		5.26475
	4.39426	4.17414	4.76539		2.94265				36.5423				4.22421		2.88726
	5.61793	4.95053	5.02643		3.71008				39.9511				2.97559		3.39745
	5.271	5.23161	5.06366		4.49223				36.5398				3.43044		4.0016
	5.53383	4.4146	5.54407		4.60499				32.0115				4.95144		4.59786
	4.05917	4.84218	4.21866		4.55983				47.8722				3.84343		4.30462
	4.55783	3.4711	4.93559		3.3491				37.809				3.19199		4.7069
	4.08624	3.48404	4.84492		3.76263				37.123				3.53633		2.95842
	4.12677	3.95434	4.0964		3.73332				34.11				3.51117		3.31451
	4.55402	4.74467	3.88383		3.31451				45.9062				4.03732		3.25345
	4.76606	3.03405	5.40894		3.86812				47.8848				3.62162		4.20018
	5.58294	4.09231	5.50201		4.82488				36.4706				3.55732		4.89017
	5.01032	5.95989	4.29451		3.83313				31.3553				3.72183		3.72117
	4.03699	5.14341	4.09508		3.69476				27.9846				4.12622		3.06641
	4.53976	4.25286	4.74682		4.00847				34.5214				3.05732		3.72487
	3.87908	3.75629	4.96121		3.02035				41.4404				3.98477		4.52207
	4.60155	4.16849	3.62082		3.58792				80.8195				3.21008		3.73015
	4.61898	3.38257	5.91606		4.09931				48.1012				3.86469		3.40745
	4.84713	3.92186	4.70031		3.99078				59.5894				3.61871		4.69398
	4.71015	4.32237	4.8202		4.33875				30.1327				3.54327		4.69582
	4.23424	4.81624	5.66513		3.55553				39.297				4.58307		4.41671
	4.48352	4.92067	4.50768		4.18156				72.7614				3.02325		4.73174
	5.83397	4.8202	5.7629		4.53567				25.6249				3.44694		3.90865
	5.09218	3.86693	4.52603		3.07554				42.7924				5.01877		4.50378
	4.10284	2.4983	4.02979		3.7246				87.5077				5.48194		3.88291
	4.71246	3.29768	4.80188		3.82574				90.725				3.8194		3.65251
	3.63773	4.08122	4.79445		3.16593								3.98523		3.96727
	3.92291	4.6681	5.4521		3.8976								3.61554		5.37361
	3.86059	4.41737	4.28019		2.93136								3.55322		4.6306
	3.72011	4.62875	5.71299		3.48563								4.01929		3.7703
	4.33473	4.38232	3.9669		3.5796								3.5358		3.82574
	4.95698	4.16875	4.68266		4.38238								3.26289		4.61164
	5.36202	5.30436	5.39216		4.8973								3.94338		4.25669
	5.58809		4.37023		3.76791								3.03395		4.35406
	5.01666		5.408		3.78751								3.33036		5.35418
	4.10558		4.232		3.61118								3.72856		4.80092
	4.7147		3.91235		4.25345								4.96913		6.18276
	6.37024		5.85894		3.21047								4.52233		4.95751
	5.25808		5.68817		2.66782								2.89782		3.65812
	5.27491		3.91024		4.01718								3.84858		3.74361
	4.73781		5.84384		3.70268								4.25487		3.33207
	4.30032		5.70085		4.0222								4.20427		3.22816
	4.46107		4.89742		4.57766								3.19093		4.89783
	3.81941		4.01269		4.05672								3.84026		3.61917
	4.95559		5.68843		3.03434								3.43017		3.44998
	6.00584		6.5833		4.6978								3.15631		3.05034
	4.31029		5.17741		3.47011								4.36258		3.07542
	4.32333		4.30343		3.57369								4.5799		3.90746
	3.91288		5.52901		3.76738								3.91776		4.81109
	5.41143		5.04326		4.44364								5.48273		3.40848
	5.08584		5.52845		2.85742								3.91737		3.92291
	5.01508		4.88522		3.47084								3.61135		4.81056
	5.30488		5.15661		4.4377								4.83076		4.22632
	5.40061		5.57581		4.71167								4.21378		4.4146
	4.86588		5.34264		3.3728								3.55336		6.23795
	5.44173		5.57704		3.50807								4.10023		4.47566
	4.51309		5.46081		4.29524								4.96781		4.62994
	3.99262		4.85241		3.93915								4.32429		3.13337
	5.04277		4.90575		3.89802								3.56597		4.71734
	5.61776		4.76331		4.80963								4.02133		3.98682
	5.5531		4.64407		3.75282								3.87221		5.17965
	4.53527		6.26522		4.33511								3.45473		3.59363
	4.74996		5.077		3.14023								3.05547		4.71886
	4.56366		6.7468		3.38673								4.61872		5.2258
	4.23662		4.59891		3.81201								3.38713		4.36442
	5.94563		4.67443		4.51164								4.13892		4.44895
	5.77577		6.10539		3.1669								4.75339		3.57688
	5.31817		3.8363		3.43466								4.88621		3.98655
	4.89064		4.66645		3.20889								4.01745		3.89519
	4.83987		4.15459		4.57541								3.06907		3.50675
	5.33228		5.17615		3.29022								4.62638		4.11436
	5.30542		4.13882		3.92885								4.78481		4.30052
	4.72619		5.16084		3.64089								4.17087		4.77484
	4.98002		6.32997		3.83947								4.35687		3.60498
	5.42199		5.30271		3.95754								2.67462		4.01639
	5.86615		4.80957		4.27847								4.47708		3.31557
	5.81169		6.15563		4.19807								3.85476		3.89281
	5.40589		4.74798		4.65431								3.78666		4.82601
	5.04937		5.87037		4.30462								5.09957		3.98444
	5.37869		5.6786		3.63007								4.58175		4.59125
	4.91843		5.68289		4.61634								4.19595		5.25042
	6.12418		4.89229		2.69479								3.40654		4.78125
	6.09361		4.45421		3.3293								5.05363		3.60023
	5.84001		5.02749		3.40825								4.22922		4.95223
	5.7294		4.46701		3.8223								4.77425		5.24098
	5.60545		5.46807		4.1949								4.60063		4.77326
	4.91632		6.38371		3.74018								4.8635		3.61238
	5.81466		4.66529		3.44338								3.57752		5.23002
	5.65807		5.06195		3.98682								2.88303		4.7965
	6.80925		3.88594		3.57749								3.92252		3.60815
	5.85189		5.12994		4.32429								4.01811		4.94483
	5.30237		4.69081		4.28003								4.35188		4.47626
	5.80588		4.90866		4.04649								3.64934		3.87895
	7.13135		4.29894		3.38898								4.51877		4.48999
			5.63034		4.20572								4.28514		3.87829
			4.88384		3.8124								3.69555		4.10828
			5.92319		4.21391								5.07096		4.13014
			5.17378		4.54055								3.46292		4.62347
			4.34541		4.42278								4.89942		4.83802
			5.45976		3.19568								3.46688		3.66651
			5.47164		3.73516								3.191		3.72592
			4.88085		4.37934								3.87168		4.92899
			5.21048		4.03593								3.51627		4.59429
			6.17774		3.40284								3.61752		3.41103
			5.6793		3.83841								3.75787		3.84422
			5.37367		4.59786								5.27386		4.99065
			6.67385		4.34647								4.01454		4.60848
			4.94959		4.4163								3.13865		4.76382
			5.59608		4.72129								4.9348		5.28627
			6.02155		4.8701								4.90364		5.29128
			5.04359		3.66994								4.12413		4.95751
			4.19925		3.62776								4.52814		7.1994
			7.16243		4.58756								4.55191		5.21893
			5.4653		3.5696								3.99791		4.394
			4.66334		4.39212								4.27583		4.98656
			6.18065		3.9406								4.59594		3.52282
			4.64605		4.36627								4.92859		4.01573
			4.66123		3.75286								4.52035		4.75802
			6.26805		4.13786								3.50041		4.1273
			5.48722		2.81213								4.90021		4.43856
			6.9731		4.18317								3.53817		3.99903
			5.64777		4.67549								3.36574		4.3903
			5.47454		4.36297								4.84198		5.37948
			5.16982		4.04834								3.91641		5.36786
			4.74283		3.67443								3.47902		5.38001
			4.73332		4.80765								4.56432		5.30554
			6.61846		2.751								3.94721		5.22791
			4.96226		4.09267								4.07739		4.34911
			4.84106		3.1269								4.78688		4.37155
			5.09779		3.60373								4.97956		4.82257
			6.24455		3.69014								3.67945		3.91664
			5.89968		3.54583								4.31531		4.47982
			5.89282		4.06669								4.20757		6.26356
			6.59793		4.15872								4.27517		4.25642
			5.01772		5.74301								4.10307		5.08112
			4.51864		5.22351								3.6972		4.70375
			5.70639		3.64459								4.60802		5.20282
			5.57172		2.6566								2.65964		4.68262
			7.09236		3.19674								4.33855		4.87222
			5.84529		4.14288								4.41724		4.08161
			6.31796		4.4078								3.74863		4.76474
			5.82152		4.11462								4.37182		6.00848
			6.01059		3.83128								3.86158		5.09588
			6.01904		4.07237								4.83967		5.52973
			6.00848		2.78243								3.77504		4.65641
			6.07106		3.53712								4.2221		5.46609
			6.54084		5.08901								3.20889		4.95592
			5.76845		3.02715								4.43203		4.45262
			5.7563		4.62875								4.97494		4.33063
			7.07166		1.44252								3.49355		6.2023
			6.25062		4.1541								3.49625		7.20891
			5.8033		3.08821								4.74817		5.64678
			7.94828		5.31862								5.08954		4.29484
			7.72013		3.04543								3.08372		4.65621
			7.74126		3.45499								4.73827		5.0869
			9.32352		4.65067								3.99262		4.87671
					4.04927								4.82706		3.97176
					4.35149								4.59786		5.54426
					4.79749								4.64539		4.57145
					3.23054								4.20335		6.06446
					4.00768								5.37245		5.95012
					4.68878								4.11673		4.08927
					3.74137								2.90297		4.43572
					3.92503								3.51626		6.12255
					4.43335								3.18473		5.43018
					3.22288								4.37512		4.43282
					3.81887								4.26355		6.10328
					4.37023								5.01262		5.42754
					4.61951								4.19754		4.07488
					5.54531								4.14895		6.45052
					4.50596								3.90133		4.10063
					4.54617								3.97678		4.19952
					4.03435								4.68566		5.09792
					4.39479								4.92265		3.69326
					3.61452								3.99596		4.5937
					4.83987								4.42305		4.42938
					4.32376								4.06293		4.91288
					4.72666								4.78719		4.21008
					4.10947								3.87631		3.63799
					4.34304								5.26092		4.62532
					4.23979								3.46965		4.56168
					4.09766								5.01613		4.50359
					3.76606								4.41087		4.34871
					4.63535								4.8862		3.72328
					4.7526								4.34224		3.73173
					3.56841								4.27596		4.12122
					3.39664								5.28178		3.74705
					3.91605								3.22632		4.86984
					3.06207								3.57356		4.85188
					4.06128								6.20468		4.45312
					4.3903								4.07343		5.83472
					5.25744								4.85934		4.20282
					4.47599								3.87961		5.84529
					4.23503								5.2221		5.68041
					3.69054								3.1199		6.41804
					4.3977								4.52418		3.97916
					3.91674								4.69714		4.72566
					4.6813								4.57898		5.09641
					3.80382								4.63218		5.07634
					5.10935								4.51072		5.07264
					6.20732								4.31425		4.17588
					4.15898								4.04385		4.15476
					5.07317								4.15318		3.57356
					4.37393								3.5257		4.15951
					3.29603								3.6809		5.5197
					3.46635								3.84864		4.70718
					4.06445								3.75609		3.99236
					3.80171								4.3297		3.29973
					4.12634								5.63245		3.75404
					4.55349								5.13549		4.02775
					3.88575								4.1973		4.03118
					3.82726								3.8147		5.06102
					4.78296								3.83244		5.73068
					4.04755								4.4072		4.9995
					3.70374								5.09314		4.52022
					4.45658								4.8806		4.51636
					3.12756								4.22817		3.84633
					3.30157								4.49003		4.67787
					5.01679								3.44209		6.11093
					4.76263								5.62747		5.74336
					3.83617								4.51652		4.53039
					5.58888								5.22844		3.64644
					4.28428								4.36914		4.05758
					4.93005								7.54664		5.61503
					3.25008								5.02247		4.11898
					3.64037								5.16559		4.58875
					4.22051								4.2386		3.74883
					4.09033								4.14367		5.36047
					4.95176								3.75972		5.74343
					3.22948								2.97579		4.80647
					3.3293								3.47876		5.12361
					4.4583								5.08974		4.56274
					3.29365								4.27755		5.699
					4.74038								5.66454		5.79036
					4.41354								4.59654		4.44734
					4.75567								4.40007		4.50464
					3.50041								3.61132		4.52108
					4.24824								4.99263		3.51098
					5.02458								4.05798		3.74177
					4.81901								5.07955		6.98181
					4.4381								3.50913		5.03528
					3.58821								6.16639		4.24771
					3.29375								4.29128		6.12783
					3.49921								3.98021		6.14579
					3.88898								4.58122		6.13681
					5.7188								5.6005		6.51178
					4.09069								5.70903		5.42926
					3.96147								4.05811		5.91246
					3.43247								4.01982		5.08003
					4.18797								4.2117		4.47639
					3.55646								3.58306		4.02642
					3.16928								4.93718		5.17054
					4.39662								4.89255		5.28389
					4.25774								3.53452		6.04862
					4.7695								5.28495		6.65873
					4.13047								5.24111		6.65939
					4.64803								5.84516		4.09138
					4.54927								4.77425		5.15173
					5.24481								3.73507		5.44101
					3.59759								5.26039		6.40855
					3.72222								3.59706		5.51785
					4.14921								3.7143		6.65266
					4.57066								4.80277		4.78046
					4.19628								6.16269		5.01369
					4.75629								5.06313		4.77359
					4.34753								3.22467		5.01943
					4.13113								5.46636		5.90431
					5.57119								4.63001		5.47903
					3.9753								4.51547		5.06261
					3.91842								3.64829		5.01164
					4.74415								3.99692		4.51596
					4.64935								4.66044		4.68394
					4.98514								5.33816		5.65992
					4.52894								3.76474		5.6413
					4.02405								4.32984		5.50055
					3.78098								3.96886		4.79326
					5.62189								4.71035		5.04254
					3.59425								5.5939		5.0597
					5.2351								3.7861		5.05099
					5.37262								5.03211		5.65028
					4.98128								3.24856		4.52088
					4.78696								3.9449		5.82258
					4.86094								4.33921		5.42754
					4.52169								4.02062		6.62374
					3.45645								3.78679		6.38133
					4.25457								6.32245		4.97177
					4.1743								4.75867		5.71669
					4.05045								4.80805		5.5799
					4.35703								4.1739		5.80026
					3.78428								5.2192		5.01191
					3.18776								5.61186		5.04188
					5.19343								5.26435		4.3705
					4.40945								3.60326		4.61859
					3.9884								4.79405		4.36284
					4.22461								5.14447		4.19107
					4.64783								4.45543		4.6978
					4.19245								3.63053		4.72461
					3.5148								5.3779		4.90813
					4.74362								5.22421		6.10777
					4.87763								4.16281		8.66983
					5.30422								3.9647		5.3206
					4.09244								5.60803		5.72105
					4.84924								3.80699		5.83433
					4.11198								3.20552		5.868
					4.37182								4.33419		4.93285
					4.40179								5.11331		5.02471
					3.6996								5.8944		5.51072
					3.98153								4.3433		4.88935
					4.42057								4.97582		4.88209
					4.73464								5.10802		5.32297
					5.23002								4.01111		5.56937
					4.74256								3.94166		4.91103
					4.38631								3.31356		5.7155
					4.42688								3.80897		5.72527
					4.42113								5.03092		4.84792
					4.0766								3.98484		5.52313
					3.99342								3.47295		5.42199
					4.56458								4.3099		5.29676
					5.2395								4.99289		7.31559
					4.73358								5.53369		5.37843
					3.3602								3.7416		5.38384
					4.50979								6.66573		5.71827
					5.15371								4.43942		5.04254
					4.79914								4.86869		5.21702
					4.68409								3.91499		5.06602
					4.06353								4.89836		4.56132
					3.82389								3.596		5.01719
					3.87961								4.09138		5.30449
					4.98141								3.25483		6.17141
					5.18592								5.58255		6.06697
					5.48167								4.29841		4.98128
					4.28309								4.09957		5.67365
					4.11634								5.76184		6.34067
					3.89967								4.25061		5.99329
					5.50428								4.77828		5.33248
					4.63799								4.05811		6.35704
					4.41407								2.96965		5.61001
					4.65516								4.93665		5.563
					4.80462								4.92232		6.48333
					4.44219								6.13074		5.81122
					5.20045								4.40271		5.60691
					4.14103								4.06524		6.19755
					3.85005								4.31953		6.19491
					4.24659								5.91988		6.20732
					4.70559								4.72301		6.33493
					3.98682								4.55917		6.30317
					4.78415								5.09535		5.65226
					4.96421								5.21101		6.39077
					4.03382								3.79867		7.64247
					3.51206								4.87766		12.5079
					4.86878								4.51256		6.2126
					4.81307								5.6784		6.04967
					5.09613								4.76756		9.40023
					4.20255								4.69473		8.56579
					4.50834								4.354		7.70429
					5.20203								3.75708		6.75313
					4.29603								3.91209		8.01152
					3.98107								4.04379
					3.85743								4.28362
					4.5394								4.64592
					5.06525								3.40707
					4.10776								3.71292
					4.13548								4.02629
					4.83023								5.20078
					3.66783								4.11937
					3.72803								4.13469
					4.54947								5.7291
					4.6813								4.01391
					4.91209								4.20718
					4.86139								6.07291
					3.7011								3.8466
					4.05125								6.09443
					5.37895								3.74599
					5.75448								5.30924
					3.62611								5.39704
					4.81412								6.46755
					4.44945								5.63245
					4.20784								6.02432
					5.6079								4.73966
					3.948								5.49593
					4.32805								4.29788
					5.24111								5.02458
					4.85377								4.39994
					4.06287								4.75002
					4.40192								4.51864
					4.38449								4.25959
					4.04138								3.77913
					5.71405								5.29696
					5.55059								4.178
					4.02062								5.06155
					4.30475								3.39056
					4.46279								5.50687
					4.53798								3.83369
					5.33581								4.09766
					4.05493								4.09838
					4.59363								6.19121
					5.09594								4.29577
					6.14289								4.83472
					4.06854								4.17331
					4.57429								3.97308
					4.7996								3.56101
					3.8495								3.4476
					5.74996								5.68104
					5.58888								3.98165
					4.77953								4.86799
					4.90285								5.55218
					5.40826								5.34991
					6.1178								5.05508
					4.52707								4.92028
					3.67575								3.1265
					4.61581								3.39579
					3.57646								4.06603
					4.25616								4.66572
					6.49383								5.20995
					5.68919								6.0362
					4.19991								4.29392
					5.12781								5.0193
					4.0016								6.21207
					5.01498								7.56539
					6.42464								5.84661
					4.90074								3.07887
					4.92269								4.67074
					4.90681								3.65703
					3.96067								4.97121
					4.10723								4.54768
					3.7621								3.67506
					3.75787								4.93803
					4.97705								4.77003
					5.90226								3.9917
					5.45448								4.30159
					4.92424								5.41229
					4.27181								5.19569
					5.49762								4.00794
					6.99594								3.84501
					4.78831								4.99501
					4.71721								5.59865
					3.91816								4.84769
					4.14908								4.78666
					4.03646								4.24197
					6.27875								5.99184
					5.84463								3.76277
					5.29142								5.50643
					6.05413								6.6417
					5.42533								4.06656
					6.06802								4.28679
					4.49936								5.27174
					5.50305								4.95305
					6.4794								3.85452
					4.32798								5.07964
					4.43427								4.58073
					3.77979								4.52498
					4.56379								4.60129
					4.67859								4.45605
					4.55699								4.76778
					4.72699								3.98565
					5.5395								5.0366
					4.34858								5.64777
					5.05178								4.96206
					4.57515								3.65859
					5.00795								4.20085
					4.272								5.13971
					5.01085								5.87486
					4.80566								3.82244
					4.38621								4.14156
					5.11212								4.82865
					4.83129								3.92344
					5.01904								4.61165
					4.74362								4.66017
					4.35967								4.56802
					5.93348								4.46094
					4.77055								5.5867
					5.71907								4.35333
					5.50412								4.2044
					5.11964								4.82706
					4.48986								4.14182
					6.1173								6.27518
					6.01351								4.33643
					6.36667								7.11899
					4.75946								4.30475
					5.77663								5.34557
					5.51098								5.56261
					5.34542								4.19133
					6.31479								5.14961
					5.5028								5.00134
					5.54914								3.44205
					5.38503								4.56921
					5.54974								4.46134
					5.42384								4.80013
					6.37183								5.7629
					7.36457								3.29883
					6.07086								6.00821
													4.16589
													4.35163
													4.65648
													3.55217
													5.66704
													4.58729
													4.37417
													5.42015
													3.84977
													5.08532
													3.66202
													4.22649
													4.88885
													4.40219
													4.9385
													4.9174
													4.13786
													5.77003
													4.09904
													5.47428
													4.18169
													5.93824
													5.29366
													5.44022
													3.87855
													4.69659
													3.54583
													4.43414
													3.99685
													5.02353
													5.65147
													4.218
													5.3891
													3.67152
													4.11568
													4.26296
													3.59785
													4.1236
													5.20434
													5.12334
													6.10011
													3.83947
													5.83123
													4.05722
													5.2662
													4.81861
													5.79617
													3.88816
													4.05884
													5.3301
													4.05547
													5.72593
													5.3509
													5.80357
													4.87037
													5.68222
													4.06735
													4.08135
													4.20863
													5.72329
													3.80989
													4.16268
													5.93167
													4.77494
													6.0465
													5.1574
													5.37922
													4.72606
													5.00874
													4.40192
													3.91506
													6.58942
													4.44945
													4.37076
													5.71128
													4.04465
													4.05349
													4.39671
													5.72633
													4.80911
													4.0898
													6.41672
													5.51046
													3.79247
													4.75312
													3.85723
													5.83525
													5.80858
													5.79675
													5.07423
													6.71458
													5.19833
													5.06574
													5.57304
													4.18381
													4.32165
													4.09429
													5.00596
													5.23306
													4.16842
													4.98603
													4.92582
													4.97018
													5.18619
													5.63826
													3.73701
													4.52907
													4.44206
													5.24455
													5.5428
													4.57409
													5.40694
													5.31663
													5.48273
													4.98286
													5.5094
													4.81214
													3.99791
													3.62347
													3.49619
													3.52418
													4.85466
													5.57568
													5.17127
													4.41064
													3.94964
													4.67021
													5.06261
													5.40694
													4.67443
													5.2155
													3.69258
													5.8606
													4.80726
													5.7159
													4.51164
													4.17704
													4.34568
													3.83993
													5.47772
													3.54821
													4.93493
													4.55059
													6.10643
													5.75603
													5.32588
													4.43942
													5.47766
													5.47507
													3.96074
													4.06867
													5.02353
													5.84898
													4.03329
													5.06135
													5.04439
													5.81763
													5.17062
													5.35651
													4.38898
													5.80013
													5.90622
													5.4484
													6.46255
													3.39954
													6.30938
													4.78796
													5.62308
													5.63298
													5.22052
													6.41513
													4.38925
													5.66256
													4.28606
													4.57686
													7.34199
													4.84713
													5.94563
													3.99157
													6.52736
													4.99936
													5.71669
													5.67576
													4.93038
													4.43724
													5.72593
													6.88451
													4.65138
													4.43467
													4.19688
													5.66256
													5.59562
													5.68791
													6.39573
													4.7526
													6.29683
													5.71154
													4.72725
													4.41196
													5.24052
													4.65067
													4.72692
													5.7429
													5.75143
													3.95042
													5.11119
													4.10934
													5.37816
													5.79564
													5.1854
													5.17351
													6.21471
													5.99145
													5.3066
													4.61264
													4.77326
													4.7188
													5.74857
													4.70091
													6.89678
													5.33274
													4.69688
													5.72276
													5.11912
													5.28944
													5.82852
													4.164
													5.82786
													4.35862
													4.11779
													5.72283
													5.27188
													5.68383
													6.51337
													4.71002
													4.98392
													7.91527
													6.21679
													5.21071
													6.6887
													5.78601
													3.96595
													4.88608
													5.86087
													5.47956
													4.77967
													5.93348
													5.55182
													5.1508
													5.44338
													6.32139
													5.08532
													4.57673
													4.91077
													5.01349
													5.16982
													5.95091
													5.55518
													5.66308
													6.36707
													4.63139
													6.45072
													4.64961
													4.35597
													5.39057
													3.98866
													4.55281
													5.39466
													5.12677
													5.35572
													4.77848
													5.56215
													6.01878
													7.04845
													5.97943
													4.05468
													4.72804
													4.22632
													6.94168
													4.01388
													6.65226
													6.08459
													4.20632
													5.81492
													5.05838
													5.83731
													5.47982
													5.10802
													5.59232
													5.48088
													4.38251
													6.96729
													5.30475
													5.3029
													5.66678
													4.03593
													4.89412
													5.17158
													6.13312
													5.72527
													5.43177
													5.94141
													4.86334
													6.0362
													11.2533
													5.65794
													4.88357
													5.82183
													7.50149
													6.44075
													6.54875
													4.17588
													4.93427
													5.41274
													5.11436
													5.6615
													5.739
													4.96206
													5.87684
													4.97071
													5.19807
													6.89652
													10.5432
													5.32403
													4.27359
													4.95804
													6.15781
													6.28416
													5.02933
													5.96015
													5.62592
													5.34502
													5.59641
													5.61238
													4.35857
													4.79757
													6.55649
													6.00874
													6.51033
													6.23821
													5.13389
													6.72673
													4.74804
													6.58011
													5.92489
													7.89785
													7.95726
													4.65384
													6.12004
													5.40543
													5.6821
													14.1111
													5.96393
													6.83209
													6.40193
													5.91078
													5.74164
													5.20777
													6.44946
													6.12975
													4.76686
													7.8482
													5.50682
													6.18619
													5.91289
													4.58624
													6.25617
													4.97441
													6.25458
													6.30863
													5.16384
													5.82073
													6.44946
													4.08848
													5.68325
													6.06304
													4.63225
													6.50439
													5.62348
													6.41461
													6.26171
													5.20282
													6.63748
													4.95525
													6.01482
													6.43197
													5.2258
													5.02551
													5.67655
													7.41804
													5.53264
													5.19517
													6.53172
													5.49672
													6.49541
													6.2229
													5.30554
													5.80449
													5.2728
													6.57039
													5.97824
													6.25868
													4.93168
													5.75214
													4.95751
													5.22897
													5.89057
													5.33116
													5.75379
													4.99639
													5.04703
													5.89599
													4.63958
													5.70692
													5.75343
													5.4117
													5.78957
													5.55693
													5.09245
													7.11067
													6.49264
													5.96507
													4.92635
													4.93322
													4.86033
													5.902
													6.54479
													5.48141
													5.66645
													4.9674
													6.06604
													6.9496
													5.51864
													5.42771
													4.99897
													4.71054
													4.83195
													5.84106
													4.95784
													5.34304
													7.24376
													5.78297
													5.63113
													5.16638
													7.35995
													6.13127
													6.39015
													10.795
													6.0296
													5.79888
													6.19015
													7.03057
													5.74217
													5.99158
													6.23927
													5.90506
													7.27492
													5.40047
													5.47349
													7.14434
													7.2606
													5.9286
													5.63351
													5.57278
													5.88542
													5.9796
													7.37744
													6.56598
													6.11556
													8.67921
													5.67117
													7.64144
													6.50967
													6.65609
													7.48274
													6.57338
													5.86827
													7.66838
													7.41725
													8.5106
													6.3412
													6.79961
													7.20204
													9.18621
													6.21778
													8.1495
													7.09113
													6.38662
													8.69505
													7.13721
													5.99528
													9.35009
													6.9797
													7.92821
													8.76371
													6.91368
													7.5506
													8.80196
													6.9562
													7.44938
													7.49251
													10.8486
													9.31863
													13.1666

## Sheet: t = 9
area
	H26				H26 + pSVA 5960				pTrp_SepF				pTrp_SepF + pSVA 5960				pTrp_SepF + pSVA 5910				pTrp_SepF + pSVA 5956
	I	II	III		I	II	III		I	II	III		I	II	III		I	II	III		I	II	III
Mean	3.20893	3.30549	3.51334		3.82291	3.37806	3.74301		27.8046	32.9794	30.1818		3.84509	3.13913	4.05482		14.4466	13.5622	12.3205		16.6478	16.9881	13.5421
	1.5849	1.45333	1.04041		2.01899	1.01955	1.50413		3.0721	5.18396	5.19569		1.23859	1.86006	1.83365		3.68856	2.89452	2.84432		1.89346	1.78308	4.45394
	1.7943	1.04087	1.19691		2.60788	1.51968	1.75126		3.40165	11.68	2.11065		1.39667	2.06999	2.16917		1.53962	2.02132	3.948		3.80316	1.8957	2.59179
	1.31899	1.61448	1.47268		2.40033	1.62507	1.93881		2.15764	17.7175	5.82898		1.13171	1.98417	2.35332		2.29127	2.79484	2.71905		5.45051	1.66148	2.79299
	2.04596	1.44152	1.11476		2.75655	1.3248	1.96885		3.68473	5.13598	10.8023		1.60444	1.99912	2.25635		2.50113	1.38369	2.9237		4.39479	1.85728	2.79415
	2.06602	1.97998	1.76275		2.33194	1.70373	1.98047		3.07823	7.74548	10.4707		1.84668	2.0667	2.23694		4.83208	1.66782	2.52866		4.77494	2.52021	2.27635
	1.71429	1.7201	2.01176		2.67944	1.78361	1.97783		2.58253	6.41619	6.01323		1.71271	2.04658	2.43657		6.74548	1.80117	2.5602		4.05428	2.05909	2.96225
	1.79879	1.33589	2.05414		2.62557	1.6092	2.34976		3.36391	7.55737	17.1002		2.01651	1.84817	2.42802		3.04068	1.53209	2.86666		7.69557	2.10555	3.16426
	2.2139	1.71337	1.91683		2.2778	1.82916	2.23819		6.93191	5.31135	15.9272		1.7275	1.75417	1.92871		3.13046	2.90423	4.24976		4.29577	3.11171	3.16845
	2.13732	1.95116	1.9237		2.37333	1.68578	2.31926		5.95065	16.9608	10.6127		2.05268	1.90415	2.62769		4.35571	2.32481	4.27926		5.6277	2.55391	2.39637
	2.30685	1.87247	2.05368		2.47839	2.4165	2.10722		4.01771	6.80753	14.2958		2.09355	1.76182	2.32481		3.77557	2.51704	3.84897		5.62711	2.01057	2.45129
	1.80275	1.77991	2.05599		2.03513	1.69792	2.1096		3.44892	5.49765	14.2763		1.86045	1.83959	2.24796		4.7087	2.08319	3.73252		5.46898	3.97969	7.00082
	1.94324	1.96185	1.76381		2.0791	1.91742	2.09005		4.05058	16.8863	15.4334		2.10006	2.15871	2.19621		6.1685	1.55559	2.39927		2.59336	4.51527	5.53488
	1.87682	2.14419	2.06682		2.27662	2.00897	2.10009		7.01855	27.4717	15.4397		1.83719	2.03917	2.18168		3.43077	2.69502	1.25632		5.59631	3.01826	4.66466
	1.91921	1.73555	2.17535		2.49011	1.8421	2.10722		7.52948	9.31784	17.0569		2.07183	2.03312	1.99209		4.08624	2.78533	3.63707		5.54584	5.09033	3.15555
	2.26566	1.91709	1.83418		2.81992	1.70003	2.08953		4.84264	6.84872	3.54907		2.12201	2.13442	1.99301		4.5663	1.82652	3.44263		3.96015	2.55613	2.32401
	2.31002	2.0317	2.01638		2.89743	2.08471	1.93452		2.95891	12.0982	10.8234		2.04754	2.13098	1.94244		5.08426	3.03672	3.68103		4.41529	3.70955	6.2971
	1.89729	2.01955	2.17947		2.54556	2.02906	1.94984		7.2126	8.77348	11.8184		1.83139	1.73707	2.48786		6.88352	2.19876	3.10194		4.13628	3.0486	4.16671
	2.11435	1.96845	2.0655		2.53751	1.99473	2.61448		6.61317	5.24587	17.0875		1.8899	2.03117	2.59864		4.72613	4.08241	3.08181		6.39929	2.66477	6.54875
	2.10273	2.08022	2.2646		2.86046	1.99651	2.47176		6.86879	10.6573	11.7423		1.44284	1.41934	2.61151		6.29235	3.14129	3.52154		9.58587	4.16242	4.516
	2.39201	1.39814	2.00278		2.25879	1.65673	2.31134		2.73146	32.4486	19.6439		1.90409	2.20498	2.30315		2.07134	2.86983	5.7727		7.73373	4.00741	2.19858
	2.53487	2.08002	2.05487		2.56273	1.78401	2.41393		5.24806	32.9563	18.3974		1.06576	2.19641	2.44944		3.48731	2.34712	2.50305		5.64724	5.57872	3.94721
	1.88857	1.57622	1.98918		2.45994	1.83385	2.0486		6.37005	11.3483	14.835		2.01374	2.17746	2.36836		6.52759	3.54794	3.15343		4.2988	4.91843	5.05944
	2.07976	2.01443	1.82617		2.41525	2.24651	2.04556		7.62084	9.62455	14.825		2.31953	1.78285	2.85201		4.49358	2.91129	4.28724		8.23307	4.15393	2.27833
	2.20175	1.9299	2.0758		2.43809	1.67595	2.32177		6.70267	13.2113	16.1332		2.27252	2.14564	2.37603		4.83815	2.07386	3.19217		7.51099	5.53251	8.77691
	2.08152	2.12861	2.13138		2.03883	1.77054	2.15475		7.52314	14.3198	19.2059		2.45421	1.77556	2.44997		4.09165	3.5218	3.44602		2.16412	4.87737	4.08742
	1.92488	1.791	1.93928		2.54675	2.12491	2.57326		7.32694	16.3856	19.2298		2.23331	1.91023	2.01163		5.60156	4.27141	3.81729		7.28073	5.78947	5.21365
	2.22322	1.44482	2.2411		2.54345	1.92475	2.63191		4.72434	28.0115	7.86484		2.04965	1.60395	2.74097		3.18116	3.58876	5.70441		7.47594	5.45659	5.30132
	2.25985	1.95195	2.0647		2.33088	2.07315	1.8557		9.9166	13.3602	16.1604		2.48846	1.40481	2.75312		2.44627	2.58517	3.83274		8.35045	5.23768	3.04319
	2.32481	2.13046	2.39848		2.6496	2.29682	2.37359		8.98202	40.9822	9.47086		2.33854	1.66254	2.16313		4.50121	2.43518	8.14177		7.07041	7.16956	1.91363
	2.13521	1.88963	1.44614		2.50886	2.31266	2.62108		8.88465	11.8914	19.5359		2.14656	2.06748	2.16267		12.0011	4.33327	6.66969		6.54875	6.32473	4.91367
	1.81939	2.35956	2.33458		2.39742	2.06602	2.37214		5.09238	9.51813	22.5115		2.3763	1.85768	2.20624		7.80463	5.73134	4.23235		8.69595	5.62057	3.24454
	2.27581	1.64062	2.5354		2.64907	2.27173	2.39874		10.732	15.4465	5.53264		2.14069	1.88382	2.14505		3.28216	7.85751	6.31862		7.25518	4.19661	6.0539
	2.62478	1.96621	2.28124		2.7172	1.68366	2.31134		9.30621	14.9972	7.69742		2.01321	2.16426	2.17059		6.47455	4.67028	4.42991		5.70269	6.43705	6.31109
	2.06735	1.86719	2.09666		2.8936	2.27945	2.63878		9.99859	18.593	22.5218		2.79339	2.0074	2.20532		5.05292	3.86059	5.50293		4.76316	3.29656	4.91156
	2.27727	2.2783	2.1867		2.60418	2.25602	2.32375		2.97239	6.34542	19.5992		2.38369	2.20472	1.8046		6.09526	3.08616	6.4148		6.83658	5.31815	2.66809
	1.78955	2.13653	2.19251		2.46212	2.0787	2.72316		9.98097	11.8416	22.5791		2.34593	2.48641	2.19885		5.34225	4.70431	4.97494		5.57542	9.04678	6.08621
	2.14894	1.79087	2.12478		2.49196	2.13679	2.70401		11.0505	14.5953	20.1636		2.34165	1.63402	2.65138		8.35504	4.32838	7.20653		13.3513	5.96623	3.99632
	2.39558	2.2613	2.27595		2.4336	2.12148	2.71741		10.1355	33.3168	20.1272		2.36191	2.35544	2.50859		6.09192	3.81432	7.71241		7.16481	5.37047	6.55674
	1.99831	2.28592	1.77265		2.21053	1.99262	2.59758		9.55827	14.487	19.876		2.56801	1.6187	2.19542		3.56009	7.66864	6.63404		3.94351	5.96464	6.6686
	2.10643	1.68436	1.32625		2.31339	2.32586	2.92066		9.90868	14.2199	15.2501		2.37181	2.09534	2.51704		4.07369	6.53921	6.26673		8.74674	4.79716	5.6042
	2.36554	2.06583	2.60935		2.9604	1.886	2.88066		10.0894	17.4598	14.5983		1.86963	2.18908	2.80646		5.40312	3.72566	2.00001		6.76951	5.58228	5.70639
	2.22552	2.03381	2.33738		3.04411	2.14915	2.38871		8.59365	18.5979	21.2098		1.10352	2.16432	2.78533		5.68791	2.20281	2.36758		5.90761	5.56987	5.17262
	2.20875	2.30685	2.2275		2.66901	2.56009	2.45182		11.7067	12.1978	24.7374		2.30104	2.23872	2.72544		6.93402	4.34488	6.74442		7.43838	6.24455	5.16813
	2.12339	2.25457	2.18697		2.42568	2.11474	2.71227		14.2188	12.7173	14.8952		2.02193	1.99446	2.52734		5.30657	10.4912	6.49224		6.4521	5.58888	5.23953
	2.54105	2.04965	2.34058		2.80316	2.07421	2.85188		10.0615	6.76264	15.2264		1.85583	2.15902	2.96239		5.98947	4.68975	5.9422		7.42121	6.9797	6.67735
	2.2337	2.30395	2.05678		2.50595	2.42541	2.62406		7.93924	17.7099	14.9153		2.15435	2.03605	2.0824		4.80277	6.30978	1.88884		7.54941	6.5403	4.65826
	2.38316	2.1986	2.27382		2.82518	2.07527	2.25826		9.82735	18.5562	22.2446		1.7914	1.84897	2.39716		5.32713	8.74318	4.25589		7.1044	11.0436	6.77848
	2.49196	2.16637	2.29774		2.5556	2.16204	3.08003		11.8888	15.1788	21.5138		1.93663	1.92541	3.02563		4.58861	5.38186	8.83466		8.68634	6.77426	6.39804
	2.79589	2.06154	2.71245		2.53388	1.63075	2.58134		11.1656	7.48881	20.3229		2.5894	2.02906	2.93902		5.78086	6.15543	7.25291		9.93218	6.48009	4.24566
	2.20598	1.92079	2.4485		2.84917	2.09359	2.80012		12.1434	16.4009	18.4556		2.55824	1.9505	2.43783		9.58521	7.50872	3.01903		8.92082	16.8559	8.37131
	1.91921	2.18829	2.94482		2.45789	2.06457	2.68235		13.1382	13.2863	15.5084		2.14472	2.16162	2.86495		5.02105	6.27307	6.43151		19.5418	7.01192	3.32732
	1.96991	2.20849	2.4503		2.79827	2.31213	2.27067		12.765	13.3886	18.4207		2.30972	2.25351	2.95908		3.97407	5.75023	11.759		6.0098	8.63498	7.62032
	2.37537	2.28467	2.54979		2.52411	2.42129	3.08914		12.3036	18.2193	19.4728		2.57197	2.17535	2.29101		5.85242	11.8676	5.2015		8.05509	7.90621	4.04267
	2.34336	2.02985	2.31372		2.36508	2.67284	2.28599		12.1957	10.5954	18.665		2.24453	1.70162	2.48192		4.85717	4.0053	4.50101		9.81507	7.55603	7.5285
	2.42462	2.30421	2.08028		2.76209	2.41309	3.10353		10.1051	36.4485	14.1765		3.03474	2.07943	2.25219		22.2077	5.24534	6.48485		5.75016	12.6842	4.30792
	2.28203	1.90066	2.00793		2.60892	2.44444	2.76325		9.34714	13.8036	20.8493		2.72169	2.17812	2.25245		14.713	7.54743	6.44096		18.0304	16.1507	7.37467
	2.22235	1.8901	2.52761		2.7407	2.25523	2.76335		10.3956	6.81202	11.2718		2.32533	1.61699	3.1405		12.4564	5.7118	7.29539		9.48701	7.82734	5.22566
	2.42951	2.09441	2.30408		2.7584	2.26618	2.6805		14.5541	15.8622	22.6475		2.57052	1.8858	2.0107		6.38992	10.4261	12.553		9.44486	8.40491	9.1054
	2.23608	1.99578	2.30315		2.8228	2.36824	2.78031		14.9169	23.1113	17.703		2.78216	2.45948	2.0045		5.77822	11.8152	6.83183		9.77401	7.23043	4.46173
	2.27411	2.15897	2.47928		2.44796	2.60395	2.76407		5.95831	15.0167	15.5807		2.18432	1.89095	2.9237		8.99978	3.12835	5.61635		7.13786	4.04333	10.3696
	2.21126	2.11449	2.15713		3.04728	2.34329	2.76157		10.0099	50.258	16.8562		2.18538	2.25721	2.5041		6.70852	5.78191	6.39507		8.0446	12.9883	7.14817
	2.04965	2.32058	2.28995		2.64195	2.14472	3.10722		2.69942	12.2802	16.8387		2.41248	2.44842	2.58464		4.516	4.93691	6.39507		13.9396	10.2051	3.54068
	2.77477	2.09877	2.60894		2.64841	2.32164	3.0993		11.6364	15.1736	19.004		2.58471	2.07877	2.40594		8.90128	6.16104	3.87761		3.4377	9.92987	5.63437
	2.43261	2.21179	3.14459		2.48192	2.075	2.69317		12.543	15.7702	24.4304		2.72882	2.09771	2.7482		5.82812	4.56326	7.2538		8.58177	10.6701	5.66573
	2.25232	2.20309	2.55507		2.42515	2.31556	2.5144		11.2215	23.2415	19.585		2.63746	2.28533	2.13574		7.25221	6.87328	7.27968		27.0218	9.70482	8.54216
	2.33643	2.01244	2.6904		2.78612	2.08504	2.37934		8.24502	16.2291	18.9845		2.53078	1.73568	2.75016		9.24522	9.42584	4.45034		7.35995	11.6615	5.57027
	2.33326	2.34276	2.74519		2.52972	2.56464	2.89888		15.3302	16.8198	20.5592		2.32401	2.52391	1.70168		7.7571	6.84476	4.54927		5.44972	8.22502	7.95145
	2.34144	2.55943	2.20885		2.75473	2.76025	2.61316		19.1485	15.8418	22.8192		2.62518	2.25318	2.97915		3.85135	11.7809	10.0636		9.3796	7.71042	9.69796
	2.07203	2.05784	2.57299		2.87894	2.47757	2.44667		11.6244	30.5787	21.5343		2.56339	2.46152	2.77561		10.9698	7.79262	7.3418		20.7479	21.7081	7.16877
	2.43096	2.40211	2.8759		2.99302	2.22417	2.61745		13.5179	21.2782	21.5602		2.44694	2.20122	2.89254		10.4579	7.26885	7.30793		7.05311	25.5813	5.14579
	1.92264	2.47162	2.55824		2.60352	2.4237	3.09132		20.9601	22.2341	14.4281		2.70823	1.45182	2.91155		10.9287	9.45273	12.3204		14.6043	12.0805	9.02117
	2.68552	2.24044	2.66809		2.74255	2.64195	2.00503		17.0231	19.7144	21.6117		2.37392	2.0317	2.98567		5.21444	10.1574	7.54796		10.9422	12.4072	4.30716
	2.64643	2.3831	2.59941		3.14895	2.21284	3.05705		11.2035	22.5678	21.557		2.46476	1.8079	2.94872		7.33906	4.62189	6.26556		8.25855	13.5725	5.15054
	2.42726	2.15	2.89175		2.38765	2.24268	3.06128		12.7225	6.58598	25.9735		2.03137	2.28084	2.54635		7.76535	6.34278	6.10102		11.8606	12.0624	11.5381
	2.10299	2.21852	2.65436		3.2349	2.57302	2.77077		8.62336	18.8044	24.7213		2.36519	2.20888	2.55197		6.41329	7.97799	10.909		8.25634	8.18858	6.07146
	2.6028	2.22393	2.23826		2.66914	2.58966	3.64647		12.7334	24.4358	25.6884		2.3439	2.18934	2.20202		11.3074	6.79618	8.42069		8.27813	18.1438	6.09166
	2.34686	2.3732	2.20004		2.60115	1.4773	1.87866		15.6893	25.4451	29.1079		2.42647	1.85847	1.83893		3.67716	8.34952	9.37891		9.55088	16.9016	11.1815
	2.51744	2.1465	2.68393		2.85188	1.90178	3.0148		8.0143	18.71	37.9585		2.07025	1.49428	3.03302		10.1981	12.4474	5.42556		8.08384	11.0626	11.1878
	2.23186	2.34382	2.33322		2.35742	2.80804	3.63898		13.1164	15.7682	24.1244		2.44119	1.55586	3.1471		5.51164	6.0127	5.49976		12.7029	13.411	10.0901
	2.60313	1.61804	2.07989		2.52906	2.48324	1.86561		12.3135	26.58	29.2344		2.1426	2.22473	3.03144		7.7196	7.76652	10.3491		10.379	10.8441	8.33843
	2.60055	2.42383	2.64122		2.40191	2.3866	3.00081		14.5777	21.5087	28.6566		2.36706	2.10035	2.04622		4.9477	10.0124	9.97734		15.7519	10.3417	5.53594
	2.54187	2.17271	2.11039		2.73569	2.27094	3.64175		12.8234	15.8581	21.8754		2.40376	1.77424	3.01559		6.71392	9.36181	9.24166		8.68898	16.0399	7.61068
	3.35914	2.41459	2.64115		2.63297	2.71615	1.87569		15.9378	26.7594	26.398		2.51097	1.0035	2.59785		6.69187	10.8208	4.39411		11.3936	8.97261	10.3737
	2.54622	2.3013	2.7982		2.94852	2.5862	3.00015		17.6116	19.9127	23.2704		2.52949	2.49777	2.93004		8.65016	12.6021	11.212		9.91103	9.75764	5.54904
	2.37603	1.87854	2.27513		2.68142	2.62848	2.73833		17.995	19.7137	25.0302		2.50223	2.63198	2.85584		5.83842	4.11819	11.2064		9.58425	15.6275	10.2409
	2.34065	2.49935	2.48087		2.42251	2.09877	2.74942		12.1376	22.0899	29.6794		2.54873	2.48601	2.03143		6.05231	9.11359	7.06639		9.19439	24.6815	11.5416
	2.6801	2.38765	2.63059		3.53329	2.23872	3.32468		14.4515	14.6233	29.7224		2.22565	2.32903	3.01507		4.58201	8.26945	7.2031		9.73651	9.55431	11.698
	2.41987	2.17667	2.75893		2.54041	2.47195	2.84158		9.96872	27.4556	31.9939		3.15607	1.12794	2.58095		9.44604	7.65147	12.8818		13.9597	12.2878	10.4365
	2.06074	2.33643	2.0816		2.91825	2.61225	3.12465		17.907	16.8151	18.8197		3.06286	2.43624	2.86244		7.08981	17.1664	7.13994		16.9687	10.2338	13.163
	2.39928	2.79124	2.93505		2.25219	1.91393	3.53382		16.0794	16.0877	27.5206		2.81359	2.63713	2.50001		6.32601	8.01159	6.42306		8.95674	8.51054	7.58496
	2.6364	2.4137	2.45836		2.50173	2.63482	2.36389		16.7911	21.1622	20.4564		2.43598	3.02959	2.41115		9.34068	15.4202	8.70614		9.61452	8.92472	7.25432
	2.32217	2.15224	2.38382		2.74255	2.19621	2.16743		14.7063	21.1467	25.5016		2.46502	2.3359	2.70242		5.67853	7.95303	7.21577		9.12442	13.4945	6.72092
	2.47374	2.10854	2.3293		2.46318	2.33484	2.84712		12.8378	20.9443	24.9608		2.68446	2.38924	2.24664		9.76988	6.73927	10.1395		11.009	8.19838	8.61055
	2.74255	2.49909	2.01004		2.59085	2.33491	3.38558		17.8158	31.5555	20.5826		2.49367	2.86033	2.45849		9.85164	7.87197	11.8142		11.943	10.9596	8.61847
	2.59996	2.27199	2.35062		2.75364	2.02845	2.3491		11.9576	18.8702	26.3608		2.71918	2.07949	3.17192		8.82616	8.46188	8.78394		13.0413	6.33433	8.72225
	2.40983	2.25905	2.54134		2.63614	2.68446	2.84078		22.73	19.1271	27.9391		2.75061	2.29048	2.87775		7.34226	8.37989	10.4875		12.1886	9.94723	11.7455
	2.28203	2.27067	2.80547		1.98258	2.55929	3.01718		14.7674	19.7191	31.0855		2.46502	2.10867	3.09481		9.07768	5.92952	9.71644		21.242	11.9895	7.70534
	2.36732	2.59045	2.36343		3.15043	2.57118	3.1228		16.9705	19.1136	30.7852		2.92264	2.15739	2.88779		5.77478	9.24826	12.1184		10.4437	7.94907	7.62309
	2.28969	2.56814	2.25131		2.29827	2.5218	1.78559		19.0442	13.2871	32.5309		2.15079	2.30797	3.14023		9.2274	6.22243	9.06579		13.2052	9.15822	13.3233
	2.5923	2.31319	2.37372		2.86877	2.71403	3.02642		4.14414	23.7388	32.4586		2.6943	2.21546	2.75681		9.82552	13.8884	9.60834		13.3531	12.8964	13.9972
	2.30931	2.81332	2.55949		2.59626	2.6496	3.13231		14.1971	32.3561	33.4274		2.73027	1.48878	3.04418		12.4627	8.45185	9.38161		11.1721	10.4218	17.026
	2.6393	2.31715	2.93631		2.73463	1.83484	1.80672		14.7207	18.9838	26.9048		2.67398	2.38415	2.78667		8.4362	10.6602	12.5599		16.6668	10.8556	10.2561
	2.33761	2.58649	2.1125		1.96841	2.51317	3.31874		14.389	25.9876	33.1509		2.88363	2.22103	3.24929		12.205	6.57674	6.70895		11.8804	11.574	11.9396
	2.79325	2.22816	2.74011		2.53909	2.56405	2.5725		14.7936	18.0901	31.2826		3.1061	1.72644	1.95786		4.97032	9.58071	6.66705		13.7235	10.8254	7.34199
	2.23846	2.53375	2.76579		2.64538	2.55692	2.78269		13.9642	19.5596	28.8676		2.86745	2.50991	2.95592		14.4812	6.41276	8.13695		15.5084	11.3922	11.2232
	2.24981	2.40033	2.55929		2.63059	2.44971	3.3565		9.41818	20.7351	34.4752		3.00899	2.34223	2.55929		4.43678	5.98366	11.379		12.6726	12.1461	8.43175
	3.11594	2.40284	3.1841		2.68221	2.92423	2.54239		14.4889	26.2514	32.2457		2.3792	2.79272	2.86198		14.0809	9.28761	14.2721		11.9697	10.1866	10.6475
	2.56193	2.24691	2.31279		2.23067	2.51546	3.19866		13.4413	22.0414	28.7674		2.48389	2.17244	3.04827		12.0253	7.66902	9.44552		12.516	13.126	5.92398
	2.61593	2.43017	2.70756		3.01216	2.53447	3.24031		9.23361	12.0152	40.725		2.488	2.42753	2.77266		6.50544	6.75683	5.81624		14.5902	10.3497	6.40193
	2.49856	2.24621	2.17271		2.50529	2.53342	2.67132		11.849	14.4194	18.7424		2.22869	2.49638	2.52919		8.83718	7.85361	9.96994		10.7368	10.4088	7.72634
	2.46799	2.52394	2.542		2.78956	2.59316	1.9403		18.755	182.96	18.8092		2.01638	1.2169	2.75576		12.0592	8.889	8.13973		16.8746	10.2731	11.2128
	2.61818	1.77463	2.50873		2.58517	2.50939	2.05441		9.75605	28.5774	34.9619		2.62689	1.90795	2.86481		10.123	8.17151	7.97066		32.8258	12.4653	6.46214
	2.64591	2.01004	2.49447		2.57038	2.83101	1.96012		13.1825	34.3292	25.3798		2.359	2.66862	3.04623		5.93982	7.83526	9.70271		11.5395	12.3722	9.06447
	2.44636	2.33801	1.69106		2.91518	2.51044	2.08266		14.6741	24.4515	26.5097		2.50701	2.49552	2.77583		15.8474	19.5866	9.68898		16.5356	10.8131	8.02499
	2.61739	2.11303	2.79305		2.43096	3.1397	3.32243		17.2101	24.4288	29.9171		1.82098	2.46001	2.55613		10.4037	8.69848	8.65537		11.9198	12.6253	8.0308
	2.53479	2.30196	2.65066		2.87003	2.72407	2.90654		18.6761	6.15629	14.0917		2.71905	1.67732	3.07527		8.44683	8.11385	8.68366		12.2852	11.5572	7.8144
	2.26328	2.28553	2.72994		2.90574	2.37168	2.94232		12.2013	22.5585	16.1869		2.53091	2.55929	2.76526		8.31952	9.22001	9.55801		9.97008	11.419	11.0439
	2.41353	2.26671	2.57567		2.50074	2.32692	2.9414		13.8099	23.905	25.6183		2.39841	1.89359	2.92047		11.8126	12.0038	14.7542		17.1144	13.3299	2.94879
	2.06206	1.93347	2.24585		2.72802	2.93288	2.71298		22.5264	24.0129	37.321		2.06396	2.3969	2.43259		21.9705	7.27849	6.28152		21.2158	18.2879	7.58863
	2.62795	2.35544	2.28995		2.93783	2.87089	2.63693		20.3823	21.0344	21.5586		2.48701	2.47222	2.87155		12.4074	10.982	6.69636		15.3457	13.6307	7.42333
	2.52998	2.56035	2.69397		3.22526	2.75064	2.88323		19.9259	20.0658	40.0905		2.16551	3.12643	3.18063		11.8712	6.50267	9.80411		18.8432	11.1181	8.19258
	2.68552	2.12359	2.31002		2.53394	2.81649	2.63146		19.2517	20.42	26.2346		3.01348	1.88673	1.87465		5.85215	10.103	14.8113		10.4231	23.8583	6.16797
	2.82032	2.25612	2.65858		2.7171	1.51229	3.02088		16.0664	15.5327	27.3754		3.09547	2.3352	1.89354		9.48724	8.63458	10.3637		9.8933	18.5641	12.9339
	2.76505	2.81781	2.14247		3.09924	2.63376	2.58887		14.779	21.4332	32.1789		2.80698	2.50925	2.65277		8.66204	9.01245	5.28449		15.203	10.9389	5.92939
	2.44601	2.37603	2.57831		3.02926	2.38013	3.42964		17.4202	24.9734	45.376		2.758	2.12702	2.91035		9.25674	8.20574	10.5945		16.2566	13.8583	9.53496
	2.34646	2.52681	2.9107		3.09861	2.71939	2.90363		16.8778	19.8881	30.5756		2.93426	2.31134	2.41463		12.6503	10.7357	8.28219		17.1293	12.0369	6.1553
	2.37656	2.73886	2.65013		2.84633	3.29656	3.16089		15.858	45.5349	28.0172		2.36918	2.09831	2.8726		7.56546	14.1075	10.0578		14.9792	12.9855	9.32418
	2.55507	2.31583	2.32837		3.3969	2.47427	2.07104		18.6143	24.7421	34.9165		2.68162	1.16216	3.18763		9.34464	8.21762	14.8397		15.2232	12.5793	7.75644
	2.37511	2.53249	2.65805		2.96542	2.8363	3.41869		19.2588	9.44591	29.1092		2.17036	2.4336	1.87564		10.5092	23.7242	9.94459		10.3448	15.1036	7.14183
	2.69397	2.4163	2.96014		2.53734	2.67957	2.05757		21.7669	23.9447	30.5969		2.14472	2.35438	1.89425		6.93375	12.2591	10.0624		33.1789	11.0546	7.62837
	2.82494	2.86092	2.56616		2.98556	2.36785	2.73278		13.3066	28.2954	31.2241		2.41373	2.1154	2.66122		16.2552	9.51259	7.55985		14.2248	13.0262	12.665
	2.2949	2.61475	2.80084		3.04114	2.47281	2.70228		12.5545	22.12	27.9159		3.00163	2.11037	2.74919		7.16058	15.9747	14.2961		13.041	14.2888	8.1425
	2.81755	2.75114	2.89118		2.79721	2.01044	3.31557		14.1493	23.9943	28.9221		2.93923	2.28233	2.83577		9.89059	9.52249	12.9278		12.3128	22.0352	22.0119
	2.61633	2.31266	2.71839		3.07554	2.87795	2.72737		14.3613	23.754	36.3758		2.47532	2.63033	1.93531		10.928	22.547	6.27459		12.957	13.8641	11.9449
	2.83286	2.84461	2.21258		2.63548	2.78929	3.28811		28.6428	31.5202	29.7362		2.64716	2.35362	2.94007		16.3283	8.91079	11.9487		11.5925	19.5433	16.9483
	3.09508	3.04253	3.03027		2.75371	2.34118	2.68182		10.4907	26.8803	43.4391		2.68604	2.57883	3.19634		9.40828	13.4746	12.2397		18.6558	11.9948	6.72435
	2.57619	2.33801	2.46898		2.58438	2.41406	2.21126		18.5378	19.5521	39.877		2.65026	2.0787	3.33356		8.19962	13.9393	13.3109		13.3642	13.6389	19.3957
	2.51041	2.59415	2.39637		2.96384	2.49486	2.45261		21.8459	25.796	40.2937		2.77318	2.04662	2.84989		7.051	12.064	11.468		13.0627	13.3589	12.7016
	2.33821	2.75496	2.4027		2.65475	2.93611	3.45892		21.304	46.2473	31.5722		2.92687	2.55441	2.22836		9.78008	10.5385	6.45158		16.3766	14.6589	12.8955
	2.4753	3.0214	2.63482		2.70242	2.87881	2.49842		28.4575	32.5101	36.0646		2.78111	2.29127	2.71694		14.4487	9.64686	11.4809		14.0413	14.1791	11.1757
	2.4505	2.39531	2.75992		2.93321	2.79827	2.06069		16.5471	27.0045	24.6856		2.474	2.45869	2.75071		10.1954	9.4677	6.84001		12.0372	15.61	13.2874
	3.31861	2.21654	3.07316		2.99262	2.0536	2.86389		17.1036	10.0272	24.6793		2.45228	1.99737	2.69053		11.3737	9.58732	10.7827		12.5014	13.5821	7.3585
	2.84976	2.50569	3.06101		2.87987	3.09693	2.99196		18.6941	24.6589	33.7642		2.84937	2.35233	2.7205		10.7864	11.1665	8.39441		16.3909	11.7038	9.55061
	2.76662	2.76632	2.37775		3.33036	2.5181	3.63027		18.4231	20.6787	32.4219		2.31609	2.29893	3.06312		7.88279	11.7312	7.83394		15.5058	13.8173	7.33302
	2.09415	2.73595	2.77979		3.19688	2.21971	3.60088		11.5354	15.4788	22.4205		2.75945	2.42792	2.57659		8.17854	15.8155	7.76		13.9987	14.6906	9.62851
	2.62894	2.11382	2.45175		3.58161	2.40323	3.16171		18.7318	9.98236	33.4167		3.32508	2.05757	2.80368		14.1342	7.99654	11.6462		20.5261	13.5364	8.54269
	2.62316	2.58095	2.44482		2.88092	3.0222	3.07913		19.3203	31.5868	39.9036		3.21377	2.32824	2.81246		15.2958	9.13841	10.6472		14.4212	19.1367	8.85649
	3.04411	2.62678	2.94192		3.11184	2.43967	3.06606		11.5253	23.3207	33.7509		3.15607	2.474	2.31471		6.15609	14.4091	19.9045		14.4601	14.4471	8.12672
	2.78064	2.26011	3.018		3.0619	2.63085	2.09454		32.521	10.6799	28.1499		2.24453	2.50295	3.06847		14.1159	12.694	13.0737		14.5188	14.412	7.32404
	2.6937	2.64327	3.1397		3.1471	2.06933	3.09027		15.9675	30.045	30.983		2.54741	2.15577	2.80718		8.17287	9.12343	13.1038		13.3093	15.1823	10.7397
	2.81345	2.32164	3.18142		3.35765	2.76764	2.75879		13.5044	24.896	39.7867		2.27384	2.47479	2.13191		9.66488	10.0782	10.7653		18.0687	12.6005	9.59128
	2.61897	2.39769	3.18961		1.97202	2.3335	2.53342		23.3289	37.0826	30.4282		3.0078	2.14551	3.12544		8.4099	10.6267	9.86604		15.1446	13.8298	9.60395
	2.30395	2.26328	2.86376		2.98655	2.36465	3.43902		19.885	19.1091	34.7906		3.05894	3.28269	3.02933		13.2071	14.9626	11.9636		15.0157	14.3846	10.9132
	2.73938	2.41591	1.8406		3.48298	2.85362	3.14644		30.9488	16.2051	30.3851		2.54939	2.39333	2.99187		8.66376	11.5542	11.2895		7.61173	22.9927	10.4854
	2.27992	2.70875	2.36042		3.1809	2.95033	2.68492		16.2175	34.5369	28.3439		2.74467	2.62003	3.56035		8.37765	9.66886	12.7738		19.931	14.8176	19.4392
	2.78257	2.72539	2.8928		2.74216	2.96158	2.84237		20.7466	25.7429	18.1991		2.9303	2.61897	2.67601		12.9225	10.6681	9.5691		52.5447	15.6051	19.3377
	2.51711	2.75259	2.5144		2.10983	2.89201	2.44337		25.1823	21.2689	40.4808		2.88112	2.24666	3.00767		14.7221	8.18687	12.1828		31.4444	20.2676	11.2462
	3.14794	3.28758	2.11745		2.91102	2.64274	3.33828		28.2124	21.4905	38.4467		2.52629	2.46582	2.98931		11.4508	9.66165	11.0919		16.4262	23.1065	10.5163
	2.93238	1.99549	3.05758		3.21222	2.61739	2.90046		21.7138	19.3112	17.2443		2.24532	2.29418	2.66756		10.2657	14.7775	10.8841		18.069	19.7644	12.6165
	2.47889	2.31451	2.75265		2.77503	2.81774	3.48114		22.1304	27.7825	27.406		2.54827	2.54786	2.93479		8.76836	9.32669	7.10586		16.7206	16.2348	7.15279
	2.2947	2.38132	2.81121		3.23265	2.38501	3.74705		14.818	38.7361	40.8431		2.97493	1.8315	3.00503		17.5918	6.43085	13.5563		17.6259	15.316	7.66389
	1.90548	2.4872	2.14201		2.56999	2.91896	3.46186		23.1894	31.0828	42.3509		2.65092	1.98588	2.1022		10.4089	11.7094	12.1205		25.2111	15.6877	9.28043
	3.02134	2.4476	2.74216		2.80144	2.73952	2.78632		22.6809	27.9563	39.3095		1.92079	2.51995	2.62716		11.4825	10.5097	11.7544		21.3057	11.6708	9.0621
	3.27675	2.33748	2.58187		3.49355	2.41248	2.58847		24.7023	24.257	39.7922		2.50278	3.05633	2.65021		15.9392	11.0125	11.8364		16.1532	15.5135	7.67484
	2.42449	3.0148	2.72275		2.62425	2.05081	2.7617		16.7708	20.8937	36.9751		2.13046	2.57936	2.90178		14.0277	13.4936	19.9214		16.424	24.5066	9.03833
	2.77266	1.89597	2.15026		2.82454	2.92225	2.58385		22.9292	29.8182	29.9991		2.54569	2.44152	2.76104		10.299	9.05101	14.4712		13.8707	18.2413	9.01641
	2.48219	2.25615	2.81913		2.68248	2.19278	2.7813		17.6922	23.9146	41.8462		2.27001	1.67944	3.22615		11.9651	17.3851	14.5081		17.3313	17.3031	10.0167
	1.78929	2.82494	2.7753		2.8829	2.95007	2.59138		18.6452	30.5069	33.5095		3.00213	1.96923	3.38013		9.30173	10.5302	14.5958		20.8345	16.4955	7.40378
	3.22658	2.41363	2.64899		2.9843	2.52365	3.38304		18.9984	22.642	25.0529		3.26355	2.02991	2.1257		28.166	11.1422	14.3761		14.2408	15.5153	17.9232
	1.82837	2.77754	2.53553		3.56352	2.95014	3.29834		20.8266	24.111	40.1033		2.52193	3.04517	2.63165		10.7608	7.62474	14.6792		20.8097	16.5807	18.0273
	2.70242	2.53632	1.68195		3.35472	2.55207	3.57461		16.8638	27.2666	25.6719		2.21918	2.40535	2.65594		15.8226	9.88544	10.6496		27.7012	17.2313	17.8968
	2.76368	2.82653	3.18354		2.88435	3.03025	3.28913		15.7186	24.8409	45.3678		2.46898	1.75163	3.05996		10.438	10.5614	10.4513		17.75	18.1873	11.6245
	2.39135	2.99249	2.66043		2.01249	3.2031	3.64984		25.0429	22.4136	34.7409		2.39346	2.30949	2.95103		12.3098	11.3279	20.9231		16.2801	16.2961	15.1572
	2.82864	2.75364	3.73424		3.11488	2.45829	2.55877		19.6258	21.857	38.8082		2.87881	2.34263	3.6693		14.6233	13.3799	14.316		16.7558	16.8271	7.06843
	2.7172	2.17614	3.13634		3.08118	2.6532	3.5622		13.3653	19.2264	46.9078		3.15819	2.45413	2.43783		12.1966	11.9895	13.6249		16.895	17.6184	7.60989
	2.8631	3.0589	2.57567		3.49282	2.11857	2.49721		15.5564	35.546	38.9946		2.40112	1.98892	2.86125		10.9092	11.1857	24.9602		17.0917	17.2063	8.80675
	2.72711	2.56807	2.86191		2.70941	2.49222	3.66083		17.2867	24.2198	39.9094		2.99869	2.13877	3.68103		12.368	14.2956	17.024		17.4684	17.3587	10.5184
	2.43769	2.08227	2.4505		3.449	2.7376	3.07501		20.0223	46.1703	46.0091		2.88528	2.01599	2.77015		10.8266	10.4276	11.3362		18.863	18.1757	7.84069
	2.95571	2.41617	3.02159		3.24361	2.50701	3.3932		15.6961	31.18	58.2614		2.77549	2.50344	2.82243		16.0937	12.0449	11.5014		20.558	19.5565	11.5453
	2.97004	2.21628	3.00477		2.61211	2.90574	3.41017		17.9159	17.1477	28.1952		2.48562	3.1706	3.11739		12.5178	13.4938	14.3824		27.9199	16.5274	14.844
	2.50199	2.47215	2.84712		2.78553	2.81411	3.26857		20.4016	24.7331	33.3907		2.50675	2.83762	3.31187		13.4812	12.5319	13.8839		19.7313	19.933	16.8118
	2.16954	2.02483	3.0898		3.00596	2.17086	4.12677		18.8134	26.8543	23.8755		2.92687	2.54187	3.1978		14.3044	14.5212	26.3946		18.8067	17.6995	11.9985
	2.32824	3.00133	2.86534		3.05104	2.86798	2.78903		16.3196	24.8287	45.4927		2.77516	2.29787	3.64353		8.40775	9.40843	11.6256		17.489	18.2581	13.6222
	2.98047	2.63082	1.87392		3.23212	2.57692	2.36494		30.1178	23.5488	23.2256		2.65703	2.03645	3.30197		8.59946	12.0304	10.4144		19.2581	17.319	9.67155
	2.40851	2.46129	3.06048		3.24596	2.33986	2.27206		13.4331	23.6994	40.4721		2.76737	2.81728	3.26791		17.017	12.4843	11.0391		20.9778	44.7966	12.2623
	2.75523	2.85346	3.07659		3.09488	2.95644	3.39954		16.9766	24.3471	36.1745		2.68	2.30309	3.71272		13.933	11.454	14.0302		17.5972	17.4054	11.0943
	3.39485	2.41115	3.40112		3.18803	2.8767	2.53681		19.067	26.1628	40.8853		2.80883	2.21908	3.27649		14.3617	11.9488	12.9296		20.431	17.9351	12.4611
	2.57672	3.07158	2.84131		3.45499	2.91838	3.32125		17.0339	41.4436	27.4186		2.63957	2.21954	3.31768		11.8411	13.2433	12.981		17.2063	18.8922	23.9082
	2.58834	1.36269	2.65647		3.32824	3.18747	3.32441		16.5315	19.3489	41.211		2.89927	2.77756	3.5692		13.3695	9.44406	12.6164		18.2335	23.0025	19.5158
	2.5435	1.68538	2.71073		4.15529	2.78163	3.39036		25.4628	13.3043	40.8078		2.64987	2.5181	3.17165		15.4826	9.79777	14.2594		21.256	17.8369	8.70641
	2.40033	2.92806	3.20611		3.30527	2.73093	3.38852		25.1179	27.9544	11.9245		3.51098	2.85861	3.02352		6.75856	11.6731	12.1548		16.6081	18.4023	12.0533
	2.48377	3.1059	2.75325		2.99731	2.19594	3.42185		14.2048	26.4832	13.8216		3.12122	2.83762	3.01256		8.89534	11.1076	17.9499		19.9544	17.1705	11.4455
	2.90921	2.47509	2.57329		3.1302	2.86033	3.09174		21.388	25.6473	54.3808		2.39884	2.5686	3.30078		11.1603	11.1345	9.91532		19.8339	19.9399	10.4416
	2.99655	2.93981	3.42449		2.75108	2.33908	3.71219		16.7067	28.3051	33.7729		2.85663	2.85716	2.88832		9.72067	11.5776	18.1083		16.5279	18.672	14.2571
	2.67746	2.50727	2.99764		3.01823	2.18558	3.18172		14.3613	30.6318	49.1843		2.40297	2.52206	2.91789		18.1078	14.4978	12.989		19.6673	21.5204	15.1431
	3.76461	3.21258	3.52286		2.82732	2.50014	3.62809		18.985	38.7134	30.1114		2.21562	2.65541	3.55151		11.8773	11.2084	15.7619		18.7533	19.3827	12.1814
	2.44469	2.11963	3.15502		3.28801	2.53579	4.1743		19.1497	26.4279	49.236		2.40878	2.1088	3.31821		9.57695	13.4206	15.943		19.959	29.7324	17.0664
	2.2769	2.5379	3.21258		3.87829	3.0461	2.96833		13.7328	25.5541	40.8407		2.97176	2.87973	2.88567		12.4908	13.4508	15.5714		20.8367	21.1257	11.5217
	2.71743	2.87775	3.43215		3.00081	2.46819	2.76658		27.576	31.9685	50.8627		2.32269	1.9435	3.50147		12.9556	13.4886	15.6705		22.9787	19.2269	23.9436
	2.96384	2.17191	3.0082		3.07171	2.22385	3.06999		24.8901	27.8593	35.635		3.34421	2.45119	2.41678		11.0199	9.36207	15.6119		23.8962	21.883	9.19386
	2.28916	2.57408	3.14129		2.684	3.38281	3.29669		20.1126	15.8443	30.9471		3.24242	2.5214	3.32045		11.332	17.4969	15.0035		22.8562	20.5113	12.4268
	2.4603	2.82204	3.20519		3.47506	2.57065	2.88884		22.1794	36.5605	56.841		3.09851	2.83418	2.58781		13.3547	11.3837	14.9879		21.4317	20.7954	9.15544
	2.61343	2.74229	2.63746		3.05933	2.47611	3.6034		18.5644	24.0065	59.3076		2.10709	2.5181	2.45631		10.1807	9.1973	20.2805		16.1295	15.8913	16.3228
	2.77741	2.84052	2.34091		3.21734	2.10326	2.55111		16.8958	29.7183	65.0856		2.06814	2.66228	3.17674		15.7488	13.4165	14.0341		21.0978	20.5023	11.2813
	2.34659	2.51295	2.68736		3.00398	2.99914	3.23991		19.9468	28.4269	28.5132		2.97427	2.1191	2.95842		10.8736	13.4386	13.2559		20.2394	24.2288	11.2842
	3.26012	2.9639	3.10168		3.53578	2.62201	3.657		25.2061	17.6396	58.8339		2.76579	2.24928	2.48496		9.61135	13.7795	13.2517		25.6576	19.8089	11.2829
	2.49407	2.96384	3.38673		3.47203	2.50305	4.0119		30.0288	25.0598	70.0523		2.31464	2.81095	3.45631		10.1668	11.2757	15.1773		22.9978	23.0461	13.2431
	2.89063	2.84937	2.6195		2.38	2.86165	2.78111		23.0495	28.9229	49.1983		3.25483	2.25536	2.94456		12.8342	10.58	18.6899		20.5206	20.965	11.5485
	3.40773	2.50452	2.93935		3.23661	3.11699	3.42298		26.2482	23.7646	55.2619		3.66862	2.27371	3.11779		13.0207	12.849	14.7079		23.2454	20.7218	10.4014
	2.58174	2.97757	2.60234		3.258	3.16825	2.41148		24.1464	31.4652	36.0187		3.21153	1.72974	4.16559		11.0463	10.8431	16.0048		20.8976	20.1099	17.4492
	2.86976	2.77688	2.8902		3.13033	2.74202	3.21641		22.3846	35.4488	54.2267		3.0082	2.65568	3.47006		13.1967	14.3328	16.0276		21.8375	20.6488	22.697
	2.55467	2.83748	2.68816		2.69872	3.06801	2.99685		18.9565	31.9119	44.9246		2.18327	2.40376	4.03537		18.5143	21.4072	16.0051		22.1874	20.9565	14.8348
	2.33854	2.60775	3.42595		2.765	3.25668	3.07788		26.1353	23.2636	51.8573		3.11449	2.84832	2.86557		13.1438	11.8668	18.3063		21.7756	20.436	18.7051
	3.54182	2.36494	3.042		2.20096	3.28613	3.24493		36.288	29.7218	38.4628		3.02249	2.70215	3.38871		15.5229	14.0642	17.1567		22.7131	24.0251	11.6511
	3.19991	2.68393	3.10841		2.64115	2.82098	3.19304		18.3819	40.7441	60.4976		3.02114	3.12412	1.52787		12.5467	14.6985	17.9409		39.5352	22.8822	13.8429
	3.04121	2.93057	2.92396		2.85826	3.04358	2.61329		15.4836	35.2455	45.2919		2.5447	2.14075	3.12416		11.1059	11.8837	16.5161		22.3778	20.9215	16.6808
	2.34243	2.30315	3.16479		3.06009	2.97981	3.87591		14.8251	41.6882	54.2239		2.93129	2.63693	3.37696		13.9879	10.9433	15.6053		21.8475	21.7	10.5109
	2.3728	2.87089	2.8429		2.91842	2.9134	2.91228		20.4518	29.5219	68.0803		3.71245	2.67231	2.84976		15.2764	11.0832	16.3199		21.2762	20.529	11.1144
	3.35755	3.12265	2.54292		3.51976	2.84481	2.92691		36.9878	29.2795	51.8619		2.46423	1.55744	3.09864		11.3008	13.7925	16.3156		22.458	35.1579	12.5023
	2.24889	3.23152	2.17323		3.06603	3.12789	3.17931		16.3368	37.0036	51.8363		2.64749	2.49249	3.26857		22.4601	13.2591	18.0737		22.0556	21.4779	13.4888
	2.81755	2.93499	3.76342		3.2477	2.3219	3.17812		21.9444	33.2948	27.9688		3.07158	3.14604	3.0795		16.5234	10.0867	18.7455		20.3006	21.8535	10.7157
	2.82081	2.89769	1.86943		2.14551	3.09877	3.17614		16.2971	32.1182	65.521		2.85219	2.46898	3.99097		13.328	16.1629	20.9349		22.0033	21.9119	13.9119
	2.96529	2.86772	3.01454		3.06154	3.48563	3.87208		17.9617	34.3239	38.0824		2.12663	3.2992	2.83154		12.5974	12.7141	17.8461		20.8789	24.5974	18.6956
	3.47163	2.06695	2.59323		3.10537	2.434	3.5526		21.3331	31.5103	80.134		2.65013	2.23661	3.502		17.9309	17.1608	21.2726		25.1723	24.2708	13.9227
	2.96318	2.09804	3.50173		2.71106	2.85425	3.91988		19.2859	83.5561	28.3161		3.1265	2.92538	2.38085		14.2377	11.1676	17.8702		27.1871	21.1163	13.9745
	3.02272	2.69971	2.72202		2.68835	3.34805	2.79748		25.4192	35.4425	68.5527		3.49302	2.31164	3.41657		9.81098	12.3254	21.49		21.1894	21.8417	15.7667
	2.17046	2.5927	3.76263		3.06999	2.50226	3.18618		7.08991	26.7229	82.6854		2.86541	2.71872	2.40142		12.3349	12.5282	21.7112		23.0401	28.2367	14.3169
	2.35857	2.8252	2.82851		3.4913	2.88594	3.48246		19.2715	36.6327	89.8272		2.98311	3.05151	2.57355		13.9319	11.6359	14.962		25.6484	20.3175	18.4273
	2.93915	3.22051	3.60498		3.18776	2.27067	3.32309		25.7582	31.8997	91.6222		3.43862	2.67654	3.05203		13.1757	12.0916	19.3711		23.3728	32.0803	10.546
	2.61105	2.64696	3.42489		3.51659	2.57633	4.28098		40.7071	24.5853	54.7396		2.72248	2.6335	2.37151		13.6441	14.6	14.7704		24.5525	22.0144	12.5525
	2.81332	2.21912	3.5218		2.51546	2.70006	2.86797		14.727	22.0877	57.9606		3.11221	2.29682	2.58676		16.6486	13.2734	22.4139		23.8776	22.7252	13.5559
	3.18453	2.3256	3.12364		3.84112	2.85359	3.39848		18.247	58.744			3.41116	2.77137	3.04636		16.6164	15.5142	17.9069		23.7706	22.6484	20.4559
	2.54873	2.85834	3.31187		2.53798	2.89932	2.9105		21.8675	24.7597			2.37471	2.33946	3.33273		18.7395	12.2003	16.4965		24.3389	22.8289	18.1039
	3.0626	2.24255	2.77065		2.63006	3.59204	3.38898		32.6842	31.4662			3.04755	2.79464	3.07996		14.6325	13.1461	18.5625		21.6534	26.1477	15.06
	2.83128	3.28137	2.73159		2.47136	3.33828	3.89321		8.08533	28.4797			2.74176	2.44626	3.72698		11.9261	18.5052	17.8179		25.4218	23.1481	31.7589
	3.09376	2.028	3.02563		3.07422	2.74044	4.31557		21.8307	30.9729			3.19529	1.97737	2.77913		18.0154	11.9259	17.0281		25.2466	24.6706	14.6549
	2.66386	2.27094	3.64459		3.22358	2.93406	3.8091		17.8539	31.2786			3.60208	2.17667	3.1537		16.131	13.1982	18.9021		23.2479	23.6881	14.3185
	3.40403	2.23054	3.02088		2.74348	2.53104	2.75708		22.0602	32.9448			3.17641	2.37181	3.56801		16.5866	11.8561	21.1482		26.1464	24.2069	15.3956
	3.09191	2.37617	2.30474		3.33247	2.70981	3.32349		17.9265	26.2154			2.94296	2.58676	3.41733		16.7894	12.1405	16.1097		25.9733	23.7049	14.68
	3.34435	2.63838	2.13204		3.28124	3.07237	2.77028		22.9027	57.2767			2.40888	2.08504	3.07844		14.6565	12.7062	19.4238		20.3072	25.3981	14.7293
	2.63944	2.74374	2.77507		3.11442	3.45684	3.33775		7.98076	32.2497			2.80382	3.33036	2.79814		15.0263	13.9961	20.149		24.14	33.3805	13.3969
	3.59297	2.56484	2.74137		3.06141	3.03461	3.76051		19.8885	30.917			2.84207	2.42832	3.16888		20.1927	15.0771	19.871		23.7287	25.1411	14.8591
	2.48509	2.56616	3.66492		2.67839	2.66819	3.96067		19.1545	36.5658			2.94471	1.92132	3.55322		14.7954	13.7291	19.8374		28.1697	24.6608	18.7311
	2.24123	2.41518	3.02933		2.9546	2.58755	3.33801		26.904	43.3515			3.53949	2.2345	3.17014		15.6857	28.9632	17.628		26.3418	24.2235	16.0266
	2.79114	3.09626	2.30368		3.75101	3.23859	3.29286		12.2683	23.6061			2.75919	2.70717	3.55666		14.1524	17.6074	19.0378		22.5425	22.8121	22.8007
	2.98272	2.66822	2.12412		1.66888	2.73364	3.47519		13.3293	17.9066			2.39425	2.41771	3.21978		15.0377	15.3639	20.4052		27.1969	25.5082	19.4915
	2.27424	2.54345	2.16792		3.23027	2.94931	3.45816		38.2341	23.7811			2.92344	2.50767	2.91961		17.497	16.7702	21.7614		22.2621	24.157	19.7065
	2.28467	2.65647	2.7584		2.94089	2.56339	3.92641		13.5628	35.6149			3.11435	2.02823	4.27382		13.3039	18.5396	18.5262		28.7089	24.1784	14.3539
	2.59679	2.83917	3.27015		3.40931	3.13416	3.34356		22.0313	19.6812			3.06312	2.37762	2.98041		17.642	22.2565	18.6175		27.4339	26.3234	13.2137
	2.84983	2.45816	2.50331		3.52655	3.63429	3.28797		35.8473	16.6045			3.00001	2.69265	2.75576		17.0684	16.3233	19.5118		24.4886	25.9283	15.6709
	3.36733	2.83286	3.57725		3.29761	3.53619	3.4715		28.3564	22.1225			2.6537	2.8188	2.48298		18.0714	16.4358	16.8094		26.9308	26.5789	15.0376
	3.47453	1.9196	3.04471		2.77715	3.15357	3.47467		21.4301	30.1869			3.33696	2.87881	3.01764		16.4421	12.4485	18.9067		27.8895	25.7017	15.5102
	3.09772	3.0016	2.57118		3.52183	3.4307	3.96371		25.0334	21.4288			3.24058	2.84765	3.22566		13.8197	17.9599	18.8079		30.134	27.7448	14.9686
	2.29444	2.72895	2.52061		3.2411	2.82547	3.34343		27.9151	35.2035			2.26909	2.38396	3.31478		11.4191	25.1546	20.4949		27.8952	65.0592	15.2787
	2.32085	2.69977	3.36115		3.21509	2.6461	3.27451		22.4621	39.4931			2.82494	2.88119	3.41235		12.6483	13.7531	19.0621		28.1347	26.7397	18.0725
	2.49275	3.18968	2.43254		3.41222	2.38475	3.47942		27.481	29.9456			3.28349	2.27965	2.9384		15.3946	16.9037	18.2653		30.1676	33.9574	13.2554
	2.62112	3.34462	2.98866		3.62911	4.33538	3.47295		29.2285	54.4492			3.31306	2.32428	3.596		12.9496	19.0944	23.0688		28.867	29.1134	15.247
	3.36191	2.66951	2.87877		2.90823	2.97841	3.58174		26.3957	23.3759			3.34145	2.47743	3.97091		12.3276	16.2039	23.6481		27.8067	27.3975	14.9908
	2.78533	3.45077	3.27539		4.4958	2.95433	2.54873		22.6607	35.8522			3.47427	2.15236	3.49645		16.2948	15.577	19.8852		27.0186	29.0991	14.2466
	2.68261	3.17218	2.52232		3.33937	3.72539	2.69766		26.1621	44.2979			3.07527	2.66624	2.90522		18.5455	15.3102	23.7124		31.2045	28.7015	22.5327
	2.75417	3.38878	3.20017		3.164	3.13304	3.31055		26.157	27.0896			3.32164	2.23027	4.33775		14.008	19.1558	22.4365		31.3921	28.2392	13.4677
	2.68023	2.97585	3.12478		3.15502	2.31213	4.12327		32.4454	30.2773			3.11805	2.27794	4.01903		14.8601	16.0397	21.608		30.5077	26.9389	16.5388
	2.54711	2.9774	3.34131		2.88386	2.74519	2.88383		22.7553	62.0114			3.16393	2.44416	3.42832		13.2542	20.4116	22.7094		32.7774	27.7971	21.7215
	2.53183	2.48985	3.40549		2.74202	2.5688	3.97942		24.4532	26.3574			2.94525	2.48483	2.32956		15.5765	14.9697	21.3959		29.6862	26.3878	17.6956
	2.60709	3.01718	2.90733		3.2924	3.59757	3.52972		24.2898	37.6213			3.062	3.11224	3.22051		14.1184	15.6477	30.8462		32.5977	29.495	18.0645
	2.89663	2.94931	3.52141		3.57329	2.20182	2.40204		23.8406	32.6837			2.64855	2.69647	3.21681		17.3212	15.4249	23.7862		33.0995	28.8319	16.311
	2.94905	2.53718	2.82151		3.4101	2.53183	3.04042		29.966	18.5462			3.07738	2.13778	3.07686		14.4165	13.1149	20.001		31.1732	31.5402	14.1839
	2.78084	3.46797	3.14578		3.18248	3.66096	2.62478		22.2304	40.7509			3.17799	2.67994	3.07765		19.0497	17.5856	23.6758		33.6973	30.8095	14.7239
	3.55738	2.95908	2.76262		4.06312	3.06577	4.17856		25.2811	41.3105			2.7213	2.19631	2.33491		14.4422	16.7379	20.5947		34.7566	30.7395	19.0463
	2.45446	2.6836	2.26794		3.86577	2.37877	2.69159		19.1978	25.163			3.11884	2.75906	3.29946		16.4397	17.9981	25.3309		34.7275	32.5861	23.0999
	3.58808	3.3161	2.47988		3.57303	2.63185	3.2514		17.1318	34.6956			3.49936	3.13759	4.04517		20.1555	16.5381	17.2567		35.0976	31.0448	15.9458
	2.951	2.94324	2.54556		2.85055	3.62228	3.64089		30.3113	37.5329			1.47505	2.01504	2.5725		15.8165	15.1122	25.2724		37.1452	32.2921	18.0101
	2.72691	3.05679	2.887		3.72909	2.7341	3.28916		21.5653	56.9461			3.16875	3.04259	2.75681		15.865	16.1056	22.9967		45.0879	31.5556	19.6254
	3.36865	2.589	3.26507		2.98232	3.23688	3.61231		35.0441	43.5608			2.55261	2.55243	3.01157		25.8142	15.2691	23.6411		52.1898	35.0316	17.9869
	2.91261	3.35056	3.20097		3.85267	2.5556	3.55006		27.6638	25.9535			2.89073	2.14194	3.17628		15.0809	18.6589	22.5037			33.8889	16.8321
	3.10232	2.44812	3.48734		3.58122	3.71589	3.40535		18.0722	36.6656			3.26441	2.35491	3.25219		17.0225	23.8355	22.0878			32.4109	16.7468
	2.93347	2.15119	2.47007		3.52167	2.99592	3.56907		20.6972	40.7211			2.95328	3.11762	3.01249		16.9517	19.9013	23.5906			32.199	19.6926
	2.85768	3.20202	3.066		2.52972	3.89321	3.42542		18.184	22.4654			2.92198	2.82124	3.16334		16.6692	14.9951	26.8752			31.6583	19.5834
	3.13653	2.9097	3.30633		2.66624	3.1368	2.78665		30.4184	30.2093			3.07791	1.85596	3.41987		16.3909	16.8599	22.5317			34.8398	18.9431
	2.74153	2.56458	3.1877		2.9039	4.10723	3.58967		30.4116	42.9304			3.06563	2.07731	3.53897		14.097	14.5984	25.3511			34.2795	20.0149
	2.04411	2.68446	2.92357		3.54168	3.03381	2.77886		28.0783	26.5657			2.7817	3.74652	3.29943		17.1387	15.1472	26.7846			34.6785	19.3563
	3.22301	3.24932	2.33299		2.35395	2.40604	2.77688		16.7606	39.1689			3.04405	2.25641	3.81782		17.5423	20.6097	26.7543			35.1158	17.0932
	3.08003	3.22142	2.88185		3.48919	3.67936	2.81649		29.0899	37.965			3.27596	3.1672	2.58491		18.5427	17.4767	28.7126			33.941	23.3901
	2.73001	2.89333	3.1265		3.87802	3.64195	3.92133		19.3632	33.3506			3.15819	2.11171	3.41723		19.2375	14.1266	22.9058			38.1103	23.4641
	3.12607	2.77398	2.30685		3.84897	2.87643	3.4645		20.4141	26.953			2.22426	2.81557	2.89465		16.5963	15.8952	26.1595			37.832	21.3326
	2.66086	3.06577	3.71523		2.64247	2.8899	3.63482		22.6291	29.6077			3.08583	2.43551	3.08108		13.7254	16.0022				40.0027	17.3658
	2.83392	3.30593	3.65093		4.06022	2.71958	3.14036		17.9902	34.504			3.28916	2.39551	3.32257		17.6711	19.952				40.1631	19.0683
	2.68763	2.85042	3.05841		3.08108	2.79365	4.06656		27.5148	40.7491			3.14604	2.49275	3.30299		20.6081	18.5837				40.1103	18.5905
	2.77741	2.57415	3.09783		2.62557	3.47985	3.65568		22.477	41.318			3.49672	2.00516	3.82362		18.0213	16.7451				42.0869	17.5489
	2.97995	2.85302	3.07798		4.60165	2.71456	3.01586		26.7688	26.1231			3.04461	3.36204	2.57857		12.7733	20.0915				42.993	21.0689
	2.93321	2.96489	2.52969		3.62386	2.0012	2.44482		21.0997	39.2893			3.14736	2.9715	3.72275		16.5668	25.5069					19.4155
	2.59768	2.44575	2.37036		3.20545	3.93031	3.98206		20.7025	40.6817			2.91657	2.63571	3.43096		18.0563	17.4706					24.2713
	2.99975	3.05784	2.95017		3.35307	3.15	2.84078		28.5974	35.5976			3.05758	2.62406	2.8936		19.0919	16.9541					20.2441
	2.77147	2.60207	3.08524		3.45275	2.56035	3.2918		32.5292	24.8852			2.45014	2.92977	3.08319		17.3827	14.3576					18.3909
	2.59788	2.25519	2.53361		2.99592	3.33564	2.62214		35.0388	44.2105			2.39399	3.11488	2.58508		20.8135	22.0804					16.9356
	3.38356	2.57963	2.38092		2.96067	2.5416	2.99394		25.7347	37.9409			2.6327	2.30642	2.64297		29.5597	18.9637					20.2226
	2.81702	3.19463	3.02933		3.11924	3.26566	3.01137		45.6623	65.2137			3.40693	2.78665	3.39393		22.3006	16.6919					20.1477
	2.94185	3.12386	3.53368		2.38396	3.72513	3.61924		28.6979	40.9096			2.98813	2.96073	3.40363		23.0405	18.4073					19.1437
	3.56315	2.18008	3.17344		3.29553	3.86112	3.59917		23.4593	43.1567			2.64987	2.75444	3.27754		21.2422	16.4352					18.8818
	2.78144	2.88515	3.83947		3.42155	2.97651	2.53672		30.6253	33.5909			3.3433	2.51586	3.23325		20.2361	17.2876					18.2622
	3.05098	3.05784	2.94852		3.04279	2.97447	3.84871		26.055	107.765			3.33564	2.62161	3.46509		19.7132	19.7523					27.0112
	3.21734	2.4167	2.40138		2.95935	2.56986	3.54557		18.5932	50.0158			3.43057	3.09595	3.33102		17.9907	20.1981					19.2174
	2.9551	2.413	3.13903		3.22589	2.32659	2.56814		27.1955	46.0052			2.71562	2.64969	2.58662		23.2713	17.0645					19.9885
	2.47268	2.8693	3.14234		3.65317	3.35082	3.23242		34.1428	31.2615			2.65554	3.59379	2.95935		21.9416	17.5876					28.6063
	2.43941	2.63085	2.88835		3.51203	2.91631	4.1574		37.0971	26.1448			2.67576	2.43888	3.68843		15.9444	17.3044					23.9082
	2.73701	2.85874	3.11435		3.43228	3.65278	2.54015		29.3624	36.6144			3.26672	2.47077	3.33617		18.8159	32.5518					20.8815
	2.39148	2.86529	3.42225		2.96265	3.51626	2.31662		31.4388	30.8113			2.8458	2.03662	3.00081		16.779	21.9228					21.5666
	2.70823	2.73701	3.23741		2.96067	3.84845	2.74731		33.9241	49.8286			3.62561	1.9031	2.52127		15.8192	18.336					21.8631
	3.45638	2.5214	3.0247		2.43791	3.60927	2.61587		31.0552	37.0626			2.28639	2.53025	3.43453		21.2665	22.5562					19.1369
	2.99777	3.00398	3.04517		3.55319	3.18539	3.61729		25.2277	43.4129			3.13865	1.92607	3.85188		18.3851	18.6811					20.7063
	3.06392	3.37947	3.61238		2.76051	2.91188	2.87828		23.0278	26.982			2.50226	2.63985	3.21364		16.6787	19.4306					22.8153
	2.29497	2.80963	2.64947		2.87353	3.65568	2.56834		20.7842	34.2418			2.62557	2.58412	3.55818		13.2776	19.993					20.9629
	3.45023	3.4814	2.28229		4.47084	3.26645	3.30395		24.2183	30.9064			2.98542	2.38831	3.28058		21.5633	19.0685					20.3846
	4.41407	2.71892	3.50787		2.68261	2.68816	3.46767		27.3898	33.1425			3.24388	2.35465	3.35359		15.8675	18.8514					20.2227
	3.211	3.21371	3.29656		3.71193	2.61013	2.84475		21.633	59.8057			3.03249	2.40086	3.0589		20.0961	19.3093					24.3335
	3.32375	2.71667	3.52405		3.84897	3.08953	3.88858		25.7033	28.8857			3.42014	2.83371	2.63379		21.2285	18.0409					19.9008
	3.38502	2.76473	2.61897		3.31696	3.39637	2.93779		28.7499	36.931			3.30836	2.91683	3.44113		18.7909	21.5742					17.4832
	2.67205	2.86741	3.65727		4.05402	2.73569	3.39928		23.4357	50.8769			3.03395	2.3697	3.98285		16.5279	18.0244					21.0227
	3.84541	3.86891	2.75312		3.86601	3.79986	4.59442		23.2918	29.9653			4.12708	2.92132	2.55322		12.6515	18.7204					18.3217
	3.37264	3.26223	3.06154		3.3938	3.14314	2.43545		23.6346	36.7929			2.54609	2.09793	3.6034		24.2727	20.8794					19.2471
	3.82178	3.13178	2.45968		2.73938	2.80329	4.57937		21.2267	28.0984			2.42647	2.56827	3.76725		17.3514	22.2691					23.5148
	2.57197	3.272	2.69713		3.65093	3.25863	2.45076		32.1913	37.9669			2.47202	2.98919	4.03514		21.0624	21.4905					21.9513
	3.37465	3.13878	2.80276		3.22315	2.37788	3.4541		27.8707	41.7507			2.26856	2.66835	3.03302		16.7575	19.3294					22.7149
	2.77266	2.4982	3.19196		3.46767	3.93348	2.58666		24.4029	34.9928			3.36257	3.25051	2.73041		19.3304	19.2618					17.2103
	2.98128	2.80698	2.69132		2.35666	3.04728	3.4269		35.0699	60.4154			3.40231	2.37509	2.74248		21.0227	18.2153					25.753
	3.32085	2.79985	3.55111		3.61686	2.9884	2.60191		29.1656	36.4847			2.22948	3.08372	3.51733		21.594	21.2222					20.829
	2.60821	2.50859	3.29154		3.6586	2.59699	3.44209		21.2639	65.1376			2.37305	2.91654	4.23477		20.2739	30.5444					21.2671
	2.62283	2.26354	2.65172		3.01522	3.732	2.57996		30.8462	59.1577			3.24058	2.06612	4.02484		19.9544	22.3135					21.0788
	3.42994	2.21654	3.96939		2.92297	4.23147	3.90205		35.9282	21.8766			3.43862	3.20334	3.26487		18.7748	20.1345					20.8203
	2.85768	2.29365	3.32824		2.93212	3.05784	3.57593		15.4991	36.3469			3.09745	2.54041	2.85029		19.5876	18.703					20.294
	2.09494	4.00002	2.36283		3.36355	2.21707	4.22223		31.7465	39.7213			2.84999	3.15449	2.96753		21.4544	32.4524					20.2185
	3.21153	2.56226	2.2743		3.74599	3.07323	2.82124		35.1377	33.3096			3.09438	2.13838	3.66545		21.1026	24.1295					24.3164
	2.5177	3.41142	3.40621		2.93968	3.39268	2.49645		41.8881	49.5973			2.01585	2.27015	3.64885		21.1012	21.9115					22.0406
	2.35887	2.35042	3.04953		4.32059	3.24685	3.56009		27.0214	25.7384			3.16981	2.30454	3.23675		23.8892	22.2108					22.2153
	2.99077	3.09481	3.60657		3.92344	3.29681	2.80433		36.3192	49.5681			2.49909	2.05282	3.66756		19.1076	28.9205					16.7469
	2.92225	3.34409	2.68499		3.50899	3.20862	3.07884		31.5486	24.2796			2.54081	2.23417	3.79537		23.266	21.6946					20.9271
	2.89729	3.49355	3.45235		3.31663	3.77715	3.39961		39.0049	64.8553			3.4408	2.34091	3.55877		21.0343	21.1052					22.2918
	3.65378	2.22261	2.84026		4.91552	2.90442	3.14881		25.7946	51.7974			3.09508	3.04543	2.95116		14.8857	21.5747					22.2479
	2.7172	3.16452	3.13563		3.33214	4.16004	2.82072		29.14	43.3766			2.94628	3.00662	3.59996		23.4284	21.5258					24.3893
	2.95592	3.57065	3.05996		3.42179	2.98958	3.91895		25.2274	69.6689			2.86138	2.77371	3.92872		21.4852	24.645					24.3302
	3.72143	3.39944	3.60287		3.32131	2.79728	3.95671		20.2689	36.5963			3.24163	2.10062	3.0956		21.2949	21.0225					24.8813
	2.48166	2.79616	2.67865		3.5995	3.47031	3.19638		20.0265	59.8646			3.09481	2.78659	4.46002		21.3955	23.0196					24.2835
	3.23741	2.95935	3.46014		3.73068	2.60112	3.37993		22.6534	58.821			2.88462	3.70559	3.50992		20.8558	21.7453					23.3868
	3.69377	1.95987	2.84871		3.60498	2.53315	4.5803		23.6737	52.6337			2.74493	2.62102	3.55019		21.092	22.4957					23.3912
	2.93215	2.59151	2.94218		3.33203	2.52761	2.66743		33.8512	39.196			3.13389	3.59151	3.05573		23.2929	26.7186					22.007
	2.23106	3.38	2.88356		3.85056	3.87538	4.32746		33.0309	44.2846			3.28731	3.40654	3.03949		22.9198	21.1333					23.6214
	3.04094	2.55995	3.26857		3.75074	3.45341	2.94482		28.7353	35.8056			2.45301	2.82917	3.35775		23.8126	23.027					23.1097
	3.35821	3.06659	3.1842		2.86825	3.86436	4.11726		23.3085	40.8971			2.79233	2.32956	2.70242		20.946	24.3233					24.7567
	3.03777	2.66597	2.39241		3.15977	2.74476	4.40562		27.7873	46.5617			3.02094	2.1669	3.96833		22.43	23.2267					27.1741
	3.87221	2.08207	2.62953		4.2279	2.72889	3.5189		28.9305	68.9179			2.72737	2.37214	3.33669		19.8313	25.1537					27.6425
	2.22129	3.57244	3.1772		2.99553	3.74388	2.30157		29.7802	41.968			3.76949	2.0315	3.97097		24.8826	23.7935					29.2332
	3.05441	2.45156	3.26725		3.72698	2.83907	3.84878		20.0487	55.3913			3.22579	2.32982	3.54194		21.3765	25.1665					29.286
	2.83339	3.6129	4.11246		3.39188	2.48034	3.85406		23.5681	39.7414			3.19199	2.8928	3.03751		25.7463	23.351					29.115
	2.32005	3.01876	3.41195		3.55534	3.79088	4.10908		29.7187	51.7597			3.27702	3.43562	3.33022		23.8207	23.6757					30.3055
	3.68396	3.04352	2.98127		3.32877	3.76421	2.89043		35.3528	41.8819			2.80325	2.06787	2.7011		21.1509	24.2481					31.6521
	2.39373	3.84026	2.56814		2.79906	3.78877	3.06418		32.0065	24.5545			3.08088	1.93347	4.0053		22.8388	23.5578					26.6039
	2.36943	3.23318	3.22315		3.10379	3.07105	2.50067		23.2627	40.8343			3.91129	1.57989	3.35729		21.1733	34.8053					26.4979
	3.0861	3.12122	3.87406		3.33828	3.10412	3.3161		26.2788	37.4475			2.87036	2.97968	3.98734		21.9722	24.8092					27.8053
	2.89835	2.17007	3.91129		3.98048	2.74731	2.63059		31.1663	45.1635			2.91367	2.43825	3.28071		21.6448	22.7886					27.4612
	2.4204	3.72434	2.81279		2.62135	2.98575	3.66017		29.3537	42.1155			2.39458	3.59231	3.44786		23.5538	21.8026					31.0924
	3.37188	2.73516	2.31603		4.23941	3.88674	3.98048		31.5064	42.091			2.91789	2.7922	3.76778		21.6134	26.9415					31.9419
	2.79642	3.42278	3.57778		3.24823	3.70123	4.26897		22.0228	32.7352			3.57653	2.88039	3.65014		23.2238	26.4765					35.2539
	4.02298	2.64471	3.37736		3.65641	3.24322	2.91472		47.0736	33.8854			3.4472	2.6333	3.32191		23.6427	23.2254					34.758
	2.95653	3.58808	2.82534		3.68809	3.27305	4.32587		29.4789	91.8802			2.52629	2.99853	3.26381		19.73	22.8209					35.7129
	3.34171	2.58015	3.40007		3.19598	3.84475	2.89254		33.3448	34.8359			2.33378	1.8994	3.4544		23.3003	25.5709
	3.44082	3.06405	3.78666		2.69859	2.70823	3.41538		28.7552	43.1392			3.27781	1.98892	3.52893		22.5665	22.9798
	3.25774	3.13442	2.6265		3.33656	3.56379	3.14974		19.6938	35.7385			2.62346	2.39769	3.657		24.5083	27.301
	3.06788	3.38845	3.49394		2.99975	3.57017	3.69423		27.2172	79.489			3.56405	1.99783	3.31161		24.4086	30.5202
	2.15	2.18116	3.55719		2.54767	3.51332	3.79519		17.0025	40.6195			2.71588	2.3491	2.94007		24.9602	26.4843
	2.74335	3.10441	4.01679		3.62211	2.72988	2.32692		25.4131	65.7912			2.81137	3.12069	3.34052		23.5488	25.7627
	2.50912	2.22024	4.27332		3.19172	3.37469	3.73015		31.064	42.1025			3.17931	2.83128	3.63482		25.8887	26.2221
	2.8501	3.54372	2.29724		3.35531	3.18552	3.74533		22.2801	29.4921			2.58715	3.64327	3.94113		21.3991	28.2243
	3.81788	3.50635	3.42753		3.81676	3.87112	3.73992		14.2056	70.9337			3.24559	3.34039	3.05454		24.5024	26.7641
	2.87828	3.46503	3.50107		3.26381	3.06603	3.73081		31.9627	30.3127			4.06669	2.68261	3.2448		22.9321	27.0477
	3.93982	3.62927	3.56088		3.80884	2.68459	3.93348		36.3836	50.1331			2.64062	2.6224	3.09217		24.034	29.4277
	3.35954	3.59283	4.01771		3.934	2.52219	4.60353		25.0571	36.5093			3.03111	3.58023	3.13944		22.7762	26.6381
	2.62901	3.69265	4.27412		2.92159	3.46042	2.90522		29.4389				3.83208	2.40402	3.10046		25.266	27.8302
	3.51084	3.88093	3.37901		2.8392	2.98021	3.00028		31.1569	62.662			2.63693	2.19485	3.82798		25.5407	28.2674
	3.01216	2.63798	4.08491		3.62749	3.04306	3.89967		33.2313	57.5772			2.85518	2.80507	3.28995		24.5703	31.3416
	2.82494	2.36389	3.39254		3.73639	3.65938	3.59402		29.9743	31.3794			3.33264	2.40264	3.16479		27.7936	33.2331
	3.3528	4.01481	3.05217		4.29141	3.78243	3.98998		40.9859	55.9186			2.77134	3.12607	3.30659		24.6728
	3.3256	2.6364	2.82996		3.67628	3.58452	4.35545		33.491	83.8213			3.10458	2.95941	3.49988		20.2959
	2.54794	2.72169	3.55719		3.55587	3.00186	3.50411		26.7147	49.8821			2.92555	2.5993	2.85504		23.9843
	3.08029	2.51916	3.18275		4.25695	3.78349	3.3833		39.705	44.4678			3.02999	2.53949	3.10115		24.3411
	3.44781	3.25774	2.50331		2.97968	3.57699	3.56999		22.7955	52.9445			3.17377	3.70981	2.74915		24.3805
	2.62425	2.99922	3.77878		2.63508	3.63258	2.95552		20.7131	60.3488			2.82045	2.69845	3.20988		26.4844
	3.06614	3.45707	3.44522		3.57593	2.58121	3.78837		21.209	36.1721			3.42621	2.51132	2.81679		23.448
	3.74282	3.12967	4.20388		3.1397	3.47873	4.55032		29.6861	72.5863			3.41169	2.27041	3.80432		24.0144
	2.54213	3.6636	3.29497		3.28599	2.82963	3.3769		29.6352	68.234			2.87029	2.5684	3.72388		27.4857
	2.65805	2.60418	4.3404		2.93915	3.05375	4.38647		25.538	40.5951			3.90337	2.06695	3.73384		27.0809
	3.03091	3.88806	2.812		3.14974	3.91077	4.92308		37.9027	27.1446			3.17812	2.67231	3.24797		25.8066
	3.07861	3.06946	3.66624		3.97942	3.57447	3.49394		41.3585	57.9671			3.42502	2.3664	3.47559		26.4337
	2.80599	3.47467	3.0117		3.26064	3.49777	4.5667		30.4205	43.8613			2.96375	3.47104	3.4514		29.2256
	3.58386	2.88092	3.94747		3.40377	3.12993	3.3901		23.986	59.2818			2.80725	2.91895	3.87182		27.0246
	2.41696	2.69027	3.13686		3.67014	3.12254	4.38661		30.9185	54.359			3.70216	1.77186	2.83368		30.5114
	2.68235	2.57487	3.95988		2.87151	2.93268	4.94507		27.5556	55.7734			3.53633	2.50991	2.72301		26.2684
	3.65555	2.91941	3.51797		3.91473	3.95935	3.93264		30.7637	45.4647			3.29392	2.67568	3.53791		29.2006
	3.33036	3.35703	3.23741		3.72434	4.32798	3.42832		32.9859	53.6847			2.71932	2.41908	3.33062		27.8845
	3.23925	4.09072	2.72795		3.15396	4.13575	3.92224		48.1378	44.6437			3.63667	2.84712	3.51177		28.1823
	2.82124	2.85115	3.07263		3.35465	3.01823	3.42674		30.1765	82.7052			2.95882	2.3153	4.68817		30.7559
	3.35254	3.01216	3.17529		3.04306	2.42832	3.42251		24.69	50.0871			3.14855	2.13072	3.79118		29.2993
	3.60366	2.70743	3.90284		3.46133	2.59705	3.82851		29.4694	46.531			2.18522	3.4258	3.43572		28.9488
	2.6232	2.97688	2.68281		2.79266	4.0156	3.71879		23.3677	45.0112			3.27312	2.87775	4.24401		33.7379
	2.65673	2.58517	3.17608		3.18783	4.15819	2.94049		30.0271	51.9379			2.58105	3.41908	3.67641		32.7132
	2.85551	2.6364	3.58993		3.31398	3.75022	3.13017		38.7046	48.5141			2.80715	2.83656	2.7246		30.7979
	3.24421	3.21258	3.6298		3.41486	3.24665	4.04306		39.6082	48.898			3.089	2.48384	3.80831		33.3265
	2.97823	3.41788	3.46028		4.39545	4.43823	3.462		30.0459	56.8851			3.03157	2.50067	3.5224		34.0148
	2.73727	1.86639	3.4237		3.47354	3.35095	4.37763		33.4266	58.5936			2.39161	2.66545	3.88924		36.663
	2.2988	3.55481	2.89624		3.10521	4.02907	3.36284		35.7765	51.3047			2.34382	2.52708	2.89139		35.5664
	2.58029	3.46569	3.20413		2.88092	2.67493	4.61106		21.2756	69.8044			3.0723	2.1735	3.39584		36.6919
	3.16611	3.2213	2.72829		3.38396	3.90978	3.53236		38.5226	62.8321			3.15924	3.54636	3.77873
	3.04832	2.27463	3.27662		2.87247	3.60366	2.98873		10.9401	75.0554			2.42145	3.1772	3.86693
	3.16941	2.81042	2.37907		2.99302	3.85505	3.78761		41.7398	61.078			4.20388	3.04781	2.83167
	2.91367	1.82573	3.68737		3.20202	3.91473	3.8773		23.3687	63.7848			2.98259	2.30527	3.272
	2.68938	3.24955	2.66888		4.6273	2.78797	4.40483		35.6426	59.2995			3.27754	3.19753	3.62637
	2.52325	3.13072	2.75985		3.79286	2.80362	3.48364		24.4873	75.9339			2.49097	2.39954	2.94852
	3.54652	3.77292	3.30157		3.43757	4.03435	4.35413		18.8643	61.3367			2.60722	2.35544	3.7075
	3.61026	2.92159	2.39058		2.95063	3.77134	3.70849		36.6579	59.978			3.26566	2.86957	2.79966
	3.7283	3.60907	3.69179		3.3457	2.69354	4.35492		29.0339	86.5573			2.58913	3.03131	3.35518
	3.37204	2.96331	3.62901		4.11066	2.87076	3.74177		25.049	48.7486			4.24827	2.51388	3.67922
	3.06471	3.10141	3.58636		3.45678	3.66545	3.54055		35.1757	72.3616			3.92714	2.85679	3.21737
	3.76131	2.56141	2.71397		3.27081	3.71176	3.54002		40.861	62.4122			2.66459	2.96014	4.00174
	3.32455	3.1672	3.77966		3.6271	4.65602	3.92093		29.8434	72.4643			2.7411	3.28322	3.15575
	3.22975	3.22051	3.44432		3.86297	3.86178	3.5218		45.4737	54.7312			3.03751	2.87485	2.6935
	3.18618	3.53355	3.56062		3.65674	2.80434	4.24388		30.5564	28.6662			3.05098	3.27702	3.87512
	3.83736	2.35161	3.73602		2.47162	4.00979	4.10036		28.2832	121.225			3.62875	2.48255	3.67515
	3.7081	2.86749	3.0898		4.30402	4.24454	5.60235		38.2166	115.92			2.57111	3.21245	3.20151
	3.70876	2.37402	4.13548		3.64195	4.31481	4.01481		47.5286				3.55019	2.78619	3.95893
	3.41063	3.10986	3.47189		4.20704	3.15	4.5828		26.195				3.21787	2.78107	3.13924
	3.14802	2.68499	3.41063		3.9143	4.26276	2.93307		24.5071				3.8582	2.99935	2.66967
	3.45328	3.29788	3.48193		3.13257	2.80778	2.58979		28.2837				3.16202	2.94799	3.06471
	3.43492	3.27121	3.22209		1.91135	3.26778	2.30276		33.659				2.94482	2.56616	2.64619
	3.10907	2.73485	2.76157		3.42562	3.82098	5.27386		29.7627				2.79906	2.54715	2.1494
	2.85663	3.2992	3.80092		4.05654	4.12981	2.52419		47.7835				3.5387	1.96406	2.65081
	2.69238	3.01639	3.53712		3.48048	3.82917	4.18803		22.1613				3.81768	2.89379	3.76923
	3.59072	3.41552	4.25814		4.25656	3.8025	3.8258		31.6941				3.19806	3.34554	3.26698
	3.74599	4.08628	4.28204		4.00372	2.96595	4.57805		29.0654				3.83656	3.03315	2.67614
	3.81834	4.17113	3.2551		4.58558	2.22585	2.67971		25.8714				3.65093	2.5754	3.11858
	3.45024	4.02682	3.85214		3.04649	2.9237	2.78428		27.6204				3.32402	2.27437	4.10089
	2.44301	4.13363	3.0721		3.87172	3.67522	2.67205		32.4547				3.14921	2.12993	4.44074
	2.86138	3.97889	3.6978		3.36785	3.44305	2.79272		26.882				3.01797	2.18617	3.68961
	3.62188	3.62998	3.40456		3.76553	3.42139	2.89677		36.4036				3.2516	3.15238	3.61766
	2.50252	3.69344	2.75754		2.91842	3.43245	4.72117		23.0616				3.26909	2.9579	4.04035
	3.56814	2.66175	4.11027		3.16736	3.87644	2.9031		30.9222				3.20229	2.74255	3.46767
	3.14287	3.2984	2.71783		4.1045	4.51969	4.72355		42.2856				3.12386	3.028	2.99024
	3.806	3.62597	3.26979		3.53817	3.31847	2.88356		34.3661				3.78362	2.69288	2.67386
	3.40581	3.87802	3.67694		3.40535	3.7378	3.87967		43.4399				4.08425	2.57197	3.64433
	3.95526	2.51229	4.28257		4.01745	3.82917	4.73596		42.3121				2.96623	2.1867	2.2106
	2.87142	2.9436	3.26064		3.44073	2.90812	2.85293		38.8569				2.93288	2.9406	3.43994
	3.72861	3.06418	4.15925		4.16862	3.69938	3.9373		38.09				3.25483	3.30435	3.89479
	3.26771	3.08214	2.7482		3.74916	3.58029	5.09241		25.1958				2.39505	2.81755	3.09164
	2.58722	3.76157	3.28098		3.04887	3.04966	3.38422		40.694				3.04094	2.32217	3.85465
	3.66888	3.19912	3.70519		3.16882	2.85052	5.3771		38.0993				3.42251	2.40561	3.58729
	3.53639	2.45776	3.02497		3.03619	3.03672	2.95565		32.9489				3.57316	3.3274	3.9612
	3.31583	3.54372	4.27464		4.04511	5.00913	4.81452		30.7398				3.14564	2.96701	3.28349
	3.00371	2.94476	3.54108		4.23741	3.01295	3.8025		33.2066				3.333	3.4307	3.30699
	2.54239	3.26645	2.69713		3.95493	4.08505	4.20369		34.7762				3.40905	2.4946	3.58148
	3.39056	2.53975	3.60868		3.62822	4.21061	4.26142		30.5831				3.85743	3.67159	3.78336
	3.20361	3.26078	3.98167		3.9274	2.97651	4.85532		38.5441				2.8998	2.59719	3.83577
	3.21866	3.08583	3.8363		4.42886	3.85333	3.23107		35.7323				2.74783	1.92662	3.34303
	2.8388	2.63515	3.63799		4.1574	3.34673	3.46417		30.7462				3.54002	3.28639	4.07884
	2.79444	3.13469	2.67287		4.25193	4.07184	3.21067		21.4111				3.8705	2.31953	3.779
	3.22476	2.72843	2.87815		3.22737	2.54451	4.20176		34.3786				2.83273	1.87986	3.30025
	3.61242	2.99183	2.70902		3.07158	2.91578	3.20942		28.7511				3.03038	2.38871	3.96922
	3.0288	3.28863	3.51256		4.12287	3.38343	5.03217		21.5979				2.5049	2.44014	4.2485
	2.90348	2.69938	3.46014		2.73344	3.89545	3.10934		27.2225				2.9604	3.14508	3.4204
	3.74969	3.99474	3.29378		3.4278	4.78164	4.36152		35.3968				3.5456	1.70228	3.74177
	3.2749	3.7724	3.4682		4.20935	4.41248	4.74019		33.4622				2.6537	3.17218	3.92899
	3.3161	2.60352	3.98629		4.15443	3.77873	4.38357		21.5182				3.69793	2.79299	5.33882
	3.43598	3.21945	3.59805		3.23556	5.17404	3.09745		35.354				2.89993	2.11937	3.70978
	2.46588	3.93836	3.28071		4.39453	3.37947	4.35571		26.1848				3.32032	3.04517	4.35386
	3.31874	2.63851	3.80937		3.85294	3.46569	4.39374		47.4613				3.17245	2.38396	2.69344
	4.30871	3.49249	2.65383		3.77662	3.21153	5.03613		34.4525				3.45922	3.99421	3.35993
	4.05808	3.01507	3.21166		3.60194	2.83913	3.10828		27.5378				2.86957	3.14644	2.84372
	2.89043	4.08597	3.54015		4.26586	3.52259	4.3602		14.977				3.18446	2.73463	3.98365
	3.38766	2.80801	2.4299		3.4139	3.18166	4.38872		31.1499				3.10062	2.7673	4.23081
	2.30078	2.71984	3.28811		4.10136	3.25629	4.28415		27.7978				3.62525	3.37683	3.66387
	3.21206	3.61026	3.56564		3.90126	2.95143	2.68657		22.5546				2.535	3.64301	3.35564
	3.68631	3.80659	3.11662		4.04187	3.78322	3.64829		45.5228				3.08392	3.29286	2.22024
	4.10406	2.92053	3.72632		3.00899	4.91816	4.71352		26.623				3.94021	3.33448	3.79458
	3.22123	4.23319	4.55006		4.06181	4.02387	4.17694		33.236				3.16347	3.44324	4.18403
	3.32762	3.06524	3.0222		2.97044	3.41486	4.31032		40.7998				3.23477	2.84474	3.67483
	3.24163	3.18377	2.14485		4.64697	4.33855	4.33168		44.6498				3.03857	2.90865	2.6097
	3.04226	2.91789	2.55309		3.86297	3.72592	3.51388		39.3334				3.19634	3.36059	3.65146
	2.28784	3.2479	2.86627		3.74757	3.29708	2.66901		37.8623				3.52127	2.60815	3.96876
	2.69212	3.69793	4.48365		2.83901	4.88991	3.44126		31.1002				3.12782	3.37023	3.74969
	3.55085	3.18142	3.68737		3.05131	2.751	4.20731		26.013				3.34884	3.71087	3.95341
	3.12043	3.29048	2.14762		3.29072	3.01639	5.1343		38.5117				3.0457	3.08267	3.82257
	3.40165	2.87934	2.56444		4.01718	4.37433	5.0088		40.3004				3.07039	2.63696	3.76183
	3.2922	3.48615	2.86541		4.23345	3.1564	5.13641		28.3142				2.68251	1.79668	3.43724
	3.36785	2.75893	4.2963		3.5053	3.26328	5.12981		40.6255				2.66914	2.7481	2.86868
	4.0935	3.84105	4.45817		4.19929	3.51573	4.07916		29.8079				2.96305	2.5894	3.51104
	4.45949	2.45684	3.65251		3.46239	3.80427	5.65662		31.669				3.3256	2.30949	3.23503
	2.95961	4.00583	3.25114		3.86244	3.11858	4.43546		30.8325				3.33973	3.56709	2.94991
	3.11146	4.38344	2.97704		3.37842	3.45163	2.97493		27.5				3.37657	2.17904	3.41459
	2.84607	3.30355	3.83326		4.1139	5.19173	4.68739		36.5682				2.89914	3.01269	3.70823
	3.68649	4.20335	4.17707		3.63017	3.40535	3.74018		15.4436				3.88093	2.43149	3.88594
	3.53996	3.05362	3.7217		3.62479	2.89564	4.76659		39.4435				3.48615	2.61475	2.68393
	3.11145	3.93506	3.96873		4.53792	4.10663	6.09139		32.9359				3.29656	2.12034	3.50094
	3.08557	3.07844	3.68027		3.3161	3.58227	3.43011		54.1999				2.94007	3.74322	3.21681
	3.78666	2.68971	2.76223		4.22216	3.89964	3.65304		28.9859				2.826	3.5049	3.45559
	3.86693	2.38224	3.47483		3.68076	2.86349	3.4039		45.6287				2.91947	3.0045	2.86363
	4.06524	3.48114	2.87366		3.88053	3.24451	3.67681		49.4872				2.34276	1.93957	3.51428
	4.24428	4.09072	3.21787		4.17219	3.87934	4.4514		33.1512				3.25946	3.87591	3.22117
	3.00133	3.29372	4.32323		3.71642	3.36574	4.03593		17.823				3.57178	3.17959	2.94608
	2.74572	3.01464	4.30798		3.49236	3.47084	4.25193		46.0385				2.71483	3.51441	2.13554
	3.522	3.59252	3.60128		3.53474	3.9509	4.45462		34.2663				3.35386	2.51625	2.92925
	3.53223	3.23107	3.93288		4.32851	3.80531	3.53791		38.6871				3.66994	2.51288	3.41591
	4.04966	3.24163	3.47638		3.56078	3.99236	4.61159		31.6489				3.11647	3.0352	3.39268
	3.34039	3.24264	3.04504		4.6512	2.3386	3.35703		32.1385				3.40535	3.21631	3.70321
	3.30025	3.54953	3.56168		3.19568	3.34792	5.33248		34.8689				3.76078	2.42106	4.01507
	3.05771	2.77847	3.57065		3.10881	3.58257	3.2284		34.5109				3.20545	3.35676	3.89756
	3.28533	3.27807	3.34448		3.79616	3.78289	3.25705		32.8095				4.28481	2.43796	2.68393
	3.09244	3.33696	3.66156		3.40707	3.18354	3.95724		24.9003				3.68684	3.59838	3.52259
	3.78956	3.04911	3.38693		4.34244	3.8128	4.43325		37.6712				3.01289	2.42013	3.22183
	3.22684	3.30844	4.45579		3.85003	3.54187	4.44391		28.856				4.26619	3.78956	3.20544
	2.92581	3.71741	3.91618		2.96529	3.15687	3.59547		28.6441				3.7632	3.24434	3.98576
	2.71359	3.94978	4.10353		3.90416	3.61112	4.27438		19.3273				2.97433	2.66756	3.63644
	3.63627	4.05469	2.84633		3.8297	4.80224	5.31347		44.5568				2.50965	2.74942	3.6406
	3.04393	2.98179	3.62769		2.96846	5.20573	4.58964		43.4547				2.58993	3.17783	3.22394
	3.30831	3.50391	3.80402		3.75074	4.02378	5.18942		31.302				3.01401	2.44443	3.5356
	3.99668	3.56643	2.46661		5.01587	3.70691	5.16519		31.7662				2.43426	2.86666	3.25843
	3.47612	4.4109	3.70348		2.8561	5.38523	5.79881		51.2358				3.29887	3.85505	3.44073
	3.16136	3.0286	3.71826		3.50071	3.7827	3.52867		49.2594				3.32676	3.29207	3.09376
	3.00978	3.46608	3.62373		3.80867	2.56741	3.51678		34.0267				2.25342	3.05177	3.40344
	3.11716	3.3359	3.35861		3.44047	2.39954	3.81489		37.6468				4.11357	2.53764	2.43274
	3.71166	3.26649	4.25669		4.39664	2.99553	3.3466		43.6822				3.79326	3.8062	2.45116
	3.71113	2.73886	3.63244		3.06999	3.76896	3.76857		26.8235				3.94668	2.25404	3.51467
	3.63324	3.93427	4.23873		3.1603	4.40377	2.45789		35.2316				3.32519	3.13688	2.71694
	3.86139	3.17746	3.41954		3.80805	3.86825	4.2213		41.6947				3.89466	3.61109	3.90865
	3.80818	3.40535	3.90403		4.80224	2.75526	3.98285		35.4752				3.61528	3.66809	3.77134
	2.59494	3.13337	3.71378		4.86773	3.71231	3.61132		48.0493				3.42251	2.48971	3.82534
	3.99474	4.38925	2.40432		3.05256	3.05388	3.95196		41.3237				3.042	2.24427	4.07105
	3.22882	2.84531	4.02009		3.51989	4.42516	3.58504		36.3461				4.28908	2.14366	3.15271
	3.08715	3.7988	3.596		4.17536	3.80805	3.96886		43.4743				3.16428	3.64677	3.80904
	3.6284	3.84369	3.48272		3.4674	3.06568	3.59033		43.1642				3.73965	2.41076	4.13165
	2.66069	4.12782	2.88878		3.24427	5.06036	3.22301		33.8953				3.30738	1.90944	2.80038
	3.77768	3.24377	3.98893		4.52841	4.64902	4.37287		23.9141				2.54982	3.95249	3.95354
	3.64823	3.75669	3.07791		4.73939	3.66374	4.20572		29.7551				3.15555	4.13027	3.62259
	4.25563	3.88555	3.36838		3.2081	4.98774	3.70506		28.7744				3.54055	2.75153	3.87466
	2.92885	3.14683	4.22553		2.97915	4.56155	3.3058		30.6048				3.03936	3.24506	3.09671
	3.25883	3.54319	3.76335		3.75206	5.07	3.52721		48.4032				3.24427	2.80685	3.27292
	3.33022	4.37552	2.88171		4.07099	3.76025	4.19754		36.3973				4.42556	4.19034	3.03566
	3.97995	2.65013	2.73833		2.89386	3.70004	3.60498		35.1371				2.29048	3.07422	3.50094
	4.33855	3.57277	3.29639		3.95537	4.22025	3.46688		38.7682				3.17562	4.01256	4.39794
	3.08399	2.69661	4.24956		3.50781	5.00451	3.54781		39.791				3.99447	2.74394	3.32613
	4.76041	3.77821	2.6265		4.35914	2.53328	4.55006		28.6228				3.53606	3.42938	3.52718
	3.81716	3.12135	3.58491		3.50451	2.1162	3.7312		45.747				3.5827	3.23899	3.77141
	3.37564	4.17641	3.13152		4.60155	4.0834	3.18987		45.1689				2.94331	3.67892	3.11303
	3.68895	4.40753	4.1521		4.46134	3.74628	3.4006		42.5571				3.66202	3.10907	4.89044
	3.3701	2.64432	3.06709		3.58557	3.12637	4.77478		28.2486				2.74361	2.28467	3.47156
	3.08847	2.82124	4.57515		4.05125	3.11973	4.3297		30.4857				3.46549	3.52849	3.41697
	3.09112	3.36	4.4038		3.23873	3.42304	3.37766		40.8832				2.80395	2.97942	2.64944
	3.24374	3.84501	4.75435		3.93004	4.42516	4.58413		43.8978				3.57208	3.11449	2.94694
	3.36997	4.21127	3.30824		4.03857	3.76586	4.21681		34.3994				2.7782	3.76725	3.30976
	2.94298	2.86825	2.68717		4.71021	3.08636	4.51652		58.1004				3.60076	3.65	3.1032
	3.13601	2.97638	3.91671		4.30607	3.56484	5.69312		20.7741				3.11171	3.00609	3.78256
	2.84131	2.83973	3.49143		3.61449	3.64485	4.56881		28.1807				3.33815	6.12863	3.6469
	3.27504	2.65878	3.37234		4.18249	3.29022	3.51784		50.1919				3.76672	2.81596	3.56907
	3.66723	3.50147	4.78574		4.97758	4.23609	3.78375		34.7971				3.54213	2.82943	2.61765
	3.68209	4.03646	2.67588		4.0185	4.02801	4.60413		29.6183				3.2984	2.23186	2.92687
	3.81125	3.08214	3.94113		4.13839	5.7864	4.61132		37.7155				3.52576	2.82705	2.76488
	3.99949	4.37611	3.49988		3.4777	4.84713	4.78121		47.6791				3.51652	5.34251	3.01876
	3.38972	3.91578	2.47189		3.88112	4.43401	3.8569		43.2656				3.71536	3.06154	3.41169
	2.62036	3.89451	3.37657		4.92305	3.13287	5.14909		48.1661				3.33795	4.12162	3.43492
	3.15053	3.49888	2.7586		4.93757	4.70929	3.82292		51.9585				3.62954	3.00969	2.85194
	2.93133	4.11112	3.5527		4.03857	4.28441	4.18222		43.3659				3.29603	3.62898	3.69661
	2.91175	3.96992	3.46239		3.9414	4.11779	4.25867		40.7388				3.49209	3.20222	3.4307
	3.63225	2.52127	3.18697		3.42595	4.23239	3.92304		38.3911				3.30712	4.48431	2.85425
	4.05996	3.76084	3.45288		3.3763	3.68763	3.43387		55.5496				3.43809	2.70994	3.71087
	4.32123	3.84066	3.87947		3.85954	3.50173	3.94892		47.8289				4.02913	3.5154	2.93954
	3.87129	2.60062	2.62234		3.11468	3.56007	3.48638		40.5093				3.05151	2.74678	3.86535
	3.86535	3.66598	3.71378		3.10141	4.61212	4.45315		43.9302				2.95328	3.89756	3.103
	3.50378	3.44549	4.57287		3.84158	4.58558	3.22684		28.8683				3.43215	3.26698	4.27524
	4.16743	2.14102	2.7871		3.54669	4.1846	3.24955		45.4024				3.76051	3.55534	3.3998
	3.66598	2.32771	3.17152		3.25761	4.46556	4.94483		32.7053				4.00292	2.55282	3.36944
	2.87934	3.16281	3.50965		3.96329	3.30369	3.90753		47.5777				3.43823	2.73103	3.7349
	2.93241	3.08187	3.37379		4.72118	2.70928	4.36442		33.3829				3.29385	4.10934	4.03303
	3.65278	4.14473	4.50491		2.90931	3.94443	3.55626		31.7984				3.74705	3.211	3.43176
	3.62069	3.94615	3.82125		4.34647	4.87789	3.9177		43.9089				3.16294	2.75056	3.85373
	4.17338	4.28547	3.30633		3.80666	3.38556	4.38819		32.2974				3.07963	3.0552	3.0927
	3.65885	3.32956	3.88027		4.79696	2.80302	5.06155		48.3171				3.25774	3.87551	4.25619
	4.08346	3.80752	4.09833		3.8907	4.17773	5.98986		46.8119				3.22262	3.12373	3.35465
	3.95539	2.22743	4.20282		4.2926	5.09324	6.3309		59.0077				3.4236	3.40746	3.42568
	3.59955	3.00406	2.80877		3.95407	3.14657	4.43863		65.8013				3.41327	4.24454	3.9575
	2.75259	3.00081	3.63482		4.41645	3.17364	3.97071		29.9236				3.37036	2.93306	3.53368
	3.56432	3.05547	2.60154		4.39611	3.96199	3.80963		45.6363				3.2988	2.45895	4.18724
	3.58843	3.43149	2.98219		2.99959	3.7081	3.81887		52.606				2.74434	3.48008	4.1507
	3.81201	3.74701	3.51177		4.52451	3.6034	3.26058		44.1914				2.62848	3.04002	3.44509
	4.13548	2.91921	3.33425		5.04174	3.50305	4.3771		36.2362				3.43598	2.93875	2.89571
	3.5319	4.14004	2.99711		3.40198	3.35254	4.84068		29.3886				2.96516	2.88937	3.83683
	3.32874	3.13673	3.54108		3.75708	2.94166	6.01165		41.3576				3.68077	3.31253	4.04121
	3.95856	3.80329	4.57383		3.45077	5.41645	4.06815		44.5035				3.48404	3.78666	2.66809
	2.86402	2.21892	2.99047		3.99025	4.55151	4.10881		46.3364				3.62036	2.62914	2.9546
	3.92238	3.51045	4.60268		3.8161	4.87407	3.55818		42.1609				4.12241	3.83643	2.94879
	3.61396	3.66624	3.35782		3.80273	3.30553	3.47262		83.6973				3.54709	3.49513	3.43809
	4.45843	3.35729	4.18592		3.97982	4.25141	5.48349		29.904				4.12637	3.76659	4.7827
	3.26566	3.27438	3.88852		4.32587	4.51613	4.11489		41.0546				3.3462	3.11673	4.05494
	3.84607	4.53674	2.80306		3.63997	5.75445	3.80356		57.3549				3.38541	2.57461	3.84607
	4.92668	4.00464	4.87816		3.53989	3.46562	4.66704		62.2496				3.64089	4.0597	3.99698
	4.29511	3.40429	3.7209		4.3499	5.03409	3.49566		51.6609				3.57686	2.76949	4.31524
	3.29708	3.49447	4.03355		4.02576	3.41644	4.01771		48.336				3.92582	3.83155	3.56808
	3.99949	2.36913	2.85346		4.69107	4.66044	4.27227		46.9969				3.16571	3.51124	4.72619
	4.11551	3.04411	4.4381		4.50913	4.347	4.60274		51.3543				4.30211	3.00331	3.11792
	4.29735	3.16083	2.3013		4.17985	3.17509	3.5791		65.0233				3.35042	2.53474	4.60631
	3.28441	3.58412	3.68963		3.10432	3.50853	3.95998		59.8297				3.22651	3.52682	4.35069
	3.40984	3.98682	4.15872		3.70018	3.31187	3.95549		38.645				2.94007	3.16519	4.20757
	3.16717	3.14551	4.72619		4.62979	4.52765	3.96232		25.2304				3.28626	2.4542	3.78982
	3.43961	3.3866	3.88219		5.2557	3.57409	5.94748		55.1359				3.53527	2.65066	3.22605
	2.9575	4.20493	4.91486		3.42395	5.54624	4.70058		41.6466				3.0898	2.90546	4.90206
	3.27015	4.42727	3.85162		3.90284	5.0296	4.13802		50.7721				3.11409	2.2646	3.15687
	3.93981	4.6776	4.77478		3.5527	4.33696	4.98392		62.5857				3.42489	4.31214	4.32878
	3.70691	2.88594	3.21945		2.88089	3.51362	5.08888		53.4008				3.16875	2.95014	4.79009
	4.13337	3.4307	3.14551		5.23108	4.57369	5.10486		47.6443				3.25523	3.17033	3.27731
	2.46159	3.88779	3.95425		4.35122	5.14585	4.83195		53.8519				3.09402	3.17614	3.82257
	4.79273	5.54624	4.4987		4.78534	3.42357	5.63787		52.9451				3.40179	3.0321	3.4748
	3.58826	3.83973	3.69199		4.80831	4.95923	4.34885		51.0716				2.38713	3.43828	2.99562
	4.06782	3.16538	3.92054		4.16717	3.56273	5.12361		47.799				3.36257	2.78216	4.72345
	4.19859	3.96237	3.21173		4.90363	5.4859	4.90364		54.7079				3.85056	3.84	2.24816
	3.11739	2.77833	4.01903		4.31253	4.30475	4.43493		58.7719				2.7881	2.64643	2.95195
	4.08622	5.30449	4.79669		3.85987	5.06379	3.62625		50.0413				3.32884	2.61448	2.94482
	4.04597	3.41842	3.22209		4.68341	3.29974	4.92582		49.6942				2.87617	3.33966	3.67892
	3.44192	2.70562	3.32346		3.72473	4.54105	4.30712		35.1887				3.74498	2.14912	4.17678
	3.92925	3.19172	3.80937		5.25273	3.94674	6.19477		38.8126				3.0961	2.94826	4.13089
	5.03937	3.43149	4.16483		3.83075	4.01263	5.51019		44.5169				3.30109	3.85287	4.60832
	3.67641	3.20836	2.71291		3.59917	4.84819	6.53951		17.2266				2.52592	3.53448	3.89413
	3.80197	4.01084	4.3771		3.71272	4.35967	3.59831		62.9221				3.99434	3.45394	4.12568
	3.76919	3.31346	2.87168		4.59574	3.98153	3.58537		60.2533				3.5931	2.29946	4.42252
	3.14076	4.84502	2.91129		3.39003	4.11152	3.59488		57.9798				4.19146	2.91419	3.38528
	3.23622	4.53686	3.03593		5.94928	4.34198	5.32516		57.3016				3.61132	3.45445	3.52249
	4.45803	3.07474	3.45605		4.5152	4.29927	3.37155		48.3947				3.34145	2.54028	4.51619
	3.10417	2.96661	4.40496		2.78322	4.76666	4.37076		41.1784				3.57171	3.41618	2.70875
	4.41671	3.52471	2.63534		3.65152	5.12968	3.92846		45.5798				4.50121	2.89228	3.61845
	3.27002	3.08643	3.66043		4.83974	3.49936	5.20837		62.0359				3.59864	3.09151	4.24632
	4.54188	3.74441	4.17427		3.98543	4.81782	4.09336		48.4439				3.6879	2.62345	3.73173
	3.89604	3.24704	3.68975		3.86376	4.28719	5.50775		46.3321				2.67205	3.98946	3.57118
	3.49408	4.02907	3.76355		3.19938	3.9818	4.8025		46.7729				3.1706	2.75602	3.72539
	2.9571	3.91407	3.12122		3.90971	4.04689	6.89098		71.8341				3.3293	2.36032	3.58122
	3.44984	4.14651	4.48959		3.3087	5.57779	4.9855		39.2503				3.24931	4.12677	3.24005
	3.60163	4.29498	4.3734		3.34462	4.42404	4.79432		35.9104				3.18129	3.52959	3.68473
	3.91354	4.78481	2.80634		3.54286	4.18572	4.35733		52.3183				3.78415	3.58201	3.2617
	3.75708	3.39135	3.02127		5.0395	3.85743	4.68394		56.9541				3.52537	2.84963	3.70902
	3.57488	3.4505	4.70876		4.37235	3.50807	5.33221		49.8053				3.97916	3.27292	4.44364
	3.87234	3.0424	3.43492		3.70004	3.96656	3.07158		74.434				3.46107	3.36422	4.08742
	3.80884	4.70137	3.69344		4.03646	3.21113	3.10432		58.5064				2.90099	2.88435	3.9171
	3.28104	3.49275	3.53448		3.99725	4.01022	4.99131		41.0519				2.98602	3.27239	3.84211
	3.75787	4.10353	4.21549		3.52768	4.68341	4.58677		70.98				2.87458	2.80829	4.14717
	3.94562	2.68591	3.93163		3.81359	6.75828	4.44958		55.9847				3.16188	2.8765	2.87369
	3.80171	3.69027	3.64617		4.38984	5.07238	5.15767		62.8374				3.84845	2.14802	3.26091
	4.6343	3.16116	3.26593		3.6335	5.02828	4.65304		63.0024				3.13389	2.84626	4.24863
	5.08268	3.26751	3.48193		3.52543	4.59403	3.91608		78.9403				4.53422	2.86435	2.73384
	4.23015	4.1992	2.93512		3.62663	3.39954	4.90763		72.3207				3.84845	3.06002	3.93664
	2.90099	4.38449	3.49909		3.80144	4.78877	3.93077		48.1662				2.86811	3.72856	2.95169
	3.0824	2.92581	3.82759		3.94523	4.13971	4.12492		78.8413				3.38456	4.3029	3.42647
	4.22606	3.32534	3.1632		3.36719	4.08082	4.11621		94.0092				3.26698	3.40891	3.84274
	4.80495	2.16954	3.7822		4.3095	4.45421	4.54834						3.39426	3.29471	3.83854
	3.14931	3.46714	3.99355		4.76633	3.44192	4.9181						3.32781	3.60181	3.42463
	3.82943	4.06339	3.62716		4.04593	4.51038	5.59733						2.78328	2.74651	3.34541
	5.00214	3.24744	3.83524		4.17166	5.67417	5.57568						4.54372	3.34688	3.78494
	3.64723	5.00927	2.8495		4.45475	5.42569	5.9789						4.03171	2.67152	4.03223
	4.05022	3.91222	2.91659		5.56314	3.92186	4.53326						3.58069	2.99156	3.26012
	5.47849	3.75154	3.53633		4.66282	4.30726	3.42251						4.29643	3.04966	5.47296
	3.79771	3.74071	2.93682		4.02326	4.26593	3.79009						2.95512	3.16254	4.46266
	3.95196	3.15924	3.52259		4.61396	3.94826	5.85968						3.46173	4.27517	3.58957
	3.20519	4.13581	4.19463		4.20968	4.58274	5.58122						3.73873	2.49677	3.90601
	3.60604	5.01798	3.30857		4.47097	5.07343	4.29399						3.59283	3.26573	3.627
	3.70295	3.29999	2.91248		3.60194	3.549	5.31729						3.21206	3.22011	3.97058
	3.72558	4.47454	3.72803		3.72143	4.62558	4.89097						3.68314	3.44172	4.23556
	4.06579	4.01121	2.94958		4.86641	3.96741	4.92714						4.13284	3.78718	4.06551
	3.2448	3.55983	4.01111		3.91426	4.9649	6.15688						2.90247	3.51441	2.95486
	4.00028	3.79583	3.35333		4.66371	5.01006	6.15266						4.15687	2.94166	3.73279
	3.481	3.6636	3.86817		3.91763	5.69372	6.15503						2.67971	2.6839	3.98015
	3.65753	3.23199	2.52285		4.28785	4.70823	4.02959						4.06128	3.99725	3.82204
	3.85875	3.29814	4.41219		3.88357	4.44021	4.7015						3.53633	3.90509	3.15291
	4.27134	3.94641	2.63449		4.333	4.62294	4.77491						3.43651	3.81491	3.9076
	2.89439	3.80514	3.40185		5.76548	4.41001	5.7153						3.50068	3.05811	3.18006
	3.51035	3.9517	4.11106		3.95671	3.57877	4.01111						3.70816	3.92291	3.04068
	3.85006	4.20757	4.3734		4.04729	4.37393	5.67431						3.81517	2.80382	4.27979
	4.03547	3.36534	3.57646		3.33881	3.65727	4.30105						3.99843	4.14682	3.71589
	5.81043	3.26434	4.28408		5.28257	5.09482	3.75444						2.99209	4.3234	4.67655
	3.8194	4.04253	4.92292		4.50141	3.74256	5.55799						4.18803	2.45895	3.56933
	4.36865	3.0923	3.92027		4.74679	4.60763	5.82944						4.13207	3.66268	4.27478
	3.81834	4.53026	3.44338		5.24747	3.99005	5.84423						2.74995	3.98206	3.41565
	4.9114	3.1772	3.44866		3.81927	3.85954	5.34621						3.50173	3.8767	2.29523
	3.84765	4.99184	3.85531		4.8033	5.45131	5.1075						3.75603	2.86369	5.16869
	4.00862	2.43089	3.95869		3.99395	4.23979	5.90497						3.81887	3.68209	3.98276
	3.36997	3.75391	3.95533		4.44727	6.82813	5.90919						3.01507	2.85993	4.16776
	4.31478	5.1038	4.42212		3.90152	5.21814	4.32587						3.28282	3.56095	4.34013
	3.04692	4.54874	4.47256		3.81755	5.32416	6.27782						3.0251	1.52919	3.68526
	3.94552	4.57541	3.78167		3.12581	4.40588	5.915						3.65647	4.52768	3.54266
	5.30343	3.77543	4.26831		3.99315	4.14261	4.49329						2.91485	2.06602	4.22025
	4.67364	3.20677	4.42041		4.11858	4.63469	5.70164						3.94615	2.99823	4.55125
	3.82613	3.97625	4.01344		4.3198	5.15239	5.94378						4.1477	3.49262	3.80111
	4.14261	3.06048	3.89786		4.37855	4.45777	4.67602						3.88225	4.32798	4.07184
	4.15001	3.16532	4.63676		3.35254	4.77451	5.76501						4.35809	4.16902	3.25483
	4.87184	4.68236	3.15819		4.22606	4.31372	5.14341						4.1504	2.93768	3.31332
	3.04623	4.31689	3.93656		4.47632	5.43361	5.27967						3.34726	3.4608	3.81042
	4.72949	5.13813	4.64727		4.49276	4.45711	5.68632						2.78111	2.78163	4.23768
	3.27508	4.82838	3.61317		3.57075	4.0831	5.6652						3.12181	3.91552	4.06075
	4.74399	4.11409	3.14023		4.52339	3.97625	4.7489						3.2446	3.78705	3.25167
	4.35941	3.76131	2.91159		4.43044	3.6269	5.68157						2.59732	3.26368	2.85422
	4.52247	3.71179	3.71325		3.81729	5.9484	4.80382						3.92789	3.49196	2.54266
	4.76052	4.41618	4.41407		4.92635	4.88595	4.81082						3.67047	3.86429	3.48213
	4.55732	4.52669	3.97229		3.1946	4.59868	4.82574						3.42846	2.97498	3.30289
	4.21708	3.99434	5.009		4.93269	4.17483	5.08901						4.38169	2.85055	4.18988
	3.45975	3.0214	4.50609		3.8197	5.52181	5.09561						3.95817	2.98513	2.84204
	5.28389	4.28851	2.91096		4.69477	4.37469	5.09403						3.8138	4.2419	3.56999
	3.60828	3.17218	3.69899		3.81623	5.25379	5.04069						3.72315	2.95697	2.55414
	3.58458	4.1673	4.6776		4.99161	5.24745	5.03963						4.03314	3.40132	3.46704
	4.14737	5.17543	4.28098		3.563	5.03726	4.91143						3.61449	2.95011	3.30501
	3.83736	3.69318	4.12624		5.38344	3.3771	5.19477						2.99473	4.63781	4.20176
	4.4616	4.63799	4.16448		4.10076	6.55363	5.21286						4.59627	3.05784	4.32871
	3.84211	4.83182	4.13739		4.62745	5.18777	5.05033						4.11409	3.07646	3.95579
	4.32376	3.6203	2.81095		4.3639	3.89228	4.42932						3.69628	3.47958	3.07118
	3.5622	3.81359	3.28282		3.55659	4.8095	4.95276						3.29375	3.06893	4.30369
	4.86033	5.46042	5.72435		5.40087	4.26197	5.02861						3.60942	2.96542	3.01705
	4.58096	2.7378	3.44261		4.94272	4.25722	5.78376						3.51203	3.51362	5.09456
	4.06313	4.10248	3.31293		4.58267	3.97969	4.71678						3.42859	3.83406	4.00187
	3.88674	3.79352	4.5731		5.3235	3.49777	4.60763						3.66994	4.09138	3.68836
	4.83182	4.21074	3.29075		4.6698	5.94193	5.58439						4.00424	2.82507	4.50946
	4.70137	4.21787	2.90096		4.59706	4.63509	6.65886						4.10479	3.61766	4.41988
	4.82477	3.31449	4.20493		4.78693	4.96655	6.10585						4.4175	4.08769	3.73221
	3.83023	3.66308	4.4686		3.93717	4.25405	6.05759						3.01612	2.99473	3.58438
	3.58359	3.04675	4.1706		5.13364	5.4962	5.93137						4.25669	3.19304	4.28237
	4.04649	4.72632	4.53923		3.97163	3.1978	5.94827						3.29444	3.2044	5.38991
	3.96252	4.33591	4.24718		4.05838	4.00636	5.95778						4.16902	3.47572	3.16621
	4.54645	3.08247	2.80738		4.04333	3.73384	5.56267						2.8899	3.36733	2.93215
	4.38819	4.03725	3.57395		6.03828	4.30211	5.57674						4.3066	3.46873	3.64934
	3.23463	3.64575	3.29708		3.87168	4.95698	5.57667						3.59257	2.07616	4.52867
	5.05204	4.31584	3.30712		3.42199	4.35122	6.29182						3.34409	2.89452	4.08214
	3.8617	3.38198	3.51883		4.75788	5.17959	7.02934						3.97361	3.06246	4.39664
	4.49857	3.41697	3.08458		4.154	4.35439	5.73002						4.1442	3.45526	3.86191
	3.67522	4.37235	4.05785		4.66196	5.27973	5.72151						4.02558	3.79313	4.37961
	4.02999	3.09428	4.40879		4.03646	4.77636	5.72454						4.35597	3.671	3.26863
	3.5171	3.09138	3.56537		3.81496	4.45077	6.34225						3.04253	3.37993	3.3295
	5.70718	3.48609	3.90971		5.73042	3.73279	6.10328						3.77821	3.54425	2.35068
	4.81558	5.54162	3.70249		5.10855	5.44602	5.84484						4.13499	3.56511	4.67087
	3.59046	2.96753	3.765		4.11885	5.07475	6.11674						3.46146	3.61464	3.65436
	4.05389	4.29152	4.18143		3.73965	5.01611	6.70059						3.3763	4.35574	3.07738
	3.46542	5.23425	3.89994		4.07871	5.17034	7.70851						3.15845	3.0727	3.50252
	4.22969	4.35281	4.3096		4.20592	4.69398	7.73347						4.08967	3.26593	4.13136
	5.53686	3.25167	3.99236		5.29076	5.86852	7.73149						3.27147	2.41881	3.11521
	5.45755	4.67842	3.45948		3.37842	4.87961	7.44155						3.47902	3.52048	3.96622
	4.44364	4.08993	2.89412		4.16562	4.29022	7.42121						3.47044	2.42832	3.37743
	4.42622	3.53699	3.37129		3.30659	4.26963	7.44392						4.59924	5.00834	5.51283
	3.75959	5.27544	3.52893		4.40773	4.59099	8.63484						3.81168	2.75678	3.31927
	4.03778	2.90944	4.09462		5.6813	5.73808							4.44417	3.16875	4.0898
	3.81438	3.82811	3.41618		3.75193	5.01243							4.103	2.67869	3.29207
	4.0439	4.42754	4.14479		3.85551	6.09773							3.82468	4.08399	4.29683
	3.45605	3.82719	4.26837		3.67311	4.83895							4.40153	3.56273	4.55032
	3.73886	4.41433	3.80333		4.67972	5.02881							4.19793	3.45466	3.36666
	4.03804	4.51012	2.80434		5.12757	4.36297							4.57356	3.17086	4.56234
	5.22474	3.72328	3.39611		4.65139	6.46914							3.49104	4.56392	4.09059
	4.39664	5.33987	3.1525		4.84895								3.64631	4.17852	3.31636
	4.14941	4.46054	4.02269		3.65352								2.58326	4.00847	4.31372
	3.69212	5.71907	4.08652		4.33881								3.89756	3.55877	3.66935
	3.77847	4.15582	4.50227		5.21482								3.69318	3.73854	3.59026
	3.90179	3.32559	4.46741		4.1844								3.15079	3.39677	2.98156
	3.95645	4.43599	5.39268		4.27913								3.37399	4.91775	2.88039
	3.93083	5.24639	3.44871		4.67285								4.36931	3.86984	3.68237
	5.91289	5.34727	3.12584		4.78085								4.10406	4.74791	2.98434
	4.08148	5.13866	3.22869		5.35228								4.00134	3.32283	2.87036
	4.14578	3.51943	3.47967		4.31894								3.82257	4.84264	4.333
	4.59033	4.5968	4.26883		5.24573								2.57784	3.69846	3.49368
	3.65126	4.48325	3.43809		4.65965								3.83049	4.3161	4.2691
	4.90153	4.57779	3.82046		4.72619								3.12729	2.90046	4.33056
	4.95725	5.48578	3.39796		4.53666								3.70268	3.29576	3.15089
	4.08346	4.57443	3.02008		4.28151								3.55824	3.18671	3.33656
	3.69952	3.50688	4.51124		4.28996								3.90509	2.83339	3.84422
	5.46926	4.78633	4.85162		5.09377								4.55508	3.02167	3.77292
	4.93744	2.45644	3.81517		4.28714								2.58563	3.46635	3.95843
	5.25418	3.95394	4.47064		4.60023								3.73675	3.56643	3.03461
	4.32313	3.63086	5.70732		5.50861								3.30879	4.15634	3.79009
	4.29168	5.59086	3.69133		4.24771								4.00372	3.40799	2.73935
	4.04861	4.03382	3.89519		4.45817								3.42489	3.8231	3.64538
	4.55468	4.61098	3.28863		5.35506								3.57277	3.70275	4.06815
	4.39202	3.56009	4.47758		4.07118								3.77002	3.57567	2.5894
	4.75422	3.83036	4.41341		4.65793								3.39056	3.77028	4.03884
	4.5137	4.4818	3.65159		4.52814								3.0745	3.03012	3.87697
	4.77029	3.51098	3.78976		4.0795								3.11884	4.55983	3.45569
	3.63746	5.06678	4.90892		5.26461								2.78322	3.17218	3.79563
	4.7621	4.59607	3.64974		5.43916								2.82441	3.84581	4.28045
	4.63509	3.49691	4.91209		3.39558								3.30527	3.97573	3.84475
	4.29683	4.67575	4.02648		4.24679								3.0222	3.26388	4.61872
	4.56379	4.0927	3.70506		4.42503								4.39981	3.46391	3.51626
	4.53712	2.80428	3.70242		4.56987								3.56748	3.27292	4.92463
	4.52298	4.10327	4.70454		4.96913								4.62902	3.18565	2.88937
	5.06063	4.07871	3.09283		4.15181								4.87776	3.27622	3.60871
	4.67074	3.6456	3.69895		4.00002								3.35983	3.32649	5.06894
	4.11264	4.41648	4.49078		4.88822								3.23589	4.40945	4.05574
	4.55481	5.13232	3.63192		3.59467								3.32983	3.67509	3.0523
	4.92609	4.09614	4.58332		5.03778								3.69212	3.16875	3.03408
	4.56221	4.50174	3.86918		5.34278								3.34646	4.19067	2.68301
	5.10103	3.69423	3.20466		5.10235								3.87855	3.08847	3.02721
	4.75893	4.71457	3.97625		5.66467								3.61363	2.72724	4.01956
		4.55627	4.49487		3.9713								2.8154	3.31121	5.07871
		3.67945	4.5461		4.40714								3.86403	5.10902	3.89598
		4.26118	3.5358		4.7557								2.69344	3.10258	3.81023
		3.31768	2.65601		4.54808								2.13706	2.85372	4.6912
		4.22553	4.08346		4.09455								4.624	3.98233	4.19061
		4.2525	3.9377		4.82509								4.42155	4.58518	4.0154
		4.16427	4.90707		5.04042								3.5589	3.71061	3.7048
		4.96438	3.49883		4.6982								4.12452	3.13176	4.3771
		3.9678	4.55032		5.58727								4.29445	2.60154	3.42469
		4.55349	3.6438		5.86509								4.43467	3.2451	3.24196
		3.9886	4.15568		4.63799								3.23945	2.94747	3.29708
		3.72518	2.76262		5.2052								3.92377	3.88759	3.80884
		3.8429	4.67074		5.46916								3.10775	5.16242	4.04016
		4.61687	5.62612		5.18262								3.9414	4.62902	2.96014
		4.59152	2.76077		4.79411								2.75104	4.35439	2.95354
		3.10115	4.69173		5.39667								3.63456	3.53184	3.74196
		4.7893	5.63879		4.64354								4.58069	3.33722	4.16915
		4.94668	4.00108		4.54332								4.54372	3.98893	5.09053
		5.76026	5.13813		4.33485								3.85584	3.12874	3.21866
		4.84466	5.13073		3.90128								3.87056	3.2446	3.87432
		4.218	4.94483		4.46688								4.82746	3.79405	2.66076
		4.00081	3.79808		5.46689								4.48457	2.83874	3.02553
		3.73794	4.67338		5.15027								4.50807	4.70797	3.483
		5.24692	4.84944		4.08927								3.14314	5.14235	4.4447
		4.34692	3.77966		4.5329								3.57851	3.60498	3.74256
		5.01983	3.54907		5.82994								2.8965	3.20176	4.15839
		5.55693	3.04867		3.63878								3.9746	3.65865	5.07607
		4.60773	4.30211		4.61053								4.07712	3.1531	3.20479
		4.47678	4.19331		4.84928								3.07646	4.17536	3.86786
		4.7556	3.90575		4.73042								3.25312	3.09006	2.65581
		6.29759	3.30131		4.83696								4.86971	2.9711	3.02107
		4.94114	6.57252		4.4954								4.65978	3.87157	3.50654
		3.44232	4.92772		3.77979								3.69067	3.25648	3.36812
		3.8771	3.71694		4.66598								4.33617	3.01866	3.51865
		4.09992	4.88516		1.92211								3.86119	4.42945	4.2287
		4.76263	4.37367		5.97972								3.72553	3.33386	4.37314
		4.30792	3.50886		5.04095								3.28982	3.44604	4.52973
		5.03937	4.64239		5.15899								3.98941	3.82805	3.04094
		3.63297	3.77557		4.62624								3.93744	4.54808	3.36898
		5.75207	3.62716		3.82349								3.35835	4.33115	3.13138
		3.93664	4.53425		6.62969								4.04121	3.53527	4.86297
		4.04583	4.30801		4.86628								4.38687	3.00312	3.55115
		4.30263	4.51943		4.83974								4.27834	3.60128	3.05494
		3.73648	4.34858		3.74757								3.72803	3.02668	4.18216
		4.09059	4.00002		5.13892								4.41301	3.20097	4.23655
		4.90522	4.55508		4.54874								3.89202	4.42549	4.90298
		4.82284	4.7283		4.46266								3.22368	3.97427	3.73279
		3.96463	3.49196		4.33465								3.45816	5.18513	4.76897
		4.67193	4.24256		4.68236								4.44958	3.94443	3.97176
		4.50015	3.90245		5.17008								4.14156	4.94127	4.4819
		3.72117	4.19331		3.55052								3.04649	3.36785	4.31003
		4.94256	4.35168		5.40378								3.48278	4.44708	3.95302
		4.21417	3.089		4.34449								3.78507	3.98734	3.11699
		4.16638	5.38549		4.10168								4.56749	3.47295	5.16345
		5.72171	4.68942		4.7761								3.24586	4.272	3.57171
		4.26118	4.76501		3.92819								3.02352	4.8856	3.59224
		6.32377	4.71999		6.11146								4.41354	4.23107	4.20935
		5.323	3.18004		4.97923								4.76672	4.68183	3.14314
		3.55587	3.48444		4.55693								4.59838	3.69694	4.33987
		3.6603	4.17694		4.15476								4.29379	3.01771	4.35756
		5.17774	4.41116		5.03778								4.06603	3.46552	4.36733
		3.73807	4.03012		5.40496								3.50675	3.0656	4.19965
		5.16823	4.94008		5.1324								3.81187	3.43677	3.50569
		4.6607	4.96055		5.76277								5.18856	3.21839	6.36391
		4.15846	3.87934		3.98817								3.12095	3.95777	4.86826
		3.65251	4.40509		5.04775								3.22605	2.97268	5.07317
		7.12124	3.63895		6.65213								4.08491	3.59575	3.7687
		3.6541	4.01847		3.94278								3.38871	5.30119	2.68174
		4.28098	4.35518		4.61925								3.32191	3.11147	4.74873
		4.53871	4.45229		5.35364								4.49263	4.11079	4.40826
		4.51052	3.72909		3.98906								3.76659	4.16796	3.38739
		3.09376	3.88865		4.79564								3.88624	3.75022	4.37076
		4.64209	4.26699		3.84752								3.28555	3.3396	3.53738
		5.06261	4.36707		4.19602								3.65227	2.83814	3.86271
		5.55482	5.37895		5.30818								3.90806	3.15607	4.72632
		3.63482	4.06392		5.4653								3.62637	4.97573	4.44417
		3.55793	3.49632		4.49778								3.65198	3.05217	3.37023
		4.42806	4.38713		4.31372								3.98728	4.29366	4.39189
		4.54531	5.40589		5.59469								3.39769	3.25919	3.52154
		3.96569	4.04544		4.27214								3.46474	3.5659	3.87327
		4.73781	4.52814		5.19252								3.52286	4.66519	3.19093
		5.43031	4.09462		5.29627								3.90073	4.63034	4.66255
		3.78322	4.37208		4.81676								3.74467	3.2833	3.6624
		4.46477	4.67338		4.47982								3.91859	4.20104	4.58571
		3.91549	3.90265		5.54716								3.34699	4.79141	4.33432
		4.95104	4.03474		4.69041								4.59838	4.15529	4.63852
		3.37898	5.03594		5.8334								4.43599	3.24797	3.84052
		5.46398	4.31953		4.12096								3.78454	3.17489	3.44324
		5.44418	4.83076		5.17879								3.9649	3.80461	3.19839
		6.14738	4.67919		4.15067								4.18856	3.42964	3.16235
		4.11832	3.53263		4.19358								4.55659	3.17364	4.66044
		4.69081	3.91895		5.35809								4.49881	5.36146	3.64114
		5.2489	3.7048		5.00511								5.6615	4.83657	4.57884
		5.10802	3.64169		5.05468								3.48417	4.205	3.67648
		4.75233	6.03541		5.11806								3.64895	4.80871	4.33063
		4.04993	3.82521		3.671								3.45655	3.2824	4.65067
		5.80832	4.48008		5.21259								4.12307	3.86442	3.84396
		4.03963	3.82679		5.6549								3.54834	4.09571	4.387
		4.53376	4.46899		5.68791								4.22896	3.93199	2.82811
		5.01719	5.45573		3.86574								4.46781	4.58241	4.04385
		4.9614	3.86957		4.37862								4.23768	4.27794	5.8643
		4.37921	3.93691		5.47666								3.63094	2.98074	5.97573
		4.53131	5.83446		4.23398								3.45579	2.58966	2.82994
		4.3301	4.00688		4.98233								4.4146	4.06445	4.27847
		4.9076	3.97784		5.1178								4.77214	4.44945	4.49659
		5.44312	4.75444		5.29155								3.84039	3.28441	3.4682
		5.39995	4.69586		4.11092								3.08168	3.40482	4.894
		4.89149	4.59555		6.52221								3.21311	4.43572	5.26551
		5.18117	3.58887		5.44127								3.77939	2.90363	2.84422
		4.48339	4.59017		4.27834								4.22348	3.62182	3.26355
		6.55271	3.63324		5.88701								4.1706	4.26567	3.33194
		4.52867	5.92736		5.95778								4.34224	3.64697	4.51956
		5.52023	3.50411		6.19755								3.94192	3.93215	3.63271
		5.17932	4.51174		6.02802								4.09779	4.04399	3.6269
		4.2419	5.56908		5.18936								4.02167	3.3931	3.46536
		4.32244	4.15369		4.96352								3.39584	4.18882	4.16479
		4.66414	5.88437		5.07911								4.02167	3.74335	4.6607
		4.49192	4.70744		4.30263								4.18242	3.58438	3.82495
		5.52524	5.5024		5.21499								3.33458	3.90918	3.873
		5.4381	3.16452		5.66203								3.80937	3.14099	4.10221
		5.26329	4.28996		4.53237								5.47032	3.52655	4.07396
		5.36007	5.65094		4.87947								5.07475	2.52866	3.18776
		7.56856	3.01454		4.79722								3.28269	3.45645	4.87856
			3.80478		4.47626								3.54451	3.98063	4.72883
			6.23795		5.36839								5.06815	4.96239	4.06234
			5.00979		4.2184								2.80395	3.46133	5.43137
			3.80408		4.92688								3.92925	3.77028	2.80751
			3.62531		4.35433								4.17232	4.37446	3.14842
			4.52286		4.08161								3.67324	4.44747	4.1164
			6.17484		4.02365								4.15978	4.59442	3.84686
			5.08584		4.30422								4.47672	3.53434	4.54016
			3.03362		4.09693								3.9884	3.44205	4.13892
			4.54425		4.33383								3.62518	4.36858	3.17654
			6.18223		4.46011								4.03144	5.36469	3.01691
			5.04571		5.78086								4.46292	5.50486	3.93664
			5.98577		4.87327								3.66915	5.15001	3.83947
			4.2926		5.23477								3.91024	4.15687	3.58174
			4.57427		4.15568								4.57171	3.20255	4.1104
			6.25828		4.94791								4.1642	5.05812	3.52101
			3.46846		4.4447								4.68301	3.92978	4.58201
			4.52053		4.97335								4.88044	4.61687	5.50069
			3.79511		5.22395								3.34831	5.19622	2.69321
			5.70375		4.98286								4.29603	2.37734	3.17733
			5.93692		5.08954								4.08135	4.43995	3.01216
			4.65965		6.03277								4.40879	4.00979	3.84211
			4.82073		4.87123								3.66281	5.04835	3.58333
			5.73504		4.3903								3.22051	4.42113	4.12307
			5.09773		5.54795								3.80276	4.71193	3.52154
			4.1265		4.61608								3.83128	3.56405	4.59891
			4.43783		4.92186								4.38397	5.1574	5.47256
			3.90179		4.78328								3.44153	3.79242	3.45724
			4.65833		6.55033								2.98146	3.79748	3.17377
			4.685		4.78772								3.87934	4.9488	4.79554
			4.29392		4.68011								3.20387	3.96582	3.67714
			4.28573		4.62954								3.30052	5.56929	4.61053
			5.4418		4.87354								4.12043	3.51725	3.93664
			4.87544		6.03827								4.67628	3.06365	4.74428
			4.43255		4.64763								4.09825	5.09462	4.61
			4.51722		5.15054								4.08135	3.9171	3.91247
			3.36237		4.73192								4.15529	4.50913	4.30618
			4.60023		4.86377								3.95671	3.91816	3.98424
			3.97573		4.85136								2.90178	4.26778	4.21127
			4.37789		4.5255								4.39698	4.98365	4.27015
			3.78407		6.05192								3.44707	3.90991	4.50207
			4.02088		5.20692								4.54896	3.47887	4.79507
			4.53078		6.70481								4.49646	4.18377	3.94046
			4.05996		5.5333								3.60723	4.75308	2.95803
			5.15925		5.7497								3.20816	5.05125	4.27596
			3.55692		6.15424								3.2856	4.87459	2.95063
			6.19491		4.48906								4.41684	3.83155	3.00345
			4.5225		5.53023								4.67166	3.56369	3.94826
			3.51071		5.48141								4.05943	3.70163	3.97777
			5.27821		7.24984								3.57778	4.18803	2.99896
			4.6945		5.3842								3.75837	6.32324	2.97598
			5.83103		5.16612								4.02062	4.2382	5.0663
			4.28375		4.71114								3.74142	4.43665	4.60895
			4.70639		5.69345								3.46793	4.73226	4.71246
			4.5632		5.20845								4.0387	4.17324	4.03382
			4.7291		5.11265								3.27319	3.96199	4.286
			5.03032		5.30185								4.20401	4.70084	3.15317
			3.89218		6.78852								3.89994	4.30112	3.89809
			4.08188		6.58272								3.97837	4.94378	3.04748
			4.5558		5.91355								4.36733	4.33247	3.76368
			4.06656		6.69794								3.34198	4.44285	4.43377
			5.3268		5.8544								4.09719	3.67469	2.8186
			5.74983		5.16731								3.84739	4.36459	3.75603
			5.38344		5.8739								4.99025	4.1064	2.94509
			6.04069		5.74283								4.08716	3.92503	4.34503
			5.49303		5.64434								4.779	4.35862	5.90523
			5.63056		6.72541								4.84343	4.13548	4.79537
			4.96754		6.56458								3.63812	4.46213	4.29102
			4.80488		7.54004								4.01058	5.32139	4.16691
			5.02511		6.16427								3.32666	3.60551	4.81656
			4.39255		5.49408								4.58571	3.80197	4.34215
			5.3639		6.27571								4.61528	4.35756	5.92371
			6.45917		5.70639								3.41035	4.09508	4.28072
			6.14738		7.7369								4.16664	4.29735	3.95592
			5.32905										4.67523	4.10437	4.15027
			6.28363										4.23411	5.38186	3.58584
			6.78198										3.36733	3.86068	4.92952
			3.98695										3.34023	3.09181	4.84819
			4.69067										4.69411	4.81175	4.62479
			3.97176										5.54386	6.59417	3.80144
			4.33934										4.51547	4.85083	3.56986
			4.77108										4.27598	5.28013	4.93797
			4.51527										4.1265	5.80885	4.85664
			5.72039										3.17245	5.51785	4.60076
			6.18117										3.73992	4.631	3.79775
			6.29208										4.37129	5.06683	3.33793
			4.4991										4.52973	6.03469	5.22184
			4.6137										3.17192	5.08895	3.68379
			5.25828										4.72566	4.25387	3.18654
			4.19278										4.03501	4.37459	4.41291
			5.09178										5.09746	4.18037	4.40364
			4.19648										4.29234	4.51785	3.57098
			4.96424										4.01441	5.52066	3.66783
			5.21642										4.54082	4.61071	3.4995
			4.28679										5.01085	4.82693	3.54072
			5.17932										2.85227	4.25827	3.0049
			5.17298										3.12921	5.26369	3.333
			6.32166										4.78679	5.0262	4.24613
			6.82536										4.33085	4.46213	3.01203
			5.19728										4.01639	4.81373	5.19012
			7.09033										3.28018	4.43044	3.33194
			5.49831										4.80911	4.78957	5.42807
			7.47403										2.02543	4.85149	4.51006
													4.41618	4.5498	4.33274
													3.67202	4.83538	4.13014
													4.45877	4.8805	3.68209
													3.43704	6.93468	4.56947
													3.43228	4.87393	4.04993
													4.17905	4.94312	4.6005
													4.36522	4.54135	4.73636
													4.48061	4.28468	3.64406
													4.51336	4.87776	4.33538
													3.8664	4.06498	4.47111
													4.59205	4.99976	3.37947
													4.73609	5.16203	4.0053
													4.74071	4.84225	4.79828
													4.1772	5.12341	3.42542
													2.66809	10.3608	4.29745
													3.2242	5.61093	3.26593
													4.44338	6.20573	3.45763
													5.37578	6.15358	3.45902
													3.49949	5.27095	4.6615
													4.03573	6.71194	4.27492
													5.36892	22.4633	3.24058
													4.08049		3.47533
													3.94417		3.45625
													4.66709		4.65806
													3.52761		3.85399
													4.23015		4.12994
													5.22765		3.41697
													3.80144		5.2592
													4.22787		5.33195
													4.53395		3.62505
													3.9583		3.39505
													3.88751		3.19463
													4.9282		3.51098
													4.79386		3.5119
													4.52458		3.85412
													3.26653		3.35037
													3.23704		4.37413
													4.13099		3.94026
													4.73358		3.89994
													3.94615		3.94694
													4.39512		4.26725
													4.05838		3.5725
													3.49553		3.75497
													4.83908		4.33274
													5.1545		3.87432
													5.26303		3.55851
													4.07818		4.4344
													4.60278		4.28729
													3.52642		4.81914
													4.68409		3.76289
													2.9099		3.85175
													3.32666		5.12228
													3.65938		3.58755
													3.66043		3.63508
													3.67733		3.41486
													4.30768		4.80488
													4.3396		5.13892
													3.64776		3.58227
													4.05014		3.64089
													3.46397		4.77108
													4.42305		4.81808
													5.23636		4.0593
													3.8392		3.38581
													4.80805		2.54332
													3.70427		5.48511
													4.32429		4.68368
													4.28801		4.97375
													3.89941		4.06524
													4.67978		3.5741
													4.1743		3.37261
													4.06973		2.53579
													4.09079		5.48775
													4.23847		4.68553
													4.03897		3.86528
													3.89175		5.90008
													4.90787		3.06312
													3.0721		3.61
													4.2897		3.74441
													4.00147		4.45317
													3.14182		4.12228
													3.27543		4.50438
													4.78039		3.91869
													4.26118		4.18255
													3.53844		3.75338
													4.7959		3.65839
													3.83381		3.30738
													4.73755		4.22077
													3.72328		4.14156
													3.61653		3.85828
													5.31571		4.57356
													4.39397		4.62297
													4.64354		4.22209
													3.14761		5.05059
													3.82118		3.2448
													4.66968		3.39268
													3.85003		6.1176
													4.22441		5.5395
													4.03242		3.80276
													4.79716		5.07158
													4.85664		4.80118
													4.32798		4.49157
													3.53157		4.49524
													4.43044		4.09086
													4.57528		4.75999
													6.17299		4.50415
													4.68186		4.08769
													3.84792		4.27662
													4.68356		4.96213
													5.82707		3.58279
													4.90496		4.27285
													3.75365		5.34991
													4.84413		4.24718
													5.52921		6.01218
													4.17153		4.95408
													4.27359		3.77053
													4.83472		3.91387
													3.47005		3.28586
													4.91334		3.46846
													3.53213		3.03546
													3.28943		3.61944
													5.66771		4.50121
													3.85644		5.52683
													3.83422		4.38344
													4.32668		4.41268
													4.64842		5.00451
													3.71061		4.41437
													4.80244		5.23438
													4.34568		5.75762
													4.19613		5.51521
													4.48405		3.6673
													4.45896		4.46847
													5.48669		4.32026
													3.89492		5.74177
													3.91657		4.09086
													3.46028		4.60116
													4.0073		4.54848
													3.79128		4.27623
													4.80779		4.80567
													4.70665		4.36746
													5.04176		4.29295
													4.36865		4.55138
													4.95853		4.48299
													4.65965		4.50174
													3.19468		3.53798
													5.28072		3.5284
													4.72883		4.62542
													3.67144		5.31353
													4.40602		4.60469
													5.89995		5.303
													3.64934		3.97573
													4.85981		4.40245
													4.53527		4.41196
													3.7741		4.58201
													5.89279		5.33089
													5.80409		3.92555
													3.66459		3.39895
													4.44615		4.26302
													4.38713		3.55613
													5.26382		4.33168
													4.55983		4.97283
													4.17836		3.60868
													4.69754		3.1904
													3.47638		4.05369
													3.94905		4.47295
													5.05003		4.75761
													4.02114		4.45896
													4.25603		3.91129
													3.42991		3.64723
													2.98536		4.29128
													3.89931		3.54019
													4.14407		3.28388
													5.36628		4.23715
													4.08135		5.2258
													4.54768		3.3802
													3.50675		4.29696
													4.19859		4.89664
													4.98418		6.19834
													4.65625		3.65185
													4.8532		4.78712
													4.4109		5.82007
													4.60155		4.68632
													4.239		4.19222
													4.06867		5.63367
													5.37182		5.15846
													4.39842		6.46217
													5.4447		3.90205
													3.42674		3.59794
													5.87744		3.89981
													3.92569		3.56885
													4.45183		4.1471
													3.81597		4.44232
													4.6736		4.45051
													4.76461		5.07211
													3.5799		4.13971
													3.36627		5.07634
													4.77874		3.14761
													3.49231		3.47189
													4.26421		5.6145
													2.99341		4.41143
													3.73543		4.22763
													5.01494		5.57436
													4.809		5.83208
													3.72011		6.19722
													4.98022		4.3868
													5.39457		4.78244
													4.87407		4.43678
													3.86165		4.78877
													3.83472		5.02273
													4.66572		4.21497
													3.7786		3.45103
													3.93215		3.24691
													3.82627		5.05891
													4.84977		4.2574
													5.05838		4.10089
													3.71483		4.16321
													4.49434		4.27552
													4.22038		3.27547
													4.78382		5.13126
													4.87525		5.14288
													3.84369		3.91499
													3.48881		4.13628
													4.38859		4.56142
													4.7122		4.39083
													5.131		5.08347
													4.08016		6.14579
													3.22948		3.72856
													3.51895		4.4476
													5.65087		5.2052
													4.9855		4.57515
													3.95724		4.40087
													4.03029		5.08373
													4.76491		4.4579
													4.23556		3.74599
													4.79973		5.17298
													3.40218		3.96199
													4.73702		4.11901
													3.58122		5.19886
													3.78613		4.9208
													4.13839		3.77715
													3.69879		4.0016
													4.14241		4.87618
													4.04551		3.99791
													5.25253		3.81095
													4.62585		4.42995
													3.43017		4.74395
													4.90258		4.37657
													5.2353		4.80402
													4.92899		4.4172
													4.71774		3.41865
													4.61791		5.33882
													4.51006		6.4249
													4.19701		6.19966
													5.22421		5.35836
													4.23728		3.85558
													4.40542		5.37971
													4.59416		4.2077
													6.32324		4.71087
													4.84607		4.31795
													3.91288		4.8231
													4.04874		3.35359
													6.72303		5.69596
													4.16479		4.72718
													5.73293		4.10723
													4.07871		3.91657
													4.25774		3.9103
													3.87644		4.73116
													4.28362		5.19675
													6.17669		3.61634
													4.30739		4.15159
													4.8569		3.61977
													4.26052		6.13945
													4.39374		3.43519
													3.22869		5.51098
													4.38829		4.35597
													4.00273		4.2382
													3.68809		4.56056
													4.59838		4.94061
													4.21219		5.13905
													5.13813		4.69239
													4.46899		4.65271
													3.9144		4.17305
													4.33129		3.52906
													4.89532		4.18328
													4.22579		5.64434
													5.13971		3.96622
													5.51145		4.00523
													5.35334		3.40307
													5.59496		3.32881
													4.85136		3.87274
													4.81597		4.03646
													5.47151		5.88595
													6.15609		4.35254
													5.04661		4.8606
													4.11409		6.28284
													3.85109		5.58492
													3.97282		6.03515
													5.51891		3.96349
													4.45473		4.94747
													5.47382		4.06815
													4.5329		4.94167
													4.29904		4.11885
													4.13997		4.07396
													4.0766		5.4556
													4.08218		5.75788
													4.64024		3.68209
													5.3272		4.57805
													5.75887		5.47111
													5.05257		5.76
													7.12348		3.68103
													4.54795		4.36799
													4.89427		4.11264
													4.69609		4.5924
													5.00715		4.24401
													4.64592		5.37519
													3.87749		4.96959
													4.43612		5.35202
													4.72142		4.8804
													3.96794		5.22633
													3.49051		3.84686
													4.86839		3.93245
													5.49408		4.91737
													4.6343		5.58314
													4.90126		5.74177
													4.17113		4.24956
													4.15027		4.70295
													4.36581		3.75919
													6.28059		3.97731
													5.92477		3.35313
													5.50702		5.38793
													4.58835		3.71181
													5.31135		5.2596
													4.48642		3.82745
													4.97599		3.79748
													4.99184		3.19833
													4.91117		3.83511
													5.87684		3.80171
													4.66981		3.18618
													4.17509		3.83577
													5.59152		4.57673
													5.20546		3.83656
													5.26989		4.02326
													5.16519		4.78613
													5.30105		4.89961
													4.05993		3.94721
													5.77346		5.13654
													5.70375		4.87222
													3.79907		3.79933
													4.55481		7.27776
													5.52366		5.88186
													6.70956		6.62973
													4.13416		4.68612
													4.6813		5.08413
													4.26065		4.53554
													4.87776		3.59653
													4.33168		5.77399
													5.71095		4.57409
													5.07581		4.29861
													4.61317		3.75391
													4.43929		4.35545
													5.266		3.82336
													4.06973		5.54267
													4.93645		6.42728
													4.35928		3.85881
													4.50147		4.93876
													6.34357		6.61873
													4.30098		5.64552
													4.60208		3.83623
													4.37789		4.908
													5.99924		5.62506
													4.94985		3.83102
													5.24375		3.82996
													5.66942		4.63166
													5.1413		4.20607
													5.59548		3.87248
													4.94172		5.15133
													4.56802		4.74996
													4.65951		4.25906
													5.07489		4.37406
													4.48589		3.74705
													5.25735		3.38106
													5.10816		3.61713
													4.66598		4.95434
													5.16955		4.42899
													4.92873		4.50094
													4.98339		2.7819
													4.59786		5.66889
													4.17467		3.64289
													4.42516		4.95698
													4.52154		3.7143
													4.62373		6.04815
													5.61324		5.8473
													5.07555		4.56495
													5.16559		5.76132
													4.37472		6.00914
													4.3639		4.53712
													4.82627		4.43929
													5.00029		4.43955
													4.88964		6.62718
													5.03198		4.671
													5.51204		5.63298
													5.25577		6.72567
													5.5063		4.65806
													4.3565		5.13615
													4.30358		4.35809
													5.39242		3.62109
													3.59297		5.1714
													4.84964		3.70572
													5.14143		4.17668
													5.35783		3.16292
													4.94091		7.19933
													4.13099		3.93149
													7.0642		5.96419
													4.36707		4.56934
													5.85902		4.53739
													4.81927		5.36707
													4.18275		6.27967
													4.7115		4.80647
													6.02221		6.0634
													5.3272		4.54874
													5.60552		5.16143
													5.52514		4.96068
													4.63403		6.51376
													6.42596		4.2691
													5.74679		4.09033
													4.30844		4.54531
													6.10882		4.27214
													4.43836		6.33473
													5.49356		5.3095
													5.6005		3.48827
													5.39977		4.25741
													4.80257		6.3507
													5.90998		5.30871
													4.54029		3.47612
													5.04267		4.46833
													4.80033		3.64221
													5.5397		4.49923
													5.36945		3.62063
													6.31954		5.63404
													4.40667		5.60644
													9.01919		6.11569
													6.48511		3.46503
													4.17275		4.16585
													6.96009		3.69311
													4.53818		4.70507
													5.27887		3.99725
													6.05416		4.38912
													6.0141		4.16506
													5.66707		4.77121
													7.05958		5.023
													6.31677		3.98946
													5.38687		4.57779
													5.26422		3.87697
													6.1211		3.33537
													5.30713		5.04254
													5.42124		4.49738
													5.89062		3.9253
													6.0869		4.90602
													5.90127		3.89566
													4.4987		4.90813
													4.71853		5.75339
													5.02194		3.78428
													6.17281		5.07832
													4.793		5.08743
													4.69038		4.35175
													4.45094		3.86429
													6.00472		4.27121
													6.16718		4.23167
													6.98221		6.33697
													4.60895		5.11605
													5.97785		3.77187
													4.76791		5.65384
													4.32587		5.16363
													4.5931		5.39876
													4.90179		4.40631
													5.78152		3.49196
													6.07733		3.99606
													6.08598		6.55746
													5.72507		4.45061
													6.82892		5.14579
													4.53349		4.49725
													6.2025		4.7629
													5.09746		5.99759
													5.34621		5.39823
													5.22738		5.17457
													4.91676		4.64328
													5.05429		5.18038
													4.5533		4.64116
													4.51494		4.09297
													4.99487		4.88001
													4.69424		4.80805
													5.784		5.72989
													4.77003		4.0894
													4.66295		4.89519
													5.49306		4.82231
													4.88727		5.97907
													5.21312		4.23741
													4.32897		4.87552
													5.98808		3.94021
													4.30554		6.24191
													4.99378		5.00689
													4.61212		4.95857
													4.31042		5.53763
													5.16585		5.58967
													5.80475		5.9892
													5.02418		5.0966
													5.61202		4.4917
													5.18031		5.65503
													5.98458		4.67364
													5.89123		6.32535
													4.46635		4.64045
													4.26408		6.69663
													6.1112		4.58205
													4.78098		5.41117
													4.30611		4.56472
													5.45421		5.40061
													5.54426		5.40021
													5.90391		4.57832
													4.87889		5.13126
													4.50728		4.64585
													4.72513		6.51046
													5.49435		5.26145
													5.02088		5.96504
													5.19728		4.34053
													4.91737		3.94159
													6.38813		4.8268
													5.14077		4.49487
													6.23346		5.30185
													5.17219		5.27973
													5.99844		6.70138
													5.47032		4.79914
													5.455		4.0861
													6.19227		3.87855
													5.68104		4.80732
													5.88041		4.08293
													4.91196		3.8833
													5.47482		5.85677
													5.00398		4.79221
													5.56406		6.47666
													6.08902		7.51575
													5.27755		4.49369
													5.54369		4.3639
													5.6685		3.93338
													5.29267		7.37342
													6.33367		4.06498
													6.03766		4.7151
													4.54029		3.69249
													6.49482		4.26593
													5.02326		4.47058
													5.47996		3.93902
													5.2728		4.59205
													5.02194		4.59258
													6.86378		4.23556
													6.41962		4.3058
													7.56064		3.81412
													5.87196		4.18592
													3.95316		4.22711
													6.41672		3.83683
													6.95224		4.17324
													5.83723		4.11665
													8.78087		3.91233
													5.34304		4.71431
													5.58439		6.83596
													6.35968		3.96411
													7.9861		5.01402
													5.57858		5.04848
													5.915		6.54545
													6.16916		4.84766
													6.21471		4.15133
													13.4721		3.8487
													6.16051		4.94714
													8.40247		3.81161
													6.21075		4.92655
													5.89751		4.2924
													6.92834		5.50385
													6.99356		4.26639
													6.28257		5.50032
													6.21775		4.30475
													7.11358		4.39626
													9.50519		5.0568
													9.17819		5.47045
													8.86141		7.02618
													9.8426		4.86667
													12.0475		5.96781
															4.32244
															4.2386
															5.36839
															5.30343
															5.56459
															4.33908
															7.22
															3.38152
															4.84502
															6.76053
															7.05443
															6.50072
															4.85198
															5.0259
															5.77769
															4.45526
															6.38978
															6.17642
															6.57304
															3.91255
															5.56207
															5.50275
															4.58571
															4.59046
															6.05649
															5.41751
															4.56617
															5.07053
															5.68097
															5.89704
															5.16269
															4.36548
															5.20414
															6.0201
															7.04131
															5.42089
															4.32317
															5.40635
															4.30699
															4.50702
															4.04364
															7.07793
															4.33459
															6.24818
															4.51388
															5.67998
															6.57552
															4.81848
															4.10498
															4.48008
															6.86578
															5.54082
															5.69532
															5.7969
															4.54887
															4.80858
															5.71141
															4.44945
															5.62387
															4.90737
															5.07208
															5.23425
															5.21576
															4.57759
															6.52446
															5.05046
															5.27174
															5.92345
															4.88516
															5.93348
															4.88357
															5.55535
															5.58703
															5.56868
															5.14717
															5.15736
															4.50451
															5.12753
															4.62472
															5.10961
															5.39585
															7.25631
															4.88885
															4.88938
															4.78376
															4.77583
															5.73438
															5.56433
															3.15766
															5.39361
															5.40911
															4.84911
															4.87565
															4.3771
															5.46345
															6.14117
															5.30013
															4.78864
															4.77848
															5.4954
															4.59152
															5.65417
															5.17246
															4.4418
															5.43599
															8.02724
															5.46852
															4.93638
															4.93163
															4.84977
															4.54584
															4.52431
															6.00201
															4.81924
															5.002
															4.59376
															5.08003
															6.33644
															5.8676
															5.93243
															6.01851
															5.67629
															6.26937
															4.44483
															5.5107
															4.95097
															5.17137
															5.5741
															5.70111
															4.88839
															5.40272
															4.6438
															6.40734
															4.77938
															6.29261
															4.9682
															5.09865
															5.86245
															5.07423
															5.78006
															5.12387
															7.39428
															4.80128
															5.12651
															7.38424
															5.00636
															6.5374
															6.66098
															6.09245
															5.55165
															4.82264
															5.30878
															5.83301
															5.04927
															5.35862
															4.38436
															5.35915
															5.44144
															5.54505
															5.54703
															5.7207
															8.19307
															5.27887
															5.97679
															5.55376
															5.75234
															6.3684
															5.70368
															5.89282
															5.91394
															5.91262
															5.89005
															5.28547
															6.0199
															5.57203
															5.58439
															5.15493
															6.9462
															5.57964
															5.62676
															8.08744
															5.92147
															7.31506
															5.5976
															6.27729
															7.46716
															6.0436
															5.75655
															6.15266
															7.35942
															7.51443
															6.39266
															5.69292
															6.81392
															6.87408
															7.00637
															6.83592
															6.8618
															8.36312
															7.83104
															6.24191
[truncated: 7 more rows]

[truncated: 1 more sheets: t = 24]
