# Supplementary material for: The archaeal protein SepF is essential for cell division in Haloferax volcanii
Source: Nat Commun. 2021 Jun 8;12:3469. doi: 10.1038/s41467-021-23686-9 (PMC8187382; doi:10.1038/s41467-021-23686-9)
Supplement: Supplementary file 7 — Source Data [file 41467_2021_23686_MOESM7_ESM.zip › Source Data SepF-Paper/Supplementary Figure 6.xlsx]

## Sheet: t = 0
length
	H26				H26 + pSVA 5960				pTrp_SepF				pTrp_SepF + pSVA 5960				pTrp_SepF + pSVA 5910				pTrp_SepF + pSVA 5956				H26 + pTA1392				HTQ239 + pTA1392
	I	II	III		I	II	III		I	II	III		I	II	III		I	II	III		I	II	III		I	II	III		I	II	III
Mean	2.82236	3.14703	3.27774		2.96624	3.4317	3.64537		3.79182	3.35117	3.9321		3.12158	3.2768	3.72796		4.09409	4.55844	4.67499		4.0587	4.82528	4.45298		3.78279	3.57656	3.60729		3.89822	5.23984	4.39106
	1.62515	1.7128	1.15957		1.35573	1.48575	1.61576		1.41083	1.30754	1.28651		1.72056	1.22317	1.85013		1.31337	1.63708	1.25835		1.5805	1.34886	1.44778		1.17777	1.58676	1.58566		1.29399	1.34271	1.20012
	1.68325	1.72203	1.42363		1.75404	1.4907	1.68282		1.55029	1.31191	1.26102		1.71341	1.22291	1.832		1.54743	1.63926	1.32347		1.8116	1.43423	1.48618		1.3441	1.61208	1.57981		1.29711	1.39248	1.26962
	1.67302	1.69912	1.456		1.77042	1.54748	1.65896		1.58096	1.3813	1.3569		1.70887	1.25759	1.86901		1.60791	1.80573	1.41775		1.88394	1.47698	1.46014		1.43643	1.58057	1.60747		1.29413	1.38513	1.31154
	1.73755	1.7443	1.50444		1.78561	1.53834	1.73154		1.6185	1.39159	1.34804		1.77713	1.29698	1.92361		1.61875	1.79621	1.42593		1.92811	1.54874	1.60341		1.46791	1.73194	1.65787		1.32875	1.3839	1.35343
	1.73785	1.78805	1.55134		1.75722	1.4959	1.73362		1.5883	1.37666	1.35921		1.80926	1.25802	1.94544		1.58872	1.82424	1.55828		1.93114	1.71237	1.61667		1.88433	1.78063	1.7521		1.3661	1.42055	1.40189
	1.69192	1.76656	1.57696		1.86302	1.78933	1.73975		1.69472	1.4995	1.3534		1.81436	1.29758	1.94743		1.63917	1.90384	1.51966		1.92597	1.75089	1.67982		1.94702	1.86912	1.73007		1.42741	1.47815	1.42524
	1.73164	1.77346	1.66909		1.84722	1.80821	1.77981		1.77598	1.63823	1.54059		1.76883	1.2865	1.97176		1.66616	1.93081	1.57864		1.95763	1.88054	1.67547		2.06708	1.84483	1.75548		1.40845	1.48103	1.39332
	1.73363	1.87869	1.71067		1.82352	1.8619	1.77964		1.86344	1.67105	1.51446		1.86475	1.39394	1.95484		1.67628	1.97455	1.5922		1.96096	1.8581	1.70953		2.06285	1.84035	1.80938		1.41847	1.6251	1.36624
	1.6998	1.87219	1.69066		1.86209	1.91148	1.7697		1.98713	1.72829	1.64188		1.84161	1.41361	2.07323		1.67068	2.01459	1.58054		2.04158	1.85446	1.71988		2.06105	1.86045	1.77977		1.45056	1.56242	1.44541
	1.76478	1.83142	1.7545		1.87985	1.92748	1.9534		2.00275	1.73165	1.64219		1.86972	1.42619	2.07035		1.74541	2.0435	1.63873		2.12382	1.91252	1.71405		2.18579	1.8601	1.75603		1.5023	1.60675	1.4729
	1.78589	1.8632	1.72756		1.83515	1.92642	2.01205		2.01191	1.73088	1.65954		1.86062	1.41738	2.03391		1.74875	2.03154	1.66347		2.1201	1.89299	1.74212		2.30666	1.94363	1.80168		1.52757	1.58916	1.46211
	1.80699	1.9347	1.70906		1.9434	1.92871	1.99486		2.0567	1.69081	1.72762		1.84642	1.47177	2.02815		1.79821	2.04668	1.81089		2.13459	1.92836	1.74627		2.35144	1.98689	1.86555		1.60782	1.5616	1.47654
	1.81935	1.93447	1.70951		1.89564	1.97022	1.9842		2.06804	1.72706	1.74376		1.82518	1.44433	2.04996		1.79813	2.10522	1.80309		2.2593	1.89825	1.6957		2.37828	1.9993	1.83858		1.56211	1.67095	1.48987
	1.77658	1.93497	1.74106		1.90486	2.00853	2.06276		2.11428	1.75155	1.74134		1.87778	1.46679	2.05828		1.87754	2.11313	1.81841		2.23213	1.90477	1.74197		2.44041	2.00982	1.84717		1.63117	1.67739	1.47926
	1.81201	1.94049	1.83302		1.93905	1.99586	2.01918		2.12979	1.77435	1.77978		1.88478	1.54348	2.07707		1.84524	2.0972	1.89539		2.25299	2.00685	1.78477		2.51087	2.00058	1.91185		1.68264	1.70093	1.50878
	1.81502	1.93619	1.84357		1.90923	1.98547	2.04878		2.09492	1.81799	1.7738		1.82086	1.5246	2.0204		1.88829	2.12116	1.9304		2.22685	2.01748	1.80358		2.51608	1.95721	1.9038		1.71976	1.70421	1.54865
	1.76763	1.93413	1.83786		1.94662	2.03432	2.04437		2.14535	1.78294	1.7949		1.86393	1.61739	2.03267		1.94799	2.13444	2.0065		2.2624	2.02936	1.81602		2.52047	2.00155	1.91139		1.78402	1.76655	1.57472
	1.80188	1.94309	1.86638		1.93957	2.02074	2.03982		2.14262	1.80018	1.81067		1.87853	1.65981	2.07292		1.88814	2.17609	2.00384		2.27834	2.08453	1.79794		2.56585	2.06459	1.94614		1.78089	1.87348	1.57823
	1.81918	1.89758	1.86837		1.91333	2.06705	2.03708		2.13888	1.78729	1.87118		1.83826	1.66021	2.03575		1.92464	2.19224	1.98311		2.30204	2.0954	1.79993		2.70429	2.0637	1.88903		1.88257	1.85147	1.57284
	1.86449	1.89894	1.92816		1.94159	2.06268	2.03742		2.10233	1.8074	1.91591		1.89192	1.65413	2.09106		1.98515	2.23283	2.01186		2.32428	2.11828	1.88153		2.71461	2.03626	1.90037		1.84694	1.8586	1.60378
	1.87782	1.9971	1.9267		1.89101	2.02325	2.10614		2.12414	1.80195	1.92963		1.93941	1.65718	2.14024		1.98565	2.22176	2.03824		2.31362	2.09456	1.97221		2.67027	2.02323	1.91798		1.86736	1.86666	1.57472
	1.85912	1.96775	1.93145		1.90916	2.02643	2.14921		2.10559	1.79174	1.98137		1.9307	1.6449	2.12979		1.96605	2.22164	2.07766		2.34913	2.1773	1.96521		2.76323	2.04252	1.92756		1.88429	1.90794	1.57823
	1.84008	1.99709	1.92395		1.91974	2.07818	2.18043		2.18002	1.76152	2.04082		1.93256	1.68498	2.13923		1.96071	2.32919	2.14025		2.35073	2.17163	1.95402		2.78331	2.04082	1.944		1.89931	1.89865	1.67756
	1.87611	1.95258	1.9423		1.88909	2.07535	2.18972		2.18167	1.82871	2.07761		1.94382	1.72713	2.11351		2.07758	2.36996	2.10066		2.34775	2.19772	1.98386		2.76619	2.05629	1.94616		1.89471	1.91845	1.66282
	1.83353	1.98987	2.01094		1.93948	2.11332	2.18285		2.19807	1.83546	2.02832		1.91416	1.74364	2.12573		2.02267	2.39225	2.20677		2.45448	2.24329	2.07052		2.81023	2.06806	2.01002		1.90173	1.93507	1.6889
	1.82377	1.95788	1.96437		1.94112	2.13049	2.20602		2.15829	1.86803	2.02939		1.94576	1.76793	2.1259		2.04777	2.35857	2.18447		2.40702	2.27538	2.03537		2.87447	2.06328	1.98378		1.95973	1.89627	1.74896
	1.83865	1.99129	2.00371		1.93592	2.14107	2.23667		2.1766	1.87552	2.13509		1.91778	1.75892	2.18769		2.07694	2.43874	2.15874		2.40736	2.23725	2.08688		2.95671	2.12551	1.98681		1.99577	2.00375	1.73018
	1.86509	1.95269	1.95375		1.89914	2.14219	2.26821		2.19389	1.83629	2.11337		1.90677	1.86025	2.17963		2.04509	2.41855	2.20184		2.46367	2.25858	2.10255		2.98389	2.14255	1.99378		2.00057	2.01447	1.73134
	1.8702	1.96432	2.01455		2.01113	2.09887	2.2259		2.20906	1.84291	2.11609		1.89856	1.83057	2.20852		2.11058	2.44649	2.23049		2.44569	2.24861	2.12138		2.97393	2.14526	2.0068		2.07908	1.9762	1.70737
	1.871	1.95464	1.97645		1.99425	2.12977	2.26393		2.19265	1.86856	2.12496		1.95505	1.8694	2.19113		2.12038	2.44709	2.21723		2.41918	2.32314	2.10588		2.93151	2.11778	1.96794		2.02576	1.95593	1.76248
	1.93838	1.99689	1.96093		2.00717	2.12386	2.26419		2.18723	1.90244	2.1102		1.97694	1.92324	2.18837		2.10963	2.45723	2.22825		2.40694	2.28055	2.11937		2.98711	2.1965	1.95342		2.06428	1.95602	1.77172
	1.94785	2.0112	2.02789		1.99755	2.10586	2.25932		2.2731	1.92415	2.11849		2.00399	1.91054	2.15838		2.14543	2.5095	2.32531		2.42916	2.33811	2.11606		3.0053	2.2019	1.96572		2.05894	1.95672	1.84532
	1.94779	2.07848	2.01815		2.00776	2.11897	2.23456		2.22681	1.91938	2.11005		1.97199	1.94335	2.26381		2.20687	2.5175	2.33324		2.41244	2.29002	2.14034		3.10572	2.17162	1.96567		2.07025	2.01335	1.82961
	1.94777	2.03631	2.05166		1.96799	2.15158	2.2747		2.23307	1.94107	2.10856		1.98545	1.9772	2.21958		2.20499	2.48692	2.33479		2.41042	2.28138	2.14285		3.09202	2.15982	1.95245		2.07364	2.03308	1.82543
	1.90619	2.03188	2.06795		1.98141	2.17195	2.22984		2.21221	1.9499	2.15534		1.97598	2.05236	2.25279		2.18862	2.48499	2.30848		2.48595	2.297	2.16786		3.16398	2.19775	1.97159		2.02349	2.01987	1.82551
	1.94261	2.06795	2.03957		2.00736	2.15012	2.22947		2.24675	1.89403	2.15517		1.98975	2.01786	2.26473		2.17636	2.49864	2.30579		2.47973	2.33534	2.15704		3.16324	2.17838	1.97396		2.04291	2.05902	1.85198
	1.93286	2.03097	2.06929		2.05413	2.17222	2.2755		2.25526	1.89268	2.1953		2.0115	2.04022	2.23517		2.14815	2.59593	2.3343		2.49082	2.3036	2.1851		3.14706	2.17536	1.97382		2.03379	2.03644	1.89015
	1.91704	2.0668	2.01796		2.05215	2.16674	2.26515		2.21925	1.92252	2.20255		2.06635	2.12759	2.24711		2.16309	2.55205	2.33766		2.58763	2.28411	2.17193		3.24943	2.14854	1.97209		2.05088	2.06411	1.93816
	1.92694	2.03125	2.04779		2.02687	2.26536	2.21666		2.25769	1.92347	2.19529		2.07581	2.12841	2.22274		2.1656	2.58235	2.3042		2.5458	2.33218	2.16235		3.2358	2.1666	2.01405		2.04542	2.06545	1.93163
	1.92161	2.07478	2.0407		2.06101	2.24402	2.30471		2.26816	1.97133	2.19774		2.01829	2.12328	2.26775		2.14635	2.55827	2.32588		2.58148	2.30171	2.15655		3.2089	2.14747	1.96039		2.11906	2.07136	1.89015
	1.91882	2.01709	2.07708		2.07947	2.23353	2.31564		2.28761	1.96506	2.19944		2.0706	2.1028	2.30944		2.18344	2.55089	2.36464		2.56732	2.3576	2.16216		3.20986	2.27006	2.00158		2.11268	2.13346	1.98687
	1.89045	2.0562	2.03189		2.06824	2.24975	2.2766		2.30915	2.00042	2.15006		2.04593	2.1016	2.33026		2.15012	2.63395	2.40922		2.64519	2.40182	2.14608		3.20887	2.21781	1.99212		2.11194	2.11032	1.99706
	1.92147	2.06401	2.05113		2.0204	2.23932	2.30424		2.30657	2.00184	2.22988		2.05525	2.14029	2.3392		2.18486	2.62496	2.43273		2.63581	2.34921	2.22437		3.24522	2.26381	1.96425		2.12214	2.10775	1.96533
	1.93291	2.11049	2.03225		2.03101	2.25783	2.31902		2.29169	1.96145	2.23832		2.0344	2.11466	2.31986		2.18722	2.68896	2.44573		2.65022	2.35386	2.24851		3.22169	2.2169	1.96498		2.10569	2.14361	2.01617
	1.9271	2.08971	2.09199		2.05809	2.26731	2.31376		2.30803	1.99606	2.21801		2.03218	2.08188	2.31524		2.27267	2.74472	2.47659		2.6144	2.46071	2.26565		3.29041	2.26962	2.0064		2.19424	2.11809	2.05936
	1.99975	2.14011	2.1137		2.04441	2.26527	2.39132		2.30713	1.97735	2.26522		2.06574	2.13569	2.33147		2.24518	2.79387	2.51572		2.61816	2.44212	2.23236		3.31395	2.26404	2.04572		2.20367	2.10139	2.01846
	2.00217	2.11277	2.1037		2.05112	2.22574	2.36557		2.32963	1.9823	2.28926		2.05678	2.09931	2.32101		2.25339	2.77825	2.51813		2.61662	2.45156	2.26228		3.36555	2.24519	2.07352		2.20481	2.14272	2.05739
	2.01226	2.14043	2.08741		2.03395	2.29702	2.37115		2.33892	1.98571	2.34039		2.04151	2.14571	2.33517		2.22924	2.75817	2.56659		2.62119	2.44644	2.25146		3.42198	2.21117	2.04121		2.21053	2.11646	2.08455
	1.9512	2.10696	2.11958		2.07323	2.28905	2.35201		2.30535	1.96751	2.32412		2.0519	2.18491	2.31468		2.28611	2.82869	2.53929		2.73021	2.41306	2.22675		3.40824	2.21267	2.04249		2.19728	2.0981	2.14175
	1.97814	2.14252	2.09895		2.07189	2.3044	2.35219		2.28995	1.9711	2.33494		2.02236	2.20287	2.27795		2.30488	2.8314	2.62166		2.71315	2.49523	2.31814		3.44075	2.26931	2.01595		2.20266	2.12151	2.09406
	1.98497	2.11028	2.10102		2.05834	2.3007	2.34805		2.30987	1.9689	2.32817		2.07178	2.16717	2.33595		2.278	2.82242	2.62422		2.73061	2.50353	2.30004		3.41846	2.23524	2.01904		2.20871	2.09738	2.13868
	2.0103	2.12066	2.13596		2.04779	2.28778	2.37835		2.30447	1.97789	2.29662		2.04171	2.18759	2.32609		2.2759	2.80863	2.66044		2.72668	2.51117	2.39777		3.42161	2.24569	2.0496		2.2727	2.1097	2.20657
	2.00807	2.10684	2.19243		2.0611	2.31204	2.45616		2.31164	1.975	2.32052		2.03537	2.19669	2.40259		2.32927	2.80285	2.66234		2.70698	2.56141	2.35507		3.54128	2.27325	2.0463		2.26234	2.18317	2.15061
	1.99589	2.08171	2.20364		2.02066	2.28948	2.46777		2.37944	1.96461	2.30449		2.12642	2.18502	2.37419		2.38525	2.81053	2.62047		2.69281	2.56123	2.39564		3.52961	2.30012	2.04231		2.24587	2.18766	2.14904
	1.99815	2.11539	2.19098		2.07109	2.28508	2.45987		2.35106	2.00426	2.29598		2.1367	2.18014	2.37734		2.39128	2.86249	2.66522		2.6933	2.53688	2.34524		3.53291	2.28992	2.066		2.25701	2.16532	2.1697
	1.96527	2.09282	2.19677		2.04577	2.36405	2.46724		2.38974	1.99344	2.38293		2.1001	2.19603	2.3682		2.38584	2.92214	2.61473		2.78671	2.56243	2.39542		3.56584	2.33246	2.14564		2.29414	2.15126	2.17949
	1.96077	2.12871	2.1531		2.11401	2.3893	2.40688		2.37885	2.06113	2.38551		2.11331	2.25905	2.38046		2.40559	2.86644	2.65736		2.7616	2.60609	2.35141		3.59351	2.29603	2.11146		2.28947	2.16872	2.19171
	1.99312	2.11093	2.15351		2.12652	2.36672	2.41168		2.45181	2.05789	2.36819		2.09665	2.27372	2.39059		2.38458	2.87199	2.64705		2.7538	2.65804	2.35936		3.61578	2.27811	2.09192		2.32769	2.20555	2.2331
	1.99615	2.09159	2.18394		2.08331	2.36424	2.41706		2.4245	2.07874	2.39892		2.1126	2.2131	2.38838		2.3545	2.8819	2.63246		2.77901	2.63055	2.43607		3.58374	2.28526	2.12625		2.32887	2.2104	2.27745
	1.98256	2.18782	2.17184		2.12539	2.34258	2.46692		2.45605	2.05043	2.4054		2.14036	2.24711	2.45844		2.3427	2.97722	2.60762		2.77039	2.60292	2.42638		3.61492	2.40543	2.1441		2.32795	2.16848	2.27651
	1.9675	2.16127	2.16736		2.10794	2.38797	2.43297		2.42673	2.04091	2.34893		2.13187	2.26879	2.42196		2.38797	2.9746	2.67113		2.77346	2.6645	2.49768		3.66011	2.35395	2.08542		2.28172	2.19729	2.33403
	2.01412	2.16021	2.19346		2.09971	2.35997	2.44678		2.41197	2.03161	2.3998		2.11753	2.24433	2.4138		2.42616	3.0479	2.77515		2.76144	2.61405	2.51456		3.68706	2.36406	2.09027		2.33764	2.24453	2.28827
	1.96134	2.16514	2.16463		2.11178	2.36151	2.48851		2.46986	2.01601	2.38642		2.09187	2.2136	2.42338		2.43314	3.04169	2.74575		2.78305	2.68724	2.48531		3.65742	2.37098	2.10897		2.35459	2.24994	2.38364
	1.97452	2.16082	2.19548		2.13167	2.34898	2.5218		2.42819	2.06006	2.3483		2.11946	2.26771	2.4182		2.44463	3.06744	2.79015		2.78085	2.67681	2.50738		3.72362	2.38655	2.09287		2.34335	2.31965	2.36929
	2.00149	2.17645	2.19839		2.10187	2.38555	2.51117		2.4213	2.01755	2.37553		2.10675	2.32457	2.44525		2.43445	3.11729	2.79555		2.78032	2.67379	2.49507		3.71071	2.39621	2.13519		2.38503	2.29576	2.38517
	1.97719	2.20744	2.17514		2.12636	2.35477	2.48287		2.44281	2.08576	2.36434		2.10843	2.3225	2.52632		2.4458	3.09687	2.82407		2.83318	2.72142	2.50938		3.76721	2.38015	2.12366		2.36737	2.30306	2.46171
	2.03381	2.19255	2.14722		2.08331	2.35854	2.51775		2.49603	2.09388	2.36857		2.08929	2.39355	2.50228		2.42954	3.09429	2.85371		2.80896	2.74513	2.51913		3.82719	2.38795	2.13121		2.35832	2.30677	2.424
	2.06473	2.18462	2.18665		2.13805	2.3818	2.47873		2.52518	2.14293	2.39804		2.13828	2.37128	2.52491		2.41413	3.10041	2.79992		2.85867	2.75961	2.50223		3.9566	2.40419	2.11931		2.3739	2.33751	2.46783
	2.03859	2.16229	2.18385		2.12373	2.41458	2.53911		2.51349	2.08693	2.40375		2.13012	2.37789	2.52198		2.46235	3.07491	2.9093		2.84179	2.75812	2.47482		3.99688	2.42259	2.1333		2.36111	2.29716	2.40955
	2.06403	2.1986	2.17541		2.13678	2.4294	2.53957		2.51414	2.09844	2.3921		2.09671	2.35167	2.50516		2.41487	3.05634	2.91572		2.81189	2.79467	2.506		3.97234	2.41213	2.14429		2.36193	2.30751	2.42826
	2.0388	2.19548	2.20813		2.10468	2.44247	2.5575		2.53515	2.13144	2.40513		2.14558	2.35735	2.49559		2.41638	3.07597	2.91865		2.79989	2.78726	2.51807		4.03512	2.45442	2.08772		2.38109	2.2777	2.42499
	2.06946	2.23553	2.23189		2.10936	2.4259	2.53694		2.47451	2.13078	2.43534		2.13842	2.37022	2.48722		2.51206	3.11521	2.90445		2.83863	2.79303	2.51169		4.06464	2.43343	2.16551		2.4219	2.33931	2.46171
	2.03249	2.27137	2.26815		2.13515	2.41786	2.5878		2.55137	2.1286	2.46395		2.10825	2.38132	2.49194		2.48438	3.11102	2.87814		2.82753	2.75393	2.50662		4.24625	2.45648	2.16314		2.44827	2.2981	2.51475
	2.05487	2.22906	2.26917		2.11466	2.44438	2.5637		2.5594	2.1007	2.4312		2.09361	2.37859	2.50367		2.47873	3.14431	2.86163		2.91219	2.79065	2.53465		4.32078	2.47121	2.15427		2.40782	2.30865	2.50568
	2.0652	2.23041	2.25671		2.0939	2.49046	2.59567		2.59724	2.09457	2.44255		2.13726	2.37216	2.49785		2.58965	3.14929	2.89865		2.89098	2.7421	2.50638		4.43738	2.52713	2.20308		2.44561	2.30021	2.57797
	2.03538	2.21713	2.21157		2.08136	2.52209	2.60403		2.54051	2.13463	2.44053		2.12283	2.38886	2.55378		2.54982	3.19696	2.86826		2.91356	2.79057	2.52029		4.43545	2.50609	2.18823		2.45189	2.28869	2.56994
	2.07499	2.26375	2.23299		2.12031	2.48821	2.63981		2.57794	2.09153	2.4591		2.10799	2.37989	2.56077		2.53666	3.20008	2.86691		2.88897	2.85812	2.47634		4.46603	2.50778	2.1472		2.43572	2.32619	2.59834
	2.02189	2.22575	2.21212		2.08913	2.49294	2.65267		2.55844	2.12704	2.40836		2.12609	2.45031	2.54608		2.57158	3.23615	2.87884		2.88529	2.80812	2.50682		4.5187	2.4812	2.18574		2.4712	2.36123	2.58915
	2.04096	2.21602	2.26611		2.13324	2.51002	2.601		2.5582	2.12245	2.45383		2.11594	2.45835	2.55474		2.57828	3.24174	2.94302		2.91868	2.83085	2.56772		4.55925	2.49657	2.19572		2.51732	2.34938	2.55591
	2.05492	2.21928	2.25486		2.09856	2.53364	2.66304		2.5834	2.08804	2.40746		2.19853	2.4229	2.5594		2.59844	3.2323	2.93188		2.91032	2.79825	2.57194		4.56016	2.50163	2.1522		2.52117	2.36609	2.58381
	2.03633	2.22864	2.22483		2.19305	2.50876	2.60336		2.5404	2.12432	2.52359		2.15626	2.41019	2.58442		2.56812	3.24204	2.98726		2.97864	2.82286	2.53745		4.70963	2.50928	2.19783		2.49661	2.38105	2.6542
	2.02057	2.27218	2.32673		2.17662	2.4957	2.64071		2.61016	2.09857	2.4926		2.15815	2.45356	2.53874		2.5747	3.29239	2.96112		2.96033	2.85501	2.56406		4.75059	2.52408	2.19331		2.50035	2.39992	2.63007
	2.06039	2.31105	2.29048		2.15176	2.5537	2.63637		2.65798	2.20835	2.52782		2.18504	2.46524	2.55591		2.56427	3.25421	2.93762		2.96308	2.81108	2.56145		4.74989	2.54106	2.15149		2.51879	2.42661	2.66371
	2.07476	2.28124	2.3335		2.19454	2.5895	2.63518		2.65535	2.18321	2.53378		2.18765	2.4108	2.56588		2.58914	3.28729	3.01784		2.98407	2.83989	2.55723		4.74576	2.56774	2.18627		2.48241	2.46572	2.62791
	2.06728	2.2943	2.28232		2.14874	2.54676	2.66779		2.65878	2.18988	2.47198		2.21016	2.44836	2.57297		2.54281	3.31676	3.01524		2.98966	2.87181	2.61556		4.83168	2.5646	2.15502		2.48941	2.43924	2.66491
	2.07486	2.32422	2.32426		2.20732	2.56659	2.68714		2.64978	2.19632	2.50073		2.16588	2.50965	2.59259		2.63429	3.37102	3.00301		2.978	2.88274	2.61551		4.84283	2.59845	2.15982		2.52078	2.41831	2.63723
	2.07586	2.3241	2.28213		2.15281	2.55447	2.68733		2.72441	2.17965	2.53388		2.17915	2.48071	2.63354		2.64262	3.34657	3.01677		2.95424	2.92058	2.62548		4.82704	2.5976	2.17317		2.59908	2.4141	2.63028
	2.06638	2.31304	2.29615		2.1651	2.55357	2.73003		2.70428	2.1941	2.4736		2.17256	2.49807	2.60438		2.64787	3.35489	3.0236		2.92758	2.98072	2.63559		4.90247	2.5882	2.15209		2.54319	2.42769	2.6503
	2.07227	2.29906	2.31154		2.15554	2.56125	2.71143		2.70584	2.20607	2.52329		2.16163	2.53708	2.60069		2.65399	3.32621	3.11553		2.98628	2.9662	2.65286		4.87932	2.56301	2.19908		2.61885	2.45624	2.67591
	2.03986	2.31795	2.28809		2.14904	2.58865	2.72732		2.70347	2.15577	2.47216		2.20673	2.56656	2.62909		2.619	3.40554	3.07956		3.0422	2.96398	2.65439		4.96038	2.54507	2.14772		2.63101	2.43644	2.68256
	2.02006	2.29637	2.30912		2.19685	2.58021	2.71253		2.72595	2.17995	2.51674		2.19106	2.5711	2.62311		2.61383	3.44122	3.09652		3.01122	2.97082	2.67605		5.02933	2.55224	2.19964		2.61931	2.46034	2.7255
	2.08111	2.33197	2.31868		2.19289	2.53841	2.71211		2.70527	2.1881	2.57322		2.18007	2.58193	2.60862		2.66171	3.38843	3.11232		2.99723	2.93889	2.67451		5.26498	2.60754	2.17333		2.60545	2.5	2.77263
	2.08933	2.27631	2.31591		2.18386	2.58252	2.68406		2.70356	2.19467	2.59116		2.18898	2.55684	2.60081		2.64679	3.44228	3.09154		3.01685	2.94995	2.66766		5.26501	2.64507	2.23042		2.69251	2.49033	2.78131
	2.13386	2.29205	2.3299		2.15022	2.54286	2.68929		2.72923	2.16986	2.56356		2.17874	2.55866	2.66745		2.64409	3.38559	3.05793		3.09463	3.00725	2.70384		5.34733	2.61038	2.22925		2.69373	2.50378	2.74775
	2.13184	2.33212	2.32802		2.19313	2.56621	2.78968		2.7103	2.16235	2.56197		2.17859	2.53614	2.71819		2.6348	3.39399	3.1754		3.11906	3.05182	2.68486		5.38395	2.6074	2.22147		2.68279	2.49002	2.77889
	2.13517	2.31989	2.31672		2.22052	2.54111	2.74775		2.71665	2.19508	2.56822		2.17895	2.54855	2.68564		2.62802	3.45748	3.14009		3.10078	3.00914	2.68236		5.34759	2.65703	2.27163		2.69742	2.50601	2.78379
	2.13517	2.30728	2.27661		2.24752	2.54966	2.76939		2.70432	2.17751	2.57124		2.20935	2.58796	2.70853		2.64156	3.49263	3.15398		3.0577	3.05154	2.67761		5.38111	2.69005	2.22361		2.73579	2.47624	2.77719
	2.11055	2.34303	2.35647		2.25897	2.66006	2.78981		2.72427	2.17964	2.53598		2.16324	2.59105	2.68775		2.69799	3.48548	3.17074		3.08696	3.07199	2.68759		5.45545	2.72442	2.22772		2.73524	2.53156	2.82067
	2.11436	2.40551	2.3557		2.2582	2.66418	2.76523		2.72053	2.19015	2.59686		2.19866	2.58116	2.69947		2.67077	3.5313	3.12711		3.07349	3.06653	2.68536		5.48028	2.6917	2.24867		2.76698	2.55544	2.81777
	2.11144	2.37819	2.38305		2.22645	2.65547	2.77539		2.70518	2.22397	2.58568		2.15873	2.64501	2.68745		2.67124	3.52666	3.1803		3.10704	3.08037	2.66624		5.57905	2.71497	2.27272		2.78995	2.59129	2.84194
	2.13103	2.37197	2.34692		2.2238	2.60667	2.81597		2.76851	2.23658	2.58578		2.1941	2.6117	2.68333		2.69361	3.59272	3.18316		3.10217	3.15477	2.69872		5.80993	2.70367	2.23074		2.7324	2.5721	2.80123
	2.13879	2.34532	2.38734		2.22897	2.61264	2.84513		2.75826	2.22496	2.58948		2.16116	2.65825	2.72351		2.6955	3.63817	3.21942		3.11578	3.18421	2.68648		5.86469	2.70626	2.28228		2.82385	2.55962	2.80665
	2.08592	2.3506	2.34066		2.24757	2.62094	2.82529		2.74555	2.22375	2.54735		2.19587	2.6501	2.71629		2.69774	3.64319	3.22482		3.17042	3.14812	2.70317		6.07896	2.71443	2.31393		2.85628	2.58534	2.84722
	2.11058	2.37173	2.38047		2.2173	2.63779	2.84409		2.7479	2.27445	2.54895		2.18388	2.65082	2.7097		2.76598	3.68114	3.2361		3.1503	3.12426	2.69081		6.20285	2.72562	2.30404		2.85011	2.58329	2.82067
	2.09551	2.39955	2.37656		2.25327	2.71309	2.8571		2.78243	2.22832	2.59013		2.14879	2.65383	2.68135		2.78384	3.6539	3.20717		3.15866	3.16529	2.71424		6.21052	2.76608	2.2875		2.80863	2.55208	2.88441
	2.13298	2.39649	2.34864		2.25629	2.67219	2.82107		2.75619	2.24225	2.58294		2.20285	2.6494	2.69419		2.7682	3.66534	3.22443		3.18239	3.17695	2.78927		6.43291	2.78558	2.31116		2.88793	2.57951	2.90089
	2.13551	2.3911	2.35205		2.26823	2.72641	2.82239		2.78273	2.21099	2.62026		2.22613	2.64586	2.71723		2.78517	3.68752	3.23836		3.14861	3.176	2.77011		6.87653	2.77787	2.30669		2.89493	2.64067	2.89816
	2.13222	2.3463	2.38154		2.2245	2.70586	2.85623		2.7946	2.25211	2.66447		2.23582	2.6562	2.6934		2.78878	3.68791	3.23984		3.15918	3.13869	2.74466		6.94575	2.74356	2.29915		2.8976	2.61693	2.925
	2.12843	2.36377	2.39881		2.27168	2.6929	2.79948		2.83987	2.26813	2.65438		2.27153	2.64102	2.72946		2.76004	3.76874	3.2747		3.24305	3.16131	2.75043		8.40924	2.74656	2.31153		2.86847	2.61884	2.92133
	2.13776	2.39485	2.4559		2.22358	2.71025	2.82263		2.83302	2.26743	2.66193		2.25602	2.6323	2.72526		2.75366	3.71946	3.29815		3.24059	3.12373	2.73642		1.78589	2.73326	2.31901		2.9412	2.61804	2.88441
	2.18998	2.38025	2.44645		2.26015	2.7255	2.83475		2.83081	2.25666	2.63363		2.21641	2.66061	2.77726		2.75501	3.7071	3.29501		3.23335	3.19958	2.73907		2.04485	2.78709	2.30909		2.93653	2.66709	2.96561
	2.19157	2.3411	2.40826		2.26114	2.70568	2.82194		2.83534	2.2129	2.63493		2.24087	2.71446	2.74707		2.79358	3.76449	3.30656		3.19632	3.20839	2.7954		2.08892	2.75089	2.39438		3.03689	2.71543	2.94099
	2.152	2.38732	2.45072		2.27438	2.68545	2.82506		2.81174	2.22168	2.63797		2.21233	2.7091	2.74944		2.81998	3.82962	3.30871		3.22551	3.21006	2.75393		2.09336	2.76234	2.35119		3.03416	2.69646	2.94009
	2.17983	2.34523	2.42512		2.22267	2.67893	2.79722		2.8112	2.24679	2.62728		2.24224	2.68161	2.78148		2.82882	3.77771	3.27469		3.21291	3.21394	2.78039		2.09697	2.80272	2.34843		3.04625	2.69971	2.95076
	2.20193	2.34705	2.45221		2.24498	2.70168	2.85975		2.84652	2.22404	2.6278		2.24241	2.69388	2.76748		2.84041	3.82151	3.26795		3.20954	3.26328	2.85617		2.15496	2.84384	2.40144		3.01914	2.68565	2.96087
	2.16802	2.42448	2.45037		2.24404	2.67529	2.85718		2.85662	2.23035	2.61703		2.22155	2.70065	2.77853		2.82209	3.77803	3.36777		3.23797	3.28198	2.82777		2.17903	2.85602	2.37431		3.02499	2.68288	2.96561
	2.15064	2.45703	2.45123		2.23934	2.66757	2.90475		2.82138	2.32496	2.62685		2.22078	2.69701	2.78643		2.83216	3.89157	3.36852		3.29567	3.2868	2.83732		2.46851	2.80404	2.38708		3.02752	2.71143	2.99547
	2.16373	2.41644	2.4243		2.21803	2.71252	2.92467		2.80816	2.3222	2.61546		2.23224	2.71778	2.74742		2.82865	3.8747	3.37227		3.25503	3.29862	2.79785		2.47376	2.81635	2.34532		3.10244	2.69049	3.02052
	2.17084	2.45255	2.43803		2.26024	2.7095	2.86355		2.92251	2.29024	2.62493		2.25518	2.70027	2.77684		2.7966	3.87147	3.34916		3.29511	3.25192	2.81228		2.84574	2.79903	2.3557		3.07159	2.6855	3.05787
	2.18095	2.45765	2.43377		2.23558	2.74923	2.86711		2.89672	2.28734	2.63534		2.26726	2.67549	2.78338		2.84349	3.83828	3.31752		3.26056	3.30172	2.81459		2.91897	2.79705	2.38624		3.08792	2.69961	3.05934
	2.19024	2.44839	2.45165		2.21315	2.76155	2.91881		2.87671	2.28858	2.72167		2.23703	2.74545	2.77144		2.89886	3.87649	3.35253		3.26796	3.35226	2.83008		2.92166	2.84467	2.35868		3.09218	2.72598	3.10144
	2.17305	2.45864	2.45704		2.26642	2.77202	2.8966		2.91032	2.30926	2.72214		2.2423	2.76907	2.77689		2.87457	3.89905	3.33156		3.34748	3.34276	2.82924		2.9362	2.81166	2.38934		3.06386	2.68013	3.06463
	2.16371	2.43499	2.44963		2.24894	2.7688	2.8784		2.86965	2.30355	2.70339		2.2285	2.788	2.75532		2.90756	3.83992	3.39859		3.35533	3.33054	2.88651		3.04705	2.8276	2.3903		3.1811	2.67591	3.10734
	2.16223	2.44882	2.42112		2.22226	2.77379	2.90636		2.88907	2.32489	2.67936		2.30681	2.74547	2.78556		2.91705	3.91042	3.42559		3.3625	3.37721	2.89582		3.06085	2.8797	2.35425		3.20505	2.74	3.17896
	2.17023	2.46294	2.4395		2.33729	2.74108	2.89101		2.9084	2.28435	2.66882		2.29464	2.77446	2.78749		2.90906	4.00691	3.42404		3.33972	3.33583	2.86071		3.08081	2.87243	2.42906		3.22408	2.7399	3.12739
	2.18315	2.42716	2.42891		2.29698	2.756	2.87457		2.87955	2.33674	2.71675		2.29172	2.74062	2.80769		2.87957	4.02822	3.39455		3.33056	3.37025	2.89951		3.16097	2.87433	2.42874		3.22115	2.7384	3.2116
	2.16429	2.45571	2.45691		2.2761	2.7751	2.92006		2.88774	2.35592	2.67955		2.3109	2.75146	2.80015		2.90656	3.99095	3.46009		3.3556	3.38203	2.88871		3.12663	2.87542	2.42304		3.26968	2.77385	3.29128
	2.1605	2.40728	2.46298		2.29315	2.74546	2.94443		2.88393	2.40188	2.67647		2.29164	2.78234	2.80766		2.89736	3.9742	3.4826		3.40525	3.3813	2.88743		3.12972	2.8927	2.41331		3.30468	2.73518	3.30895
	2.18736	2.408	2.40714		2.29192	2.76191	2.92847		2.89188	2.39746	2.72545		2.3244	2.78291	2.83169		2.88114	4.05224	3.56495		3.4007	3.42188	2.9142		3.33684	2.87856	2.43658		3.31207	2.76433	3.29006
	2.16362	2.52722	2.40652		2.32846	2.76293	2.95423		2.8607	2.37518	2.72197		2.32512	2.76572	2.87134		2.92301	4.07814	3.53209		3.43768	3.40066	2.88188		3.33981	2.89125	2.45183		3.34607	2.79083	3.29828
	2.15405	2.51848	2.46261		2.29412	2.77693	2.95993		2.87753	2.37609	2.69106		2.31788	2.79274	2.91032		2.97561	4.13706	3.55353		3.39046	3.44025	2.9176		3.40958	2.88819	2.4062		3.332	2.74812	3.29967
	2.20832	2.49316	2.44202		2.31613	2.74716	2.9742		2.86503	2.37926	2.72588		2.29251	2.83287	2.88409		2.98085	4.10352	3.54945		3.46713	3.40424	2.90104		3.43118	2.9032	2.46903		3.32627	2.7602	3.3232
	2.17997	2.48858	2.45685		2.33435	2.73586	2.94499		2.95326	2.39288	2.71329		2.33375	2.85214	2.91384		2.93158	4.19714	3.51934		3.49883	3.47335	2.8635		3.39341	2.93697	2.42245		3.43574	2.82138	3.34211
	2.17949	2.52636	2.41841		2.2774	2.75133	2.95711		2.96585	2.37091	2.78551		2.287	2.83969	2.91798		2.92591	4.20972	3.63216		3.45054	3.47698	2.86662		3.50215	2.96819	2.45575		3.45381	2.81859	3.3427
	2.18059	2.51079	2.43311		2.31946	2.83461	2.96956		2.95163	2.36753	2.77696		2.28358	2.84744	2.90273		2.93586	4.19913	3.58016		3.49147	3.50355	2.9331		3.47601	2.95977	2.43732		3.45943	2.82087	3.31669
	2.20243	2.52331	2.46477		2.28397	2.85531	2.95507		2.97724	2.40454	2.78512		2.28196	2.83166	2.88768		3.05143	4.21591	3.58354		3.51595	3.44619	2.93993		3.54587	2.95217	2.41938		3.47242	2.79668	3.3806
	2.18413	2.50064	2.47588		2.30674	2.84861	2.98762		2.96827	2.34703	2.7522		2.2881	2.81794	2.91636		3.04952	4.27208	3.59965		3.54291	3.5378	2.98476		3.60105	2.95185	2.43984		3.45037	2.85157	3.41605
	2.15546	2.53505	2.52742		2.30254	2.85536	2.96489		2.96341	2.37906	2.79078		2.33534	2.91115	2.89474		3.00873	4.24892	3.60183		3.52336	3.55894	2.96624		3.88342	2.96803	2.46059		3.45416	2.89872	3.43621
	2.1515	2.51218	2.49533		2.30247	2.85715	2.96628		2.94319	2.3657	2.7731		2.30896	2.91179	2.90293		3.0482	4.2588	3.61373		3.60065	3.54396	2.96553		4.0044	2.94852	2.43721		3.45656	2.8873	3.44205
	2.17044	2.51208	2.53097		2.28573	2.80309	2.96402		2.93009	2.37745	2.74238		2.32436	2.88203	2.96541		3.02205	4.29645	3.61148		3.62478	3.51275	2.95563		4.01257	2.98987	2.46806		3.56126	2.87327	3.41605
	2.15975	2.51448	2.53114		2.27566	2.83001	3.04352		2.95107	2.38704	2.77922		2.28995	2.90052	2.94607		3.04695	4.37745	3.64514		3.57932	3.5415	2.9783		4.14881	2.93105	2.45265		3.56963	2.86549	3.49289
	2.19024	2.53231	2.47538		2.28751	2.88224	2.99172		2.96608	2.47056	2.79719		2.32086	2.88698	2.98018		3.03451	4.35839	3.6706		3.62505	3.58502	2.97896		4.28347	2.92917	2.46466		3.60733	2.88177	3.46319
	2.16047	2.54232	2.5313		2.33367	2.88696	3.04246		2.98663	2.45	2.82971		2.33492	2.913	2.94093		3.0243	4.45595	3.64872		3.58316	3.59434	2.94426		4.37728	3.00518	2.40882		3.61649	2.91879	3.50275
	2.26584	2.59319	2.49989		2.2921	2.8733	3.00152		3.011	2.41309	2.85696		2.32732	2.92096	2.92934		3.01152	4.4592	3.68775		3.66273	3.59628	2.9429		4.46448	3.00398	2.48543		3.63298	2.88317	3.49981
	2.21736	2.54322	2.53432		2.28672	2.8717	2.99794		3.00128	2.42012	2.82932		2.30176	2.89383	2.98599		3.00913	4.51626	3.64788		3.67384	3.6651	3.05479		4.53449	3.0259	2.49465		3.69129	2.91903	3.45862
	2.21331	2.58603	2.4847		2.30989	2.8655	2.99653		3.05274	2.42824	2.85055		2.2859	2.87598	2.93989		3.0226	4.53718	3.65495		3.65673	3.69759	3.01414		4.80582	3.00983	2.51978		3.70226	2.86451	3.53615
	2.24319	2.5886	2.47124		2.28017	2.92413	3.03592		3.04383	2.41707	2.84327		2.28106	2.87567	2.95386		3.03242	4.48837	3.65648		3.75414	3.67948	2.99764		4.81289	3.01738	2.51302		3.7536	2.92148	3.51395
	2.22006	2.58354	2.51974		2.3838	2.90152	3.02722		2.99722	2.47047	2.84906		2.32638	2.92499	2.98808		3.06876	4.50036	3.71576		3.76298	3.64963	3.05317		4.87603	3.05561	2.49093		3.76127	2.99037	3.63334
	2.25447	2.59151	2.51331		2.35092	2.92541	3.03664		2.99165	2.42195	2.83729		2.36909	2.94707	2.93695		3.11514	4.53773	3.75178		3.7533	3.65357	3.05121		5.33688	3.00216	2.53549		3.73355	2.98052	3.63262
	2.25511	2.54005	2.47126		2.3416	2.91434	3.04437		3.05125	2.45981	2.83726		2.39599	2.9341	2.93258		3.10791	4.5265	3.76475		3.82059	3.74702	3.04179		5.55069	3.01303	2.52426		3.72777	2.97478	3.63241
	2.26745	2.58823	2.52409		2.37912	2.92158	3.11613		2.99394	2.42444	2.82794		2.3437	2.93355	2.95698		3.11297	4.55055	3.73109		3.80113	3.74115	3.04541		6.57591	3.00479	2.49109		3.76994	2.93016	3.61109
	2.25212	2.59625	2.50526		2.34839	2.89349	3.11439		3.04017	2.4454	2.84407		2.38986	2.93102	2.99059		3.0734	4.55719	3.71602		3.78683	3.82157	3.02116		6.85505	3.00263	2.50686		3.71051	2.95345	3.57736
	2.22345	2.56624	2.48908		2.3748	2.87057	3.11041		3.00952	2.44751	2.83542		2.36926	2.99063	2.9624		3.07647	4.55411	3.815		3.7954	3.77651	3.02334		7.59322	3.07437	2.48806		3.80752	2.97396	3.57715
	2.24693	2.55963	2.53447		2.38371	2.88002	3.08682		3.10404	2.4393	2.8365		2.35098	2.97158	2.986		3.1037	4.57251	3.88959		3.80372	3.82523	3.04788		8.55596	3.05651	2.51507		3.81618	2.94914	3.6139
	2.23391	2.58572	2.49378		2.35491	2.8907	3.06282		3.10881	2.41661	2.90453		2.35005	2.94448	3.00879		3.10765	4.66336	3.84041		3.84801	3.79368	3.00491			3.06207	2.47802		3.86035	2.93348	3.68465
	2.26666	2.55806	2.5128		2.36952	2.88624	3.06577		3.07199	2.43202	2.90381		2.38564	2.96937	3.01878		3.13089	4.65222	3.87429		3.86784	3.89378	3.00004			3.08661	2.52297		3.86945	2.93392	3.69379
	2.23084	2.58291	2.53552		2.34111	2.92073	3.16414		3.08538	2.41782	2.92321		2.39514	2.95636	3.00905		3.14956	4.67724	3.85949		3.89443	3.87356	3.03936			3.10965	2.52952		3.8809	2.96182	3.69693
	2.23453	2.65525	2.52283		2.36724	2.92141	3.17016		3.10721	2.41899	2.90195		2.37962	2.96012	2.99269		3.12619	4.67132	3.85395		3.83765	3.85663	3.01197			3.06005	2.57884		3.92536	2.95571	3.67428
	2.25102	2.6037	2.51682		2.40076	2.98618	3.14268		3.08051	2.452	2.87388		2.40282	2.97305	3.03506		3.13021	4.70108	3.94622		3.93923	3.86204	3.10808			3.07118	2.56913		4.02045	2.97979	3.68465
	2.2429	2.64795	2.53654		2.37331	2.97708	3.14621		3.12434	2.44045	2.92188		2.40244	2.94449	3.03876		3.13816	4.73229	3.90243		3.90546	3.95727	3.0714			3.13311	2.5931		4.00836	3.0317	3.7371
	2.2437	2.61492	2.55619		2.37544	2.94225	3.13986		3.12793	2.41252	2.88074		2.39393	2.96598	3.00066		3.13382	4.68875	3.94364		3.98133	3.95425	3.11836			3.14964	2.59148		4.08771	2.99886	3.71845
	2.24414	2.61036	2.59794		2.3613	2.98409	3.12107		3.15624	2.47096	2.9135		2.37854	3.0071	3.0254		3.16765	4.70686	3.97537		4.00657	4.0003	3.07059			3.1463	2.58091		4.086	3.00402	3.75336
	2.25966	2.60955	2.54322		2.37435	2.95277	3.1496		3.18208	2.47792	2.87529		2.3862	3.02168	3.02688		3.15779	4.82668	3.99068		3.97034	3.99035	3.09957			3.12329	2.57914		4.11949	3.04451	3.72501
	2.26133	2.61032	2.57991		2.35513	2.9438	3.16013		3.12733	2.51269	2.91071		2.36264	3.01876	3.03911		3.17317	4.86366	4.00188		4.09549	4.06981	3.06227			3.14494	2.55127		4.2238	3.02202	3.74307
	2.22455	2.63952	2.57765		2.35211	2.93882	3.12926		3.12346	2.47656	2.90795		2.36075	3.00665	3.01411		3.12545	4.88719	3.98697		4.06152	4.07286	3.10479			3.14782	2.58962		4.17048	3.0215	3.7371
	2.24075	2.63448	2.56696		2.39576	2.94177	3.19549		3.13193	2.49223	2.94764		2.3578	2.99837	3.03577		3.24415	4.93946	3.96593		4.06022	4.15436	3.12035			3.14579	2.58289		4.22615	3.05489	3.79288
	2.2172	2.653	2.59891		2.4014	3.02009	3.18894		3.14556	2.48952	2.9659		2.34866	3.01766	2.99999		3.19744	4.8999	3.96922		4.04457	4.22124	3.10698			3.13975	2.56338		4.26764	3.01642	3.81133
	2.2667	2.63325	2.54464		2.38028	3.05058	3.24616		3.16248	2.49283	2.9637		2.37689	3.02414	3.00421		3.23541	4.94013	3.97586		4.03644	4.21474	3.10553			3.14392	2.55495		4.32023	3.07502	3.81542
	2.27242	2.64594	2.57994		2.35905	3.02671	3.19177		3.22543	2.504	2.96584		2.38432	2.99647	3.11255		3.21497	5.04896	3.98331		4.15125	4.19221	3.10019			3.1741	2.56008		4.29763	3.07277	3.81773
	2.24909	2.64987	2.57524		2.39111	3.04812	3.24049		3.20591	2.47326	2.94348		2.38853	3.00478	3.119		3.2382	5.00864	4.06366		4.10961	4.16963	3.10049			3.19838	2.56394		4.31822	3.08821	3.80106
	2.27225	2.62646	2.57463		2.34746	3.05384	3.2422		3.2104	2.50591	2.95326		2.37994	3.00245	3.07234		3.22384	5.02543	4.0499		4.10989	4.16601	3.13495			3.22813	2.66483		4.32377	3.0978	3.82971
	2.27183	2.62534	2.5721		2.35739	3.04854	3.19277		3.20088	2.4721	2.92901		2.3987	3.00733	3.11223		3.21027	5.11625	4.09013		4.11727	4.17301	3.14592			3.20373	2.6175		4.34848	3.11723	3.80139
	2.27433	2.64698	2.55277		2.39241	3.00572	3.24869		3.18368	2.48031	2.93558		2.34915	3.05843	3.09699		3.30126	5.11842	4.09919		4.24025	4.23043	3.17382			3.20845	2.62967		4.36129	3.09567	3.84606
	2.24463	2.7018	2.58065		2.38041	3.01827	3.29673		3.20561	2.48758	2.9337		2.3459	3.08672	3.11741		3.3136	5.10681	4.09912		4.25841	4.23898	3.13721			3.18839	2.64864		4.44146	3.05761	3.89188
	2.27371	2.67563	2.55704		2.35396	3.00848	3.30283		3.26637	2.50782	2.9824		2.37696	3.06799	3.10557		3.28292	5.18731	4.21627		4.26053	4.25978	3.14043			3.24268	2.62261		4.5465	3.10743	3.87254
	2.27237	2.69003	2.62689		2.46412	3.08303	3.30111		3.2938	2.49198	2.97446		2.41039	3.10134	3.07306		3.25623	5.14461	4.17995		4.3451	4.35374	3.12794			3.1957	2.61326		4.51383	3.092	3.85704
	2.25225	2.69398	2.63683		2.41363	3.09967	3.27106		3.30831	2.47077	2.98088		2.46366	3.05811	3.07428		3.2516	5.24458	4.22113		4.34637	4.31625	3.16186			3.21523	2.61813		4.59516	3.14597	3.89402
	2.24785	2.67657	2.64971		2.42575	3.08081	3.25351		3.37891	2.51801	2.98745		2.44148	3.06752	3.08215		3.28906	5.24924	4.2516		4.32872	4.31836	3.22594			3.28584	2.6637		4.67694	3.12807	3.92261
	2.24817	2.66988	2.62936		2.42058	3.09846	3.25363		3.36892	2.51851	2.97429		2.4421	3.05578	3.07063		3.26191	5.25321	4.2366		4.35998	4.30603	3.20317			3.30132	2.65507		4.66885	3.16818	3.93362
	2.22955	2.68759	2.63302		2.46788	3.10534	3.30243		3.35162	2.51661	2.95676		2.45954	3.06369	3.06383		3.27672	5.28165	4.28938		4.35593	4.36759	3.24341			3.30599	2.63589		4.71455	3.14932	3.90653
	2.26242	2.6955	2.66028		2.43616	3.07381	3.25893		3.32969	2.49754	3.01791		2.46389	3.08229	3.18203		3.30394	5.45931	4.34643		4.48175	4.45179	3.18656			3.31489	2.60575		4.69669	3.15009	3.95741
	2.27216	2.7159	2.66148		2.45132	3.08084	3.27961		3.37549	2.53092	3.02429		2.41635	3.09903	3.18381		3.36571	5.4272	4.35376		4.45714	4.45231	3.21199			3.26285	2.63263		4.75622	3.18278	3.92261
	2.26653	2.70349	2.64698		2.41552	3.06566	3.31503		3.39746	2.53507	3.0351		2.43549	3.16663	3.17055		3.35408	5.48819	4.29394		4.47809	4.4451	3.20988			3.25229	2.6047		4.87427	3.12374	3.93362
	2.23515	2.71255	2.66519		2.44311	3.1063	3.37454		3.42992	2.47568	2.99218		2.46129	3.14601	3.14659		3.35841	5.50907	4.35515		4.53449	4.43764	3.23161			3.28434	2.66384		4.85796	3.18272	3.97684
	2.25599	2.70969	2.63032		2.44133	3.11578	3.33787		3.47583	2.47645	3.04269		2.46217	3.17663	3.13421		3.32054	5.54143	4.32198		4.5976	4.49729	3.19987			3.2587	2.60419		4.85074	3.14653	3.97165
	2.21806	2.71373	2.6332		2.46875	3.0592	3.34319		3.48991	2.47621	3.00002		2.4534	3.14561	3.18182		3.35986	5.55133	4.40214		4.58996	4.48711	3.20427			3.29382	2.63387		4.93442	3.16422	4.08101
	2.24758	2.71817	2.65279		2.4452	3.075	3.36483		3.50355	2.49047	3.05293		2.41909	3.12731	3.15663		3.32949	5.59399	4.39784		4.66669	4.60283	3.20227			3.31599	2.64503		4.89929	3.15531	4.13465
	2.26176	2.6866	2.62146		2.42034	3.11847	3.31651		3.53366	2.55483	2.99198		2.44303	3.18008	3.15973		3.36791	5.59259	4.37208		4.66406	4.58184	3.24094			3.36278	2.62919		4.89407	3.19194	4.12321
	2.29794	2.70367	2.64058		2.42801	3.1638	3.32847		3.56906	2.55369	3.01243		2.425	3.17384	3.15257		3.4439	5.61132	4.39233		4.75492	4.62916	3.18664			3.37754	2.60644		4.94101	3.23097	4.1134
	2.31739	2.70541	2.63067		2.44343	3.17642	3.32498		3.6085	2.56022	3.09838		2.46466	3.13197	3.17908		3.42657	5.68113	4.36066		4.74975	4.63771	3.20547			3.32165	2.64709		4.95157	3.23325	4.19408
	2.32799	2.67208	2.60207		2.46073	3.17461	3.34188		3.63076	2.56885	3.0605		2.44066	3.23864	3.12545		3.39327	5.70045	4.47459		4.76402	4.61597	3.28319			3.34075	2.64677		5.06098	3.21551	4.2126
	2.28176	2.72377	2.60258		2.44549	3.16247	3.34365		3.60381	2.59642	3.09746		2.41119	3.2321	3.14821		3.43137	5.72206	4.48102		4.81509	4.71016	3.30891			3.3631	2.62913		5.06671	3.21532	4.22273
	2.28719	2.74854	2.62942		2.42651	3.14959	3.36033		3.58955	2.59134	3.10768		2.42006	3.24747	3.17744		3.39384	5.73546	4.48519		4.90524	4.74163	3.28236			3.43086	2.62627		5.07132	3.24538	4.27045
	2.29874	2.77783	2.65594		2.45734	3.16796	3.43231		3.62006	2.55193	3.11073		2.45586	3.20636	3.17481		3.4098	5.80354	4.43535		4.97705	4.69985	3.25932			3.3998	2.61601		5.08587	3.23948	4.27918
	2.32478	2.7868	2.60652		2.44712	3.1584	3.39186		3.65147	2.54023	3.09214		2.41807	3.20378	3.18067		3.39631	5.83478	4.46655		4.99153	4.7095	3.29955			3.42701	2.65142		5.08458	3.20939	4.26142
	2.32056	2.78139	2.71276		2.40885	3.13633	3.38394		3.66212	2.56006	3.1155		2.41051	3.29484	3.14119		3.40832	5.86495	4.4606		5.0463	4.73032	3.27301			3.39379	2.66856		5.15987	3.2238	4.26367
	2.34022	2.78526	2.69154		2.4393	3.18164	3.41417		3.69222	2.56144	3.06363		2.4637	3.31049	3.13061		3.38903	5.90562	4.46244		5.09004	4.73238	3.36936			3.42811	2.71405		5.2044	3.19375	4.29834
	2.34052	2.79241	2.71304		2.43362	3.14535	3.3889		3.74513	2.55227	3.10567		2.43881	3.27457	3.16408		3.40684	5.86352	4.4292		5.11523	4.75309	3.36948			3.43204	2.72082		5.25056	3.26282	4.3781
	2.30397	2.76964	2.70298		2.4672	3.14699	3.423		3.71161	2.53761	3.09183		2.41996	3.26492	3.12958		3.42376	6.05597	4.48328		5.19483	4.8003	3.32547			3.44081	2.70924		5.20731	3.26203	4.39922
	2.33666	2.7562	2.69748		2.46542	3.24118	3.44491		3.71189	2.55838	3.08961		2.42257	3.30626	3.12891		3.395	6.11038	4.48814		5.3867	4.80117	3.34618			3.43871	2.68977		5.37253	3.28421	4.44053
	2.27878	2.7764	2.72905		2.45101	3.23901	3.38827		3.73752	2.59865	3.158		2.47034	3.2655	3.14478		3.41453	6.09829	4.5963		5.42417	4.76458	3.34676			3.44133	2.68894		5.42286	3.29729	4.46283
	2.29768	2.77903	2.66685		2.46237	3.1892	3.39529		3.74142	2.5524	3.12879		2.44323	3.2794	3.22739		3.40449	6.17388	4.65217		5.46994	4.83286	3.32389			3.48046	2.71501		5.5123	3.31231	4.54551
	2.31055	2.73757	2.71125		2.43949	3.23194	3.40872		3.75441	2.56082	3.15529		2.45663	3.30321	3.2014		3.47059	6.14245	4.63897		5.59101	4.8405	3.38051			3.4813	2.70745		5.63637	3.27528	4.54389
	2.28781	2.74098	2.67518		2.49732	3.18857	3.48647		3.73807	2.56203	3.17598		2.4579	3.38049	3.19383		3.4885	6.22293	4.62863		5.63514	4.93446	3.32687			3.49962	2.72768		5.70563	3.31361	4.54602
	2.27679	2.74106	2.70614		2.48519	3.19541	3.47771		3.71102	2.63448	3.22171		2.45344	3.31825	3.21244		3.49261	6.38148	4.74205		5.70533	4.94809	3.3227			3.50575	2.7107		5.76386	3.27465	4.50069
	2.33796	2.73109	2.72802		2.50077	3.22283	3.45726		3.73469	2.62147	3.25013		2.52858	3.34402	3.21158		3.45878	6.39162	4.72238		5.73575	4.97857	3.36859			3.50147	2.71616		5.73835	3.27303	4.54371
	2.33474	2.76546	2.72333		2.50587	3.24964	3.45308		3.7707	2.66152	3.24877		2.52907	3.35071	3.24004		3.46096	6.54388	4.69468		5.79182	4.94712	3.33945			3.49614	2.69559		5.92484	3.30699	4.53082
	2.28554	2.75503	2.70117		2.47938	3.19095	3.49569		3.81365	2.63231	3.20362		2.52005	3.32409	3.19978		3.48042	6.53222	4.71406		5.90622	5.0775	3.35021			3.48886	2.67432		5.9379	3.30115	4.53686
	2.3107	2.73705	2.71956		2.49178	3.20693	3.49416		3.79845	2.60558	3.21521		2.47277	3.35588	3.19735		3.46955	6.54175	4.72669		6.2325	5.14148	3.36745			3.47753	2.78993		6.03223	3.32778	4.54551
	2.33141	2.73702	2.67807		2.52393	3.24715	3.48082		3.8331	2.64976	3.21632		2.52899	3.34874	3.19407		3.46433	6.65728	4.78502		6.20302	5.17673	3.35829			3.45929	2.77557		5.98422	3.3387	4.58793
	2.37848	2.80336	2.68899		2.50123	3.21517	3.49303		3.7902	2.64979	3.19232		2.47609	3.37041	3.22187		3.46944	6.88156	4.80834		6.28421	5.2581	3.37939			3.54451	2.79125		5.98353	3.35298	4.60682
	2.40047	2.83472	2.68869		2.48113	3.28989	3.47002		3.81497	2.62563	3.25721		2.48079	3.34774	3.20329		3.51867	7.10669	4.76104		6.75262	5.3054	3.3902			3.5504	2.75582		6.06317	3.33572	4.62945
	2.39918	2.83869	2.70958		2.51382	3.28659	3.5081		3.85447	2.66437	3.27791		2.50485	3.35196	3.22259		3.52958	7.35016	4.79586		6.70867	5.32904	3.41201			3.5616	2.7793		6.14965	3.32978	4.64974
	2.36654	2.80162	2.71674		2.51218	3.31174	3.46111		3.87363	2.65077	3.28721		2.49066	3.39606	3.19602		3.51071	7.43702	4.75183		6.75034	5.27494	3.43749			3.5136	2.76351		6.14976	3.34243	4.67064
	2.39774	2.84941	2.71082		2.49382	3.30362	3.47507		3.88372	2.63981	3.26765		2.47799	3.39926	3.20943		3.52054	7.49104	4.84427		6.91341	5.30452	3.40266			3.56563	2.77071		6.15577	3.31884	4.63184
	2.35261	2.83745	2.68839		2.49681	3.27726	3.49551		3.87143	2.64226	3.28376		2.5001	3.39312	3.22433		3.52144	7.53725	4.82123		7.2829	5.41437	3.41159			3.58665	2.77173		6.23044	3.36736	4.62945
	2.39334	2.84426	2.75684		2.51375	3.30377	3.50439		3.83885	2.66074	3.3297		2.48147	3.42302	3.23994		3.62999	7.59281	4.84977		7.29057	5.47454	3.40385			3.58807	2.73262		6.18269	3.43165	4.69436
	2.39275	2.81598	2.7308		2.50028	3.2926	3.49011		3.89039	2.6253	3.34521		2.49093	3.4133	3.23843		3.62076	7.62181	4.86036		7.41301	5.48484	3.39305			3.60243	2.79256		6.18189	3.3985	4.72152
	2.38829	2.83354	2.78851		2.50352	3.30201	3.56921		3.88011	2.63647	3.3294		2.50008	3.47881	3.23391		3.60914	7.68981	4.84601		7.42547	5.63902	3.38565			3.6401	2.73281		6.39235	3.41496	4.70974
	2.39268	2.80307	2.76195		2.49969	3.36468	3.56883		3.92253	2.64751	3.35882		2.48445	3.45435	3.23683		3.61638	7.79197	4.87611		7.73203	5.66546	3.41643			3.61223	2.77739		6.56057	3.44112	4.70237
	2.37765	2.80422	2.73699		2.53088	3.342	3.56902		3.9619	2.72246	3.34942		2.52385	3.4487	3.26308		3.6095	7.8318	4.9348		7.90942	5.68997	3.43791			3.60946	2.79326		6.68629	3.42148	4.69436
	2.37896	2.82717	2.7588		2.48191	3.36944	3.56386		3.93598	2.68616	3.35783		2.49787	3.46494	3.25244		3.59421	8.29447	4.94434		7.97267	5.74239	3.49116			3.6029	2.75299		6.6573	3.44435	4.82499
	2.39031	2.84036	2.73083		2.52254	3.37096	3.55007		3.97873	2.72457	3.32554		2.48135	3.50661	3.28287		3.68842	8.25713	4.95928		8.06317	5.85647	3.48987			3.63722	2.73265		6.82424	3.41702	4.81666
	2.3945	2.82858	2.73236		2.50501	3.32654	3.53791		3.97362	2.66923	3.34549		2.47349	3.47256	3.26342		3.6728	8.41707	4.94322		8.22959	5.86663	3.4819			3.59756	2.78421		6.82714	3.40443	4.85357
	2.35827	2.8399	2.73403		2.53188	3.37192	3.57107		3.99719	2.67561	3.34322		2.53464	3.44673	3.29197		3.68415	8.93891	4.95783		8.38325	6.02842	3.45617			3.63713	2.74183		6.94987	3.49279	4.82499
	2.37163	2.83062	2.79155		2.53043	3.37696	3.53555		4.03424	2.72212	3.34619		2.51355	3.53465	3.29182		3.64662	9.51149	5.04021		8.32184	6.07062	3.46108			3.60597	2.76031		6.99797	3.49564	4.81666
	2.3567	2.85659	2.78152		2.52602	3.37229	3.51937		4.1238	2.6793	3.42398		2.53244	3.56072	3.25651		3.65769	9.65713	5.02245		8.50206	6.18408	3.49544			3.66641	2.78127		6.98801	3.49239	4.93222
	2.38456	2.85591	2.75655		2.4727	3.37917	3.57002		4.14851	2.70544	3.41063		2.55107	3.55976	3.37576		3.64946	9.76704	5.06638		8.7084	6.42737	3.47893			3.67185	2.79433		6.97696	3.4977	4.90042
	2.39023	2.92198	2.78309		2.5207	3.40642	3.54186		4.16563	2.67516	3.42316		2.54439	3.51897	3.34713		3.69993	10.1093	5.1122		9.07375	6.67735	3.50436			3.67894	2.73763		7.08564	3.45951	4.9425
	2.36097	2.91519	2.79049		2.52848	3.39464	3.53547		4.19939	2.70799	3.41981		2.56075	3.51784	3.32457		3.64768	10.1741	5.09738		9.16419	6.75363	3.49493			3.69072	2.80482		7.0335	3.55476	5.09202
	2.36253	2.9166	2.7358		2.5049	3.38349	3.53871		4.16793	2.70968	3.44319		2.5667	3.55773	3.33904		3.65821	10.8299	5.1575		9.76986	6.82962	3.49576			3.69426	2.80587		7.11355	3.53507	5.14738
	2.36302	2.8901	2.78504		2.48684	3.38194	3.63179		4.17406	2.7306	3.44114		2.55632	3.51103	3.31845		3.67544	11.0398	5.29758		10.1809	6.88395	3.47088			3.67668	2.85289		7.16728	3.54964	5.25489
	2.37029	2.9066	2.74073		2.50879	3.40072	3.63633		4.27684	2.69764	3.47287		2.57302	3.59435	3.36062		3.70496	11.3075	5.32519		10.485	6.87815	3.49747			3.72578	2.83171		7.25098	3.54125	5.25112
	2.37281	2.92554	2.8224		2.47635	3.42027	3.60297		4.29677	2.67754	3.44901		2.58146	3.61927	3.36592		3.70579	11.3651	5.32059		12.5232	6.94385	3.48743			3.72913	2.82934		7.22755	3.55461	5.32764
	2.37229	2.903	2.81996		2.48641	3.41454	3.64045		4.34637	2.72948	3.45465		2.57079	3.60052	3.34872		3.75338	11.4737	5.38764		12.6845	6.92756	3.44832			3.76144	2.8476		7.39023	3.52024	5.26996
	2.39273	2.87203	2.80054		2.52526	3.43291	3.61989		4.31807	2.66925	3.50439		2.56068	3.62008	3.37802		3.75658	12.1081	5.33537		13.7669	7.25437	3.56587			3.75776	2.85871		7.40055	3.525	5.26966
	2.36861	2.8919	2.80284		2.48563	3.49037	3.59112		4.30224	2.66615	3.48833		2.53722	3.60873	3.34809		3.73062	12.6353	5.35013		15.9823	7.43721	3.5187			3.74225	2.83788		7.42926	3.56402	5.36735
	2.41708	2.89311	2.85503		2.52582	3.48437	3.59928		4.427	2.67643	3.48335		2.55376	3.61432	3.33582		3.72338	13.0117	5.34105		18.9567	7.44786	3.51822			3.71032	2.8264		7.59483	3.5754	5.45417
	2.41685	2.90121	2.84512		2.51476	3.49225	3.6506		4.44787	2.70013	3.51964		2.57722	3.59201	3.32406		3.73064	15.1106	5.35327			7.50186	3.53283			3.73006	2.79945		7.68378	3.59367	5.41395
	2.45737	2.86494	2.81869		2.53068	3.45186	3.66031		4.4414	2.7454	3.55653		2.57205	3.59362	3.31847		3.83034	18.9471	5.4376			7.50815	3.52473			3.7491	2.80972		8.08148	3.60466	5.49088
	2.40635	2.91779	2.82154		2.48953	3.44963	3.69026		4.53511	2.77851	3.53037		2.54667	3.6955	3.34771		3.82202		5.44712			7.68239	3.63635			3.7421	2.84345		8.13892	3.58684	5.58006
	2.42414	2.90884	2.82774		2.58768	3.44914	3.64292		4.54261	2.77852	3.55747		2.59874	3.7008	3.37466		3.80845		5.48627			7.71041	3.6375			3.70665	2.83807		8.40645	3.60725	5.62101
	2.4489	2.91586	2.81912		2.56183	3.50381	3.64387		4.55935	2.78883	3.5743		2.54379	3.68654	3.31933		3.82558		5.47185			7.86241	3.62713			3.76547	2.82822		8.46515	3.6299	5.61463
	2.42016	2.90626	2.85864		2.59252	3.53202	3.67552		4.59315	2.73384	3.57551		2.58696	3.67955	3.40648		3.77331		5.46657			7.98727	3.63977			3.73988	2.82041		8.47435	3.63909	5.60076
	2.43218	2.92302	2.83867		2.55166	3.57488	3.65932		4.7232	2.73497	3.52021		2.57473	3.67886	3.40463		3.79193		5.49425			7.95074	3.62782			3.71991	2.84079		8.53848	3.57968	5.60456
	2.43063	2.88459	2.79816		2.54271	3.51522	3.69952		4.73879	2.74914	3.53471		2.58423	3.76578	3.44048		3.81984		5.5682			8.12633	3.5805			3.71107	2.82966		8.54776	3.57884	5.69721
	2.45629	2.86629	2.79807		2.54068	3.56498	3.64843		4.75066	2.78801	3.59503		2.55842	3.7179	3.44399		3.83244		5.54984			8.44036	3.62057			3.80299	2.82914		8.5425	3.60939	5.7178
	2.41871	2.8914	2.8478		2.55132	3.54119	3.73537		4.77347	2.7617	3.57771		2.56073	3.73956	3.38106		3.8558		5.63157			8.39996	3.66263			3.79696	2.81683		8.63125	3.61409	5.72036
	2.4458	2.91543	2.82202		2.54713	3.51103	3.70687		4.76202	2.76836	3.57698		2.59786	3.71259	3.41686		3.87395		5.65323			8.63506	3.69117			3.79211	2.86063		8.7744	3.63406	5.70676
	2.40577	2.8699	2.8297		2.58035	3.56492	3.73643		4.82231	2.82375	3.57615		2.58846	3.7429	3.38995		3.89761		5.62439			8.65605	3.67055			3.78619	2.83344		8.77807	3.70406	5.69721
	2.4131	2.87909	2.80766		2.55281	3.55509	3.73517		4.97183	2.8493	3.63863		2.53947	3.75502	3.4409		3.85159		5.60359			9.02832	3.68852			3.83403	2.82446		8.99888	3.64161	5.8355
	2.43406	2.91211	2.85427		2.57987	3.55761	3.75328		5.08643	2.84202	3.68471		2.57934	3.81727	3.40829		3.87554		5.68684			9.04349	3.68258			3.81936	2.8487		9.21238	3.65112	5.836
	2.42404	2.9321	2.84908		2.5944	3.53827	3.73245		5.08872	2.83438	3.69587		2.53884	3.8193	3.3984		3.87416		5.73874			9.14261	3.6958			3.82408	2.81452		9.49041	3.65813	5.84985
	2.43467	2.93872	2.83772		2.54821	3.63241	3.74006		5.13042	2.79901	3.67833		2.59021	3.78501	3.42281		3.85219		5.76622			9.11939	3.68473			3.8349	2.87067		9.67795	3.75808	5.8355
	2.44492	2.9271	2.86152		2.56008	3.6024	3.74167		5.09523	2.83619	3.67471		2.58994	3.81652	3.42013		3.8576		5.79673			9.18271	3.75746			3.81228	2.87948			3.72301	5.90327
	2.45508	2.94357	2.86792		2.59354	3.57956	3.75841		5.21268	2.79645	3.67281		2.59335	3.81459	3.38971		3.89311		5.81409			9.17991	3.72666			3.81251	2.92297			3.75127	5.87613
	2.435	2.94297	2.88055		2.59298	3.62524	3.73337		5.21811	2.81208	3.66447		2.54324	3.82761	3.42201		3.86476		5.84474			9.43311	3.75793			3.82244	2.91195			3.76804	5.8847
	2.43712	2.94347	2.88266		2.57921	3.70288	3.75445		5.39292	2.82407	3.65174		2.54023	3.87783	3.39757		3.91416		5.87105			9.64245	3.72179			3.88497	2.9249			3.74694	5.86549
	2.42774	2.92604	2.8763		2.55922	3.66678	3.76667		5.42577	2.83966	3.7631		2.54597	3.83817	3.39812		3.9025		5.96601			9.78079	3.76933			3.89244	2.87714			3.73115	5.98911
	2.43228	2.93359	2.87243		2.55913	3.68383	3.72525		5.40764	2.83659	3.71513		2.64425	3.91686	3.40376		3.95273		5.93779			9.90365	3.80306			3.8973	2.86742			3.73999	6.08084
	2.40779	2.98088	2.87861		2.59764	3.65686	3.76238		5.69691	2.83106	3.76643		2.62063	3.95957	3.42979		3.95136		5.99647			9.8818	3.82901			3.85758	2.89343			3.76174	6.08084
	2.44015	2.92952	2.88128		2.56262	3.72741	3.83244		5.83036	2.81589	3.74346		2.63798	3.94868	3.5009		3.93965		6.03743			10.0007	3.79135			3.84438	2.86382			3.71623	6.12666
	2.45185	3.00445	2.92037		2.59567	3.76022	3.83004		6.04313	2.80137	3.71942		2.61766	3.96414	3.50483		3.93308		6.08421			10.095	3.89396			3.83807	2.9175			3.70939	6.20488
	2.45432	3.03211	2.91256		2.57386	3.76509	3.84889		6.0501	2.80975	3.82245		2.64397	3.96032	3.4852		3.93074		6.10414			10.2408	3.89101			3.83979	2.8908			3.70677	6.17792
	2.43107	3.00002	2.8886		2.53691	3.73327	3.8854		6.28629	2.81226	3.7846		2.60531	3.95718	3.47151		3.90424		6.12792			10.5056	3.88955			3.85349	2.87035			3.75613	6.24319
	2.42326	3.02567	2.86436		2.56891	3.83253	3.89969		6.32432	2.84964	3.83092		2.65248	3.9732	3.5038		3.93774		6.2359			11.1458	3.84042			3.92115	2.91341			3.81439	6.32139
	2.43318	2.99383	2.8715		2.55629	3.79589	3.86339		6.45026	2.81985	3.77526		2.6364	3.98295	3.46836		3.997		6.18622			11.2379	3.8609			3.9236	2.90956			3.81733	6.32139
	2.45057	3.04658	2.88328		2.58413	3.82438	3.93875		6.68938	2.83348	3.8351		2.65125	4.00001	3.49143		3.99645		6.19318			11.2371	3.87026			3.90789	2.90525			3.79544	6.40282
	2.44374	3.00814	2.86088		2.65546	3.81127	3.9151		6.87474	2.79688	3.83099		2.6447	3.99469	3.50635		3.9877		6.19365			11.9696	3.87454			3.93356	2.88784			3.81816	6.43409
	2.42858	3.03875	2.95718		2.62911	3.86214	3.9426		6.86532	2.79813	3.80257		2.65492	4.00084	3.49466		4.00248		6.20346			12.1765	3.88255			3.93291	2.86741			3.77596	6.4428
	2.4817	3.02352	2.96504		2.64364	3.88364	3.95409		6.90467	2.83618	3.78417		2.63077	3.96748	3.5023		4.03829		6.28681			12.6043	3.89864			3.936	2.86719			3.77465	6.45139
	2.4933	3.03902	2.9412		2.63233	3.87616	3.9425		7.01711	2.80157	3.78246		2.61823	3.97168	3.4476		4.06095		6.34479			12.6074	3.85427			3.90099	2.92463			3.78566	6.58835
	2.53321	3.03749	2.97707		2.65918	3.85183	4.0103		7.13682	2.88049	3.80943		2.63094	4.06438	3.45902		4.06554		6.35898			12.688	3.956			3.94342	2.86271			3.88588	6.80093
	2.51606	3.02032	2.94764		2.64639	3.84683	4.014		7.32839	2.9013	3.79106		2.61155	4.06955	3.57167		4.03727		6.32477			12.7903	3.92883			3.92074	2.88963			3.89535	6.83797
	2.51179	3.10745	2.92911		2.60353	3.86636	4.02727		7.36273	2.9006	3.85139		2.64116	4.0315	3.54564		4.05051		6.31576			13.7916	3.90312			3.9565	2.88524			3.88644	7.18489
	2.51616	3.07946	2.96015		2.65418	3.84897	3.98195		7.56989	2.86794	3.84504		2.62963	4.09345	3.5634		4.08581		6.37657			13.9109	3.90105			3.91217	2.86748			3.85502	7.25647
	2.50996	3.08044	2.97385		2.6273	3.91584	3.97566		7.72534	2.88271	3.88982		2.65352	4.13817	3.55671		4.07865		6.40271			14.2728	3.92489			3.93258	2.9018			3.8616	7.33713
	2.51172	3.08503	2.96623		2.60824	3.95322	3.99891		7.78664	2.87435	3.90411		2.60799	4.09886	3.55533		4.07069		6.44713			14.3141	3.92431			3.99778	2.90573			3.84451	7.3073
	2.48749	3.11164	2.96049		2.60453	3.90856	4.08122		7.77695	2.8899	3.9472		2.61144	4.15442	3.55754		4.03308		6.47406			14.7082	3.96305			4.02107	2.86854			3.8608	7.35121
	2.47857	3.08087	2.93606		2.66059	3.93054	4.0307		7.91704	2.91562	3.94456		2.60184	4.15267	3.51833		4.12047		6.44929			14.7643	3.96045			3.98963	2.90398			3.86771	7.41448
	2.4707	3.07851	2.94433		2.6645	3.92797	4.07356		7.93489	2.89455	3.92435		2.63771	4.09902	3.53639		4.10077		6.51635			15.2913	4.0189			3.99	2.89953			3.86175	7.51416
	2.50812	3.05971	2.96583		2.60449	4.00551	4.15563		8.04552	2.87078	4.00295		2.66204	4.10748	3.51173		4.13138		6.56707			16.4979	3.9956			3.97949	2.90501			3.85155	7.82117
	2.51419	3.16187	2.93546		2.66071	3.97001	4.15907		8.19153	2.90055	4.01638		2.60563	4.26953	3.53327		4.11536		6.61634			18.3644	3.96914			4.06874	2.90912			3.88799	8.04015
	2.50781	3.15187	2.98106		2.60124	3.98558	4.14939		8.29121	2.8802	4.01396		2.65691	4.26099	3.54286		4.10211		6.60712			19.0302	3.96861			4.07633	2.89044			3.94762	8.22516
	2.47966	3.13041	2.97739		2.64439	3.98184	4.12744		8.26334	2.87542	4.06131		2.63678	4.27871	3.5567		4.22206		6.87092			19.6174	4.02575			4.09156	2.95418			3.94981	8.30028
	2.51371	3.15185	2.93892		2.63314	3.96785	4.20372		10.5981	2.89534	4.08531		2.66008	4.26213	3.56061		4.18482		6.84616				4.00324			4.06153	2.97221			3.96134	8.5372
	2.53097	3.13048	3.02228		2.64452	4.00586	4.19781		10.9354	2.87896	4.0526		2.66007	4.34775	3.57466		4.19226		6.90854				4.07056			4.03999	2.97277			3.95721	8.5766
	2.49609	3.159	3.01358		2.62045	3.98217	4.21722		11.4431	2.88262	4.06643		2.61591	4.30797	3.56235		4.16372		7.06117				4.0453			4.0542	2.96367			3.94967	8.7417
	2.5123	3.17523	3.00563		2.62585	3.99925	4.21525		12.6339	2.90484	4.07373		2.63547	4.38596	3.55371		4.17305		7.0601				4.07766			4.15392	2.9353			3.95159	8.7625
	2.49861	3.15879	3.04917		2.63471	4.02511	4.17588		12.6701	2.88133	4.0856		2.6476	4.42591	3.53142		4.16089		7.06485				4.04755			4.15823	2.98601			3.95188	8.99868
	2.52634	3.23229	2.99493		2.66494	4.00217	4.19957		12.6855	2.9689	4.13077		2.62159	4.462	3.52236		4.18911		7.05118				4.05573			4.11806	2.9498			4.00621	9.08293
	2.47276	3.20414	3.04953		2.67189	4.08341	4.19032		13.9564	2.96336	4.15117		2.64154	4.42156	3.52667		4.261		7.30875				4.04108			4.11759	2.96253			4.02762	9.25565
	2.50336	3.24786	3.03945		2.72934	4.0929	4.17194		15.2681	2.9348	4.11624		2.71102	4.44861	3.5424		4.24922		7.64503				4.07507			4.1349	2.95098			3.98418	9.57809
	2.48086	3.25007	3.03248		2.68063	4.08915	4.20502		17.2808	2.95153	4.21915		2.68929	4.50403	3.56705		4.26235		7.72938				4.12122			4.20676	2.96399			3.97844	9.79297
	2.47398	3.21694	3.04592		2.69357	4.04025	4.19626		20.0296	2.9329	4.21769		2.69105	4.53084	3.59812		4.24511		7.90337				4.14609			4.17383	2.94441			3.9839	10.1788
	2.52401	3.2227	3.02008		2.71237	4.06229	4.27131			2.94277	4.193		2.6984	4.51529	3.59999		4.24408		7.86814				4.13397			4.19002	2.94626			4.094	10.2486
	2.52593	3.19779	3.04527		2.68344	4.06902	4.25377			2.98435	4.19308		2.68206	4.54242	3.60963		4.3406		8.36203				4.14229			4.16383	2.946			4.03685	10.2284
	2.47712	3.21406	3.0348		2.72928	4.06209	4.25615			2.97288	4.22579		2.70563	4.55094	3.60445		4.29901		8.34534				4.11892			4.23112	2.94251			4.05689	10.7574
	2.50956	3.19956	3.02837		2.71023	4.0438	4.23529			2.9398	4.23146		2.70207	4.57035	3.60232		4.31325		8.38922				4.09775			4.22785	2.97497			4.03417	10.8168
	2.58424	3.2294	3.02521		2.72788	4.15345	4.2348			2.97177	4.22799		2.71546	4.65168	3.60805		4.31091		8.58938				4.129			4.266	2.93119			4.06637	10.8563
	2.56054	3.20084	3.02794		2.68172	4.13133	4.23366			2.97856	4.29949		2.70562	4.63389	3.67822		4.40018		8.62705				4.1253			4.22566	2.951			4.03085	10.9659
	2.54832	3.24853	3.07244		2.67854	4.13929	4.28457			2.95256	4.3278		2.72602	4.6489	3.67692		4.41965		8.69593				4.12198			4.27618	3.01229			4.06639	11.0321
	2.5884	3.23391	3.08493		2.7002	4.12294	4.29091			2.97052	4.31954		2.71936	4.64226	3.69034		4.38831		8.74057				4.16426			4.29034	2.99876			4.07271	10.9998
	2.56214	3.20773	3.10948		2.71054	4.15395	4.29627			2.9403	4.34962		2.72553	4.67658	3.69891		4.37884		8.80275				4.19466			4.32767	3.04263			4.0841	11.1563
	2.55883	3.2076	3.06137		2.68063	4.11735	4.35044			2.99591	4.33388		2.7157	4.63647	3.68934		4.40082		8.7956				4.17508			4.34899	3.03781			4.13458	11.277
	2.58723	3.1867	3.08072		2.67012	4.12226	4.30371			3.01756	4.3159		2.7247	4.624	3.64344		4.40693		8.85488				4.17394			4.3063	3.03761			4.11065	11.3434
	2.58789	3.26114	3.12		2.68942	4.21664	4.37016			3.03914	4.36802		2.67476	4.69783	3.69612		4.45957		8.96282				4.20951			4.34661	3.05486			4.14599	12.0125
	2.56367	3.26566	3.06496		2.69764	4.16257	4.39985			3.02235	4.46623		2.68592	4.7042	3.6594		4.45265		8.93741				4.20106			4.33399	2.99129			4.13242	12.6617
	2.55918	3.27705	3.09205		2.7123	4.17118	4.45379			3.02606	4.49672		2.72051	4.75955	3.70425		4.44235		8.9232				4.20761			4.32108	3.01827			4.15312	12.7015
	2.56343	3.25244	3.08112		2.67761	4.28969	4.46634			3.01263	4.50669		2.69695	4.79599	3.65835		4.44692		9.0009				4.1793			4.3893	3.05449			4.19763	12.8157
	2.5382	3.30394	3.11811		2.6954	4.26881	4.45925			3.03801	4.56831		2.66894	4.86698	3.66594		4.47747		9.1779				4.28051			4.38382	3.01936			4.16484	13.6161
	2.58966	3.27921	3.09674		2.70837	4.26952	4.42753			3.00802	4.57719		2.71836	4.88667	3.68587		4.48052		9.45339				4.27527			4.42279	3.04162			4.18501	13.985
	2.59824	3.31064	3.10985		2.67585	4.2755	4.44431			3.05196	4.57031		2.67457	4.91277	3.64413		4.52947		9.59707				4.23968			4.46525	2.9941			4.20559	14.306
	2.55475	3.31087	3.09473		2.6702	4.27538	4.48821			3.03807	4.64583		2.67083	4.93807	3.64833		4.53341		9.58602				4.31875			4.47657	3.05167			4.19453	14.843
	2.57991	3.25105	3.08602		2.68635	4.26525	4.50133			3.03722	4.65788		2.69524	4.87874	3.69279		4.53511		9.65472				4.29736			4.44407	2.99627			4.24054	15.862
	2.57274	3.29631	3.05828		2.68086	4.34047	4.48648			3.02031	4.67744		2.71729	4.92971	3.67115		4.51559		9.83496				4.30977			4.47397	3.03501			4.246
	2.56863	3.25969	3.06641		2.72999	4.34603	4.54605			3.01507	4.70837		2.66888	4.93814	3.7335		4.49834		9.90262				4.31533			4.48266	2.99829			4.25182
	2.59308	3.29163	3.0845		2.68585	4.30294	4.59826			3.03008	4.69502		2.67399	5.0648	3.71059		4.61492		10.0166				4.31715			4.47071	3.08289			4.25019
	2.57845	3.27161	3.1795		2.72641	4.34129	4.59396			3.10735	4.72309		2.7203	5.0251	3.74857		4.57643		10.0408				4.37247			4.46953	3.06056			4.25571
	2.5754	3.27816	3.17114		2.72923	4.31945	4.59364			3.08314	4.71497		2.69343	5.02568	3.70706		4.57538		10.0648				4.36874			4.493	3.09236			4.27553
	2.57838	3.29693	3.18503		2.71389	4.36373	4.58935			3.11282	4.68435		2.70583	5.04302	3.76435		4.59362		10.2662				4.40026			4.528	3.06747			4.24647
	2.57554	3.31759	3.17941		2.68721	4.40263	4.57624			3.0787	5.02832		2.7814	5.15461	3.76102		4.5539		10.3127				4.44197			4.49234	3.08982			4.34326
	2.59723	3.37751	3.17811		2.72045	4.38639	4.55902			3.10008	5.18606		2.77554	5.1917	3.7607		4.66035		10.4006				4.45378			4.55628	3.09111			4.34812
	2.55276	3.34761	3.17592		2.77242	4.39798	4.60965			3.08286	5.25094		2.77041	5.15972	3.76412		4.63269		10.5139				4.42926			4.56024	3.06768			4.30985
	2.54277	3.32662	3.18322		2.74573	4.40328	4.61761			3.06468	5.29343		2.74657	5.24479	3.73176		4.63944		10.5128				4.44763			4.59254	3.10476			4.31955
	2.5462	3.36126	3.12817		2.75081	4.3808	4.63978			3.09682	5.28978		2.75611	5.33853	3.72779		4.72882		10.7235				4.51805			4.65396	3.08697			4.34091
	2.56175	3.35572	3.17929		2.74854	4.38197	4.65233			3.10893	5.29598		2.73501	5.35005	3.71572		4.72428		11.1215				4.53845			4.65612	3.07617			4.416
	2.6653	3.34514	3.17966		2.77719	4.478	4.67047			3.12272	5.28644		2.78553	5.5116	3.74452		4.73764		11.5233				4.54077			4.61922	3.10655			4.41623
	2.60212	3.4025	3.15373		2.78658	4.45002	4.67703			3.16896	5.38057		2.74585	5.69503	3.73656		4.72695		11.9702				4.50993			4.67386	3.08186			4.37536
	2.64638	3.43621	3.16269		2.73651	4.45895	4.65896			3.12307	5.40778		2.77922	5.76165	3.74184		4.7202		12.8495				4.52533			4.65292	3.0873			4.40037
	2.64409	3.42889	3.17708		2.76065	4.46794	4.67456			3.14099	5.45115		2.73123	5.90955	3.76239		4.71487		12.8713				4.55445			4.64973	3.07717			4.40763
	2.62415	3.43327	3.14862		2.7664	4.46169	4.70147			3.14213	5.41652		2.76501	6.02888	3.77922		4.71224		12.9786				4.61453			4.74492	3.10167			4.43547
	2.62742	3.40794	3.14853		2.76925	4.48993	4.71159			3.18484	5.4321		2.78783	6.16289	3.83535		4.75669		13.032				4.59477			4.73692	3.06254			4.4733
	2.61474	3.38895	3.12072		2.78301	4.49089	4.71129			3.16253	5.42365		2.78006	6.38573	3.79793		4.75425		13.1269				4.58731			4.71723	3.06893			4.48073
	2.65161	3.43865	3.23466		2.77922	4.49836	4.72429			3.18124	5.43638		2.74116	6.88443	3.81813		4.85073						4.68035			4.74721	3.11178			4.43403
	2.64511	3.4259	3.23377		2.75212	4.53116	4.73827			3.24237	5.5172		2.77843	7.14319	3.78389		4.83965						4.66232			4.76606	3.11307			4.53484
	2.61084	3.49058	3.20934		2.75639	4.54022	4.68381			3.20359	5.56576		2.74921	7.88962	3.8307		4.8698						4.66497			4.77066	3.05966			4.53303
	2.61433	3.50993	3.24523		2.78927	4.54476	4.79321			3.20339	5.5519		2.7506	7.96114	3.79976		4.81381						4.623			4.74566	3.0885			4.53265
	2.66208	3.49055	3.2209		2.77704	4.56838	4.79452			3.22349	5.56439		2.77537	8.01231	3.8155		4.82186						4.71306			4.77191	3.10588			4.52602
	2.6066	3.44582	3.20178		2.77814	4.60388	4.79926			3.21624	5.56022		2.76414	8.14169	3.80567		4.91215						4.7149			4.81052	3.07832			4.57494
	2.61909	3.47473	3.22991		2.79405	4.58884	4.78279			3.21769	5.67166		2.77341	8.73872	3.77925		5.00158						4.80068			4.84285	3.15116			4.56639
	2.64382	3.46488	3.21731		2.79149	4.55939	4.86418			3.20301	5.67078		2.77305	9.387	3.8203		4.9686						4.77425			4.83608	3.18477			4.6008
	2.62717	3.45007	3.21485		2.75961	4.56491	4.83631			3.22987	5.79651		2.76555		3.83446		4.99993						4.77082			4.89233	3.12545			4.57658
	2.6585	3.47452	3.19539		2.76966	4.59506	4.83678			3.19408	5.79798		2.7543		3.89069		5.07185						4.80672			4.87711	3.1354			4.57455
	2.61476	3.51056	3.22981		2.73835	4.66534	4.83761			3.24298	5.90925		2.76605		3.83931		5.13491						4.83542			4.92945	3.16868			4.64579
	2.60263	3.57363	3.20957		2.7361	4.62487	4.82189			3.23825	6.07196		2.76518		3.85311		5.14908						4.81646			4.88976	3.13098			4.68066
	2.63114	3.52351	3.23016		2.78568	4.61915	4.82494			3.23567	6.14978		2.78802		3.84108		5.18031						4.86272			4.97356	3.14184			4.70352
	2.65649	3.52728	3.22505		2.84881	4.7055	4.90347			3.22133	6.16003		2.75556		3.88251		5.24841						4.92853			4.96885	3.14182			4.70558
	2.61623	3.55765	3.23678		2.8336	4.7401	4.90159			3.23944	6.12532		2.77717		3.84326		5.25304						4.95961			4.96059	3.16363			4.70575
	2.60524	3.57248	3.18697		2.80235	4.74188	4.96253			3.28339	6.18168		2.77203		3.84148		5.30485						4.99933			4.96923	3.13918			4.74277
	2.66084	3.53517	3.30294		2.84713	4.81779	4.94126			3.25626	6.24354		2.76281		3.83842		5.27715						4.96863			4.99958	3.14906			4.72097
	2.64106	3.52941	3.2616		2.81584	4.81477	4.95795			3.2964	6.24753		2.77112		3.84984		5.32914						4.9688			5.05937	3.18344			4.68722
	2.62618	3.55737	3.28862		2.80515	4.88916	4.972			3.26701	6.35313		2.7925		3.88689		5.33641						4.96224			5.067	3.1759			4.79021
	2.60256	3.5262	3.2922		2.84757	4.89888	5.0016			3.26394	6.74913		2.75734		3.87285		5.41597						5.03177			5.1052	3.12874			4.78103
	2.69684	3.553	3.26214		2.8514	4.92809	5.03211			3.31142	6.94128		2.74426		3.89125		5.40571						5.06972			5.13805	3.1525			4.78485
	2.72003	3.61861	3.29005		2.85686	4.90407	5.05891			3.28025	7.48689		2.73214		3.83698		5.49917						5.06807			5.16201	3.15673			4.78556
	2.68485	3.64042	3.25522		2.81693	4.91574	5.11555			3.25414	7.79506		2.78133		3.94976		5.58119						5.03074			5.16006	3.14683			4.77574
	2.69073	3.57994	3.31217		2.83356	4.92657	5.08672			3.31094	7.80261		2.78172		3.90394		5.58878						5.07743			5.20762	3.15007			4.74644
	2.68896	3.587	3.25567		2.83362	5.00409	5.0895			3.29466	8.12709		2.84778		3.90145		5.61272						5.07538			5.22198	3.18136			4.78212
	2.66605	3.60798	3.26858		2.83452	4.94805	5.15153			3.26988	8.35132		2.85282		3.9537		5.70469						5.10122			5.24752	3.17733			4.79582
	2.69641	3.60526	3.2891		2.80812	5.03045	5.18323			3.28328	8.39438		2.83777		3.94787		5.75446						5.18899			5.23693	3.17715			4.86663
	2.68611	3.63289	3.25903		2.8553	5.03502	5.18508			3.27265	8.40064		2.81066		3.94657		5.74665						5.24874			5.30147	3.22958			4.85265
	2.7306	3.60931	3.25994		2.80088	5.03959	5.2317			3.29116	8.54192		2.80614		3.96193		5.73053						5.23688			5.30767	3.24408			4.82372
	2.70963	3.60301	3.29799		2.8279	5.07969	5.22987			3.37135	8.75331		2.8602		4.02016		5.76624						5.21766			5.34986	3.23055			4.8527
	2.6713	3.60689	3.26647		2.83806	5.10792	5.32351			3.31336	8.75858		2.80381		3.96623		5.85044						5.24644			5.38114	3.21592			4.86288
	2.7214	3.66793	3.26403		2.82023	5.19944	5.29522			3.32718	8.99402		2.85563		3.99234		5.9156						5.20132			5.37936	3.24557			4.86129
	2.66603	3.66304	3.25303		2.81776	5.14482	5.32486			3.32096	9.11942		2.80207		3.98718		5.92045						5.23878			5.41104	3.2368			4.90394
	2.68434	3.67265	3.28258		2.81579	5.19696	5.31102			3.37082	9.35652		2.81464		4.09173		5.95782						5.25913			5.43059	3.21123			4.92311
	2.67574	3.69204	3.27735		2.81863	5.1383	5.39159			3.32712	9.34218		2.84773		4.08356		5.94054						5.21438			5.47918	3.22055			4.96376
	2.72718	3.67933	3.29819		2.84611	5.14465	5.42925			3.32628	9.62617		2.83595		4.05311		6.03441						5.2801			5.47479	3.2267			4.98897
	2.6971	3.75096	3.29744		2.83486	5.17861	5.43208			3.32562	9.7047		2.8147		4.07462		6.0396						5.31833			5.50295	3.22417			5.00405
	2.67854	3.709	3.33078		2.80024	5.21721	5.57864			3.33042	9.70427		2.85242		4.08047		6.08279						5.27697			5.59005	3.24411			4.98975
	2.67474	3.76814	3.3397		2.83061	5.25144	5.53932			3.36466	9.93465		2.8022		4.11215		6.04963						5.29639			5.57193	3.22637			4.94814
	2.67868	3.75901	3.31603		2.85815	5.26489	5.63809			3.33328	10.2706		2.82139		4.10961		6.07573						5.28831			5.61063	3.2172			5.04047
	2.69873	3.71054	3.31631		2.8236	5.3133	5.6352			3.3475	10.2816		2.81076		4.1368		6.07795						5.35383			5.61985	3.19356			5.04853
	2.6906	3.74359	3.36375		2.83363	5.27231	5.63004			3.34036	10.5369		2.83616		4.12773		6.13788						5.36246			5.64286	3.21949			5.0069
	2.68124	3.72804	3.35182		2.80478	5.36537	5.64271			3.40429	10.6359		2.82096		4.12491		6.13512						5.35471			5.69328	3.20146			5.04435
	2.70162	3.72335	3.35483		2.80496	5.35775	5.5992			3.3971	10.6792		2.81957		4.15976		6.20683						5.3577			5.78297	3.20522			5.09539
	2.70101	3.71371	3.3241		2.80093	5.35327	5.77436			3.40401	11.586		2.8446		4.11016		6.19263						5.3763			5.80085	3.19435			5.13288
	2.72384	3.75131	3.3798		2.81787	5.4351	5.8053			3.41304	11.5804		2.8476		4.14441		6.19973						5.36203			5.83935	3.28508			5.1177
	2.70003	3.70763	3.34285		2.82764	5.47628	5.79689			3.38858	12.2189		2.84256		4.21356		6.24348						5.35024			5.90429	3.29021			5.09324
	2.68193	3.79306	3.32918		2.87773	5.56443	5.90722			3.40326	12.6141		2.85647		4.20001		6.26231						5.42599			5.94568	3.29052			5.08176
	2.76552	3.77625	3.37651		2.92085	5.54342	5.87555			3.43573	12.6139		2.8207		4.19535		6.25075						5.42014			6.04224	3.27849			5.11328
	2.79345	3.77798	3.34226		2.90356	5.61695	5.9413			3.41604	15.8494		2.79824		4.21742		6.31747						5.40167			6.07453	3.28904			5.15365
	2.75461	3.81723	3.31841		2.90643	5.64248	6.00513			3.4638	16.4329		2.83101		4.22119		6.34368						5.45085			6.09616	3.31373			5.15261
	2.79053	3.81517	3.33419		2.88678	5.65088	5.99598			3.48249	16.4315		2.90383		4.20158		6.39838						5.44861			6.15271	3.25653			5.15179
	2.77601	3.81325	3.36358		2.90785	5.59331	5.98998			3.44948	16.699		2.92303		4.1903		6.54968						5.51917			6.3501	3.26995			5.19286
	2.75009	3.83216	3.35884		2.91198	5.71685	6.15343			3.46579	16.9833		2.90306		4.21494		6.51186						5.47176			6.30563	3.27605			5.21603
	2.73356	3.78637	3.44466		2.89314	5.6718	6.16074			3.50432	18.6735		2.87001		4.19533		6.53247						5.51331			6.3108	3.27209			5.21942
	2.74645	3.78161	3.42455		2.87871	5.79898	6.36663			3.49014			2.89417		4.19209		6.57362						5.50979			6.42977	3.25806			5.22467
	2.73695	3.83373	3.3876		2.86923	5.80761	6.65712			3.48995			2.89922		4.18766		6.70009						5.56812			6.37342	3.25159			5.25253
	2.76628	3.79525	3.42835		2.88699	5.97306	6.67539			3.47364			2.88865		4.20538		6.78096						5.55358			6.55947	3.27399			5.23066
	2.7775	3.81014	3.4338		2.86873	5.98625	6.8058			3.5057			2.90686		4.24788		6.86918						5.5785			6.74668	3.25948			5.21459
	2.73773	3.88309	3.43651		2.90117	6.00054	6.81553			3.4634			2.87541		4.2846		6.82906						5.6477			6.94402	3.26787			5.23251
	2.79046	3.89867	3.39351		2.88348	6.32164	7.01279			3.48723			2.89572		4.23013		6.93648						5.61553			7.3236	3.25893			5.3163
	2.78169	3.86501	3.42717		2.92379	6.45961	7.09475			3.5094			2.92021		4.2598		7.02629						5.61259			7.59944	3.29429			5.31414
	2.76114	3.85495	3.38533		2.86153	7.60198	7.19377			3.45668			2.86072		4.23042		7.14322						5.75714			7.62835	3.292			5.31694
	2.74258	3.88684	3.40527		2.9154	8.32284	7.24574			3.46875			2.90264		4.23896		7.12437						5.77105			7.822	3.343			5.26667
	2.73832	3.87114	3.43015		2.90342	9.3283	8.9042			3.48106			2.91347		4.23545		7.33713						5.82775				3.33429			5.28343
	2.77749	3.9074	3.40151		2.92052		8.85722			3.4926			2.89107		4.28901		7.48975						5.82445				3.32009			5.35422
	2.73513	3.9373	3.40714		2.91623		8.99249			3.48387			2.91772		4.27587		7.52287						5.81387				3.3725			5.39084
	2.77544	3.92023	3.4214		2.9404		10.8489			3.56489			2.91691		4.32968		7.54913						5.84514				3.35527			5.37145
	2.78358	3.94433	3.44147		2.9811					3.52211			2.88611		4.31167		7.70958						5.80929				3.32685			5.38204
	2.75929	3.93711	3.46638		2.93985					3.5534			2.87102		4.31005		7.98423						5.9387				3.32857			5.45551
	2.7468	3.98669	3.48948		2.96246					3.57059			2.89378		4.33979		8.00892						6.04517				3.35205			5.4536
	2.7753	3.98726	3.4635		2.92896					3.53426			2.92131		4.31656		8.4299						6.09912				3.32417			5.41831
	2.76923	4.02136	3.50414		2.9422					3.56618			2.86938		4.41594		8.51173						6.07029				3.36805			5.43484
	2.77146	3.98106	3.47737		2.9507					3.5159			2.86314		4.36957		8.77603						6.16814				3.32132			5.39584
	2.8166	3.98829	3.47314		2.92631					3.61997			2.98434		4.3814		8.90078						6.14896				3.32293			5.42183
	2.85915	3.9812	3.46397		2.94583					3.61232			2.9352		4.39954		9.10732						6.18995				3.34921			5.4389
	2.84667	3.98583	3.48502		2.9295					3.58187			2.9789		4.37302		9.5667						6.19855				3.36867			5.51619
	2.84341	4.0604	3.45337		2.9617					3.63066			2.94427		4.35986		9.66521						6.29192				3.36124			5.47038
	2.79742	4.03971	3.446		2.96807					3.61001			2.93374		4.38629		9.70155						6.40406				3.37413			5.48943
	2.82073	4.077	3.53293		2.98151					3.6024			2.97277		4.41372		9.71193						6.39951				3.35225			5.48769
	2.82121	4.09241	3.53985		2.97963					3.60728			2.94889		4.41243		9.76898						6.3742				3.34581			5.52097
	2.80519	4.13043	3.56166		2.97712					3.62645			2.96738		4.37854		10.2488						6.49164				3.35041			5.49324
	2.81039	4.11255	3.51494		2.9497					3.63111			2.95558		4.4703		10.555						6.45301				3.3702			5.51201
	2.81455	4.11119	3.52841		2.94236					3.62363			2.94388		4.44817		10.7051						6.44744				3.3717			5.53062
	2.834	4.2083	3.52025		2.9841					3.62268			2.9411		4.44107		10.7635						6.48665				3.36994			5.56926
	2.85908	4.21634	3.5391		2.93654					3.61251			2.94223		4.5314		10.8477						6.61835				3.36261			5.549
	2.8407	4.18183	3.53476		2.93334					3.62416			2.92827		4.50386		10.8983						6.64594				3.44009			5.52634
	2.81865	4.17476	3.56255		2.98357					3.60623			2.9499		4.51685		10.8767						6.67236				3.39125			5.53635
	2.81284	4.27108	3.54333		3.0068					3.66993			2.97606		4.54149		11.0893						6.70644				3.43696			5.64247
	2.81254	4.2809	3.57005		3.03292					3.64092			2.95676		4.52389		11.2184						6.92498				3.38792			5.64089
	2.84265	4.24826	3.52299		3.01424					3.65603			2.95708		4.48622		11.7081						6.93487				3.42329			5.64208
	2.81917	4.24889	3.55847		3.01563					3.64242			2.95483		4.53592		12.3677						7.10322				3.39874			5.68804
	2.81712	4.22765	3.51627		3.00028					3.655			2.97838		4.50063		13.4814						7.25868				3.38793			5.71759
	2.85537	4.32658	3.55686		3.05199					3.66511			2.96014		4.49795		13.559						7.29911				3.41057			5.71192
	2.84316	4.32448	3.63564		3.03855					3.64067			2.97022		4.56104		13.8794						7.43716				3.44549			5.66559
	2.8512	4.31226	3.60704		3.01062					3.75768			2.96182		4.59878								7.45247				3.38328			5.66613
	2.82625	4.34753	3.59808		3.03391					3.73549			2.93668		4.56137								7.52068				3.42311			5.65943
	2.91416	4.33089	3.59671		3.01545					3.76557			2.93662		4.60292								7.52036				3.41717			5.75555
	2.86856	4.33084	3.6234		3.00099					3.71776			2.95567		4.60303								7.54461				3.39549			5.76416
	2.90179	4.3185	3.59753		3.02857					3.72506			2.93936		4.61117								7.58466				3.40423			5.78745
	2.86343	4.30393	3.59482		3.0002					3.82144			2.9849		4.59514								7.57338				3.44114			5.81308
	2.92424	4.33131	3.58291		3.02717					3.80949			2.96162		4.65045								7.62264				3.38833			5.7936
	2.88166	4.37317	3.60762		3.04214					3.81821			2.96141		4.64546								7.74931				3.44005			5.83916
	2.89185	4.38894	3.63085		2.99393					3.77261			3.01461		4.66599								7.93046				3.39973			5.80677
	2.89638	4.41596	3.60193		3.05458					3.82796			3.05457		4.66368								7.87477				3.50611			5.91239
	2.87854	4.38125	3.68498		2.99945					3.82595			3.01308		4.71998								7.88918				3.49076			5.87306
	2.87725	4.47418	3.65848		3.00508					3.78465			3.01223		4.72157								7.95881				3.44855			5.89296
	2.88435	4.44148	3.65206		3.09739					3.8172			3.0101		4.69583								7.98891				3.49609			5.97522
	2.89571	4.43283	3.66793		3.09094					3.86255			3.05029		4.71334								7.99398				3.46884			5.95984
	2.8896	4.42605	3.64424		3.05724					3.87216			3.04325		4.7071								7.95456				3.46666			5.93424
	2.89314	4.43232	3.65071		3.10822					3.87179			3.02424		4.70118								8.03818				3.49736			5.99347
	2.87059	4.51269	3.67054		3.0691					3.84407			3.03623		4.68623								8.01857				3.50724			5.99768
	2.90291	4.56144	3.69638		3.06744					3.876			3.03599		4.72999								8.01774				3.49822			6.06471
	2.89668	4.62646	3.66779		3.11723					3.87007			2.99839		4.70455								8.09326				3.48986			6.06829
	2.91412	4.6543	3.69915		3.05993					3.86368			3.04691		4.70408								8.12491				3.46882			6.06902
	2.87438	4.74535	3.69361		3.06749					3.89851			3.03804		4.69701								8.23133				3.49586			6.11956
	2.90867	4.80903	3.70438		3.08057					3.94597			3.00122		4.69072								8.35335				3.45168			6.14664
	2.89467	4.79543	3.68036		3.06876					3.94617			3.04126		4.68923								8.54238				3.50283			6.23761
	2.87368	4.75127	3.6527		3.08832					3.93647			3.04316		4.76743								8.61569				3.50997			6.22004
	2.91705	4.74708	3.64099		3.08971					3.93744			3.03241		4.75399								8.82065				3.47403			6.22597
	2.92045	4.8164	3.75758		3.10609					3.95718			3.03874		4.80653								8.86868				3.50017			6.30238
	2.96127	4.81069	3.76028		3.09792					3.94574			3.00549		4.8505								8.95336				3.4754			6.26861
	2.97014	4.93112	3.72826		3.12021					3.98961			3.00506		4.84054								9.15653				3.48657			6.34628
	2.9884	4.92711	3.75129		3.11171					4.00723			3.0322		4.90382								9.12289				3.4964			6.49951
	2.95794	4.8975	3.73931		3.09207					3.96842			3.00417		4.93596								9.53354				3.50704			6.46365
	2.98091	4.94811	3.72378		3.06721					4.02811			3.10189		4.93498								9.56622				3.48011			6.62601
	2.98345	4.95634	3.73111		3.07964					4.01477			3.08211		4.93039								9.63222				3.56662			6.63315
	2.96854	5.04685	3.72229		3.12422					3.99037			3.06872		4.91779								9.83143				3.54089			6.67241
	2.98562	5.03932	3.72571		3.18229					4.03305			3.06613		4.92951								10.1341				3.54962			6.69621
	2.98371	5.07356	3.72054		3.15497					4.05084			3.06711		4.91436								10.2507				3.57122			6.71969
	2.94828	5.27522	3.82906		3.14351					4.06945			3.0804		4.90385								10.2517				3.55324			6.76154
	2.94745	5.29289	3.83071		3.16608					4.05285			3.0716		4.94552								10.4929				3.53322			6.78646
	2.96212	5.32573	3.82234		3.17769					4.13659			3.07869		4.99177								10.6182				3.54611			6.76178
	2.93608	5.34329	3.8111		3.12627					4.1695			3.10801		5.00332								10.669				3.53336			6.79171
	2.95958	5.42852	3.83343		3.16766					4.1752			3.09862		4.94251								10.8309				3.57507			6.83523
	2.97273	5.42521	3.78649		3.14894					4.21951			3.08291		4.95051								10.9729				3.52535			6.88682
	2.92971	5.40319	3.82553		3.12497					4.27163			3.08114		4.97736								10.9737				3.56714			6.94708
	3.00025	5.70943	3.81632		3.1418					4.27502			3.09874		5.03939								10.935				3.55772			6.89742
	3.02307	5.68276	3.82229		3.13205					4.28856			3.11728		5.04803								10.9235				3.56914			7.00991
	2.99367	6.00211	3.83226		3.12364					4.31502			3.07449		5.01483								11.2245				3.55216			6.98141
	3.04771	5.99156	3.83729		3.12519					4.34403			3.10545		5.05353								11.3021				3.54729			6.9776
	2.99152	6.11307	3.87571		3.12926					4.41435			3.12136		5.1273								11.9315				3.55762			7.06675
	3.00096	6.11281	3.84348		3.18012					4.38546			3.16617		5.13178								12.2473				3.51819			7.02466
	3.04915	6.44551	3.88256		3.14187					4.42064			3.16689		5.08145								12.4134				3.52162			7.02249
	3.02526	6.58314	3.88461		3.17322					4.41571			3.16665		5.07721								12.7158				3.52477			7.04192
	2.99116	6.74094	3.87527		3.13945					4.47714			3.17199		5.10689								12.912				3.55414			7.08774
	3.04045	6.75903	3.87621		3.14714					4.53784			3.13328		5.0978								13.169				3.54221			7.11326
	3.02881	6.94535	3.8886		3.14522					4.5366			3.14169		5.19951								14.0316				3.57863			7.14011
	3.03875	7.38287	3.89871		3.14691					4.54385			3.14641		5.15517								14.5539				3.61012			7.15849
	3.03372	7.54809	3.85072		3.21061					4.49122			3.16025		5.15808								14.9769				3.62605			7.20177
	3.03705	7.73422	3.89299		3.19394					4.4945			3.1682		5.24193								15.0681				3.57795			7.19822
	2.99771		3.88126		3.23762					4.5771			3.15257		5.23015								15.2717				3.61203			7.17215
	3.01107		3.88516		3.18907					4.56209			3.12563		5.29495								16.7584				3.58821			7.23643
	3.01999		3.8814		3.20862					4.59015			3.13775		5.30095								17.7013				3.58137			7.23954
	3.00065		3.92027		3.21842					4.67492			3.17908		5.38363												3.61717			7.32601
	3.04338		3.93536		3.22705					4.6343			3.14862		5.38353												3.61612			7.28566
	3.04582		3.90701		3.19051					4.66936			3.17049		5.37731												3.58423			7.35354
	3.0303		3.9238		3.24406					4.70682			3.12815		5.45034												3.58667			7.34786
	2.99129		3.94254		3.25034					4.72022			3.13342		5.48237												3.60904			7.46439
	3.00118		3.93251		3.20148					4.77623			3.16393		5.50567												3.62308			7.42708
	3.11517		3.93017		3.22962					4.76546			3.17714		5.46819												3.59566			7.45476
	3.0925		3.91522		3.23017					4.75364			3.18163		5.54236												3.61548			7.50209
	3.07639		3.9199		3.19427					4.84943			3.16696		5.61547												3.58817			7.47611
	3.08975		3.96439		3.21724					4.82672			3.15585		5.60422												3.61221			7.60453
	3.11007		3.92632		3.23474					4.82011			3.14796		5.67893												3.66994			7.59868
	3.11225		3.92332		3.26856					4.84918			3.14043		5.66709												3.68694			7.63237
	3.11453		3.94431		3.30306					4.87426			3.15299		5.70423												3.67338			7.66272
	3.09781		3.95638		3.29651					4.865			3.20838		5.66545												3.69165			7.71142
	3.10435		3.92363		3.25269					4.94583			3.22462		5.74123												3.6895			7.72671
	3.08208		3.941		3.25163					5.02848			3.2033		5.8007												3.70127			7.72951
	3.11901		3.93848		3.29961					5.03358			3.20395		5.78639												3.65225			7.79357
	3.06167		3.96931		3.26624					5.0568			3.19609		5.88834												3.65409			7.75771
	3.11101		3.97802		3.27619					5.10054			3.19711		5.88293												3.65323			7.75747
	3.06749		4.0093		3.28835					5.1865			3.22879		5.87969												3.6776			7.75862
	3.10373		4.00843		3.25759					5.18916			3.24321		5.86501												3.69545			7.8399
	3.07212		3.97666		3.25897					5.2973			3.23801		5.85602												3.67651			7.81913
	3.10587		3.97325		3.31271					5.51604			3.24353		5.93105												3.64789			7.91587
	3.06811		3.98583		3.25964					5.5567			3.20489		5.93392												3.74989			7.89382
	3.18495		4.03047		3.30066					5.59486			3.2277		5.93192												3.74224			7.91204
	3.15103		3.98396		3.29676					5.64043			3.22574		6.02169												3.71122			8.03829
	3.15603		3.96634		3.25989					5.81946			3.23006		6.04436												3.76089			8.03526
	3.15312		4.01695		3.35596					5.96752			3.23459		5.99804												3.72483			8.01426
	3.14263		3.97114		3.34921					5.91517			3.19885		6.18216												3.71772			8.11361
	3.18387		4.03257		3.33683					6.04422			3.19308		6.20312												3.72193			8.10652
	3.18324		4.03704		3.3237					6.0294			3.20408		6.25515												3.76819			8.14773
	3.13102		4.09478		3.32206					5.99332			3.19694		6.35097												3.74095			8.21596
	3.15124		4.04682		3.3695					6.06566			3.19971		6.34387												3.72291			8.25008
	3.15733		4.04978		3.32802					6.1293			3.20871		6.36234												3.80468			8.25199
	3.16692		4.07532		3.31925					6.21958			3.21883		6.40985												3.83285			8.23729
	3.13453		4.14855		3.3617					6.21981			3.21592		6.38624												3.79464			8.24153
	3.15449		4.10048		3.37805					6.32425			3.20217		6.46838												3.79501			8.28032
	3.16287		4.11445		3.37531					6.58242			3.22738		6.4854												3.81938			8.2873
	3.17149		4.10682		3.31937					6.72568			3.19389		6.706												3.81177			8.34876
	3.18861		4.10283		3.34345					6.74404			3.30728		6.87586												3.82604			8.37843
	3.24169		4.12284		3.35814					6.88403			3.27763		6.89482												3.82022			8.33563
	3.19576		4.21972		3.31712					7.00122			3.29932		6.96473												3.77393			8.38167
	3.19635		4.21771		3.37837					7.03016			3.29231		7.12788												3.77786			8.48039
	3.21236		4.20437		3.34181					7.24616			3.27693		7.32619												3.80186			8.50198
	3.24883		4.1794		3.37888					7.38427			3.27248		7.29526												3.7965			8.5174
	3.19571		4.17107		3.35081					7.49339			3.29231		8.34088												3.78872			8.55742
	3.23861		4.21116		3.34833					8.23603			3.25607		8.43841												3.80964			8.59621
	3.21839		4.22325		3.36846					8.31581			3.2903		8.42482												3.78094			8.59131
	3.2031		4.18615		3.35451					8.38102			3.25636		8.45497												3.79707			8.64545
	3.19695		4.19201		3.39994					8.53259			3.26844		9.40347												3.90002			8.6179
	3.24665		4.17698		3.42878					9.03551			3.26352		9.58282												3.87666			8.65143
	3.24227		4.19548		3.4183					9.02697			3.30407		10.1559												3.88124			8.71189
	3.23563		4.24356		3.41016					9.09372			3.2518														3.8552			8.80763
	3.19581		4.28003		3.40576					9.13961			3.29177														3.88474			8.80176
	3.20684		4.26481		3.43417					9.48546			3.28784														3.85994			8.79536
	3.21033		4.28092		3.39486					10.253			3.3137														3.86535			8.78331
	3.20232		4.27227		3.40637					10.9118			3.26864														3.86411			8.8543
	3.24194		4.26786		3.42852					11.0634			3.31163														3.86656			8.98561
	3.20974		4.28042		3.38462					11.9496			3.36144														3.83632			8.97948
	3.2229		4.26187		3.42275					12.3928			3.32088														3.89613			9.0302
	3.2334		4.28797		3.43689					12.6722			3.34706														3.86245			9.06069
	3.18821		4.33413		3.429					13.5921			3.37274														3.88629			9.09762
	3.21185		4.3062		3.4295					14.1632			3.31817														3.90003			9.07102
	3.19841		4.33613		3.43945					14.2068			3.34927														3.86626			9.14304
	3.25257		4.31467		3.41436					18.3655			3.36367														3.89159			9.18884
	3.26812		4.31388		3.40646								3.36211														3.84526			9.27108
	3.29792		4.36036		3.39598								3.3567														3.95808			9.28015
	3.26638		4.38588		3.43293								3.37321														3.92586			9.26883
	3.27021		4.36352		3.43233								3.35319														3.92529			9.30873
	3.26249		4.383		3.40532								3.3174														3.90116			9.31867
	3.2609		4.3671		3.41031								3.32257														3.95549			9.32448
	3.29535		4.41658		3.41289								3.36512														3.92359			9.46129
	3.29981		4.43331		3.44929								3.37541														3.95845			9.43261
	3.29057		4.45964		3.47861								3.3593														3.90976			9.54892
	3.27534		4.43369		3.45541								3.3565														3.90269			9.50696
	3.25421		4.42379		3.48285								3.32936														3.95875			9.51319
	3.26715		4.45814		3.44907								3.34435														3.94952			9.52238
	3.26468		4.4739		3.50687								3.36427														3.95213			9.58805
	3.30018		4.44013		3.45136								3.32872														4.02527			9.56645
	3.27052		4.45966		3.45615								3.36478														3.98414			9.74067
	3.30437		4.5028		3.47936								3.31929														4.00691			9.76789
	3.28723		4.48944		3.49443								3.32497														3.99807			9.92103
	3.25547		4.4906		3.47016								3.33015														3.98704			9.88965
	3.27057		4.51092		3.45913								3.43636														3.97683			9.91161
	3.2577		4.60164		3.50938								3.40604														3.99232			10.0246
	3.25667		4.59419		3.48689								3.44529														3.99328			10.088
	3.31526		4.5536		3.4494								3.43972														3.98745			10.195
	3.34259		4.59507		3.48973								3.39757														4.01457			10.1542
	3.36321		4.55847		3.45144								3.38162														4.04469			10.2276
	3.36992		4.58227		3.55538								3.41615														4.06087			10.2262
	3.34538		4.58417		3.53812								3.41755														4.03066			10.2722
	3.3454		4.55348		3.52439								3.41775														4.09459			10.3237
	3.33439		4.55947		3.54581								3.41012														4.08427			10.3154
	3.33552		4.67185		3.55649								3.40148														4.0806			10.5603
	3.34454		4.64348		3.52234								3.39292														4.07281			10.5831
	3.34111		4.65158		3.55743								3.42901														4.06589			10.6203
	3.36839		4.63101		3.54281								3.422														4.09024			10.7749
	3.36811		4.6188		3.55448								3.38328														4.06711			10.736
	3.34185		4.67772		3.6229								3.43524														4.03091			10.8793
	3.36767		4.7049		3.61723								3.40263														4.13813			10.8747
	3.31571		4.70973		3.60518								3.3981														4.10633			10.8849
	3.35511		4.75334		3.62184								3.43665														4.09623			10.9148
	3.32004		4.79033		3.59852								3.48896														4.09927			10.985
	3.32975		4.75202		3.59779								3.44753														4.15541			11.0262
	3.35514		4.83833		3.61643								3.45337														4.10258			11.147
	3.34359		4.82034		3.59761								3.49941														4.15055			11.2193
	3.35758		4.83504		3.60106								3.49373														4.1233			11.1936
	3.33958		4.82113		3.59298								3.44936														4.13788			11.2218
	3.35846		4.89687		3.59975								3.45947														4.1492			11.2917
	3.3468		4.89411		3.6178								3.45721														4.15048			11.3724
	3.32815		4.92233		3.653								3.44585														4.12238			11.5656
	3.38282		4.9497		3.64759								3.50503														4.11874			11.577
	3.42073		4.96253		3.69143								3.47392														4.212			11.6788
	3.40609		4.96883		3.65196								3.48994														4.21825			11.7455
	3.40908		4.96647		3.6671								3.49485														4.20389			11.8139
	3.40825		5.06237		3.64121								3.50399														4.1632			11.8349
	3.40543		5.03916		3.67729								3.53696														4.18621			12.3623
	3.42375		5.02147		3.66858								3.54658														4.17387			12.4968
	3.4205		5.06196		3.64424								3.54967														4.21888			12.5491
	3.4043		5.03172		3.70043								3.55741														4.18551			12.5943
	3.43985		5.11522		3.67518								3.56957														4.18259			12.9938
	3.38573		5.11323		3.70329								3.53057														4.22149			13.0237
	3.46253		5.0797		3.76242								3.56331														4.18698			13.1585
	3.5031		5.09051		3.75516								3.53569														4.20472			13.2005
	3.50268		5.08813		3.73555								3.53518														4.1939			13.2371
	3.49088		5.17448		3.76994								3.51124														4.20062			13.7788
	3.4924		5.1957		3.76562								3.51803														4.29057			14.1582
	3.50295		5.20697		3.74958								3.55179														4.23764			14.2311
	3.49322		5.36964		3.77034								3.51788														4.23831			14.224
	3.46666		5.33896		3.75307								3.52056														4.24361			14.2712
	3.50202		5.42784		3.794								3.52976														4.25179			14.3751
	3.54272		5.44622		3.81751								3.56927														4.23785			14.4952
	3.57198		5.41486		3.8326								3.57431														4.25822			14.4553
	3.54611		5.43752		3.79336								3.57103														4.26858			14.6516
	3.55438		5.51025		3.78784								3.55507														4.22694			14.7809
	3.52152		5.51786		3.80531								3.56105														4.25687			14.8206
	3.56048		5.52887		3.80692								3.53357														4.2827			15.1499
	3.5309		5.5642		3.79567								3.52627														4.30206			15.1601
	3.62721		5.60365		3.80426								3.62169														4.30788			15.751
	3.57608		5.68271		3.79051								3.60487														4.35034			15.8
	3.60433		5.68434		3.85555								3.62781														4.30841			16.9354
	3.57908		5.65872		3.84221								3.63814														4.33436
	3.62287		5.78341		3.86687								3.58414														4.34231
	3.58899		5.79047		3.88834								3.63047														4.29252
	3.59205		5.94731		3.90564								3.57922														4.32969
	3.60984		5.93687		3.91805								3.63766														4.35029
	3.61281		5.9782		3.92043								3.59108														4.34525
	3.63165		6.13581		3.92174								3.58656														4.30106
	3.60427		6.19362		3.9367								3.599														4.3144
	3.62031		6.22467		3.94729								3.62728														4.34246
	3.64258		6.24741		3.90697								3.65023														4.31945
	3.70154		6.34034		3.95205								3.64391														4.31475
	3.67337		9.38029		3.90075								3.67954														4.29739
	3.67777				3.91787								3.67691														4.35702
	3.68829				3.95435								3.66657														4.37216
	3.64156				4.02006								3.6631														4.39917
	3.70847				4.0198								3.70546														4.40146
	3.74257				3.98825								3.69773														4.3675
	3.73286				3.99561								3.64653														4.35595
	3.721				3.98537								3.66264														4.36681
	3.74644				4.07616								3.64527														4.42448
	3.73158				4.04692								3.69701														4.46643
	3.71039				4.08087								3.67916														4.44693
	3.73335				4.09403								3.75789														4.46699
	3.79964				4.11137								3.75749														4.46052
	3.82012				4.13696								3.71772														4.47453
	3.78224				4.09597								3.73291														4.42131
	3.78536				4.09645								3.72277														4.47526
	3.78296				4.10696								3.73999														4.46754
	3.81828				4.11184								3.73848														4.44799
	3.80672				4.12462								3.80516														4.46629
	3.82769				4.11077								3.77254														4.44715
	3.85318				4.21599								3.80893														4.43752
	3.85828				4.16095								3.77328														4.43918
	3.88041				4.19424								3.81038														4.43788
	3.87808				4.22889								3.83392														4.47128
	3.85739				4.27655								3.77509														4.50115
	3.88041				4.28381								3.79563														4.50618
	3.88751				4.26955								3.82635														4.5474
	3.8411				4.23824								3.80274														4.4866
	3.93686				4.24057								3.82071														4.49573
	3.94756				4.26769								3.89938														4.52601
	3.93824				4.32908								3.83572														4.50722
	4.00083				4.31364								3.8863														4.60286
	3.97885				4.30494								3.85841														4.58868
	4.01378				4.35098								3.88023														4.57116
	3.97456				4.29068								3.86441														4.59271
	4.02219				4.37526								3.84009														4.59067
	3.99861				4.41752								3.93892														4.62761
	4.00187				4.45597								3.9058														4.66149
	3.99605				4.44085								3.95965														4.63405
	4.00747				4.47518								3.96438														4.65708
	4.0866				4.54055								3.90759														4.64142
	4.13223				4.52741								3.92285														4.65989
	4.14795				4.51481								3.90177														4.62397
	4.13272				4.55248								3.90975														4.64888
	4.19743				4.61106								3.94843														4.67119
	4.18623				4.62699								3.94401														4.63022
	4.21712				4.64752								3.90102														4.73893
	4.21391				4.7092								3.95771														4.70303
	4.16845				4.87196								3.98412														4.73167
	4.2244				4.82044								3.99663														4.73449
	4.2865				5.00395								4.03934														4.73963
	4.26915				5.00215								4.08788														4.73533
	4.2839				4.9527								4.0466														4.70597
	4.34091				4.97696								4.04347														4.73379
	4.37232				4.95832								4.03742														4.72724
	4.37517				5.04879								4.06352														4.69377
	4.36057				5.01196								4.03293														4.7102
	4.40565				5.02605								4.06739														4.74077
	4.48065				5.06694								4.05855														4.71427
	4.50941				5.10609								4.07223														4.76612
	4.5421				5.12429								4.15441														4.78569
	4.55154				5.17478								4.13613														4.77416
	4.64921				5.20062								4.14504														4.77046
	4.66065				5.49269								4.09771														4.75283
	4.67522				5.54155								4.13679														4.78678
	4.70049				5.57081								4.13895														4.76122
	4.7113				5.62622								4.16141														4.82933
	4.78778				5.6464								4.21707														4.81164
	4.80088				5.7684								4.17586														4.84812
	4.93201				5.94028								4.2096														4.83974
	4.9506				6.2388								4.19474														4.86919
	4.94358				6.33021								4.19005														4.90378
	5.40338				6.68421								4.25651														4.91624
	5.40548												4.25133														4.90555
	5.46443												4.25782														4.92895
	6.74134												4.26204														4.88377
	6.74599												4.2294														4.91054
	7.81775												4.24218														4.92549
	7.82672												4.26865														4.9173
	8.80301												4.32744														4.89159
													4.32279														4.95151
													4.33245														4.9617
													4.33457														4.95836
													4.29471														4.94088
													4.34052														4.998
													4.34456														4.94998
													4.33614														5.02246
													4.36838														5.0401
													4.35792														5.01853
													4.40818														5.03882
													4.38213														5.0264
													4.38797														5.0219
													4.36188														5.03216
													4.4633														5.10219
													4.45839														5.11546
													4.43645														5.08321
													4.43512														5.07761
													4.4279														5.07307
													4.43313														5.10581
													4.42527														5.07748
													4.4737														5.10554
													4.46185														5.17106
													4.43485														5.18515
													4.48248														5.17967
													4.49788														5.15614
													4.5083														5.15983
													4.49427														5.25031
													4.52642														5.25014
													4.53012														5.21953
													4.52698														5.24485
													4.51336														5.21119
													4.56928														5.29232
													4.59031														5.31735
													4.58494														5.2946
													4.63293														5.28381
													4.66285														5.36366
													4.69585														5.39324
													4.70503														5.34699
													4.69393														5.33175
													4.68199														5.37778
													4.72173														5.38571
													4.72793														5.38469
													4.77663														5.4081
													4.76947														5.46295
													4.83416														5.54774
													4.85														5.53653
													4.82863														5.58115
													4.85293														5.61342
													4.92308														5.65085
													4.99152														5.62764
													4.98673														5.62084
													5.03042														5.59993
													5.03529														5.64968
													5.02567														5.71875
													5.03521														5.66088
													5.13475														5.71673
													5.18539														5.68473
													5.17215														5.6927
													5.31657														5.81028
													5.45474														5.80507
													5.47806														5.79316
													5.52054														5.80601
													5.50748														5.9075
													5.56233														5.8891
													5.6611														5.8637
													5.70901														5.90489
													5.73891														5.88796
													5.78712														5.91669
													5.8253														5.96872
													6.08455														5.95757
													6.11372														5.93025
													6.27362														5.95979
													6.48064														5.99376
													6.76412														6.09626
													6.78723														6.07274
													6.83971														6.16316
													7.23263														6.14518
													7.51206														6.13152
													7.52904														6.12996
													7.63944														6.13089
													8.19733														6.18226
													8.7774														6.18944
													9.53046														6.22019
													10.8215														6.26403
																											6.37702
																											6.40899
																											6.55151
																											6.53407
																											6.50978
																											6.60347
																											6.60418
																											6.66044
																											6.69248
																											6.67331
																											6.707
																											6.78075
																											6.88438
																											6.89713
																											6.98356
																											7.10029
																											7.28963
																											7.29398
																											7.38849
																											7.50379
																											7.654
																											7.68972
																											8.01971
																											8.01136
																											8.03821
																											8.25285
																											8.51858
																											8.63141
																											8.7361

## Sheet: t = 3
length
	H26				H26 + pSVA 5960				pTrp_SepF				pTrp_SepF + pSVA 5960				pTrp_SepF + pSVA 5910				pTrp_SepF + pSVA 5956				H26 + pTA1392				HTQ236 + pTA1392
	I	II	III		I	II	III		I	II	III		I	II	III		I	II	III		I	II	III		I	II	III		I	II	III
Mean	2.52979	2.66169	2.79107		2.70614	2.69192	3.36173		3.86554	4.06229	4.42586		3.0271	2.68044	3.08521		4.41942	6.29617	5.56247		4.76867	6.59859	5.62423		3.84486	3.77137	3.90791		6.58889	9.86827	8.73542
	1.32966	1.45749	1.23023		1.02145	1.33125	1.92205		1.00085	1.65538	1.55028		1.10658	1.408	1.41117		1.28129	1.47081	1.23136		1.14313	2.3124	1.35628		1.92849	1.67136	1.88311		1.14866	1.26372	1.25568
	1.32437	1.5338	1.75043		1.07161	1.47609	1.95627		1.04945	1.64628	1.57192		1.34328	1.42861	1.66607		1.29346	1.50403	1.31992		1.14916	2.33019	1.36607		1.94936	1.93508	2.06581		1.23271	1.34675	1.49043
	1.41581	1.59535	1.73412		1.15768	1.46336	2.06231		1.07102	1.73058	1.5945		1.52361	1.48166	1.76442		1.29068	1.98562	1.59938		1.17066	2.3045	1.51782		1.89762	1.90496	2.09542		1.35642	1.39236	1.88356
	1.47056	1.6039	1.70196		1.2685	1.4633	2.06473		1.09191	1.71783	1.62397		1.5439	1.48144	1.75724		1.27599	2.04089	1.70549		1.74047	2.3679	1.53193		1.94135	1.89556	2.10735		1.34046	1.55114	1.92075
	1.48747	1.62526	1.72386		1.24584	1.44252	2.06172		1.18748	1.75584	1.80613		1.57182	1.4752	1.79411		1.3369	2.09274	1.8632		1.74745	2.38316	1.53471		1.99893	2.14559	2.19518		1.39138	1.51622	2.33291
	1.49926	1.60531	1.75462		1.26023	1.51227	2.13644		1.22372	1.87979	1.84457		1.67737	1.54249	1.76309		1.35974	2.32034	1.89753		1.74058	2.45889	1.57262		2.06281	2.14076	2.15808		1.49932	1.73741	2.45461
	1.55748	1.62537	1.6997		1.35857	1.53955	2.08438		1.20934	1.84053	2.02523		1.71019	1.51642	1.88342		1.31861	2.32106	1.91761		1.71361	2.48956	1.66417		2.07584	2.14147	2.1884		1.57528	1.74357	2.51084
	1.60127	1.68475	1.69354		1.36227	1.52229	2.08463		1.18799	1.84033	2.06235		1.78293	1.60014	1.85673		1.33946	2.34543	2.03799		1.70177	2.49812	1.65777		2.13647	2.13882	2.3094		1.68053	1.76777	2.57245
	1.57809	1.67825	1.74125		1.47666	1.58975	2.09607		1.22191	1.89458	2.23491		1.75926	1.56627	1.94611		1.31744	2.36986	2.02671		1.73697	2.62189	1.73974		2.13373	2.19719	2.31868		1.73394	1.78935	2.62708
	1.59083	1.6516	1.72223		1.48333	1.58285	2.1411		1.19649	1.948	2.24543		1.81427	1.59311	1.89764		1.35097	2.42711	2.06351		1.70821	2.6144	1.79328		2.16944	2.17864	2.39279		1.73101	2.17165	2.69451
	1.57692	1.67567	1.77561		1.4377	1.56845	2.18807		1.19279	1.98823	2.29038		1.77862	1.59173	1.90686		1.35629	2.43429	2.13581		1.70438	2.70514	1.85337		2.18153	2.16281	2.37508		1.81342	2.29843	2.67751
	1.61555	1.64146	1.78594		1.53601	1.59386	2.19178		1.23229	2.0222	2.28885		1.80791	1.61704	1.94208		1.34388	2.45194	2.10888		1.7347	2.84268	1.92599		2.23035	2.31675	2.35152		1.8094	2.54995	2.67021
	1.69052	1.65736	1.79657		1.61666	1.65892	2.16083		1.21798	2.12271	2.50159		1.88393	1.61762	1.88894		1.36164	2.4862	2.2098		1.74428	2.97603	2.00319		2.27337	2.30525	2.38623		1.86484	2.572	2.75916
	1.68945	1.69557	1.79446		1.60049	1.68011	2.20061		1.23301	2.14387	2.49802		1.85662	1.61943	1.98935		1.32757	2.51266	2.20646		1.81118	3.04419	2.06448		2.23714	2.32071	2.3509		1.86476	2.66175	2.84442
	1.63397	1.69613	1.81302		1.65006	1.68743	2.18929		1.25252	2.13316	2.52138		1.90527	1.67124	1.97988		1.32725	2.52885	2.19946		1.76082	3.01799	2.07195		2.2613	2.28945	2.46142		1.82188	2.89404	2.88603
	1.65517	1.7373	1.81559		1.68361	1.73441	2.20955		1.26511	2.12315	2.52299		1.93875	1.64592	1.96678		1.35345	2.52739	2.2273		1.80728	3.10863	2.20476		2.40554	2.38306	2.45802		1.84932	3.03195	2.88236
	1.63987	1.737	1.77862		1.75089	1.72276	2.22252		1.25115	2.11594	2.52055		1.94125	1.65748	2.00319		1.3669	2.50011	2.33465		1.75805	3.1044	2.20895		2.46493	2.4473	2.47227		1.86682	3.24358	2.98665
	1.68921	1.73962	1.76416		1.75537	1.71273	2.26646		1.26997	2.11836	2.51651		1.94338	1.65855	1.99565		1.39939	2.56302	2.35666		1.76343	3.13978	2.19677		2.45598	2.46601	2.53531		1.94922	3.34026	2.93764
	1.64274	1.74938	1.80331		1.75177	1.71588	2.21114		1.29214	2.13191	2.55049		1.92401	1.68447	1.96729		1.39932	2.5443	2.35459		1.81512	3.15785	2.26246		2.44006	2.46318	2.54768		1.91081	3.41159	3.02815
	1.675	1.71259	1.76021		1.71275	1.74501	2.26925		1.28364	2.09263	2.55575		1.99724	1.68825	1.97068		1.4063	2.57959	2.36556		1.76016	3.16786	2.23828		2.42392	2.47222	2.547		1.89195	3.54697	3.10011
	1.75262	1.71845	1.81629		1.71703	1.70954	2.22602		1.34136	2.16663	2.54571		2.01449	1.6611	2.01156		1.4043	2.55479	2.40411		1.80572	3.1245	2.25487		2.51504	2.47213	2.57906		1.97932	3.69264	3.11073
	1.726	1.80435	1.79217		1.729	1.7383	2.2453		1.33111	2.17774	2.60486		1.97462	1.65776	2.05548		1.41831	2.5845	2.42028		1.76933	3.24112	2.30911		2.51318	2.55113	2.6045		2.05452	3.71438	3.20665
	1.70425	1.8162	1.83062		1.70722	1.6941	2.23382		1.30705	2.19082	2.63353		2.00757	1.62929	2.06205		1.40179	2.57422	2.46777		1.80371	3.22628	2.31901		2.48924	2.57452	2.64012		2.02165	3.76366	3.26166
	1.75332	1.81583	1.82176		1.715	1.75124	2.26007		1.3238	2.1998	2.62299		1.97823	1.6485	2.0398		1.42558	2.64526	2.43663		1.76996	3.29645	2.32505		2.47933	2.65711	2.63422		2.01812	3.78509	3.44933
	1.73085	1.80212	1.84458		1.81438	1.713	2.23145		1.31659	2.21914	2.61596		1.9895	1.63586	2.03808		1.38165	2.63883	2.46354		1.77093	3.28576	2.35913		2.57235	2.64078	2.66351		2.08815	3.93394	3.51381
	1.70298	1.80492	1.85549		1.79264	1.69499	2.31694		1.34519	2.24885	2.6299		2.00289	1.69478	2.04041		1.44947	2.64166	2.41057		1.79314	3.31457	2.3963		2.57582	2.70425	2.66892		2.0851	4.01594	3.7462
	1.71932	1.77573	1.88153		1.80897	1.80575	2.31954		1.30483	2.21654	2.70493		1.98954	1.71293	2.03747		1.43497	2.62073	2.43222		1.75721	3.27644	2.37599		2.53884	2.69868	2.71002		2.0932	4.31408	3.8052
	1.71422	1.77977	1.86855		1.77483	1.8186	2.30822		1.35425	2.25344	2.67598		2.04605	1.70018	2.09702		1.45132	2.71495	2.46085		1.77349	3.32409	2.4003		2.54147	2.6706	2.67002		2.13338	4.35936	3.84866
	1.75218	1.77991	1.90951		1.76095	1.77187	2.31209		1.31838	2.25933	2.69229		2.04928	1.71127	2.14124		1.4504	2.70667	2.47692		1.76196	3.37738	2.37902		2.53594	2.71545	2.8747		2.10362	4.45287	3.84748
	1.73764	1.79128	1.93959		1.79018	1.80476	2.29233		1.30112	2.32376	2.72122		2.05407	1.72676	2.09964		1.47404	2.7934	2.54068		1.78476	3.33745	2.34788		2.62434	2.68861	2.94527		2.17554	4.47614	3.95951
	1.74628	1.87179	1.93589		1.86239	1.81848	2.31954		1.35709	2.32571	2.71696		2.04487	1.71604	2.0919		1.45751	2.746	2.57422		1.77494	3.39488	2.36941		2.61104	2.67977	3.10533		2.17088	4.49762	4.04596
	1.70097	1.85798	1.89148		1.84833	1.79409	2.33496		1.3891	2.30155	2.6788		2.05635	1.71788	2.14339		1.45746	2.83939	2.5929		1.79892	3.43408	2.3997		2.64311	2.78216	3.105		2.21075	4.5845	4.20148
	1.81342	1.87165	1.92776		1.82587	1.81166	2.32936		1.38504	2.29197	2.75531		2.03716	1.72223	2.09311		1.46599	2.85271	2.61488		1.77591	3.42638	2.38281		2.63639	2.84264	3.16535		2.24928	4.94247	4.23202
	1.80192	1.85097	1.89433		1.85774	1.79236	2.33469		1.42043	2.33627	2.75697		2.05744	1.69208	2.09765		1.44934	2.91985	2.60644		1.78703	3.39897	2.36634		2.69797	2.85505	3.18144		2.28722	5.06371	4.32906
	1.77115	1.8414	1.93158		1.82414	1.78074	2.32315		1.38346	2.30675	2.74348		2.0634	1.71063	2.10608		1.53107	2.91301	2.64666		1.76104	3.48198	2.45232		2.7113	2.84516	3.17383		2.32515	5.09134	4.38191
	1.81403	1.85056	1.92142		1.87915	1.86261	2.40039		1.40772	2.32915	2.80895		2.0683	1.72197	2.11341		1.5329	2.96899	2.60573		1.79773	3.46383	2.44422		2.70907	2.82641	3.16115		2.33947	5.99227	4.40462
	1.81457	1.82562	1.89288		1.85022	1.87574	2.39281		1.36676	2.2909	2.81096		2.07149	1.70155	2.14415		1.53621	2.9359	2.6247		1.77167	3.47154	2.4474		2.69218	2.88578	3.2374		2.37565	6.21047	4.47989
	1.80622	1.87146	1.9403		1.87564	1.84316	2.35084		1.41793	2.33875	2.84169		2.07452	1.74314	2.11484		1.55494	2.94347	2.65473		1.8399	3.54005	2.43064		2.68685	2.92188	3.30267		2.35616	6.31288	4.47149
	1.77147	1.83841	1.89093		1.86821	1.82657	2.34453		1.42924	2.36493	2.82113		2.06257	1.73628	2.1338		1.52609	3.05212	2.64731		1.87039	3.54279	2.51502		2.79289	2.98805	3.30882		2.3784	6.44107	4.54768
	1.76436	1.87145	1.94628		1.84108	1.88015	2.40236		1.38387	2.37244	2.83243		2.02645	1.70626	2.12245		1.54097	3.08109	2.69022		1.87593	3.55886	2.48787		2.73616	3.00339	3.28773		2.44855	6.50178	4.79818
	1.77584	1.82926	1.94857		1.93333	1.88418	2.39951		1.40112	2.35461	2.81032		2.06961	1.70603	2.13211		1.50263	3.07076	2.70405		1.83715	3.59253	2.47504		2.73857	2.99092	3.36979		2.43866	6.65714	4.81044
	1.77761	1.84963	1.94779		1.88622	1.84008	2.34522		1.36987	2.40403	2.85779		2.07904	1.79075	2.15663		1.53061	3.08478	2.68417		1.83025	3.70153	2.49654		2.7437	3.02206	3.39379		2.47017	7.01867	4.79121
	1.809	1.88424	1.92018		1.89174	1.86938	2.42747		1.3702	2.39323	2.8426		2.05398	1.81019	2.19947		1.50632	3.07904	2.71065		1.82072	3.66917	2.52949		2.77216	3.01557	3.38077		2.41525	7.34403	4.82129
	1.81839	1.87371	1.90286		1.88962	1.83702	2.41501		1.44779	2.45607	2.84277		2.10143	1.7608	2.18823		1.57812	3.08316	2.78279		1.86235	3.72128	2.47839		2.73187	3.05271	3.4591		2.45183	7.34195	4.87519
	1.79184	1.87727	1.9263		1.91642	1.87135	2.47627		1.44922	2.44887	2.88602		2.12943	1.75596	2.19139		1.57098	3.14544	2.75607		1.86247	3.76835	2.50746		2.8516	3.05912	3.49313		2.52503	7.53531	4.93796
	1.81917	1.9304	1.9176		1.92468	1.88156	2.48173		1.47668	2.47024	2.89125		2.12086	1.78459	2.20471		1.61915	3.14988	2.7523		1.8478	3.73666	2.52913		2.81596	3.10838	3.44785		2.4762	7.63356	5.12099
	1.81326	1.92726	1.88946		1.90237	1.83947	2.51849		1.4574	2.41893	2.91567		2.13891	1.77043	2.18316		1.5921	3.15562	2.74879		1.85492	3.76884	2.52053		2.86431	3.12265	3.46764		2.52203	7.61998	5.10685
	1.8762	1.90944	1.98607		1.9371	1.83259	2.52944		1.53029	2.41043	2.89872		2.14523	1.80519	2.17021		1.61268	3.21846	2.76445		1.88384	3.83344	2.55105		2.90951	3.14399	3.4921		2.5364	7.70467	5.17523
	1.83534	1.95055	1.97533		1.93447	1.87237	2.53461		1.51219	2.45065	2.88228		2.09649	1.78421	2.19971		1.56861	3.20547	2.84428		1.87648	3.88	2.55739		2.89522	3.14501	3.62931		2.5726	7.82592	5.25076
	1.82507	1.94732	1.9754		1.93426	1.84253	2.495		1.60744	2.46592	2.88306		2.08773	1.817	2.18692		1.56187	3.18971	2.80119		1.88411	3.95466	2.56429		2.86159	3.23403	3.70315		2.64278	8.1217	5.2673
	1.85951	1.91891	2.00152		1.93167	1.83974	2.5325		1.57357	2.45139	2.95822		2.08937	1.77275	2.17058		1.59871	3.26455	2.84036		1.83334	3.95625	2.59192		2.90528	3.19228	3.72277		2.62934	8.08245	5.2869
	1.82461	1.8987	2.0031		1.93537	1.84613	2.54435		1.56694	2.42416	2.98305		2.11759	1.77581	2.17489		1.59868	3.30359	2.81392		1.88452	3.98853	2.61377		2.86091	3.22087	3.73708		2.69009	8.29218	5.42411
	1.82266	1.9286	1.99616		1.91852	1.87896	2.53655		1.6332	2.46721	3.04766		2.09654	1.79697	2.15296		1.61781	3.27848	2.90528		1.84107	4.01726	2.654		2.88353	3.19677	3.71215		2.71539	8.35474	5.47256
	1.8752	1.89868	1.99799		1.90167	1.86607	2.56837		1.75158	2.41571	3.03177		2.08779	1.81628	2.16268		1.67029	3.33672	2.88295		1.82867	3.97009	2.63385		2.94759	3.20827	3.74975		2.67709	8.77269	5.56269
	1.82576	1.94489	1.95923		1.94881	1.86465	2.59208		1.72196	2.41848	3.02239		2.08965	1.78638	2.15491		1.66134	3.36672	2.90683		1.82965	4.09485	2.60815		2.97759	3.19344	3.75147		2.75302	8.71661	5.56092
	1.87491	1.89365	1.98593		1.97333	1.86899	2.54609		1.71145	2.52027	3.03171		2.09234	1.76255	2.20238		1.67466	3.44395	2.91759		1.84644	4.09129	2.61129		2.95923	3.23428	3.78994		2.75192	8.84821	5.85244
	1.85037	1.9449	1.98505		2.01391	1.92276	2.53936		1.75217	2.52432	3.05187		2.12239	1.80506	2.21396		1.64708	3.42722	2.89925		1.82332	4.10284	2.64891		2.99564	3.34886	3.77469		2.77909	9.04029	5.93047
	1.87435	1.89692	2.01389		1.99751	1.90492	2.54128		1.6981	2.47269	3.0777		2.10057	1.76676	2.27004		1.66678	3.50164	2.86811		1.82929	4.19156	2.6604		2.99562	3.35834	3.82382		2.83709	9.22954	6.0304
	1.82544	1.9247	2.01185		1.96931	1.92367	2.58819		1.71004	2.49276	3.05841		2.09744	1.81641	2.24733		1.65429	3.50847	2.90292		1.88271	4.18864	2.66377		3.01436	3.35816	3.88525		2.89914	9.27053	6.12643
	1.8214	1.9492	1.99486		1.9733	1.89096	2.59139		1.75857	2.52305	3.09607		2.17903	1.80322	2.2403		1.67682	3.4523	2.91561		1.93363	4.26553	2.61851		3.0546	3.34422	4.02579		2.92437	9.38342	6.22204
	1.86251	1.94997	1.9976		1.95692	1.94877	2.64079		1.81166	2.50631	3.11256		2.1534	1.77026	2.21693		1.64989	3.44964	2.90028		1.925	4.2822	2.71372		3.11247	3.42723	3.98242		2.88686	9.68414	6.56591
	1.88373	1.9298	2.00417		2.00897	1.93588	2.66488		1.87694	2.47939	3.07993		2.19003	1.87023	2.2752		1.72775	3.51042	2.94276		1.91388	4.26303	2.66937		3.07317	3.40318	4.01314		2.91668	10.1137	6.62464
	1.92429	1.91254	2.00001		1.98474	1.92282	2.60378		1.83178	2.48062	3.10374		2.19398	1.82164	2.22294		1.73942	3.52257	2.9536		1.94766	4.28431	2.7101		3.05745	3.41785	4.0262		2.94014	10.58	6.68336
	1.92145	1.92744	1.98639		1.97812	1.90942	2.61523		1.86796	2.47549	3.11028		2.20295	1.82583	2.23179		1.73835	3.56223	3.02896		1.94103	4.29949	2.71638		3.11627	3.40608	4.08284		2.9743	10.6003	6.7442
	1.90197	1.90474	1.96951		1.97394	1.93319	2.64323		1.82808	2.47415	3.11103		2.1784	1.8824	2.21148		1.69097	3.62206	3.01704		1.90253	4.32712	2.77124		3.09565	3.41743	4.07232		2.94453	10.6914	6.88685
	1.93172	1.94555	2.00751		2.02297	1.92308	2.65228		1.87756	2.53633	3.13864		2.1641	1.84945	2.26298		1.74166	3.62332	3.02158		1.88833	4.41544	2.76289		3.0694	3.39254	4.0665		2.94899	10.7558	6.93312
	1.94754	1.92617	1.97145		2.05405	1.92643	2.65727		1.9242	2.55146	3.15677		2.14645	1.83288	2.26358		1.69881	3.63078	3.02233		1.89012	4.37137	2.77952		3.1214	3.47635	4.09513		3.04288	10.9465	7.00349
	1.92144	1.91909	1.97384		2.02167	1.94921	2.66158		1.9237	2.54497	3.13843		2.1488	1.82587	2.2655		1.75441	3.62304	3.02151		1.90741	4.39145	2.75029		3.139	3.46867	4.15004		3.01973	11.4128	7.05496
	1.9248	1.97664	2.04485		2.04496	1.94349	2.64364		1.9339	2.59534	3.16269		2.20328	1.85797	2.21352		1.70339	3.63771	3.05735		1.92587	4.35974	2.76057		3.14342	3.46448	4.12937		2.99807	11.5554	7.14041
	1.94197	1.97489	2.07566		2.0372	1.89983	2.6541		1.94427	2.59389	3.14309		2.14849	1.84025	2.26742		1.81072	3.59551	3.08003		1.90059	4.39395	2.76923		3.16029	3.50989	4.11287		2.99957	12.3292	7.46219
	1.90322	1.9573	2.05006		2.01661	1.92548	2.62718		2.01127	2.58706	3.13448		2.20775	1.86134	2.26495		1.76272	3.59158	3.09034		1.93307	4.51574	2.75671		3.12249	3.50588	4.1676		3.02213	12.4578	7.43208
	1.89454	1.98358	2.02689		2.03599	1.93966	2.63141		2.05109	2.5835	3.13767		2.19509	1.84364	2.24612		1.81071	3.63845	3.11179		1.90014	4.50238	2.76345		3.22828	3.51841	4.18956		3.0374	12.4161	7.47266
	1.98398	1.98519	2.05731		2.05186	1.99345	2.69148		2.0589	2.54207	3.22767		2.1739	1.86326	2.22041		1.7859	3.65088	3.07833		1.93767	4.51371	2.77275		3.20875	3.57182	4.18465		3.09034	12.491	7.51093
	2.0156	1.9841	2.04346		2.02983	1.9608	2.72693		2.02766	2.56991	3.21059		2.27348	1.87108	2.30999		1.76814	3.70457	3.0886		1.91103	4.48869	2.74627		3.22147	3.57449	4.19826		3.07006	12.7654	7.70909
	1.96136	2.0075	2.032		2.02183	2.01136	2.6681		2.1199	2.54791	3.21136		2.23273	1.87859	2.29353		1.78662	3.75509	3.17507		1.90054	4.55687	2.75642		3.21755	3.61293	4.25536		3.08857	12.8976	7.79767
	1.98413	1.98021	2.02491		2.05564	1.96898	2.72569		2.09952	2.57941	3.19251		2.27092	1.85127	2.28779		1.76865	3.72747	3.14588		1.94877	4.56778	2.79733		3.18639	3.59991	4.23858		3.13841	13.3453	8.10607
	2.00676	1.97184	2.06456		2.07733	1.97761	2.68059		2.17652	2.54295	3.18892		2.24669	1.84005	2.32309		1.75625	3.71361	3.17189		1.90817	4.55518	2.80662		3.19588	3.59169	4.34624		3.16612	13.4362	8.08009
	1.9647	2.01392	2.07117		2.0358	2.00915	2.6761		2.17636	2.54167	3.21222		2.27352	1.86249	2.33521		1.78399	3.71981	3.15941		1.93831	4.59733	2.83049		3.18609	3.62379	4.42126		3.12671	13.6104	8.08528
	1.99691	2.01281	2.03962		2.03864	1.98625	2.72393		2.23007	2.56574	3.19739		2.2325	1.86257	2.32856		1.8049	3.77994	3.12814		1.89139	4.67084	2.83784		3.28295	3.61882	4.51089		3.14273	14.0273	8.29004
	1.95343	2.01203	2.02904		2.02644	1.97113	2.68475		2.25156	2.6277	3.30519		2.24888	1.89699	2.3282		1.87774	3.82904	3.142		1.90892	4.74225	2.83703		3.28479	3.58894	4.52323		3.15877	14.1627	8.44416
	1.98141	1.96885	2.06694		2.06078	1.99014	2.66752		2.23172	2.61489	3.26707		2.23598	1.8943	2.29945		1.84428	3.8199	3.18185		1.93718	4.72669	2.81639		3.26496	3.67978	4.53874		3.12639	14.2874	8.78966
	1.97731	2.0789	2.05534		2.05528	1.97208	2.6948		2.21984	2.63573	3.30449		2.21549	1.88841	2.27576		1.87894	3.79048	3.15162		1.92254	4.70604	2.88834		3.28636	3.76247	4.55917		3.24539	14.3656	8.96136
	1.98069	2.04379	2.06575		2.04583	1.97654	2.68618		2.25324	2.66322	3.28934		2.26287	1.89259	2.33757		1.85252	3.79138	3.13808		1.95157	4.72422	2.89204		3.29668	3.83151	4.59023		3.20973	14.9897	9.04884
	1.96969	2.02645	2.0519		2.04018	1.98495	2.76717		2.35175	2.65312	3.26821		2.22975	1.8952	2.31785		1.86403	3.85976	3.21869		2.00133	4.8028	2.86366		3.28713	3.79438	4.56368		3.31131	15.0003	9.11201
	2.0123	2.04154	2.03293		2.04401	2.07599	2.77841		2.38488	2.66296	3.28475		2.25928	1.90335	2.31319		1.83046	3.87873	3.24332		1.9872	4.75214	2.87733		3.27472	3.83284	4.6845		3.27927	16.0769	9.7312
	1.98279	2.07609	2.05955		2.06208	2.05968	2.78857		2.41887	2.63675	3.28059		2.23727	1.91119	2.28084		1.84818	3.90333	3.21299		2.00773	4.80324	2.86087		3.27163	3.80594	4.78807		3.31145	16.8781	9.80268
	2.01193	2.07049	2.05934		2.04702	2.07699	2.77572		2.45121	2.61709	3.28011		2.21127	1.93526	2.33859		1.82824	3.94051	3.23632		1.98132	4.8227	2.94766		3.33444	3.77411	4.83806		3.30168	17.1439	9.7555
	2.00655	2.03653	2.07421		2.0626	2.03728	2.79019		2.41016	2.61799	3.31703		2.29571	1.90452	2.31115		1.87838	3.92939	3.21921		1.9877	4.86343	2.97162		3.37238	3.77399	5.00021		3.29157	17.7693	9.95822
	1.98273	2.04505	2.05306		2.1275	2.01982	2.73422		2.42482	2.65892	3.37504		2.33006	1.88592	2.30205		1.83775	3.94251	3.23655		1.97805	4.88162	2.9294		3.3697	3.85196	4.97735		3.37828	18.0564	10.1436
	1.95935	2.03603	2.02613		2.12086	2.07921	2.7363		2.45949	2.60774	3.42403		2.31676	1.92331	2.32698		1.83255	3.9193	3.19849		2.00905	4.87682	2.97435		3.32258	3.93465	5.11319		3.44124	18.4962	10.4543
	1.99337	2.0311	2.04906		2.13686	2.02682	2.76668		2.53541	2.65556	3.43336		2.30876	1.93764	2.33328		1.88149	3.9772	3.21719		2.01485	4.95649	2.93218		3.37695	4.01248	5.12979		3.43655	18.7165	10.4885
	2.01113	2.06836	2.06317		2.13431	2.03034	2.76177		2.52812	2.61104	3.43402		2.30218	1.90042	2.27861		1.84581	4.08788	3.29052		2.01427	4.97113	2.98602		3.36315	4.06151	5.08025		3.44878	19.8477	10.5274
	1.99206	2.02408	2.01752		2.13446	2.06868	2.77176		2.48912	2.61208	3.39646		2.32619	1.93719	2.38387		1.85114	4.09472	3.25501		1.96112	5.00188	2.93226		3.32122	4.131	5.16165		3.45833	21.2702	10.5745
	1.96876	2.06449	2.06509		2.09903	2.0578	2.76102		2.60038	2.66021	3.38265		2.29712	1.94678	2.38812		1.83132	4.06318	3.28376		1.97533	5.03069	2.97002		3.35992	4.15809	5.18581		3.46458	23.2055	10.8194
	1.98221	2.05204	2.07893		2.13866	2.08061	2.73551		2.54801	2.72434	3.47162		2.29249	1.90015	2.37115		1.86775	4.08759	3.25236		1.96104	5.01119	2.97195		3.35752	4.19439	5.19759		3.57389	23.8031	10.9599
	2.01637	2.06219	2.07089		2.10764	2.04627	2.78086		2.57606	2.70801	3.45493		2.27645	1.93442	2.34831		1.91809	4.05395	3.28383		1.96307	5.11988	3.01709		3.42293	4.17041	5.23266		3.53832	27.6622	11.1194
	2.03889	2.1019	2.07834		2.10436	2.06293	2.75132		2.57016	2.67973	3.52461		2.29995	1.95432	2.3435		1.90453	4.03271	3.26728		1.967	5.18543	3.03751		3.4295	4.16323	5.23996		3.53664	28.2485	11.2638
	2.06003	2.08562	2.03484		2.1064	2.13425	2.75401		2.57313	2.68143	3.55448		2.28878	1.98392	2.37774		1.9146	4.03716	3.26423		1.96468	5.15782	2.99989		3.42236	4.1886	5.26967		3.54558	29.5622	11.4105
	2.0626	2.11018	2.10504		2.12872	2.11468	2.79052		2.5805	2.68248	3.60166		2.33912	1.98876	2.36171		1.88662	4.13826	3.27128		1.9735	5.25712	3.05514		3.38705	4.16362	5.32358		3.54497	29.9437	11.7277
	2.04124	2.12232	2.12787		2.14012	2.11522	2.85589		2.54078	2.66582	3.58803		2.30221	1.9598	2.34698		1.94947	4.13096	3.306		1.95593	5.20409	3.03138		3.48899	4.26571	5.29006		3.53721	32.5448	11.947
	2.06676	2.12457	2.10841		2.12411	2.12398	2.81467		2.5567	2.70145	3.5874		2.28977	1.97295	2.34223		1.9304	4.10529	3.26467		2.02028	5.26977	3.01264		3.45163	4.3004	5.43753		3.59443	33.7779	12.0784
	2.04185	2.12165	2.13374		2.11262	2.10386	2.83544		2.61472	2.69517	3.60736		2.27783	1.99601	2.38311		1.93776	4.14521	3.30646		2.01767	5.36417	3.04526		3.49635	4.33503	5.44038		3.59871		12.0345
	2.05736	2.09105	2.1425		2.09074	2.11636	2.84321		2.63558	2.66875	3.64015		2.28385	1.98337	2.38174		1.90035	4.15858	3.32531		2.03092	5.38359	3.05828		3.47673	4.3318	5.51186		3.60271		12.3154
	2.02274	2.08416	2.12748		2.10321	2.14018	2.81485		2.62213	2.7071	3.62154		2.31215	1.95802	2.35405		1.90368	4.1439	3.33935		2.01799	5.38081	3.11318		3.57141	4.31699	5.54737		3.64526		12.417
	2.07618	2.12002	2.10357		2.11057	2.14104	2.79725		2.66492	2.72287	3.66989		2.32054	1.98541	2.37254		1.9125	4.14725	3.34855		2.02052	5.45232	3.1152		3.53402	4.43308	5.54524		3.75706		12.5157
	2.03028	2.09212	2.08184		2.08556	2.10898	2.80434		2.6175	2.69787	3.682		2.39018	1.96607	2.34976		1.92233	4.1775	3.39589		2.02221	5.43077	3.07852		3.54202	4.46067	5.74061		3.70984		12.5107
	2.06386	2.08171	2.09369		2.13497	2.14287	2.85404		2.62466	2.7328	3.6946		2.35237	1.99957	2.3423		1.91886	4.19411	3.41883		2.05326	5.41611	3.06985		3.57357	4.44369	5.77013		3.82316		12.7161
	2.06278	2.13266	2.08931		2.15751	2.09338	2.85094		2.61271	2.76025	3.7048		2.36364	1.95777	2.39018		1.94467	4.21973	3.39995		2.06078	5.48065	3.09574		3.5316	4.51209	5.91554		3.82751		13.346
	2.06504	2.08611	2.11124		2.19059	2.11435	2.85231		2.64075	2.78306	3.68075		2.38309	1.98301	2.37485		1.93641	4.18846	3.42487		2.01579	5.47748	3.07403		3.53887	4.55039	6.29293		3.82152		13.4194
	2.06697	2.12091	2.09947		2.19803	2.11904	2.86014		2.72063	2.7481	3.65732		2.38474	1.969	2.36834		1.88803	4.19885	3.4351		2.02922	5.46778	3.10457		3.56733	4.48787	6.87343		3.77141		13.6317
	2.06753	2.13698	2.10658		2.18248	2.12822	2.85359		2.72852	2.74539	3.72082		2.39263	1.96749	2.35311		1.97501	4.21969	3.38192		2.01963	5.47394	3.08981		3.54458	4.58952	14.1439		3.81169		13.7028
	2.01985	2.135	2.09637		2.14752	2.11921	2.82467		2.69877	2.75438	3.74111		2.36296	2.00764	2.42545		2.00263	4.25758	3.40101		2.03567	5.61259	3.10226		3.5156	4.65907			3.82561		14.8639
	2.0243	2.0926	2.09172		2.19161	2.10756	2.80505		2.7034	2.73875	3.80757		2.38542	1.966	2.4534		1.98374	4.25104	3.43101		2.07269	5.62289	3.06994		3.60119	4.66702			3.89169		15.8238
	2.08041	2.08708	2.13885		2.17492	2.13496	2.84743		2.76226	2.74659	3.82496		2.34263	1.99346	2.40255		2.01482	4.28648	3.46035		2.05542	5.70806	3.17946		3.58064	4.69082			3.89188		16.0262
	2.05665	2.08929	2.11375		2.16243	2.09153	2.84737		2.75347	2.76684	3.78086		2.34669	1.95976	2.44894		2.00985	4.23611	3.49189		2.07109	5.74421	3.13295		3.57639	4.70244			3.86628		16.8792
	2.07211	2.13504	2.1192		2.14608	2.13741	2.84927		2.78368	2.76629	3.80559		2.34198	2.0324	2.41782		1.98599	4.29864	3.47484		2.02637	5.84057	3.13415		3.58426	4.70221			3.8914		18.718
	2.03904	2.10446	2.08352		2.19384	2.19796	2.85347		2.76004	2.73762	3.81007		2.39102	2.05902	2.40605		2.01265	4.35488	3.46514		2.03528	5.90549	3.13041		3.65714	4.68285			3.95348		19.217
	2.02532	2.14589	2.09717		2.20523	2.17368	2.82884		2.75542	2.76986	3.82313		2.36625	2.03998	2.43036		1.98175	4.34152	3.46313		2.02804	5.87582	3.14125		3.65633	4.797			3.90326		19.5575
	2.05729	2.20622	2.09708		2.19641	2.17378	2.83598		2.75568	2.77664	3.7907		2.40014	2.04024	2.45951		1.98844	4.36798	3.45799		2.02601	5.94629	3.15194		3.67508	4.76469			3.98837		19.8244
	2.05494	2.20469	2.08422		2.2049	2.16881	2.82681		2.77357	2.76474	3.80093		2.34251	2.07028	2.4511		1.95283	4.38089	3.50551		2.05564	6.10986	3.12661		3.6835	4.83926			4.00256		20.3665
	2.01887	2.20392	2.12873		2.15111	2.193	2.8573		2.77757	2.7982	3.82669		2.35708	2.06686	2.4493		2.00605	4.37565	3.45571		2.07477	6.10525	3.20967		3.6435	4.88704			3.96891		20.4112
	2.07555	2.16758	2.14257		2.20647	2.17934	2.87162		2.7696	2.80202	3.85518		2.36743	2.06482	2.46348		2.02751	4.3658	3.45001		2.14511	6.16098	3.20565		3.69967	4.92552			4.06971		21.2202
	2.0416	2.16227	2.11894		2.1619	2.1478	2.86904		2.8264	2.80827	3.89675		2.35101	2.07858	2.46567		2.07791	4.38044	3.56754		2.09541	6.22539	3.22484		3.75135	4.9061			4.06909		21.5963
	2.0341	2.16977	2.18789		2.15348	2.14782	2.88417		2.85645	2.81475	3.83909		2.40082	2.07437	2.44116		2.01813	4.477	3.51728		2.0904	6.30313	3.19287		3.73249	4.94558			4.04855		23.0054
	2.08447	2.18914	2.20509		2.16319	2.1657	2.8617		2.83194	2.85852	3.8481		2.36196	2.02754	2.45177		2.0267	4.41876	3.58349		2.09359	6.31858	3.2241		3.76073	5.02135			4.08172		23.1846
	2.0842	2.14896	2.19116		2.15913	2.15489	2.86504		2.80571	2.82035	3.88458		2.38753	2.04826	2.46225		2.05197	4.46398	3.60729		2.08823	6.34568	3.25056		3.8091	5.00721			4.11241		28.2918
	2.09661	2.18993	2.18448		2.17403	2.19891	2.90943		2.80973	2.80457	3.87123		2.37683	2.07871	2.4299		2.06131	4.53715	3.60618		2.13341	6.37268	3.21629		3.83184	5.07755			4.13182		28.7801
	2.11294	2.20635	2.18485		2.17454	2.25342	2.90119		2.82546	2.80867	3.93932		2.38453	2.03209	2.50046		2.04791	4.54914	3.62962		2.11854	6.45162	3.21748		3.79106	5.14108			4.21088		29.4116
	2.13243	2.19191	2.20126		2.18405	2.26265	2.90412		2.83067	2.79728	3.96283		2.45401	2.07143	2.50046		2.03159	4.50717	3.60903		2.14296	6.51286	3.22446		3.79181	5.39498			4.22343		36.5983
	2.11497	2.20519	2.17116		2.20039	2.27472	2.92598		2.82572	2.84325	3.92518		2.4265	2.07887	2.49634		2.03367	4.5562	3.62929		2.09923	6.51823	3.21006		3.82518	5.33184			4.19038
	2.10292	2.17869	2.18205		2.18439	2.2508	2.95391		2.81746	2.80537	3.93933		2.40717	2.06371	2.47431		2.06506	4.57291	3.63664		2.1329	6.74157	3.23054		3.79583	5.42132			4.19884
	2.12645	2.20468	2.16252		2.17464	2.23876	2.97284		2.87478	2.85545	3.91769		2.4495	2.08047	2.5005		2.08347	4.64675	3.61386		2.09467	6.79385	3.26422		3.82875	5.49497			4.21029
	2.13216	2.18421	2.20903		2.25246	2.21108	2.97003		2.882	2.85436	3.9908		2.42433	2.02266	2.50607		2.12361	4.61596	3.63323		2.18418	6.91835	3.2638		3.83105	5.50093			4.28311
	2.10288	2.15333	2.17745		2.26628	2.2109	2.98309		2.92433	2.84099	4.0072		2.43728	2.07828	2.50836		2.11009	4.64842	3.61617		2.19347	6.9493	3.30952		3.80638	5.55334			4.26418
	2.12937	2.2592	2.18253		2.24368	2.22157	2.95012		2.91962	2.82389	3.98066		2.4537	2.06872	2.47983		2.09672	4.64523	3.61661		2.19896	7.01865	3.26984		3.79283	5.70319			4.22741
	2.0885	2.23566	2.17487		2.26689	2.22785	2.92652		2.87814	2.84959	3.99062		2.45004	2.06343	2.48979		2.10589	4.62866	3.67143		2.17423	7.04989	3.29414		3.77746	5.75737			4.30664
	2.10608	2.27379	2.20931		2.25242	2.21534	2.95533		2.87458	2.85223	4.07742		2.44934	2.02482	2.5227		2.12381	4.70347	3.67678		2.15114	7.13209	3.25471		3.88656	5.96233			4.31616
	2.111	2.2721	2.14825		2.2259	2.25905	2.98481		2.88808	2.81192	4.052		2.43883	2.02327	2.49223		2.13323	4.70015	3.65824		2.15816	7.21349	3.29594		3.89518	6.00395			4.34515
	2.10226	2.23937	2.19578		2.22071	2.21369	2.94759		2.8621	2.84842	4.12187		2.45359	2.03259	2.50518		2.09748	4.74358	3.70036		2.16559	7.30146	3.31415		3.96277	6.09721			4.35905
	2.08877	2.25088	2.19561		2.24879	2.2283	2.98599		2.9103	2.80705	4.20559		2.43366	2.04315	2.5311		2.09811	4.71141	3.65226		2.19624	7.32318	3.29111		3.93709	6.08002			4.39
	2.08338	2.23763	2.18863		2.2662	2.24136	2.97957		2.91109	2.84076	4.20189		2.46901	2.0495	2.52455		2.1401	4.77471	3.6977		2.17031	7.33464	3.25115		3.90531	6.21424			4.41903
	2.08091	2.26153	2.1936		2.22425	2.21251	2.97667		2.86187	2.89487	4.24149		2.4401	2.03587	2.5208		2.20005	4.80504	3.64615		2.15811	7.47883	3.36389		3.94428	6.21922			4.44093
	2.12367	2.22963	2.20607		2.23716	2.27562	2.97647		2.92208	2.87352	4.3136		2.42509	2.14305	2.5106		2.15149	4.75208	3.70049		2.17182	7.54349	3.35325		3.90217	7.21648			4.4225
	2.09984	2.23472	2.14941		2.22232	2.27283	3.02655		2.94836	2.91305	4.30195		2.43418	2.12678	2.49627		2.18488	4.80079	3.76933		2.14643	8.08536	3.32131		3.90624	7.58313			4.42118
	2.12694	2.26333	2.14838		2.25085	2.26611	2.99232		2.9498	2.9147	4.41933		2.41662	2.13621	2.48292		2.1545	4.80454	3.73834		2.172	8.36934	3.34276		3.93022	7.8649			4.44398
	2.19349	2.22842	2.19662		2.21674	2.27035	3.02726		2.96612	2.92137	4.4158		2.4324	2.09306	2.56549		2.16025	4.82797	3.73516		2.22492	8.39317	3.34513		3.95072				4.50283
	2.19934	2.26859	2.18881		2.2337	2.30065	3.00622		2.97734	2.9236	4.44714		2.41455	2.10558	2.54506		2.19759	4.85908	3.75032		2.24296	8.56771	3.32777		3.92449				4.51748
	2.17216	2.23335	2.18849		2.27067	2.33509	3.04553		2.95126	2.92136	4.53633		2.47915	2.08789	2.54824		2.20672	4.82071	3.7123		2.25411	8.7329	3.37483		3.90317				4.59868
	2.17462	2.21645	2.20166		2.24089	2.31428	2.99092		2.94838	2.90038	4.58251		2.52631	2.14504	2.55157		2.15505	4.82885	3.74263		2.26838	8.7224	3.33332		3.91466				4.64191
	2.18147	2.22004	2.19947		2.25257	2.29831	3.01105		2.98717	2.89834	4.59186		2.49359	2.1326	2.58202		2.16504	4.86251	3.73862		2.26946	8.90462	3.35218		3.96874				4.61678
	2.17395	2.22665	2.19338		2.21948	2.32709	2.99924		2.93238	2.8789	4.59985		2.48622	2.09565	2.57564		2.26769	4.90569	3.78704		2.22294	9.02768	3.31789		3.98747				4.62495
	2.19756	2.23765	2.1612		2.2592	2.29404	3.03131		2.9349	2.88086	4.5542		2.47242	2.08381	2.56936		2.22071	4.88212	3.78553		2.25236	9.06685	3.33552		4.02309				4.63663
	2.20355	2.26012	2.1723		2.2349	2.30513	3.03026		2.94341	2.86769	4.60337		2.50368	2.13434	2.57233		2.21971	4.92355	3.81634		2.21588	9.08052	3.38142		4.07924				4.64506
	2.15383	2.24243	2.17488		2.22359	2.29336	3.03837		3.01259	2.92341	4.65187		2.5329	2.13238	2.56652		2.24205	4.93935	3.77461		2.23252	9.12734	3.38907		4.04319				4.68455
	2.17735	2.21614	2.26348		2.23101	2.29501	3.06632		2.98892	2.87347	4.64329		2.53332	2.14279	2.58275		2.26918	4.93903	3.79838		2.2666	9.24249	3.42342		4.0595				4.68556
	2.16114	2.33054	2.25129		2.31625	2.32753	3.06019		3.03648	2.91347	4.67537		2.48432	2.13114	2.54548		2.2171	4.98595	3.8898		2.23041	9.30177	3.44556		4.0427				4.78362
	2.16994	2.27806	2.24624		2.32089	2.2942	3.10868		3.01482	2.96028	4.71251		2.53034	2.10973	2.5744		2.26271	4.94573	3.88725		2.23926	9.33103	3.39589		4.07809				4.83144
	2.18762	2.3381	2.22392		2.30109	2.29701	3.09064		3.02046	2.93158	4.75667		2.48688	2.10093	2.5712		2.21255	5.05297	3.89967		2.26081	9.4758	3.40881		4.08563				4.84992
	2.1559	2.32233	2.24518		2.32412	2.29756	3.08768		3.03365	2.94912	4.78822		2.49588	2.12541	2.54065		2.22904	5.12133	3.85144		2.25349	9.99195	3.39769		4.10638				4.91981
	2.19552	2.29464	2.2222		2.30952	2.28847	3.0858		3.07304	2.98104	4.81609		2.52778	2.13053	2.56261		2.22873	5.12453	3.87048		2.21256	10.0413	3.44295		4.1232				4.91135
	2.18902	2.28421	2.24396		2.30746	2.30023	3.14562		3.11272	2.97671	4.84064		2.48307	2.13754	2.59677		2.21496	5.10513	3.86022		2.2302	10.3216	3.49164		4.1273				4.9647
	2.17045	2.3038	2.21552		2.29933	2.33295	3.15851		3.09572	2.98595	4.88102		2.51534	2.13264	2.57775		2.31591	5.1137	3.90415		2.26088	10.334	3.44876		4.12653				4.94225
	2.20681	2.32946	2.24737		2.28435	2.32917	3.1694		3.08287	2.92695	4.97359		2.51482	2.09648	2.595		2.30944	5.17109	3.91332		2.32152	10.5714	3.47628		4.10675				5.00992
	2.20125	2.29967	2.27208		2.32435	2.32221	3.12446		3.08721	2.94541	4.98984		2.51952	2.12203	2.57908		2.28209	5.14453	3.92477		2.2933	10.5952	3.47426		4.14473				5.1019
	2.21953	2.29775	2.23726		2.2771	2.27942	3.16007		3.11067	2.9784	5.08313		2.50234	2.13747	2.61591		2.30271	5.17823	3.9203		2.30264	10.607	3.46444		4.14441				5.12505
	2.21213	2.28372	2.22434		2.29717	2.27705	3.1227		3.07738	2.97983	5.15304		2.49888	2.10254	2.6459		2.27614	5.21016	3.93183		2.28689	10.7414	3.47463		4.11265				5.11499
	2.23096	2.27736	2.26277		2.28651	2.3567	3.15696		3.09871	2.94607	5.14363		2.4752	2.19219	2.6104		2.28082	5.22772	3.91986		2.34013	10.7583	3.47564		4.0998				5.11191
	2.23873	2.28011	2.25015		2.33844	2.39679	3.16765		3.0774	3.05266	5.16886		2.47859	2.19348	2.61742		2.32817	5.20752	3.91393		2.3086	10.7651	3.46723		4.11548				5.19951
	2.25412	2.2835	2.22736		2.31936	2.3953	3.24349		3.06327	3.04993	5.20721		2.50103	2.18866	2.61834		2.27703	5.23688	3.93228		2.28865	10.9083	3.50559		4.21079				5.16482
	2.24764	2.32022	2.2156		2.3389	2.39351	3.19929		3.06632	3.01448	5.26686		2.52731	2.20924	2.63866		2.32498	5.24758	3.95533		2.31012	10.968	3.55094		4.18898				5.19771
	2.21339	2.31821	2.27413		2.3003	2.38819	3.22562		3.05927	3.04931	5.27469		2.50981	2.15909	2.61739		2.29803	5.24123	3.98885		2.31866	11.0455	3.54264		4.16366				5.19033
	2.25533	2.336	2.26794		2.29032	2.39978	3.24472		3.06631	3.05188	5.27469		2.49791	2.16076	2.66525		2.31724	5.2084	3.99066		2.2857	11.1668	3.51269		4.25313				5.27334
	2.27074	2.33341	2.24583		2.30443	2.3585	3.23127		3.09889	3.00022	5.29501		2.47175	2.18351	2.64293		2.31199	5.26707	4.02376		2.33202	11.3754	3.55322		4.28576				5.31003
	2.23222	2.30015	2.24816		2.30314	2.40203	3.21781		3.07965	3.04039	5.27951		2.47592	2.2105	2.62284		2.32203	5.31665	3.97991		2.30345	11.4762	3.55041		4.27149				5.42913
	2.22675	2.36167	2.21671		2.32014	2.35431	3.24348		3.11118	3.00884	5.37861		2.55998	2.1814	2.63973		2.33832	5.30683	4.0175		2.38204	12.1017	3.51297		4.32583				5.44939
	2.2285	2.37909	2.21656		2.27961	2.3523	3.18837		3.102	3.0071	5.33385		2.58809	2.19059	2.60651		2.32479	5.27703	4.0526		2.37642	12.2913	3.54698		4.34794				5.45571
	2.23765	2.34461	2.25578		2.29267	2.37215	3.25844		3.05697	3.02983	5.49974		2.58485	2.1861	2.62533		2.37164	5.35418	4.09471		2.39312	12.6233	3.51676		4.29285				5.45173
	2.27434	2.36608	2.22923		2.31692	2.36546	3.276		3.05719	3.08762	5.47186		2.55001	2.16845	2.61081		2.37403	5.42	4.07708		2.39062	12.9973	3.53513		4.37912				5.48376
	2.27514	2.3851	2.27407		2.32231	2.37304	3.27713		3.11461	3.10597	5.6151		2.59486	2.18987	2.62237		2.34153	5.42164	4.09179		2.35052	13.1096	3.56927		4.44435				5.47793
	2.24839	2.36667	2.31449		2.29982	2.38974	3.31161		3.15332	3.08613	5.67081		2.59731	2.15119	2.6208		2.3494	5.52256	4.0803		2.35759	13.4061	3.52071		4.44357				5.56477
	2.2288	2.39893	2.28762		2.33485	2.40272	3.30281		3.12253	3.10352	5.73272		2.58136	2.1797	2.65597		2.36831	5.47717	4.09328		2.37342	13.5056	3.59699		4.47722				5.52975
	2.26146	2.38849	2.29211		2.30512	2.37177	3.25847		3.14993	3.06557	5.87133		2.53675	2.16628	2.68204		2.36798	5.51946	4.1464		2.35754	14.4862	3.60054		4.48284				5.53797
	2.2445	2.35721	2.28017		2.32387	2.34357	3.34515		3.1566	3.11686	5.90739		2.59886	2.20188	2.67575		2.44275	5.55253	4.14577		2.35454	16.3526	3.6334		4.47148				5.64492
	2.26318	2.36108	2.30796		2.31736	2.35969	3.33336		3.14243	3.07247	6.07691		2.56247	2.18833	2.68223		2.43217	5.56272	4.12854		2.34504	16.5249	3.58395		4.44746				5.61289
	2.22813	2.39886	2.28508		2.29959	2.35812	3.37875		3.16233	3.10249	6.13337		2.56595	2.18096	2.68594		2.45166	5.55111	4.09978		2.34532	16.6568	3.5977		4.43446				5.7455
	2.33432	2.35307	2.30941		2.30904	2.40026	3.3608		3.15317	3.10376	6.41343		2.57394	2.19398	2.67847		2.41894	5.55175	4.10537		2.38603	18.138	3.57822		4.43917				5.75648
	2.31001	2.36683	2.3376		2.31952	2.40399	3.37816		3.16897	3.07742	6.41299		2.58345	2.17524	2.71621		2.42546	5.59075	4.15832		2.35516	18.7889	3.60257		4.51312				5.7377
	2.28068	2.39006	2.27917		2.31005	2.42539	3.35742		3.14842	3.1204	6.38474		2.55472	2.17805	2.69249		2.44176	5.6334	4.1394		2.36284	22.9221	3.58253		4.59156				5.806
	2.28689	2.35552	2.27882		2.29272	2.46208	3.32694		3.15629	3.09039	6.45439		2.54516	2.15252	2.69044		2.4237	5.68791	4.18364		2.46625	25.8993	3.637		4.62305				5.80541
	2.32114	2.36021	2.32513		2.36413	2.46746	3.34373		3.15154	3.10506	6.58584		2.58454	2.20744	2.72871		2.46461	5.72113	4.22377		2.46622	26.7852	3.57815		4.70063				5.80106
	2.30905	2.39752	2.33433		2.34685	2.41497	3.36372		3.15744	3.12049	6.73096		2.58965	2.17245	2.72284		2.45066	5.77202	4.21854		2.42628	31.9573	3.5983		4.69374				5.86837
	2.2884	2.39845	2.29703		2.3629	2.44534	3.36769		3.12605	3.08072	6.76697		2.54443	2.23131	2.72621		2.46509	5.73748	4.18433		2.41687		3.59573		4.82847				5.87836
	2.2814	2.36696	2.30445		2.38728	2.46393	3.33889		3.13796	3.11465	6.85384		2.53901	2.26061	2.71482		2.51823	5.80252	4.24267		2.41808		3.60928		4.98717				5.97641
	2.3221	2.37597	2.27972		2.39255	2.42155	3.34551		3.16863	3.07167	7.24828		2.58497	2.26527	2.67446		2.50701	5.84598	4.30381		2.41868		3.65773		4.97147				5.95864
	2.29895	2.34329	2.31745		2.34506	2.41937	3.33718		3.14533	3.1173	7.55889		2.6445	2.21534	2.70734		2.51083	5.9104	4.29117		2.41453		3.68498		5.09603				5.95097
	2.33889	2.34386	2.28207		2.34916	2.45926	3.31626		3.16584	3.06541	7.58611		2.62476	2.23742	2.71523		2.47312	5.90253	4.30106		2.44377		3.6866		5.11588				5.96006
	2.28185	2.34876	2.3099		2.37671	2.47043	3.42628		3.19668	3.11179	7.65483		2.66401	2.23166	2.7289		2.51494	5.90831	4.29188		2.45179		3.70363		5.12778				5.95665
	2.30501	2.38847	2.31116		2.38649	2.45424	3.38379		3.2176	3.06112	7.70081		2.6291	2.25102	2.67253		2.49639	5.90116	4.32148		2.46087		3.68103		5.16684				5.93642
	2.33324	2.43879	2.3194		2.37086	2.42338	3.42846		3.22464	3.16595	7.88714		2.62285	2.25245	2.71992		2.48168	5.87308	4.32768		2.49764		3.65696		5.14908				5.93897
	2.30466	2.42424	2.27865		2.37025	2.49987	3.43694		3.24502	3.13178	8.11646		2.6226	2.2217	2.72975		2.49408	5.90576	4.30722		2.51035		3.65682		5.15074				6.03458
	2.2828	2.44577	2.28327		2.40352	2.48167	3.42251		3.20491	3.1396	8.24564		2.63954	2.21473	2.7647		2.50327	5.96314	4.39693		2.53366		3.68516		5.19758				6.02457
	2.33556	2.41331	2.31131		2.37294	2.50845	3.43274		3.24137	3.17297	8.29577		2.61744	2.2438	2.76084		2.56223	6.03592	4.36311		2.53018		3.67638		5.24496				6.09606
	2.28809	2.46871	2.31596		2.37477	2.53247	3.438		3.21655	3.15265	8.76625		2.6417	2.25269	2.75839		2.54524	6.092	4.37105		2.5097		3.67467		5.22533				6.10495
	2.32569	2.44309	2.3175		2.39939	2.48116	3.39468		3.20125	3.14687	8.95333		2.62358	2.22571	2.75968		2.55428	6.08111	4.41755		2.52095		3.67644		5.20586				6.10457
	2.27964	2.44446	2.33211		2.3936	2.49498	3.44328		3.28469	3.13362	9.06201		2.65847	2.24961	2.74015		2.54921	6.06799	4.36634		2.50993		3.72304		5.20068				6.08121
	2.3087	2.42781	2.29311		2.40247	2.48857	3.4321		3.3141	3.15348	9.4848		2.65601	2.23998	2.77175		2.55867	6.12482	4.38961		2.52998		3.72692		5.24728				6.07794
	2.29259	2.4693	2.29307		2.38473	2.48143	3.43124		3.29832	3.13916	9.58417		2.63167	2.21384	2.74404		2.5706	6.11259	4.40026		2.50201		3.75795		5.20823				6.17287
	2.36774	2.43008	2.30406		2.39535	2.53538	3.44484		3.29479	3.15015	9.66063		2.62709	2.21393	2.74761		2.59475	6.11107	4.35878		2.51889		3.72349		5.31998				6.21371
	2.3472	2.40748	2.3037		2.36131	2.53322	3.43844		3.29542	3.16751	9.7204		2.66168	2.23958	2.77565		2.55254	6.22856	4.39859		2.58708		3.82938		5.27752				6.26753
	2.35544	2.41652	2.30385		2.40001	2.51221	3.42351		3.25077	3.20369	10.1162		2.61709	2.21937	2.76321		2.58893	6.18555	4.451		2.59422		3.83336		5.36912				6.42325
	2.39064	2.44959	2.31425		2.43513	2.49066	3.48221		3.30144	3.2145	11.6297		2.65692	2.21195	2.74401		2.61507	6.19542	4.42854		2.55306		3.8059		5.45074				6.41344
	2.38995	2.42887	2.34155		2.45503	2.49666	3.46976		3.3338	3.19673	12.3023		2.62914	2.25924	2.73754		2.63025	6.2969	4.47959		2.55835		3.80913		5.4935				6.4987
	2.39833	2.43683	2.35115		2.46376	2.51611	3.44607		3.36343	3.23622	14.6791		2.66447	2.25507	2.76628		2.61726	6.25428	4.46144		2.54269		3.79517		5.48135				6.47672
	2.38416	2.47204	2.36153		2.4332	2.56622	3.46918		3.34769	3.2027	19.9207		2.6436	2.26849	2.75189		2.6179	6.27688	4.42072		2.59289		3.82639		5.51323				6.5636
	2.37052	2.53199	2.40005		2.45543	2.55759	3.45333		3.34764	3.21513	28.0048		2.62896	2.22553	2.75884		2.64615	6.32746	4.43481		2.55394		3.83381		5.57728				6.50821
	2.34097	2.52613	2.37694		2.46497	2.57813	3.44703		3.34612	3.18792			2.63585	2.26965	2.77045		2.60193	6.43407	4.4374		2.59616		3.80239		5.54139				6.52055
	2.38954	2.47292	2.37625		2.43057	2.58784	3.48001		3.34143	3.24741			2.60654	2.22555	2.77113		2.61428	6.4131	4.50644		2.58229		3.82036		5.64721				6.58986
	2.34374	2.5221	2.34895		2.47026	2.56815	3.47482		3.3443	3.19721			2.60227	2.25655	2.73857		2.66284	6.45468	4.50715		2.56726		3.8007		5.60554				6.67354
	2.40138	2.52467	2.39442		2.43127	2.58597	3.48063		3.35871	3.1964			2.62576	2.21293	2.7576		2.63494	6.47527	4.50055		2.53946		3.7974		5.77644				6.67487
	2.38309	2.4853	2.39365		2.4677	2.6001	3.50227		3.43219	3.24024			2.65083	2.2247	2.80062		2.61823	6.52172	4.49994		2.55675		3.78494		5.87768				6.65353
	2.3548	2.52489	2.39392		2.46555	2.5454	3.47341		3.42007	3.2481			2.641	2.24672	2.80073		2.72762	6.59561	4.51033		2.58674		3.84701		5.92287				6.63771
	2.38756	2.48046	2.36167		2.428	2.54674	3.55825		3.38071	3.19262			2.6329	2.21926	2.80665		2.72536	6.6132	4.57963		2.54509		3.89104		6.0779				6.69412
	2.39152	2.51376	2.37242		2.41484	2.58759	3.52374		3.43115	3.22693			2.60492	2.33062	2.81958		2.66942	6.57075	4.60602		2.59484		3.88867		6.10593				6.7236
	2.44671	2.48271	2.40259		2.42085	2.59569	3.52498		3.40876	3.30509			2.61264	2.27816	2.79963		2.7142	6.64881	4.56019		2.62407		3.88369		6.13093				6.81047
	2.41345	2.50464	2.34158		2.45325	2.5711	3.52318		3.4386	3.30662			2.64634	2.30881	2.8573		2.70103	6.72649	4.58299		2.6358		3.87009		6.22216				6.81264
	2.42068	2.52558	2.35695		2.45206	2.56101	3.54207		3.42569	3.26921			2.68743	2.33521	2.81192		2.68022	6.71571	4.58045		2.66263		3.8803		6.27317				6.78326
	2.41388	2.52877	2.36709		2.42276	2.55449	3.54562		3.42925	3.27312			2.69252	2.29174	2.84374		2.71374	6.72776	4.55598		2.62237		3.88755		6.40498				6.85449
	2.42755	2.53009	2.35635		2.43252	2.59442	3.56576		3.44103	3.26453			2.72174	2.31872	2.81498		2.70577	6.81445	4.66036		2.60796		3.88154		6.49332				6.897
	2.44321	2.5111	2.34478		2.46361	2.64054	3.57802		3.38435	3.25731			2.69736	2.33404	2.84491		2.7243	6.9306	4.67421		2.62167		3.96047		6.62835				6.94962
	2.42636	2.52224	2.362		2.4095	2.642	3.61627		3.42365	3.29237			2.72645	2.29637	2.8137		2.72288	6.93458	4.64762		2.65127		3.95439		7.29723				6.93404
	2.45007	2.53291	2.38836		2.40885	2.63433	3.58293		3.47218	3.28968			2.72611	2.30416	2.83335		2.77103	7.01768	4.65465		2.65968		3.93952		7.29002				7.00568
	2.40719	2.49761	2.34614		2.42036	2.62119	3.57609		3.49014	3.2655			2.72709	2.33353	2.82229		2.7525	7.02188	4.67755		2.66562		3.90686		7.51937				7.08154
	2.45195	2.4842	2.3633		2.43292	2.62149	3.67308		3.44605	3.33533			2.70936	2.28383	2.85298		2.75615	7.09626	4.66187		2.64163		3.92207		7.59024				7.07783
	2.41948	2.50077	2.38762		2.51044	2.61504	3.65802		3.4799	3.33384			2.71196	2.27768	2.81732		2.7745	7.23273	4.64923		2.6202		3.9628		7.86306				7.15427
	2.40987	2.48444	2.38729		2.51829	2.61523	3.66615		3.4708	3.35249			2.70194	2.31577	2.81844		2.79221	7.28575	4.63002		2.62449		3.93252		9.83914				7.16877
	2.46285	2.52881	2.39256		2.48245	2.62087	3.67347		3.50114	3.37277			2.67718	2.29835	2.83434		2.73489	7.31855	4.63381		2.73018		3.92476						7.23445
	2.42704	2.55438	2.3915		2.5237	2.64824	3.68816		3.48193	3.36924			2.70265	2.33571	2.84634		2.76096	7.29205	4.68944		2.6754		3.93968						7.23088
	2.4141	2.54978	2.39511		2.49427	2.62278	3.67434		3.4832	3.31882			2.67013	2.283	2.83381		2.79518	7.39106	4.69881		2.67518		3.93461						7.28727
	2.41072	2.58298	2.3529		2.4712	2.64404	3.75302		3.46421	3.34598			2.66982	2.30929	2.85427		2.8283	7.46234	4.70318		2.72775		4.02956						7.28468
	2.41718	2.59175	2.34858		2.51624	2.64518	3.71846		3.51561	3.3731			2.71926	2.27874	2.88371		2.83392	7.44882	4.73874		2.70433		4.02109						7.37492
	2.41693	2.53904	2.40826		2.48787	2.63033	3.70647		3.56364	3.33378			2.68192	2.31923	2.89715		2.81893	7.47331	4.76885		2.67015		4.00813						7.44555
	2.43697	2.59818	2.41712		2.51	2.63345	3.74543		3.52452	3.32789			2.68782	2.30919	2.90585		2.79765	7.42099	4.75655		2.66851		4.02778						7.48552
	2.45958	2.54169	2.44286		2.53406	2.64427	3.80732		3.56933	3.39029			2.7	2.31669	2.90871		2.79876	7.49689	4.77207		2.71746		3.97244						7.48278
	2.48495	2.58849	2.42507		2.52642	2.69831	3.81768		3.52545	3.41804			2.70125	2.31222	2.91906		2.7964	7.53234	4.75207		2.71292		3.99948						7.63128
	2.49819	2.60006	2.4614		2.47409	2.68999	3.8245		3.52661	3.41422			2.69019	2.32002	2.9162		2.798	7.55194	4.74656		2.68442		4.02119						7.66151
	2.4781	2.58444	2.42927		2.5063	2.71147	3.81251		3.51445	3.43797			2.73881	2.3131	2.91464		2.91131	7.60064	4.79672		2.69445		3.97746						7.65364
	2.47107	2.59402	2.43935		2.51571	2.72714	3.80983		3.51532	3.40857			2.77203	2.33036	2.89349		2.89096	7.6597	4.80552		2.71965		3.97407						7.68917
	2.47807	2.55406	2.42734		2.49159	2.7032	3.88438		3.52799	3.44315			2.74641	2.27851	2.87918		2.87829	7.69616	4.78975		2.75502		3.99661						7.73993
	2.51637	2.54671	2.42354		2.48538	2.68884	3.8504		3.51252	3.42329			2.77759	2.3005	2.88136		2.91177	7.72568	4.78151		2.7646		4.02681						7.76759
	2.51432	2.58586	2.4642		2.53314	2.72079	3.84775		3.56729	3.40494			2.73422	2.32655	2.91155		2.91956	7.68817	4.85389		2.73985		3.98127						7.75983
	2.47151	2.54081	2.41849		2.52586	2.71751	3.86252		3.54508	3.39523			2.79153	2.33159	2.86967		2.8839	7.72108	4.81497		2.7536		4.05464						7.91056
	2.49425	2.54229	2.46452		2.47545	2.66718	3.84892		3.59584	3.41893			2.79444	2.31999	2.87935		2.89027	7.75423	4.83022		2.76656		4.07377						7.89419
	2.4972	2.58072	2.45769		2.5294	2.69648	3.85763		3.58301	3.38513			2.74017	2.30984	2.86239		2.9725	7.76622	4.82193		2.73759		4.06226						7.90845
	2.5095	2.58608	2.41359		2.51811	2.68705	3.87346		3.60202	3.4093			2.78971	2.27896	2.94009		2.97321	7.82021	4.91314		2.74377		4.06403						7.87449
	2.502	2.55134	2.44883		2.52245	2.68803	3.92222		3.61551	3.38179			2.79078	2.29709	2.9841		2.94194	7.82991	4.90523		2.77866		4.06102						7.8662
	2.47247	2.56262	2.43588		2.51686	2.71962	3.958		3.61429	3.44237			2.78677	2.28934	2.97504		2.92698	7.89986	4.8943		2.76238		4.04238						7.97499
	2.50022	2.61433	2.43127		2.4953	2.68187	3.93819		3.63542	3.40993			2.76177	2.33238	2.97309		2.9544	7.91978	4.89826		2.75721		4.09257						7.97934
	2.48372	2.63148	2.4564		2.53009	2.67082	3.9107		3.57798	3.42709			2.75978	2.28401	2.97307		2.93323	7.9289	4.93853		2.77018		4.06772						8.01494
	2.55906	2.61102	2.44586		2.56759	2.7119	3.90447		3.6153	3.48758			2.76706	2.33936	2.9468		2.94554	8.29596	4.91849		2.75211		4.03182						8.02435
	2.58777	2.62437	2.44748		2.56466	2.70066	3.93497		3.60044	3.50088			2.77853	2.31272	2.94537		2.98581	8.2883	4.99904		2.76677		4.08685						8.0398
	2.57488	2.60569	2.45905		2.58423	2.72269	4.02841		3.61167	3.46103			2.79043	2.32582	2.94587		2.97528	8.38634	4.9825		2.7438		4.08651						8.31326
	2.59747	2.60632	2.40608		2.57013	2.69595	3.99828		3.61775	3.46815			2.77136	2.32247	2.94846		2.98167	8.47364	4.96029		2.7379		4.03877						8.36617
	2.59419	2.663	2.42761		2.59044	2.79565	3.97851		3.59156	3.47117			2.78772	2.37399	2.94425		2.94626	8.56081	4.97778		2.7804		4.11966						8.44889
	2.54218	2.60937	2.42578		2.59042	2.79347	4.01381		3.63814	3.47274			2.76103	2.40049	2.98735		2.96947	8.55536	4.98729		2.77308		4.13875						8.44783
	2.58588	2.61477	2.4331		2.5979	2.74622	4.02441		3.57645	3.46872			2.78169	2.35669	2.94818		3.04187	8.56709	5.04618		2.78081		4.15048						8.55495
	2.59052	2.60316	2.43964		2.58699	2.7897	4.01846		3.6756	3.47214			2.76382	2.38366	3.02414		3.05037	8.60199	5.04244		2.73698		4.1127						8.541
	2.58626	2.66288	2.44531		2.53629	2.7386	4.01304		3.64284	3.5062			2.74262	2.36888	3.05052		3.03949	8.69104	5.06056		2.75578		4.14027						8.70792
	2.53638	2.65288	2.40809		2.57057	2.76945	3.99904		3.6683	3.46887			2.75737	2.39889	3.03151		3.05528	8.74245	5.06584		2.85918		4.14458						8.71359
	2.5794	2.65099	2.40569		2.56357	2.77267	4.0906		3.70198	3.46184			2.78152	2.39588	3.02637		3.05104	8.73544	5.05152		2.82529		4.10872						8.73966
	2.58032	2.71284	2.45557		2.57331	2.73939	4.06147		3.6947	3.48376			2.78665	2.39136	3.00673		3.04871	8.8078	5.08031		2.81456		4.15822						8.73223
	2.59572	2.72843	2.40901		2.58347	2.78898	4.05825		3.67728	3.50445			2.73103	2.39387	3.00578		3.00346	8.88226	5.12035		2.83784		4.21444						8.76967
	2.53786	2.70146	2.4397		2.586	2.78421	4.1121		3.70243	3.44927			2.80021	2.36075	3.0455		3.03693	8.84255	5.07154		2.85257		4.19256						8.82396
	2.60582	2.66968	2.46004		2.54268	2.79511	4.0967		3.71755	3.48498			2.83165	2.3517	3.04919		3.02409	8.94316	5.07227		2.83691		4.19401						9.03306
	2.64132	2.72774	2.46159		2.54601	2.83331	4.10577		3.71442	3.53912			2.85022	2.38714	3.01903		3.01712	9.01255	5.13432		2.81904		4.24807						9.08409
	2.61473	2.72942	2.46836		2.5463	2.8516	4.09734		3.74139	3.56993			2.80957	2.34706	3.02958		3.02151	9.00474	5.08216		2.80822		4.28433						9.14051
	2.63843	2.72096	2.45443		2.59255	2.80571	4.17921		3.74119	3.54083			2.83545	2.35669	3.01845		3.02102	9.0812	5.11109		2.85348		4.26357						9.20971
	2.62791	2.70543	2.41822		2.58022	2.80208	4.18158		3.76215	3.55923			2.81988	2.39242	3.03844		3.00428	9.09557	5.09913		2.83312		4.23595						9.44838
	2.61214	2.67977	2.46029		2.54329	2.81214	4.22456		3.75928	3.54093			2.82471	2.37589	3.01811		3.11466	9.13456	5.18579		2.79788		4.28473						9.51951
	2.60822	2.72863	2.43241		2.58153	2.85044	4.17389		3.78181	3.52451			2.8359	2.37058	3.04831		3.09023	9.10375	5.16883		2.829		4.25847						9.57371
	2.64215	2.69765	2.45242		2.5725	2.85647	4.25627		3.78703	3.51605			2.85804	2.39002	2.99859		3.0764	9.14476	5.15323		2.80359		4.24046						9.72691
	2.60261	2.71493	2.41957		2.56259	2.81096	4.22717		3.81947	3.5228			2.8541	2.36991	3.00369		3.1204	9.22818	5.15769		2.90263		4.26619						9.7327
	2.64178	2.7076	2.51148		2.57593	2.83612	4.2602		3.82497	3.52482			2.85677	2.34901	3.01568		3.12789	9.27289	5.18339		2.88401		4.25569						9.85592
	2.6612	2.68404	2.52317		2.59175	2.85034	4.28002		3.79254	3.55154			2.79854	2.40198	3.01563		3.12509	9.40256	5.17338		2.86826		4.24483						9.83948
	2.67276	2.68056	2.49004		2.53565	2.8636	4.27569		3.797	3.518			2.80364	2.35507	3.01535		3.15415	9.43389	5.1561		2.89115		4.23611						9.94284
	2.70106	2.72008	2.51096		2.56897	2.92163	4.22855		3.77704	3.53098			2.8415	2.39232	3.06976		3.17305	9.46942	5.21697		2.87283		4.25741						9.91898
	2.71091	2.68685	2.49151		2.56854	2.86828	4.2533		3.80937	3.51988			2.84038	2.3677	3.06946		3.17733	9.50851	5.25964		2.86857		4.3056						10.0579
	2.71609	2.72554	2.51448		2.61956	2.89677	4.3111		3.80503	3.62895			2.8394	2.38037	3.06824		3.17724	9.60127	5.25598		2.91756		4.33258						10.0217
	2.66983	2.67049	2.51876		2.61983	2.9177	4.3115		3.77095	3.57781			2.8017	2.36002	3.07561		3.16605	9.72572	5.25289		2.90039		4.32028						10.0885
	2.7814	2.69176	2.48433		2.64262	2.8934	4.42904		3.80264	3.62695			2.80959	2.36447	3.05795		3.17491	9.7584	5.2098		2.87373		4.32327						10.1043
	2.78915	2.72086	2.5261		2.61923	2.86817	4.4836		3.86444	3.57764			2.86579	2.39243	3.11288		3.16869	9.86754	5.2579		2.91683		4.32737						10.1662
	2.76386	2.7918	2.52978		2.63898	2.89777	4.58291		3.85711	3.59751			2.90765	2.38212	3.10992		3.16603	10.236	5.24001		2.89895		4.29807						10.2901
	2.77348	2.77117	2.5292		2.63294	2.87399	4.5969		3.87989	3.61939			2.91388	2.34891	3.12708		3.14389	10.3988	5.21071		2.89833		4.35139						10.3887
	2.76713	2.7643	2.52149		2.66148	2.88732	4.66042		3.89246	3.61678			2.89716	2.36956	3.15482		3.20027	10.5818	5.31916		2.87716		4.32953						10.3621
	2.7818	2.76412	2.50313		2.65696	2.89511	4.68408		3.85936	3.62173			2.90406	2.42514	3.17545		3.24946	10.6563	5.2709		2.88793		4.41457						10.4118
	2.75941	2.78245	2.50655		2.65055	2.87533	4.80332		3.86727	3.61049			2.90926	2.46113	3.17554		3.21291	10.6671	5.29239		2.87577		4.38958						10.4903
	2.78384	2.79555	2.51361		2.61789	2.87969	4.75381		3.84571	3.58068			2.8874	2.46277	3.15258		3.2468	10.6923	5.30545		2.88758		4.37234						10.7432
	2.75045	2.73448	2.4969		2.63686	2.90604	4.76196		3.83876	3.60723			2.87873	2.42295	3.12233		3.22496	10.7518	5.28696		2.88513		4.39645						11.0414
	2.7681	2.75365	2.51467		2.64384	2.98575	4.83932		3.84575	3.61841			2.91162	2.41106	3.17519		3.2252	10.9593	5.36514		2.91182		4.37178						11.1115
	2.77097	2.75764	2.52976		2.62553	2.95151	4.83199		3.90716	3.57843			2.9015	2.43484	3.16337		3.19337	11.1805	5.38767		2.88047		4.44499						11.3323
	2.74643	2.74679	2.48672		2.62647	2.93722	4.8172		3.92007	3.65198			2.9133	2.40612	3.13325		3.23834	11.3629	5.3484		2.89079		4.48477						11.3596
	2.79251	2.73309	2.48389		2.63185	3.03775	4.87343		3.92683	3.65163			2.8848	2.4315	3.16981		3.27528	11.377	5.42447		2.92722		4.45528						11.4047
	2.76633	2.78293	2.52575		2.62046	3.04779	4.86071		3.91717	3.67504			2.87688	2.46875	3.17375		3.25726	11.3975	5.42724		2.92735		4.48372						11.4335
	2.82578	2.75868	2.51101		2.6585	3.04627	4.90249		3.94717	3.69399			2.90979	2.41191	3.15726		3.30892	11.6595	5.58443		2.95884		4.4752						11.5069
	2.80602	2.7357	2.52053		2.63902	2.99382	4.96546		3.94167	3.68268			2.92028	2.44481	3.16052		3.3106	11.6898	5.53819		2.95555		4.46303						11.5658
	2.85379	2.74081	2.57592		2.66455	3.01482	4.95162		3.90586	3.65575			2.8986	2.44484	3.12196		3.2703	12.0784	5.65219		2.95402		4.47547						11.6882
	2.79742	2.73682	2.54096		2.63556	3.01557	5.03235		3.96409	3.64805			2.9114	2.40639	3.1878		3.25166	12.1732	5.63548		2.92795		4.42818						11.8358
	2.84544	2.78201	2.53645		2.68698	3.10142	5.04634		3.94979	3.71291			2.9877	2.44023	3.22969		3.25505	12.3273	5.60673		2.9524		4.51814						12.0013
	2.85899	2.76524	2.56912		2.709	3.07255	5.09791		4.02922	3.73965			2.92876	2.41306	3.24395		3.28563	13.1689	5.61934		2.92794		4.50247						12.0622
	2.83817	2.73872	2.54942		2.68307	3.11193	5.21209		3.99476	3.7186			2.98687	2.4389	3.21829		3.26548	13.3793	5.64886		2.95684		4.52712						12.238
	2.81826	2.8105	2.57361		2.69551	3.10968	5.30508		4.01442	3.70642			2.9603	2.4446	3.24867		3.35606	13.4864	5.60889		2.95478		4.50568						12.344
	2.83169	2.85153	2.59596		2.72515	3.0726	5.42375		4.00045	3.75625			2.93137	2.45871	3.23662		3.336	13.8527	5.66036		2.97329		4.50141						12.4965
	2.80081	2.82766	2.58576		2.71032	3.11666	5.41319		4.01158	3.73588			2.93408	2.41122	3.22176		3.31935	14.3296	5.65968		2.94101		4.50255						12.5891
	2.84203	2.85197	2.53828		2.68868	3.06745	5.63248		4.02846	3.72823			2.96766	2.42707	3.18631		3.32354	14.5529	5.77729		3.0101		4.54251						12.7437
	2.88952	2.84851	2.59537		2.71983	3.15423	5.76954		3.98514	3.7821			2.92663	2.45334	3.22077		3.35225	14.6221	5.77914		3.00011		4.50398						12.9126
	2.91454	2.80602	2.59706		2.66731	3.1833	5.87123		4.0875	3.80186			2.96466	2.42078	3.2238		3.32908	14.7021	5.7721		3.02293		4.509						12.9963
	2.91514	2.81949	2.55582		2.7282	3.13653	5.85237		4.04573	3.78084			2.95732	2.41671	3.23455		3.34151	15.4531	5.73546		3.05043		4.60986						13.0622
	2.90457	2.84879	2.55129		2.69477	3.14655	6.18739		4.06484	3.83404			2.94456	2.4375	3.21139		3.36618	15.5578	5.79568		3.0155		4.59365						13.2066
	2.86755	2.84289	2.54089		2.6996	3.13194	6.67488		4.08946	3.78691			2.97191	2.41419	3.23035		3.32656	15.6915	5.84074		3.01971		4.56532						13.2912
	2.89756	2.81677	2.54568		2.66683	3.16	7.2249		4.06767	3.88899			2.95948	2.43239	3.19786		3.37281	16.1564	5.81017		3.01416		4.60897						13.3056
	2.8661	2.83521	2.56236		2.69952	3.14836	7.94626		4.05123	3.84239			2.96553	2.41261	3.24078		3.38984	16.9816	5.81059		3.05256		4.5819						13.3943
	2.88789	2.83898	2.58994		2.68646	3.12833	8.2688		4.05445	3.89199			2.98216	2.4374	3.20047		3.40132	17.5956	5.83496		3.02571		4.56489						13.4682
	2.87581	2.82331	2.56544		2.6666	3.13983	8.5765		4.0438	3.84076			2.96093	2.46484	3.2112		3.42966	18.0498	5.87986		3.00229		4.66431						13.6193
	2.87355	2.82134	2.57244		2.66894	3.16532	11.721		4.12901	3.87334			2.93207	2.44289	3.21495		3.43134	18.0938	5.8857		3.02901		4.64602						13.7666
	2.86207	2.82256	2.60007		2.76717	3.12804			4.11777	3.8502			2.94013	2.48211	3.30015		3.4221	19.0073	5.87794		2.99888		4.63342						13.8042
	2.887	2.83034	2.58001		2.79183	3.14894			4.12977	3.87552			2.98371	2.5046	3.25612		3.40588	19.664	5.90043		3.03973		4.64161						14.4061
	2.86745	2.85386	2.55955		2.78477	3.19653			4.10721	3.88413			2.93956	2.53209	3.31551		3.49945	22.0573	5.95406		3.04688		4.62536						14.77
	2.87016	2.79925	2.53806		2.77229	3.24329			4.13599	3.87843			2.9754	2.47474	3.25969		3.48191	22.2026	5.97068		3.03212		4.63061						14.8769
	2.91988	2.82386	2.55856		2.7718	3.20367			4.16866	3.93973			2.98462	2.48862	3.29668		3.5075	23.6486	5.97439		3.1137		4.72964						15.1273
	2.88937	2.90815	2.55546		2.77448	3.23908			4.21381	3.94205			2.92694	2.52145	3.31202		3.46974	24.9629	5.99737		3.0927		4.68828						15.1981
	2.86883	2.91613	2.55163		2.78451	3.24213			4.18519	3.95062			3.03395	2.4751	3.29446		3.47379		6.02227		3.07786		4.70206						15.5012
	2.87732	2.86427	2.64112		2.74146	3.24149			4.17606	3.93253			3.04027	2.49848	3.26143		3.49098		5.98905		3.07181		4.70901						15.9991
	2.86462	2.88683	2.63197		2.76535	3.21976			4.18113	3.9433			3.01673	2.52222	3.29549		3.52138		6.06434		3.08998		4.73066						16.1782
	2.88497	2.92337	2.65659		2.75445	3.18788			4.1799	3.91168			3.04925	2.48535	3.28689		3.53846		6.10329		3.09285		4.75951						16.5386
	2.8625	2.8624	2.62236		2.73894	3.20814			4.18131	3.90337			3.01766	2.51777	3.30489		3.52586		6.10401		3.11439		4.76286						17.4665
	2.87363	2.91756	2.61219		2.75343	3.19816			4.21536	3.91167			3.04857	2.49739	3.3015		3.51493		6.1393		3.07741		4.79273						17.6327
	2.94984	2.91628	2.61909		2.77659	3.20533			4.18472	3.96274			3.03457	2.51939	3.36001		3.51694		6.20081		3.09233		4.77468						18.1007
	2.97058	2.86366	2.62688		2.78873	3.2113			4.20623	3.97012			3.04174	2.50707	3.36934		3.5399		6.24052		3.10003		4.76382						18.723
	2.93753	2.92533	2.61484		2.76959	3.19777			4.20332	3.98102			3.0418	2.52173	3.33852		3.5522		6.18138		3.10259		4.77127						19.0907
	2.97194	2.89333	2.63587		2.77736	3.29026			4.18377	3.98656			3.00593	2.49918	3.34996		3.55029		6.35796		3.08018		4.87225						19.1525
	2.9825	2.86302	2.61525		2.7868	3.26596			4.28796	3.992			3.05123	2.48085	3.3345		3.63305		6.32622		3.10629		4.84288						19.2077
	2.94923	2.91934	2.61635		2.76785	3.29841			4.28928	3.9921			3.04462	2.48369	3.34555		3.59836		6.39652		3.05832		4.83896						19.2898
	2.95198	2.90234	2.6232		2.78463	3.31156			4.25941	3.99716			3.04049	2.4858	3.32979		3.63058		6.42944		3.08959		4.92666						19.6768
	2.92997	2.90623	2.61593		2.792	3.29938			4.2493	3.98554			3.02272	2.58734	3.3773		3.63501		6.3834		3.16967		4.88673						20.2428
	2.98244	2.88411	2.62155		2.73258	3.30102			4.23553	4.01225			3.00318	2.59905	3.34351		3.5807		6.44056		3.12635		4.91408						20.7171
	2.95034	2.97799	2.60209		2.77842	3.30941			4.3009	4.03577			3.01569	2.58258	3.34751		3.60157		6.47604		3.14874		4.93105						21.0399
	2.98256	2.92641	2.60665		2.85822	3.30529			4.3305	4.03811			2.99959	2.55087	3.33412		3.65568		6.4868		3.17794		4.88657						20.9982
	2.96172	2.95343	2.60989		2.80848	3.31534			4.31429	4.04179			2.99329	2.56892	3.37647		3.64613		6.47735		3.13113		4.95081						21.4641
	2.96009	2.98959	2.64525		2.84707	3.26355			4.36403	4.07473			3.03747	2.55744	3.3576		3.68686		6.45791		3.14525		4.95369						22.0095
	2.93082	2.96878	2.66103		2.82841	3.37987			4.36298	4.05908			3.0247	2.5922	3.37734		3.70504		6.45685		3.14303		4.99459						22.4139
	2.99338	2.94841	2.65414		2.81388	3.35315			4.41979	4.07291			3.02615	2.58469	3.42262		3.6788		6.53961		3.15168		4.99852
	3.02304	2.95047	2.6648		2.81653	3.34051			4.41662	4.09275			3.11585	2.56956	3.42129		3.67866		6.62423		3.13656		4.9961
	2.99768	2.967	2.6174		2.83812	3.33513			4.44149	4.07534			3.07246	2.57981	3.40547		3.68772		6.61518		3.15679		5.02704
	3.0211	2.94705	2.61107		2.83638	3.34092			4.46297	4.13367			3.11874	2.53627	3.41342		3.65958		6.584		3.14337		5.05868
	3.03638	2.98301	2.61769		2.79604	3.32148			4.48144	4.11884			3.11826	2.54094	3.41899		3.68844		6.62638		3.13595		5.11543
	3.02144	2.98861	2.62245		2.85543	3.33035			4.45583	4.10297			3.10392	2.59963	3.40084		3.76043		6.63787		3.14626		5.13073
	2.99165	2.9846	2.61055		2.81457	3.34964			4.45337	4.09917			3.10203	2.54249	3.39419		3.7638		6.68622		3.22004		5.0895
	3.01991	2.98037	2.64147		2.82434	3.32159			4.45796	4.1162			3.09845	2.55588	3.43409		3.70733		6.72417		3.24709		5.13119
	3.02573	2.93063	2.70145		2.85311	3.36855			4.46936	4.15428			3.08532	2.55826	3.39077		3.71281		6.70537		3.20658		5.09765
	3.05027	3.04436	2.69563		2.85957	3.42222			4.47639	4.11788			3.09773	2.59399	3.41598		3.75547		6.7607		3.18879		5.18897
	3.01785	3.00909	2.72501		2.81806	3.38474			4.49201	4.14831			3.10474	2.5874	3.43817		3.74899		6.8121		3.2216		5.19753
	2.99837	3.00473	2.71638		2.82176	3.40802			4.49025	4.22284			3.08877	2.57416	3.43124		3.7076		6.80429		3.19272		5.17232
	3.05192	3.05401	2.67649		2.86627	3.41118			4.53283	4.18548			3.05776	2.57387	3.39324		3.77086		6.76251		3.2241		5.14921
	3.06117	3.00138	2.70429		2.89291	3.41183			4.49391	4.1874			3.06052	2.55926	3.44752		3.79611		6.88189		3.19856		5.15213
	3.06884	3.03512	2.68257		2.87032	3.46434			4.49204	4.18065			3.06837	2.53706	3.45064		3.81579		6.89655		3.22313		5.24286
	3.0798	3.03028	2.7268		2.90424	3.50645			4.59524	4.18179			3.07525	2.59365	3.4879		3.83616		6.97074		3.21849		5.20407
	3.10883	3.037	2.67335		2.87593	3.4476			4.57196	4.17716			3.10688	2.5951	3.49937		3.85395		6.98551		3.21118		5.21999
	3.11034	3.02542	2.66978		2.91859	3.46854			4.55083	4.18145			3.10533	2.55108	3.48071		3.89744		7.07242		3.2703		5.25277
	3.11282	3.03117	2.69086		2.92517	3.49693			4.57095	4.17747			3.09293	2.5522	3.48589		3.86252		7.03326		3.28534		5.3196
	3.05931	3.0048	2.69988		2.9245	3.50289			4.56735	4.24229			3.065	2.5373	3.4672		3.88461		7.13179		3.25211		5.27686
	3.07218	3.06708	2.71174		2.90976	3.46445			4.62325	4.25299			3.0721	2.62003	3.49864		3.87829		7.15474		3.30115		5.29908
	3.14168	3.06075	2.67547		2.91941	3.48876			4.63722	4.28894			3.08707	2.65141	3.50254		3.89283		7.23579		3.30207		5.31373
	3.14341	3.08387	2.70554		2.88919	3.49113			4.63811	4.27619			3.09972	2.65014	3.44969		3.84665		7.23356		3.31353		5.3088
	3.13065	3.06861	2.71151		2.88822	3.50175			4.65549	4.25169			3.1115	2.60817	3.47453		3.89245		7.30366		3.28678		5.26845
	3.12938	3.10059	2.72325		2.88393	3.51596			4.69967	4.23868			3.11762	2.64264	3.57195		3.83993		7.3292		3.28431		5.314
	3.17931	3.07608	2.71728		2.87277	3.51581			4.69206	4.2445			3.06676	2.66292	3.51841		3.95702		7.2853		3.30181		5.35596
	3.12445	3.0955	2.71762		2.9198	3.51975			4.79955	4.33435			3.10787	2.60902	3.54934		3.95107		7.29707		3.2985		5.33696
	3.18269	3.0848	2.71819		2.89044	3.5305			4.75246	4.29694			3.16428	2.60884	3.52787		3.93814		7.39023		3.2866		5.3821
	3.16419	3.07299	2.69493		2.88043	3.55896			4.79246	4.31258			3.16034	2.65196	3.55589		3.93842		7.4302		3.28582		5.3941
	3.13696	3.10884	2.73006		2.92557	3.56126			4.80814	4.38289			3.17073	2.61533	3.51123		3.95384		7.48009		3.33512		5.35998
	3.14661	3.08695	2.69386		2.9354	3.54138			4.82876	4.3883			3.13253	2.6072	3.57555		3.91034		7.49279		3.34122		5.40777
	3.13732	3.06941	2.67332		2.97839	3.51429			4.87464	4.36134			3.12487	2.66036	3.56495		4.00958		7.52956		3.36521		5.41539
	3.12865	3.11812	2.66644		2.94383	3.56113			4.84629	4.37039			3.18209	2.60947	3.54968		4.08253		7.58182		3.34108		5.51393
	3.17662	3.06362	2.79268		2.9471	3.63592			4.82207	4.37149			3.14632	2.72837	3.6175		4.07741		7.6062		3.33412		5.46721
	3.12916	3.11621	2.73859		2.95513	3.62031			4.85138	4.41742			3.12811	2.72032	3.63094		4.08304		7.63826		3.41129		5.48721
	3.17638	3.10224	2.76466		2.92627	3.60183			4.8141	4.40611			3.17003	2.68239	3.58986		4.0312		7.63208		3.44249		5.51731
	3.19701	3.09611	2.75965		2.95802	3.58375			4.82637	4.36509			3.14794	2.73004	3.61446		4.05004		7.65231		3.38544		5.51707
	3.19385	3.14097	2.7593		2.9471	3.58158			4.88077	4.41284			3.1616	2.66603	3.57985		4.09132		7.63386		3.38274		5.4863
	3.23799	3.12251	2.79395		2.97609	3.63739			4.90099	4.36698			3.16857	2.67845	3.60883		4.07007		7.70196		3.38519		5.52378
	3.23151	3.12855	2.79188		2.96059	3.58942			4.92269	4.38647			3.15818	2.69826	3.59136		4.15511		7.73105		3.38573		5.56371
	3.22631	3.18059	2.75722		2.97514	3.64311			4.91349	4.44418			3.15713	2.67965	3.57694		4.11607		7.73288		3.40883		5.58232
	3.2119	3.12096	2.76862		2.93542	3.67415			4.93033	4.46456			3.14553	2.68826	3.58292		4.13821		7.69983		3.41841		5.69149
	3.19333	3.13967	2.76317		2.98713	3.64301			4.92341	4.4775			3.22995	2.69141	3.63697		4.12126		7.68496		3.44852		5.65856
	3.2799	3.12728	2.78777		2.96793	3.65569			4.99944	4.47114			3.20385	2.67752	3.62968		4.14639		7.85943		3.50657		5.67207
	3.28393	3.17782	2.76378		2.98751	3.67664			4.98916	4.42526			3.23394	2.69247	3.59967		4.10499		7.92002		3.4617		5.68797
	3.2516	3.1733	2.75483		2.9854	3.68942			4.94926	4.51422			3.22193	2.68957	3.59369		4.1056		7.93403		3.45915		5.68264
	3.31485	3.15906	2.75876		2.9678	3.7499			4.93801	4.53666			3.2398	2.67131	3.59123		4.13812		8.04457		3.50829		5.67749
	3.29186	3.17822	2.7545		2.96957	3.73532			4.98901	4.54941			3.20928	2.69366	3.62425		4.12581		8.07044		3.49704		5.71329
	3.26837	3.14853	2.73788		2.98636	3.71113			4.99623	4.49602			3.19494	2.69477	3.61458		4.11555		8.1199		3.47597		5.73179
	3.26508	3.13464	2.74814		2.98123	3.7655			5.04112	4.49091			3.19981	2.66616	3.68242		4.17388		8.15912		3.57413		5.74045
	3.26438	3.19521	2.74326		2.94472	3.77879			5.0182	4.58072			3.2433	2.70511	3.6439		4.17022		8.14538		3.56359		5.72695
	3.35364	3.19491	2.78066		2.9559	3.82357			5.06799	4.60736			3.24838	2.70275	3.67526		4.20503		8.13119		3.51991		5.7226
	3.32884	3.22321	2.76737		2.97624	3.80603			5.01689	4.58572			3.18825	2.7263	3.64947		4.16489		8.19477		3.5541		5.816
	3.32899	3.2031	2.73675		3.01077	3.86656			5.07646	4.55152			3.22183	2.67426	3.72228		4.17108		8.25206		3.5287		5.83917
	3.39514	3.23453	2.75567		3.04059	3.89666			5.08354	4.59528			3.24869	2.77422	3.75161		4.28593		8.3414		3.56606		5.82747
	3.43443	3.19918	2.73577		3.02474	3.88718			5.08008	4.57068			3.30178	2.73374	3.71749		4.24714		8.46442		3.56298		5.81124
	3.41687	3.21783	2.78683		3.00582	3.84361			5.08859	4.67106			3.25491	2.77835	3.71869		4.28665		8.49484		3.55356		5.82147
	3.39868	3.24615	2.73788		3.02763	3.90555			5.18461	4.66506			3.27866	2.75479	3.72149		4.2546		8.47422		3.56736		5.7966
	3.42632	3.22878	2.77649		3.0276	3.92127			5.22621	4.63814			3.29285	2.73809	3.73611		4.27804		8.54987		3.52929		5.78589
	3.42056	3.23298	2.76594		3.0408	3.92146			5.2312	4.64139			3.2597	2.79557	3.75083		4.23287		8.52164		3.63127		5.86761
	3.3958	3.20254	2.74734		3.0128	3.93599			5.29639	4.68031			3.26693	2.76305	3.7488		4.33917		8.59394		3.5871		5.88076
	3.40489	3.18905	2.7311		3.03905	3.95449			5.26993	4.63995			3.28576	2.75922	3.83302		4.29906		8.72527		3.5914		5.86025
	3.43522	3.20219	2.75293		3.04787	3.9507			5.27016	4.70634			3.2807	2.74123	3.79966		4.30021		8.76601		3.60923		5.85754
	3.49231	3.29904	2.77396		3.03118	4.01319			5.33794	4.69856			3.30301	2.76042	3.78365		4.3623		8.76169		3.6224		5.88287
	3.50644	3.27275	2.76169		2.99663	3.98312			5.33808	4.71423			3.27915	2.76289	3.80313		4.41555		8.83661		3.6335		5.90834
	3.50018	3.27363	2.75709		3.00088	3.98567			5.33455	4.68951			3.31537	2.75126	3.79749		4.3885		8.82294		3.61077		5.95678
	3.452	3.28693	2.76393		3.05185	3.97398			5.33974	4.80325			3.25951	2.73484	3.77741		4.41154		8.81713		3.59564		6.01223
	3.52351	3.26516	2.82752		3.01792	4.07602			5.40071	4.74573			3.28146	2.75665	3.82834		4.3697		8.86956		3.6074		5.99429
	3.55056	3.33832	2.83762		3.01052	4.15741			5.40347	4.80004			3.29663	2.75918	3.85372		4.38764		8.8882		3.6134		6.04374
	3.57389	3.35499	2.8606		3.00518	4.19477			5.44367	4.74842			3.2553	2.75403	3.86629		4.38087		8.91625		3.66225		6.02029
	3.56745	3.35556	2.83167		3.03881	4.1698			5.44844	4.86906			3.3159	2.78203	3.86336		4.35901		9.01719		3.67529		5.98269
	3.56422	3.31946	2.83255		3.07923	4.19571			5.51897	4.86514			3.32379	2.73244	3.91091		4.44415		8.99737		3.70456		6.08988
	3.55571	3.34522	2.82156		3.08918	4.24645			5.52562	4.84271			3.31681	2.77373	3.93957		4.46992		9.02824		3.68664		6.09496
	3.53232	3.36667	2.85429		3.09038	4.23711			5.50806	4.81977			3.36575	2.76412	3.91063		4.48216		9.0984		3.69472		6.06229
	3.55998	3.35494	2.82883		3.07322	4.45074			5.58799	4.93024			3.32833	2.78983	3.90105		4.4415		9.15407		3.66584		6.14193
	3.53241	3.34222	2.84107		3.06706	4.47626			5.58013	4.88713			3.33958	2.85535	3.94322		4.44837		9.19526		3.66896		6.12706
	3.62281	3.35378	2.81152		3.09979	4.46664			5.62846	4.91439			3.36746	2.80563	3.96936		4.54084		9.21677		3.68565		6.11616
	3.61999	3.37602	2.83799		3.07641	4.57362			5.63684	4.92253			3.31727	2.80574	4.00691		4.51643		9.21597		3.68325		6.17175
	3.6324	3.42799	2.85595		3.09783	4.58537			5.66956	4.97686			3.36695	2.83017	4.0017		4.54196		9.17911		3.71692		6.20059
	3.63282	3.40129	2.83161		3.06072	4.56635			5.69157	4.94087			3.32825	2.83386	4.00795		4.52402		9.26884		3.75047		6.21684
	3.6711	3.40883	2.84872		3.11244	4.58071			5.85806	5.04218			3.32371	2.80046	4.01919		4.53899		9.25484		3.75733		6.31015
	3.65594	3.41388	2.82774		3.10865	4.72383			5.88361	5.04442			3.35914	2.83869	4.02561		4.55274		9.24858		3.76639		6.34947
	3.67369	3.3906	2.83072		3.07741	5.05016			5.88858	5.01375			3.34035	2.84038	4.07923		4.6764		9.43024		3.73283		6.39443
	3.74108	3.44433	2.81809		3.09789	5.0677			5.92463	5.08023			3.34658	2.84237	4.03208		4.65142		9.59939		3.74399		6.3949
	3.74278	3.40547	2.81803		3.09374	5.19931			5.95717	5.11654			3.35152	2.8103	4.04055		4.61805		9.70974		3.71436		6.41718
	3.76937	3.41403	2.83916		3.05569	5.41671			5.93619	5.17938			3.32309	2.80467	4.0687		4.64664		9.73266		3.7388		6.37784
	3.75691	3.46784	2.85229		3.07152	5.80112			5.98664	5.25997			3.33369	2.84962	4.03399		4.62063		9.82481		3.75823		6.42115
	3.76386	3.50547	2.85853		3.07465				6.00728	5.20437			3.3691	2.82464	4.12222		4.66369		9.96091		3.7523		6.44754
	3.72284	3.47689	2.83406		3.10257				6.05941	5.31016			3.37406	2.81197	4.13682		4.62792		10.0668		3.73897		6.45418
	3.88768	3.48772	2.82024		3.07741				6.09075	5.31062			3.3225	2.79676	4.14131		4.64549		10.0633		3.71145		6.4699
	3.8805	3.45133	2.84651		3.08609				6.11095	5.27818			3.40429	2.83562	4.15133		4.62399		10.1009		3.78864		6.48669
	3.88039	3.45203	2.80174		3.1754				6.17112	5.27435			3.38696	2.81808	4.22222		4.63421		10.2451		3.82857		6.44358
	3.91131	3.53625	2.85139		3.1219				6.19971	5.28801			3.42244	2.836	4.1714		4.74087		10.4157		3.78424		6.46792
	4.02474	3.52479	2.83118		3.17363				6.19287	5.38443			3.42252	2.89415	4.24416		4.69868		10.4262		3.79269		6.65949
	4.03414	3.52554	2.82747		3.16568				6.25761	5.35355			3.40802	2.88942	4.27315		4.68581		10.4731		3.82384		6.74522
	4.07597	3.58016	2.81588		3.17372				6.51808	5.43133			3.41162	2.90983	4.24364		4.68327		10.4744		3.82677		6.81568
	4.06359	3.60744	2.83927		3.16365				6.50755	5.48507			3.42449	2.91109	4.26048		4.69608		10.4949		3.80369		6.76089
	4.04863	3.58924	2.83556		3.1564				6.71402	5.50988			3.38729	2.88972	4.26025		4.72648		10.7217		3.80869		6.76958
	4.14149	3.61317	2.92066		3.12964				6.71352	5.4994			3.4183	2.90232	4.3335		4.76133		10.7184		3.82994		6.77168
	4.1066	3.61417	2.86803		3.13313				6.87038	5.71239			3.3838	2.91464	4.32682		4.77676		10.7725		3.81731		6.86985
	4.1928	3.66992	2.8903		3.12672				6.92866	5.69535			3.38036	2.86264	4.40775		4.76563		10.787		3.7726		6.83742
	4.45118	3.69738	2.86469		3.17854				6.93307	5.66711			3.43741	2.89077	4.36694		4.83867		10.8151		3.8261		6.84974
	4.51009	3.68269	2.92031		3.14288				6.93763	5.74659			3.42587	2.87059	4.4086		4.84789		11.0456		3.80723		6.87223
		3.67334	2.9186		3.1838				7.08423	5.74075			3.42747	2.89976	4.4105		4.81701		11.1872		3.77624		6.99239
		3.65137	2.90291		3.21933				7.16721	5.73746			3.40216	2.91327	4.38442		4.86378		11.3521		3.82923		6.96404
		3.66184	2.92203		3.19474				7.18685	5.73628			3.41956	2.86854	4.36415		4.8551		11.445		3.88923		7.07003
		3.69695	2.91109		3.24232				7.192	5.82058			3.42125	2.90519	4.45216		4.91963		11.782		3.85644		7.05445
		3.74815	2.8666		3.20306				7.22655	5.80381			3.43387	2.88532	4.45499		4.88968		11.8005		3.83692		7.07719
		3.76728	2.89995		3.24837				7.32059	5.78901			3.412	2.92522	4.44831		4.89433		12.1006		3.88902		7.08228
		3.7405	2.89755		3.19817				7.38513	5.79932			3.38409	2.87156	4.51855		4.93096		12.5014		3.88969		7.0324
		3.74868	2.86202		3.21368				7.41366	5.96056			3.38702	2.92944	4.49427		4.91577		13.219		3.88793		7.10421
		3.76162	2.91315		3.30125				7.43323	5.93083			3.46626	2.94548	4.52592		4.87685		13.5116		3.84721		7.14405
		3.83468	2.86784		3.28057				7.5751	6.0042			3.45724	2.94729	4.49628		4.90203		13.64		3.96488		7.12788
		3.80033	2.9107		3.27689				7.64001	6.11909			3.4726	2.92875	4.59057		4.94383		13.651		3.95745		7.10286
		3.86817	2.91146		3.26913				7.87185	6.1796			3.5103	2.94005	4.63241		4.97216		13.768		3.90086		7.20342
		3.88658	2.88737		3.25229				7.96343	6.2409			3.48234	2.98461	4.6341		4.94684		14.6468		3.90388		7.2482
		3.99097	2.89659		3.2997				8.06495	6.26547			3.48046	2.94342	4.74419		4.99124		14.8496		3.945		7.24363
		3.98979	2.92237		3.30479				8.4203	6.26081			3.50196	2.96476	4.92037		4.95063		14.8714		3.929		7.25062
		4.0106	2.89035		3.29317				8.5798	6.34261			3.50374	2.98024	4.93743		4.9765		15.8419		3.96474		7.33491
		4.02563	2.97889		3.30645				8.66334	6.44951			3.4662	2.9638	4.97753		4.99183		16.2002		3.90401		7.39198
		4.08358	2.96075		3.25086				8.85799	6.43833			3.48948	2.94098	5.02029		4.95293		16.4148		3.94303		7.37657
		4.09953	2.95537		3.31341				9.03583	6.53087			3.50279	2.95395	5.10239		4.97772		16.8266		3.93437		7.46689
		4.1079	2.946		3.3195				9.5989	6.60972			3.45895	2.92992	5.0919		4.97513		17.4267		3.92265		7.46563
		4.10391	2.98029		3.32326				9.75448	6.76497			3.50222	2.98621	5.15056		5.05991		18.3884		3.90292		7.52046
		4.18184	2.94855		3.33521				10.138	6.94837			3.48869	2.95219	5.14324		5.03613		19.6585		3.91957		7.51584
		4.16507	2.94443		3.35008				10.4888	7.02658			3.49278	2.97231	5.26013		5.02459		20.1295		3.96497		7.48979
		4.27813	2.93997		3.32829				11.075	7.20156			3.5721	2.95835	5.20222		5.03161		20.6389		3.93349		7.662
		4.22629	2.95168		3.33616				11.5211	7.19576			3.5253	2.95978	5.24795		5.00695				3.98059		7.67628
		4.33391	2.94431		3.36257				12.4022	7.35387			3.5228	2.98675	5.21814		5.09887				3.97712		7.69165
		4.3765	2.97051		3.33771				13.308	7.55765			3.52569	2.94431	5.37845		5.10583				3.98522		7.75178
		4.36587	2.97728		3.32958				14.097	7.66712			3.53959	2.92995	5.38098		5.19286				4.02828		7.83325
		4.40064	2.97375		3.35575				14.7566	7.74585			3.52407	2.94616	5.33726		5.20046				3.97836		7.82058
		4.43989	2.94657		3.37015				15.9287	7.7671			3.56146	3.01165	5.49666		5.16036				3.99188		7.84399
		4.52984	2.95784		3.3261				19.6469	8.1594			3.55975	3.00558	5.58544		5.19067				4.00924		7.93753
		4.65465	2.9705		3.39147					8.24941			3.51359	2.99896	5.64334		5.16664				3.99431		8.05489
		5.13447	2.95209		3.37746					9.00926			3.52898	2.99087	5.80282		5.15137				4.02775		7.99641
		5.67744	2.98863		3.38674					9.22791			3.51836	3.03071	5.82718		5.14923				4.06165		8.11161
		6.5403	2.96498		3.4276					9.55895			3.56148	3.01733	6.38926		5.21951				4.05538		8.08908
		6.67952	2.98589		3.40541					9.86793			3.55496	3.02696	6.69747		5.27334				4.06533		8.15089
			2.95477		3.44307					10.0013			3.52387	3.05026	6.71814		5.38304				4.08728		8.14143
			2.97527		3.40033					10.975			3.53074	3.01774	8.08849		5.33303				4.06354		8.13369
			2.97798		3.42263					11.6372			3.51224	3.03676	8.75705		5.33631				4.08911		8.25444
			2.96914		3.44373					12.0641			3.53083	3.05259			5.34668				4.14287		8.29174
			2.97355		3.47992					12.5943			3.63038	2.99731			5.51191				4.11697		8.32906
			2.97578		3.48271					12.6737			3.62084	3.03697			5.48895				4.13012		8.39853
			3.03995		3.5089					12.8597			3.60653	3.02215			5.4827				4.14396		8.4252
			3.04122		3.49612					12.8754			3.64059	3.0322			5.47958				4.13485		8.42845
			3.0451		3.52301					13.9268			3.62189	2.99328			5.5119				4.11651		8.56019
			2.99273		3.57466					13.98			3.59629	3.05209			5.48625				4.18511		8.62876
			2.99323		3.52161					14.8876			3.57811	3.05471			5.52812				4.21764		8.58529
			3.02993		3.51336					15.2782			3.60821	3.11958			5.53332				4.1616		8.62753
			3.01244		3.51849					16.1635			3.65099	3.08538			5.54055				4.1988		8.74038
			3.03739		3.56647					16.4717			3.67668	3.06936			5.55222				4.19352		8.8095
			3.01108		3.54132					19.3642			3.6478	3.10775			5.60497				4.22325		8.78585
			3.03862		3.53553					19.9487			3.68305	3.11613			5.63125				4.22241		8.83923
			3.03527		3.57525					20.6414			3.66361	3.07352			5.67041				4.16979		8.91048
			3.04996		3.54105					22.1407			3.70494	3.09169			5.77371				4.20422		8.91714
			3.04918		3.54296								3.69608	3.0669			5.77628				4.22542		9.01934
			3.04479		3.53917								3.70297	3.10729			5.83969				4.1902		8.99506
			3.03512		3.53877								3.66814	3.0699			5.80939				4.2876		8.97729
			2.99417		3.59351								3.71337	3.11665			5.82112				4.23143		9.03744
			3.00096		3.58949								3.72928	3.07037			5.82908				4.24252		9.16189
			3.06855		3.62495								3.73656	3.17807			5.9073				4.22791		9.15688
			3.11427		3.58463								3.71497	3.17181			5.86626				4.24924		9.14447
			3.08498		3.6347								3.73179	3.15519			5.94428				4.27334		9.17463
			3.0662		3.62049								3.72063	3.14275			5.97715				4.26003		9.17293
			3.07254		3.60915								3.715	3.1421			5.94348				4.23984		9.2275
			3.10037		3.62833								3.80755	3.17431			6.03289				4.34925		9.18478
			3.09357		3.66973								3.78037	3.1355			6.0019				4.29869		9.41624
			3.08894		3.69643								3.8018	3.13148			6.03698				4.34361		9.3847
			3.0825		3.67776								3.77548	3.17279			5.98581				4.31914		9.45649
			3.11564		3.65289								3.81061	3.12074			6.07428				4.35484		9.49516
			3.09118		3.69266								3.81892	3.14813			6.10842				4.2909		9.54125
			3.08808		3.65225								3.79027	3.16656			6.17265				4.30676		9.5307
			3.08305		3.64411								3.83606	3.18408			6.19386				4.32848		9.59447
			3.07028		3.6798								3.8383	3.16897			6.17751				4.31559		9.66402
			3.05759		3.70337								3.87856	3.16673			6.2161				4.33664		9.65766
			3.06025		3.6659								3.86612	3.17997			6.1993				4.41089		9.69295
			3.09281		3.69993								3.85763	3.21331			6.29149				4.37225		9.74208
			3.08539		3.6417								3.889	3.21134			6.26045				4.37559		9.82681
			3.056		3.65023								3.87169	3.21202			6.27808				4.41508		9.82352
			3.08791		3.74038								3.88238	3.2216			6.31127				4.39661		9.90044
			3.10847		3.756								3.87921	3.24618			6.31787				4.46428		9.88693
			3.10347		3.75367								3.89051	3.21605			6.4099				4.4725		10.0022
			3.13364		3.76234								3.89044	3.22346			6.37518				4.45569		10.192
			3.12968		3.70659								3.95804	3.19376			6.40777				4.42309		10.2044
			3.12216		3.80426								3.94017	3.20334			6.44738				4.45617		10.1516
			3.14073		3.78193								3.96473	3.23841			6.49064				4.46508		10.2105
			3.146		3.89047								3.92136	3.19495			6.46961				4.4561		10.238
			3.14205		3.8951								3.94223	3.23993			6.45944				4.54949		10.2128
			3.16905		3.85252								3.94183	3.29659			6.47668				4.51177		10.346
			3.16496		3.96246								3.91207	3.31014			6.49402				4.49383		10.4707
			3.13104		3.91051								3.905	3.26845			6.49184				4.48594		10.8497
			3.12953		3.91954								3.94867	3.26469			6.45362				4.51078		11.2407
			3.1226		3.92996								3.91973	3.28962			6.50296				4.5428		11.4064
			3.15535		3.95155								3.93232	3.2898			6.54098				4.49941		11.4983
			3.1506		3.93068								3.96318	3.2844			6.6192				4.55178		11.5556
			3.17632		4.01233								3.94083	3.2988			6.57363				4.59842		11.6831
			3.13883		4.00404								3.99024	3.28453			6.68056				4.56299		11.7959
			3.18293		3.97248								4.02753	3.32013			6.70751				4.55217		11.8988
			3.15126		4.07069								4.01283	3.32288			6.73305				4.56668		11.9485
			3.12846		4.05791								4.063	3.3325			6.71522				4.57936		12.1066
			3.17225		4.07831								4.04072	3.33965			6.76047				4.61191		12.2096
			3.18353		4.0476								4.09344	3.37149			6.70936				4.55184		12.3205
			3.24209		4.05853								4.04304	3.37172			6.80965				4.60305		12.3145
			3.22738		4.15389								4.05849	3.3574			6.80442				4.62077		12.9896
			3.23752		4.1947								4.06234	3.36478			6.86716				4.6673		13.0927
			3.19149		4.20196								4.11863	3.33147			6.85912				4.62992		13.1829
			3.20578		4.19252								4.10457	3.36143			6.83031				4.68058		13.2565
			3.2421		4.20382								4.10115	3.35601			6.89905				4.6311		13.8168
			3.1911		4.16389								4.1252	3.36382			6.93482				4.66201		13.8476
			3.212		4.26692								4.12992	3.37566			6.94703				4.64998		14.2993
			3.20134		4.34067								4.16167	3.38233			7.00391				4.69606		14.4991
			3.21805		4.33796								4.20982	3.41103			7.161				4.71373		14.5058
			3.22274		4.38184								4.21844	3.41824			7.20013				4.73894		15.0021
			3.24705		4.41019								4.2578	3.42071			7.27217				4.73709		15.0934
			3.21995		4.44534								4.28778	3.41183			7.22301				4.69132		15.2005
			3.2157		4.42929								4.26028	3.41987			7.26185				4.71073		15.4797
			3.24852		4.47117								4.26468	3.39404			7.29464				4.68551		16.0064
			3.20215		4.50538								4.27645	3.38872			7.34138				4.69174		16.1656
			3.24828		4.72161								4.23988	3.47506			7.37766				4.72369		17.7824
			3.20642		4.7877								4.2616	3.49961			7.37685				4.75651		18.1661
			3.1969		5.14285								4.35477	3.46548			7.46103				4.78538		18.2617
			3.28521										4.33389	3.46958			7.4779				4.79866		19.3757
			3.26818										4.35085	3.44646			7.51362				4.76282		20.4165
			3.29873										4.41884	3.50346			7.48518				4.77213		20.992
			3.2862										4.35795	3.46096			7.52522				4.78039		20.9383
			3.25923										4.37322	3.49235			7.48714				4.80665		21.1917
			3.28007										4.37734	3.50248			7.53102				4.83645		22.3913
			3.31315										4.4106	3.50037			7.54978				4.87444		22.9097
			3.29892										4.4675	3.45647			7.55063				4.84878		23.2956
			3.3039										4.47692	3.45113			7.66576				4.86277		24.2818
			3.31084										4.53857	3.45486			7.60856				4.85345		24.9755
			3.28794										4.53407	3.51963			7.70082				4.85921		28.6908
			3.29905										4.50311	3.53015			7.69278				4.82222		32.863
			3.30399										4.55259	3.54598			7.76056				4.83322
			3.27003										4.55282	3.57412			7.88934				4.86585
			3.26387										4.56794	3.57335			7.87872				4.85011
			3.30456										4.61541	3.54085			7.88825				4.81433
			3.25903										4.61589	3.60383			7.97879				4.81841
			3.36671										4.70575	3.62159			7.94123				4.9126
			3.32366										4.69532	3.61607			8.03577				4.93015
			3.3182										4.69925	3.60576			8.11541				4.88343
			3.37676										4.75864	3.62644			8.16605				4.88102
			3.35203										4.81445	3.63239			8.23128				4.97438
			3.3727										4.94478	3.5905			8.19958				4.95711
			3.32383										5.03699	3.59144			8.31133				5.01345
			3.36368										5.00857	3.60211			8.293				5.04469
			3.3311										5.10513	3.59339			8.30227				5.11835
			3.33257										5.10837	3.59214			8.46953				5.08724
			3.31933										5.24838	3.66278			8.46293				5.09293
			3.36347										5.24134	3.70285			8.49802				5.07344
			3.33745										5.29622	3.65459			8.55266				5.08512
			3.32342										5.36411	3.68952			8.52004				5.13001
			3.37323										5.41558	3.65373			8.55311				5.09413
			3.44279										5.76381	3.68735			8.62053				5.1096
			3.42363										6.0042	3.71265			8.59934				5.14809
			3.38279										6.6216	3.74437			8.67606				5.15925
			3.40494										6.75209	3.75956			8.66743				5.14035
			3.41088										7.06337	3.74125			8.79386				5.1543
			3.39438											3.71424			8.93685				5.19607
			3.38766											3.76266			8.96244				5.17356
			3.42662											3.80834			9.03507				5.17248
			3.39072											3.80134			9.0407				5.17758
			3.40611											3.83443			9.04028				5.15315
			3.45811											3.77612			9.16412				5.18058
			3.48411											3.77841			9.15218				5.14037
			3.4841											3.77499			9.12582				5.25001
			3.48663											3.84528			9.19626				5.23311
			3.50775											3.8415			9.50484				5.21427
			3.48325											3.85706			9.51045				5.32323
			3.46341											3.8402			9.57971				5.28287
			3.48122											3.84601			9.71269				5.3005
			3.45903											3.88166			9.80871				5.35197
			3.47403											3.84641			9.9056				5.38892
			3.45823											3.86745			10.2257				5.35625
			3.46351											3.95749			10.3017				5.46009
			3.4542											3.95265			10.3505				5.44843
			3.44743											3.92356			10.6267				5.40722
			3.46259											3.94828			10.6045				5.50903
			3.52742											3.98844			10.8382				5.46108
			3.54014											4.03202			10.8565				5.46404
			3.52838											4.05558			11.0497				5.5594
			3.55273											4.05326			11.0981				5.54652
			3.55938											4.051			11.1642				5.58091
			3.63697											4.06092			11.1914				5.55427
			3.63769											4.0523			11.4057				5.57937
			3.59776											4.09818			11.4434				5.60032
			3.59708											4.15843			11.6541				5.62048
			3.62276											4.13197			12.7737				5.60914
			3.58422											4.15923			13.3644				5.61012
			3.64736											4.23594			13.371				5.64828
			3.65463											4.27422			13.5249				5.5936
			3.69951											4.25629			13.8391				5.61913
			3.68229											4.25181			14.2554				5.62387
			3.66914											4.34183			14.2418				5.66722
			3.69929											4.31302			14.4681				5.67822
			3.69661											4.30793			14.5498				5.76998
			3.72742											4.35405			15.0113				5.83312
			3.73414											4.30334			15.0623				5.79146
			3.74219											4.38585			15.1583				5.80799
			3.7331											4.37149			15.4688				5.85129
			3.72247											4.39832			15.4732				5.85653
			3.73943											4.40071			16.1446				5.8853
			3.73954											4.38414			17.3205				5.88568
			3.7415											4.4592			18.309				5.90869
			3.78557											4.44104			18.6039				5.92129
			3.78541											4.52542			20.8203				6.03208
			3.82667											4.51689			22.1102				5.98085
			3.8732											4.5098			24.9641				6.06899
			3.88739											4.55061							6.04982
			3.88061											4.57347							6.16618
			3.84585											4.70756							6.13287
			3.90053											4.77888							6.13845
			3.96372											4.80663							6.11265
			3.94291											4.87053							6.16867
			3.96526											4.9181							6.22449
			3.93118											5.01566							6.17927
			3.92864											5.73371							6.17703
			3.90877											5.81391							6.20854
			3.94247											6.78875							6.29807
			3.91633											6.86132							6.33093
			3.93238																		6.36236
			3.91769																		6.33415
			4.00372																		6.35239
			3.99623																		6.36514
			3.9702																		6.36437
			4.00882																		6.37926
			4.03001																		6.42171
			4.0783																		6.42899
			4.05823																		6.4126
			4.07837																		6.43529
			4.08721																		6.38115
			4.11218																		6.45704
			4.12503																		6.52944
			4.2216																		6.57769
			4.18488																		6.60547
			4.28242																		6.61283
			4.2335																		6.64812
			4.2813																		6.67835
			4.32197																		6.75151
			4.30198																		6.72091
			4.3428																		6.77297
			4.37774																		6.84477
			4.36163																		6.85353
			4.39212																		6.93685
			4.39892																		6.9757
			4.44421																		6.97056
			4.44879																		6.96975
			4.42274																		7.13516
			4.53726																		7.12995
			4.6725																		7.12877
			4.69634																		7.10266
			4.69873																		7.18359
			4.69775																		7.36951
			4.86534																		7.38058
			4.93434																		7.38857
			4.94151																		7.46905
			5.0159																		7.4379
			5.04849																		7.49579
			5.1451																		7.59168
			5.1752																		7.54527
			5.13606																		7.57506
			5.26281																		7.55501
			5.26168																		7.62006
			5.89153																		7.67827
			6.08307																		7.77978
			6.30543																		7.76018
			6.68085																		7.84905
			6.70699																		7.82814
																					7.8011
																					7.83718
																					7.84839
																					7.94581
																					7.97121
																					8.02543
																					8.00261
																					8.06572
																					8.14147
																					8.16351
																					8.2334
																					8.2299
																					8.32325
																					8.34625
																					8.39253
																					8.39734
																					8.49884
																					8.56555
																					8.87727
																					8.96144
																					8.92572
																					9.03261
																					9.11416
																					9.1958
																					9.29185
																					9.28294
																					9.23186
																					9.35181
																					9.3404
																					9.47405
																					9.50323
																					9.52175
																					9.69208
																					9.90628
																					9.90377
																					9.94063
																					10.0098
																					10.0366
																					10.2484
																					10.5789
																					10.5885
																					10.6268
																					10.6651
																					10.8063
																					10.8664
																					10.9129
																					11.2084
																					11.534
																					11.5761
																					11.7191
																					11.7105
																					11.9207
																					12.0473
																					12.0529
																					12.1781
																					12.3058
																					12.3535
																					12.4472
																					12.5766
																					12.7215
																					12.7236
																					12.8182
																					12.8575
																					12.8077
																					13.1544
																					13.3727
																					13.73
																					13.8155
																					14.0158
																					14.2712
																					14.4805
																					14.7441
																					15.3048
																					15.5599
																					15.9117
																					16.8006
																					16.9658
																					17.1232
																					17.5879
																					18.0413
																					18.2329
																					18.5731
																					19.4145
																					19.4279
																					20.2629
																					20.8258
																					21.4664
																					21.5615
																					22.1229
																					22.9806
																					24.156
																					24.9463
																					25.6449
																					26.0251
																					26.5397
																					26.5961
																					27.2697
																					28.321
																					29.561

## Sheet: t = 6
length
	H26				H26 + pSVA 5960				pTrp_SepF				pTrp_SepF + pSVA 5960				pTrp_SepF + pSVA 5910				pTrp_SepF + pSVA 5956				H26 + pTA1392				HTQ236 + pTA1392
	I	II	III		I	II	III		I	II	III		I	II	III		I	II	III		I	II	III		I	II	III		I	II	III
Mean	2.97718	2.64352	3.03866		2.95754	2.84216	3.05953		6.72836	6.46103	6.42972		3.18716	3.10724	3.05719		9.72316	8.46608	9.72287		9.93251	10.3501	9.55646		3.44388	3.99105	3.57408		10.3203	11.6539	9.78038
	1.68376	1.41937	1.73549		1.24086	1.30314	1.68531		2.06423	2.13217	1.87184		1.61607	1.7457	1.72163		2.29487	1.61939	3.27539		2.48809	1.48726	1.74853		1.61706	1.86939	1.21035		1.21302	1.19006	1.37803
	1.66883	1.41752	1.77514		1.55999	1.39695	1.64924		2.15371	2.22959	1.92142		1.63035	1.71047	1.75671		2.37834	1.87119	3.25698		2.47633	1.48376	1.96818		1.56768	1.95167	1.40813		1.31102	1.45417	1.49102
	1.68864	1.38891	1.84797		1.60057	1.42689	1.73063		2.17861	2.53032	1.9761		1.71783	1.75589	1.79799		2.71338	1.89634	3.29049		2.57717	1.59872	1.9519		1.5848	2.13194	1.41079		1.47188	1.5189	1.58412
	1.67366	1.47716	1.86153		1.62525	1.62031	1.71801		2.1646	2.52742	2.03274		1.71428	1.79996	1.7917		2.80804	1.93301	3.37543		2.58871	1.63148	1.95366		1.65038	2.09113	1.42		1.48434	1.49828	1.6996
	1.70288	1.47405	1.87327		1.68151	1.57018	1.80606		2.24457	2.61915	2.10784		1.75268	1.87138	1.78182		2.82898	1.8941	3.44445		2.58014	1.8644	2.01641		1.63503	2.11374	1.60194		1.51598	1.59999	1.82033
	1.75523	1.47657	1.8833		1.68538	1.57833	1.80186		2.49371	2.69314	2.24549		1.79788	1.86467	1.80241		2.91302	2.008	3.48343		2.61375	1.91497	2.04866		1.67499	2.1904	1.68527		1.62453	1.65725	1.89768
	1.80789	1.43276	1.88402		1.67163	1.60707	1.76364		2.50524	2.74181	2.30803		1.75699	1.87315	1.76764		2.9852	2.061	3.44718		2.66252	1.93919	2.09357		1.63574	2.23842	1.72287		1.74114	1.90999	1.90442
	1.77184	1.48499	1.95026		1.73627	1.6317	1.79826		2.58769	2.74139	2.42933		1.75878	1.87533	1.88481		3.11541	2.17017	3.53564		2.71762	1.97595	2.10023		1.6532	2.26341	1.76211		1.78896	2.0706	2.19316
	1.81718	1.5466	1.897		1.74609	1.63613	1.82002		2.63778	2.83218	2.65762		1.78006	1.9084	1.83369		3.07705	2.18671	3.57045		2.67286	2.13999	2.2385		1.71753	2.27236	1.81066		1.80866	2.14829	2.38914
	1.8196	1.53377	1.91548		1.71173	1.67141	1.8324		2.63656	2.85339	2.69742		1.79222	1.94025	1.85622		3.10477	2.27531	3.65385		2.75328	2.18544	2.39902		1.74989	2.28556	1.76016		1.86443	2.31316	2.37043
	1.78063	1.53309	1.90454		1.7002	1.67837	1.82651		2.64859	2.87381	2.72548		1.80194	1.92056	1.8613		3.16408	2.27365	3.6519		2.77238	2.27681	2.35705		1.71619	2.30664	1.87476		1.83997	2.44351	2.55538
	1.86964	1.60298	1.89093		1.75258	1.67655	1.86782		2.64694	2.9132	2.766		1.81365	1.89049	1.86398		3.18128	2.21701	3.67213		2.74318	2.35034	2.44761		1.80835	2.39394	1.8413		1.94784	2.44972	2.64787
	1.84605	1.59023	1.91646		1.75069	1.66868	1.88285		2.71055	2.89594	2.76876		1.88363	1.8974	1.87913		3.22132	2.28038	3.66348		2.75583	2.40787	2.50727		1.80902	2.46217	1.85615		1.93452	2.51243	2.71252
	1.87302	1.58311	1.90764		1.6975	1.69773	1.88194		2.67836	2.92709	2.79632		1.84447	1.98815	1.87183		3.25817	2.37514	3.67868		2.82495	2.52007	2.52142		1.80569	2.413	1.83936		1.99926	2.58528	2.78045
	1.87294	1.58735	1.90333		1.74738	1.73307	1.8234		2.70851	3.09861	2.83386		1.87534	1.99358	1.87802		3.33433	2.45756	3.76865		2.88649	2.49787	2.55663		1.79152	2.48139	1.87554		2.01777	2.59555	2.84811
	1.85396	1.56514	1.92848		1.74733	1.75095	1.85989		2.74653	3.08224	2.80445		1.84261	2.01273	1.88885		3.35203	2.49615	3.76244		2.88726	2.52341	2.59414		1.81654	2.51024	1.83988		2.28711	2.86337	2.87152
	1.85624	1.61005	1.9142		1.76469	1.74012	1.87007		2.76109	3.17432	2.83991		1.82923	2.00116	1.92615		3.4438	2.53346	3.74403		2.89164	2.72008	2.60396		1.76942	2.56054	1.83697		2.32343	3.45883	2.90674
	1.84006	1.59892	2.00574		1.78391	1.73357	1.87382		2.8232	3.18072	2.88767		1.86068	1.96964	1.90327		3.45896	2.48392	3.70592		2.91224	2.6827	2.70085		1.7608	2.60627	1.83688		2.37727	3.50899	2.86197
	1.91514	1.61682	1.96826		1.78334	1.71538	1.92806		2.89674	3.14595	2.91966		1.83351	2.01419	1.94265		3.45181	2.65609	3.82546		2.93009	2.71914	2.67468		1.7726	2.662	1.84428		2.41247	3.63516	3.04753
	1.90999	1.57154	2.00272		1.76225	1.75096	1.93718		2.91285	3.17838	2.86473		1.86164	2.00725	1.90658		3.51969	2.64263	3.8426		2.93138	2.73978	2.71227		1.83158	2.61669	1.88571		2.44843	3.66476	3.08173
	1.89533	1.61749	2.00971		1.81221	1.7089	1.93158		2.91635	3.20151	2.89226		1.82183	1.97831	1.93375		3.56308	2.7233	3.87642		2.97961	2.73254	2.78308		1.85485	2.72423	1.92859		2.48951	3.84211	3.12539
	1.91472	1.61867	1.98624		1.80686	1.7587	1.93217		2.87837	3.19033	2.93003		1.88192	1.97456	1.94676		3.60085	2.77142	3.91269		3.01872	2.81732	2.74174		1.8771	2.78579	1.97938		2.49915	3.84632	3.21597
	1.91766	1.57684	1.99881		1.80611	1.80646	1.93742		2.87209	3.23899	2.95718		1.87054	2.05223	1.94792		3.5925	2.7883	3.942		3.04174	2.85457	2.75052		1.8579	2.73967	1.97836		2.49938	4.06945	3.2505
	1.91308	1.65182	1.96406		1.80765	1.76445	1.94688		2.97826	3.18884	2.93053		1.8302	2.04201	1.93727		3.66958	2.81514	3.91189		3.03653	2.94822	2.88648		1.83755	2.81307	1.97909		2.549	4.06217	3.23697
	1.9416	1.65361	1.97847		1.77452	1.81224	1.92861		2.96095	3.19171	2.95444		1.84989	2.07445	1.93459		3.70356	2.8566	3.90996		3.06465	2.98452	2.8809		1.92133	2.83096	2.01401		2.60409	4.12128	3.33186
	1.93993	1.63509	1.98395		1.81813	1.80567	1.90201		3.00195	3.2255	3.01836		1.85011	2.08037	1.93749		3.67942	2.85824	3.91927		3.07082	3.04534	2.9469		1.90461	2.86651	1.96199		2.6365	4.2	3.34218
	1.90093	1.68567	1.9677		1.78141	1.77646	1.91108		3.03509	3.19197	3.00779		1.85499	2.06917	1.92519		3.73778	2.87121	4.01659		3.11175	3.11584	3.03821		1.91384	2.87144	2.01177		2.72184	4.24953	3.39513
	1.90441	1.65046	1.95646		1.87587	1.80167	1.90194		3.06149	3.29801	3.09351		1.91917	2.07796	1.89473		3.76198	2.86372	3.96886		3.15364	3.07333	3.00687		1.91861	2.91483	2.07845		2.71787	4.36179	3.42696
	2.00207	1.63388	2.07062		1.82795	1.7743	2.00235		3.08772	3.29292	3.08618		1.8858	2.06397	1.95374		3.76775	2.97286	4.02693		3.14602	3.18591	3.02068		1.91797	2.90047	2.04917		2.78281	4.36943	3.46121
	1.99624	1.6766	2.02485		1.83172	1.80662	1.98735		3.12609	3.30842	3.14491		1.93046	2.06432	1.9516		3.72092	2.99372	4.08099		3.18337	3.23588	3.04523		1.92521	2.88996	2.01823		2.73293	4.44895	3.48137
	1.98656	1.63037	2.06429		1.85062	1.79425	1.96872		3.14431	3.38022	3.12668		1.90877	2.0745	2.00037		3.79226	3.02511	4.06322		3.24904	3.22115	3.08154		1.93302	2.90902	2.01764		2.8304	4.47078	3.4859
	1.97529	1.64611	2.01686		1.83136	1.77747	1.97309		3.19211	3.34548	3.14514		1.9106	2.04176	1.98278		3.83514	3.02692	4.09818		3.22937	3.30287	3.11731		1.94356	2.98928	2.07843		2.94851	4.60947	3.52392
	2.00169	1.64612	2.03395		1.88331	1.83789	1.96504		3.19592	3.38047	3.1784		1.92899	2.01854	1.99332		3.81392	3.11278	4.09907		3.19925	3.31227	3.11464		1.88897	3.04473	2.03658		3.05491	4.67362	3.5395
	2.0087	1.68137	2.06016		1.85238	1.82082	1.98355		3.22231	3.38234	3.18549		1.93181	2.06002	1.95209		3.79229	3.10357	4.19184		3.19692	3.32114	3.12695		1.99674	3.03531	2.0223		3.01262	4.6328	3.55034
	1.98963	1.69211	2.07635		1.86084	1.83878	1.97366		3.22005	3.42298	3.20052		1.92123	2.02727	1.98681		3.81216	3.17729	4.29039		3.27839	3.39585	3.14474		1.96902	3.00098	2.06119		3.07126	4.65433	3.54286
	1.99636	1.72157	2.04169		1.82708	1.85405	1.99989		3.20549	3.44351	3.18935		2.00151	2.1205	1.96684		3.88928	3.17579	4.23653		3.31027	3.47828	3.17162		1.97965	3.04073	2.06484		3.11955	4.70498	3.56175
	1.97646	1.70126	2.04782		1.87552	1.84838	1.98807		3.29643	3.39937	3.21205		1.99236	2.09155	2.00408		3.94952	3.16415	4.24667		3.32936	3.54251	3.17006		1.97257	3.05089	2.13944		3.38046	4.69296	3.60515
	2.00148	1.72346	2.03015		1.82976	1.86023	1.97794		3.27775	3.40164	3.24501		1.97162	2.12532	2.01195		4.04597	3.15053	4.28009		3.32817	3.56349	3.22658		1.98319	3.11551	2.13379		3.49338	4.79698	3.61321
	1.96894	1.74788	2.06073		1.8367	1.85195	2.03742		3.27987	3.43499	3.25838		2.00731	2.08281	2.01479		4.08307	3.12229	4.3783		3.31611	3.5663	3.20703		2.07781	3.05648	2.08885		3.5073	4.7743	3.71657
	1.98501	1.71591	2.05381		1.86696	1.87745	2.06071		3.37479	3.42895	3.25761		2.00477	2.15346	1.98036		4.04552	3.14589	4.38342		3.42428	3.52075	3.20204		2.03132	3.104	2.13558		3.48445	5.21989	3.70759
	1.98384	1.7403	2.09523		1.85251	1.8819	2.04383		3.33048	3.45432	3.304		1.9716	2.16398	1.98719		4.07491	3.1791	4.41476		3.42521	3.59003	3.26204		2.05356	3.0621	2.11798		3.54613	5.26528	3.82581
	2.05615	1.6973	2.11274		1.84825	1.87255	2.06542		3.35454	3.54238	3.31213		1.97753	2.1568	1.99785		4.09017	3.19242	4.45892		3.38841	3.63521	3.27378		2.06609	3.09997	2.09448		3.53361	5.32041	3.86217
	2.0442	1.70358	2.09696		1.86521	1.88958	2.06941		3.3823	3.56145	3.37496		1.95467	2.15188	1.97527		4.13751	3.226	4.4217		3.43829	3.62524	3.31792		2.07475	3.17357	2.12157		3.53814	5.29931	3.94843
	2.03947	1.73524	2.09171		1.87477	1.90131	2.07796		3.39328	3.55318	3.33757		1.97554	2.19912	2.01981		4.13718	3.19168	4.4752		3.43412	3.62516	3.37324		2.03521	3.16112	2.16526		3.56033	5.37335	3.9904
	2.04825	1.72992	2.11854		1.89206	1.9506	2.05288		3.44347	3.56952	3.35164		1.96879	2.20025	2.02496		4.14857	3.22168	4.45706		3.39875	3.68361	3.37315		2.07909	3.22284	2.18487		3.61288	5.40781	3.98375
	2.02997	1.70394	2.13954		1.9082	1.90725	2.04513		3.38876	3.55238	3.40764		1.95538	2.18994	2.03739		4.16968	3.30005	4.54865		3.40309	3.73984	3.35389		2.07741	3.23231	2.20135		3.67631	5.51142	4.03962
	2.04628	1.72745	2.10239		1.89898	1.94286	2.02893		3.49367	3.53915	3.43618		2.01232	2.16207	2.07621		4.28219	3.31392	4.49834		3.4458	3.78657	3.35628		2.0211	3.20698	2.20976		3.69291	5.77575	4.17224
	2.02996	1.75196	2.11458		1.93407	1.94537	2.04478		3.48516	3.59193	3.4047		1.96717	2.16349	2.07535		4.32133	3.30944	4.55783		3.49603	3.8323	3.40859		2.03998	3.21646	2.18741		3.82731	5.88593	4.16848
	2.02618	1.71188	2.12473		1.92463	1.8881	2.03307		3.50138	3.59918	3.39877		1.97235	2.20814	2.01592		4.30166	3.36045	4.55357		3.50118	3.8695	3.42415		2.02555	3.19736	2.17097		3.83255	6.13967	4.23732
	2.0704	1.7457	2.13006		1.93063	1.89927	2.0278		3.48466	3.62638	3.40121		1.97062	2.2015	2.08043		4.32107	3.36731	4.5603		3.46619	3.85297	3.38765		2.07959	3.27908	2.20759		3.8969	6.28284	4.25287
	2.04627	1.78977	2.1232		1.94597	1.94981	2.02951		3.49228	3.61116	3.39187		1.97686	2.17076	2.04981		4.31753	3.33492	4.58433		3.50217	3.86851	3.44425		2.04887	3.25806	2.16558		4.00401	6.26107	4.28047
	2.01838	1.78192	2.13041		1.8975	1.91052	2.05767		3.56131	3.65493	3.47919		1.99002	2.20922	2.04666		4.30474	3.33726	4.66547		3.54196	3.87372	3.47057		2.09887	3.31112	2.22736		4.04116	6.34412	4.33058
	2.07213	1.78895	2.13326		1.91203	1.93612	2.03664		3.56532	12.226	3.44893		1.98581	2.14899	2.07392		4.37619	3.34528	4.66367		3.53021	3.85663	3.48159		2.11751	3.30964	2.25181		4.07293	6.41223	4.292
	2.07293	1.79488	2.1337		1.89504	1.92607	2.04863		3.52356	3.705	3.46479		1.99229	2.15189	2.01938		4.36594	3.38086	4.65898		3.55383	3.8734	3.4696		2.11122	3.33575	2.26194		4.12991	6.51929	4.35203
	2.02522	1.8149	2.11257		1.94079	1.8976	2.04333		3.55289	3.64181	3.47871		1.97776	2.17079	2.02513		4.38566	3.42617	4.70062		3.54632	3.87654	3.51648		2.08466	3.32824	2.27137		4.12078	6.68587	4.38881
	2.05699	1.79398	2.09802		1.88695	1.8885	2.07036		3.56776	3.6521	3.52371		1.99503	2.16007	2.05792		4.41921	3.39229	4.80095		3.63434	3.90255	3.63931		2.12518	3.42866	2.23588		4.19648	6.83369	4.42479
	2.03224	1.79672	2.14023		1.88803	1.8973	2.05236		3.53338	3.68052	3.56751		1.98713	2.15675	2.02965		4.39025	3.44123	4.76034		3.61418	3.90889	3.63544		2.08107	3.4609	2.21324		4.34718	6.88153	4.47689
	2.07018	1.7802	2.12784		1.93921	1.94085	2.06494		3.51987	3.64709	3.52122		1.96728	2.15614	2.06198		4.44149	3.43911	4.75489		3.64801	4.00929	3.61567		2.12744	3.46979	2.24865		4.37286	6.96169	4.54269
	2.03726	1.7659	2.10695		1.9317	1.94225	2.02928		3.51115	3.64384	3.52981		1.96831	2.19323	2.06077		4.44491	3.38366	4.858		3.64484	4.14478	3.68002		2.12152	3.46191	2.23675		4.40705	7.00189	4.49872
	2.02324	1.76925	2.10554		1.95051	1.91869	2.11191		3.58685	3.66052	3.57148		2.00297	2.21644	2.05287		4.47771	3.50207	4.86195		3.65624	4.10642	3.66896		2.14205	3.50811	2.26912		4.44277	7.03126	4.5877
	2.02958	1.81901	2.11168		1.94445	1.98745	2.14002		3.58407	3.75977	3.57239		2.06936	2.21216	2.07747		4.52984	3.46609	4.85787		3.69518	4.28961	3.66385		2.13718	3.53915	2.22476		4.44092	7.2236	4.65574
	2.06284	1.76174	2.10489		1.9407	1.99922	2.08451		3.58646	3.73593	3.55398		2.02949	2.23109	2.03384		4.5868	3.4914	4.89829		3.66226	4.32479	3.75185		2.10907	3.52703	2.22707		4.4212	7.2919	4.62503
	2.03406	1.75991	2.12591		1.94308	2.0133	2.14066		3.63665	3.76646	3.51756		2.0709	2.22383	2.02151		4.60088	3.45621	4.92948		3.70116	4.33053	3.71171		2.10966	3.53378	2.23931		4.59256	7.29947	4.73968
	2.02048	1.78201	2.08613		1.88927	1.98967	2.13743		3.62016	3.76377	3.54418		2.06417	2.23028	2.03318		4.60231	3.55448	5.00166		3.69638	4.46128	3.78558		2.19359	3.55622	2.21788		4.72079	7.32471	4.73635
	2.10962	1.78765	2.10851		1.93303	2.00636	2.12972		3.5915	3.70952	3.5449		2.06561	2.25441	2.13083		4.55287	3.56907	5.00906		3.68118	4.46682	3.79199		2.15052	3.52883	2.23888		4.73426	7.50774	4.89618
	2.14404	1.79683	2.13894		1.89436	2.00652	2.11382		3.62235	3.72577	3.61666		2.0701	2.27128	2.10834		4.59902	3.53555	5.03702		3.64738	4.42201	3.78832		2.20103	3.60504	2.29884		4.77584	7.59196	4.99318
	2.08965	1.8005	2.09026		1.9974	1.9978	2.13019		3.66527	3.82671	3.58599		2.06766	2.25624	2.13133		4.641	3.56517	5.11476		3.69895	4.61434	3.85331		2.1529	3.59617	2.33261		4.7874	7.65809	5.01303
	2.13329	1.77942	2.11908		1.99099	1.97459	2.09511		3.65755	3.77238	3.58465		2.03018	2.22531	2.11085		4.62958	3.60499	5.1177		3.72837	4.5981	3.86405		2.18451	3.63871	2.33554		4.8477	7.92259	5.03541
	2.09881	1.79482	2.13842		1.99064	2.00874	2.08277		3.68694	3.78842	3.62111		2.0518	2.22506	2.13721		4.63439	3.59345	5.12415		3.76114	4.59498	3.93902		2.16425	3.69822	2.33318		4.91173	7.9414	5.12754
	2.08083	1.80321	2.0856		1.99823	2.00744	2.12679		3.66226	3.80585	3.60406		2.07231	2.27437	2.12848		4.62975	3.63495	5.0911		3.76643	4.60947	3.95394		2.17356	3.6831	2.30489		4.931	7.98593	5.19362
	2.11962	1.79926	2.09128		1.96662	1.95549	2.09129		3.68421	3.80529	3.58035		2.04159	2.28729	2.13852		4.67654	3.58915	5.08029		3.77792	4.65128	3.94038		2.15345	3.73496	2.31898		4.98907	8.03367	5.1396
	2.11428	1.81686	2.12396		1.9542	1.95915	2.08167		3.70395	3.83882	3.68217		2.03228	2.31595	2.10049		4.62116	3.68667	5.07722		3.77643	4.64441	3.90097		2.19456	3.75363	2.27771		4.94151	8.02445	5.21522
	2.08293	1.78483	2.08081		1.9716	1.98819	2.13227		3.69535	3.8658	3.66116		2.05254	2.31324	2.13092		4.68551	3.69824	5.12427		3.84974	4.62533	4.026		2.1864	3.7669	2.29077		5.06042	8.16044	5.32017
	2.09188	1.79116	2.14055		1.98561	1.97724	2.11106		3.65744	9.62146	3.74272		2.02874	2.33808	2.1427		4.68255	3.75816	5.15089		3.86488	4.66816	4.09411		2.24339	3.76188	2.31422		5.10335	8.14601	5.44068
	2.12896	1.77036	2.12506		1.97153	1.98237	2.10084		3.6579	3.91323	3.73029		2.03205	2.28582	2.09244		4.6945	3.81975	5.18629		3.89415	4.72287	4.0896		2.24216	3.75841	2.34362		5.32332	8.36022	5.40993
	2.08636	1.76494	2.16958		2.00341	1.99212	2.12257		3.65336	3.9601	3.71523		2.0732	2.27951	2.11839		4.74007	3.82589	5.15759		3.86608	4.85132	4.1385		2.2688	3.78512	2.36213		5.30851	8.45853	5.50622
	2.08739	1.77695	2.19524		1.95214	1.99108	2.09789		3.7078	3.91239	3.76138		2.06333	2.27894	2.13397		4.75945	3.77605	5.18829		3.84487	4.81801	4.10809		2.26788	3.77578	2.38194		5.38153	8.594	5.62835
	2.1229	1.85275	2.19368		2.00707	2.01172	2.15477		3.71367	3.93408	3.71206		2.0243	2.32209	2.13683		4.78781	3.83291	5.24158		3.94441	4.93321	4.20096		2.23877	3.88217	2.40427		5.37725	8.6731	5.74821
	2.1014	1.87395	2.14677		1.9528	2.04589	2.15262		3.71663	3.9087	3.71215		2.04529	2.28114	2.13468		4.83272	3.854	5.21151		3.94584	4.91437	4.21568		2.21749	3.96313	2.37755		5.36771	8.81201	5.79283
	2.11958	1.82201	2.18735		2.01194	2.06739	2.18513		3.76014	3.95596	3.73344		2.07522	2.28046	2.10625		4.82179	3.87742	5.32173		3.95873	4.98044	4.21498		2.25026	3.95952	2.3859		5.51774	8.91005	5.90087
	2.11123	1.82162	2.19163		1.99555	2.05363	2.16068		3.72819	3.93867	3.73198		2.06875	2.32311	2.08373		4.84411	3.88037	5.29681		3.90686	5.01382	4.21596		2.2683	3.94257	2.40204		5.54734	9.0596	5.91041
	2.2026	1.82265	2.16649		1.97588	2.05238	2.16769		3.73956	3.99896	3.78032		2.02989	2.33506	2.09367		4.90322	3.84281	5.29199		4.01666	5.05516	4.18858		2.26439	3.93348	2.39178		5.53959	9.22495	5.94886
	2.20164	1.83818	2.20176		1.95843	2.019	2.19297		3.77102	4.01261	3.78535		2.05262	2.32807	2.14343		4.89076	3.89349	5.38377		4.01553	5.08311	4.22486		2.21362	4.03009	2.38925		5.59105	9.30744	6.13907
	2.15436	1.87686	2.20052		1.9565	2.05822	2.20723		3.77551	3.98259	3.82277		2.046	2.3147	2.14305		4.93053	3.87893	5.38933		4.06615	5.15595	4.27284		2.25175	4.01809	2.38496		5.78131	9.4068	6.35673
	2.15312	1.87535	2.15988		1.96404	2.02053	2.1672		3.7861	3.97136	3.78375		2.08019	2.30207	2.13767		4.88054	3.84245	5.44799		4.0921	5.18428	4.25752		2.25223	3.99021	2.38136		5.86609	9.52366	6.3248
	2.18965	1.86838	2.17801		2.01034	2.07541	2.16698		3.88731	3.96426	3.89106		2.0473	2.28938	2.12037		4.95665	3.87566	5.43004		4.05671	5.2217	4.23256		2.25737	3.97646	2.42755		5.92093	9.54606	6.40139
	2.20115	1.82204	2.15722		1.95594	2.0487	2.15917		3.84468	8.45792	3.88009		2.02995	2.35532	2.11072		4.98604	3.92322	5.48678		4.03137	5.31081	4.23716		2.22262	4.03982	2.42883		5.96701	9.49736	6.45996
	2.20686	1.86925	2.17639		1.96321	2.04451	2.20683		3.89596	3.98722	3.87298		2.02307	2.36921	2.16993		4.94372	3.91926	5.48742		4.11932	5.28196	4.27245		2.25994	4.15949	2.4369		6.01428	9.54263	6.54435
	2.183	1.88256	2.17764		2.0118	2.06567	2.1665		3.85389	3.988	3.89184		2.06107	2.35014	2.19536		4.98838	3.96684	5.54238		4.14649	5.28344	4.24684		2.2165	4.12962	2.4653		6.00733	9.6212	6.61899
	2.20327	1.86985	2.20239		1.99715	2.046	2.17026		3.92626	4.04791	3.84053		2.06449	2.34184	2.17882		4.99524	4.02619	5.54459		4.21223	5.34764	4.34536		2.29637	4.12784	2.44495		6.11375	9.74347	6.88678
	2.16502	1.86899	2.20443		1.99773	2.02488	2.18297		3.95558	4.05637	3.8816		2.02933	2.38576	2.16088		4.97808	3.99965	5.52607		4.20649	5.36144	4.30147		2.33883	4.20744	2.43794		6.27681	9.77933	6.97939
	2.14781	1.87344	2.20048		1.96815	2.07982	2.20076		3.93462	4.08898	3.87988		2.12062	2.40047	2.16529		5.01641	4.03615	5.54898		4.17045	5.52521	4.45481		2.31931	4.1859	2.45814		6.3945	9.9383	7.14378
	2.15753	1.87352	2.19896		2.01547	2.02041	2.20992		3.92405	4.03658	3.84034		2.12293	2.34899	2.15263		5.0122	4.07733	5.60636		4.22485	5.46904	4.44626		2.31391	4.22465	2.43823		6.60345	10.0531	7.33359
	2.14669	1.85285	2.15398		2.01121	2.03348	2.2075		3.90451	4.07456	3.86222		2.13608	2.39339	2.15894		5.06892	4.06945	5.71749		4.18501	5.47313	4.44117		2.33474	4.22085	2.42919		6.82473	10.2268	7.39958
	2.16018	1.86219	2.174		1.98261	2.03953	2.20389		3.93805	4.06227	3.85925		2.14357	2.38402	2.18976		5.09918	4.07942	5.68398		4.18419	5.51368	4.43431		2.27861	4.25251	2.45616		6.83365	10.3878	7.36946
	2.19134	1.86844	2.15905		2.02939	2.11365	2.21025		3.94573	4.08679	3.88928		2.10452	2.40405	2.18647		5.09942	4.09044	5.74612		4.23244	5.68713	4.47462		2.29341	4.23869	2.51232		6.93256	10.4583	7.38993
	2.17819	1.86566	2.17372		2.05262	2.09793	2.18671		3.93786	4.03072	3.89367		2.11764	2.38925	2.17358		5.12614	4.14818	5.72506		4.2259	5.71009	4.47236		2.33064	4.28453	2.47481		6.92308	10.5134	7.379
	2.18185	1.82543	2.15363		2.01801	2.12906	2.22912		3.94657	4.03716	3.8967		2.13125	2.36098	2.15022		5.10085	4.10371	5.72303		4.28287	5.73904	4.50172		2.29844	4.30427	2.51116		6.98726	10.6425	7.43721
	2.20282	1.83784	2.16297		2.06407	2.14365	2.25539		3.9793	4.06507	3.95008		2.13598	2.37864	2.15246		5.11828	4.13885	5.73466		4.23542	5.81655	4.52519		2.30549	4.30008	2.49426		7.11933	10.6738	7.43351
	2.19835	1.86851	2.17622		2.07824	2.13441	2.24624		3.98977	4.05741	3.95347		2.13444	2.37947	2.16332		5.1415	4.1684	5.79679		4.27254	5.82465	4.60974		2.32735	4.30138	2.51518		7.12301	10.854	7.67379
	2.14808	1.86743	2.15244		2.05555	2.12454	2.22654		3.99441	4.09723	3.90736		2.10734	2.40103	2.15245		5.1488	4.18896	5.84351		4.2721	5.82503	4.58129		2.3363	4.3435	2.49856		7.11376	10.954	7.71299
	2.17813	1.82873	2.16374		2.07858	2.11427	2.24224		4.01928	4.11863	3.96156		2.13357	2.40078	2.15131		5.19747	4.20814	5.83302		4.34641	5.80778	4.60023		2.28711	4.38172	2.59639		7.19456	10.9659	7.67577
	2.14767	1.89593	2.22942		2.076	2.1051	2.2358		3.98109	4.14504	3.93437		2.08157	2.35145	2.20018		5.15441	4.19289	5.86303		4.32915	5.89495	4.6075		2.32391	4.38455	2.59942		7.1908	10.9323	7.73753
	2.18009	1.92049	2.27439		2.04878	2.12018	2.23014		4.08961	4.18973	3.93077		2.08483	2.36643	2.19281		5.18235	4.22707	5.85736		4.33054	5.91696	4.67619		2.38224	4.43153	2.58314		7.30984	10.9591	7.81443
	2.18416	1.8944	2.26592		2.02981	2.11425	2.23672		4.07963	8.94435	3.97929		2.14055	2.37807	2.1938		5.17258	4.28263	5.89987		4.31485	5.9776	4.62979		2.40337	4.52028	2.56479		7.54493	11.5065	7.8161
	2.19501	1.94067	2.26494		2.04695	2.12007	2.2541		4.04212	4.16632	4.01883		2.10662	2.43406	2.16508		5.15467	4.25194	5.89039		4.35101	6.00464	4.66336		2.38155	4.54619	2.54253		7.5959	11.7055	7.98458
	2.18654	1.92973	2.24473		2.07292	2.11894	2.24667		4.0602	4.1906	4.00414		2.10554	2.44406	2.17843		5.19835	4.32776	5.97235		4.41349	6.01191	4.63582		2.36369	4.56174	2.56804		7.57197	11.9389	8.01403
	2.19896	1.91377	2.24469		2.03528	2.08096	2.27241		4.05516	4.2085	3.98807		2.14072	2.45508	2.20354		5.21181	4.34125	5.92824		4.39612	6.152	4.71859		2.37035	4.67627	2.5739		7.64138	12.0257	8.06375
	2.24123	1.88967	2.21197		2.07309	2.12262	2.24563		4.08888	4.20955	4.01029		2.14517	2.43905	2.18708		5.26479	4.35499	6.01368		4.41665	6.12606	4.76097		2.35435	4.71608	2.55732		7.69362	12.1926	8.16981
	2.21715	1.90339	2.23965		2.05434	2.12629	2.27369		4.06817	4.21312	3.98046		2.12766	2.43808	2.19842		5.31366	4.32551	6.00834		4.40356	6.22677	4.75293		2.37893	4.68888	2.54764		7.78643	12.2345	8.17408
	2.22353	1.93559	2.23502		2.07672	2.14278	2.23063		4.07789	4.24391	4.0213		2.14206	2.44836	2.15117		5.30347	4.36558	6.12999		4.40038	6.21574	4.81617		2.38686	4.70861	2.60049		7.95363	12.2293	8.26771
	2.22575	1.90578	2.23978		2.03473	2.2012	2.213		4.05404	4.25604	4.01082		2.08126	2.46615	2.15599		5.29555	4.39651	6.1174		4.39022	6.31458	4.84402		2.34566	4.75089	2.56202		8.04641	12.2911	8.44205
	2.22957	1.94662	2.23129		2.03279	2.1721	2.2242		4.11434	4.27548	3.99761		2.11661	2.46557	2.20065		5.29135	4.41106	6.17429		4.40245	6.44018	4.86225		2.35142	4.84472	2.55634		8.46396	12.5055	8.40545
	2.24053	1.91004	2.23876		2.02521	2.15996	2.25006		4.11082	4.2465	4.09347		2.10352	2.46751	2.17601		5.37876	4.35891	6.13696		4.44737	6.46561	4.87425		2.34699	4.90106	2.55757		8.54897	12.7771	8.5295
	2.21548	1.9417	2.26941		2.05732	2.1552	2.22391		4.14687	4.24837	4.08719		2.0926	2.4453	2.16652		5.36208	4.44448	6.17887		4.4289	6.5203	4.97394		2.3617	4.90052	2.60724		8.52591	12.847	8.58579
	2.21889	1.93911	2.24156		2.03411	2.18029	2.26789		4.11436	4.31631	4.06148		2.11754	2.41485	2.1532		5.38277	4.42261	6.17755		4.45711	6.53434	4.9863		2.38767	4.97638	2.6543		8.62398	12.9626	8.68066
	2.25776	1.89405	2.22301		2.04457	2.19227	2.21646		4.13156	4.3544	4.04923		2.1006	2.46854	2.17283		5.35355	4.44102	6.29786		4.45057	6.67874	4.95324		2.42979	4.95709	2.64011		8.69199	13.1341	8.70601
	2.25059	1.93591	2.23656		2.02401	2.14631	2.31295		4.10443	4.30431	4.06167		2.10037	2.41786	2.20627		5.44532	4.45685	6.34204		4.54885	6.82479	5.04057		2.41033	5.06565	2.60875		9.12966	13.134	8.74212
	2.21182	1.88635	2.2224		2.04869	2.1493	2.33013		4.10664	4.34944	4.08408		2.11178	2.4641	2.17625		5.41019	4.44149	6.30921		4.53343	6.80361	5.01087		2.44752	5.08185	2.61831		9.249	13.3369	8.7789
	2.22413	1.94163	2.26562		2.05812	2.18901	2.31762		4.09699	4.29863	4.06783		2.1371	2.46916	2.15269		5.45464	4.42377	6.32855		4.49704	6.86203	5.11278		2.43314	5.12377	2.64763		9.29181	13.3464	8.78005
	2.23587	1.94484	2.23251		2.02065	2.17035	2.27654		4.21304	4.30054	4.11153		2.13009	2.44141	2.18252		5.48989	4.49604	6.31357		4.48848	6.83055	5.08155		2.42428	5.23473	2.62417		9.4926	13.4148	8.90539
	2.27281	1.88608	2.28182		2.0415	2.16652	2.30803		4.18495	4.3822	4.10068		2.1497	2.45963	2.14911		5.46433	4.53534	6.55987		4.5397	6.97848	5.11255		2.41439	5.28406	2.65254		9.56016	13.6203	8.94731
	2.24669	1.90499	2.30858		2.02359	2.20166	2.33501		4.16936	4.40157	4.13666		2.19981	2.4567	2.15021		5.5222	4.51196	6.51291		4.55121	7.00222	5.13541		2.44134	5.28842	2.61485		9.73844	13.7305	9.02557
	2.22563	1.9256	2.29083		2.12048	2.15769	2.31412		4.21127	9.4681	4.11989		2.16224	2.46561	2.21349		5.52303	4.51366	6.53632		4.57685	7.02352	5.17157		2.4312	5.30088	2.63634		9.93297	14.016	9.09145
	2.22071	2.00503	2.31755		2.09085	2.20801	2.31083		4.20103	9.07648	4.10086		2.1955	2.47102	2.22729		5.49438	4.50695	6.55115		4.5556	7.06349	5.14988		2.44925	5.42246	2.64151		9.88772	14.0866	9.05901
	2.24032	1.99045	2.30308		2.13545	2.18192	2.32776		4.24515	4.46526	4.13189		2.20418	2.5119	2.25481		5.53939	4.52497	6.55675		4.6068	7.04058	5.17331		2.41618	5.42522	2.65509		10.0564	14.1153	9.14866
	2.27149	2.0147	2.28227		2.10442	2.20187	2.334		4.26648	4.48029	4.15219		2.14699	2.53529	2.24384		5.6264	4.61354	6.67588		4.58452	7.04748	5.2225		2.42847	5.46549	2.63356		10.1261	14.1225	9.22666
	2.24272	2.01407	2.31071		2.0951	2.17716	2.27616		4.23692	4.44311	4.13282		2.17714	2.49017	2.21457		5.60562	4.56176	6.66813		4.59728	7.08826	5.23475		2.42973	5.5308	2.71484		10.097	14.195	9.33297
	2.24405	1.96545	2.29362		2.09324	2.14729	2.30982		4.26511	4.46333	4.2223		2.18687	2.53093	2.21152		5.59326	4.5586	6.79985		4.6071	7.25204	5.32148		2.44817	5.66893	2.71916		10.163	14.2685	9.3288
	2.26745	2.015	2.32161		2.09567	2.19051	2.31761		4.26645	4.48061	4.16243		2.17188	2.53189	2.23816		5.59419	4.60608	6.88525		4.60775	7.33293	5.27283		2.53074	5.76741	2.7135		10.164	14.4771	9.39428
	2.21729	1.96597	2.3141		2.10192	2.19897	2.33463		4.23764	4.4577	4.17866		2.20157	2.49904	2.25798		5.6134	4.60529	6.8391		4.65546	7.29871	5.32969		2.5286	5.78535	2.69574		10.185	14.5371	9.38196
	2.22965	2.0016	2.32576		2.09511	2.19021	2.27655		4.29238	4.44394	4.1959		2.1554	2.5129	2.26714		5.6575	4.60924	6.87481		4.67299	7.32612	5.2763		2.51048	5.91267	2.67612		10.2185	14.5951	9.46205
	2.24533	2.01329	2.32167		2.13069	2.20974	2.30879		4.29196	4.44298	4.17838		2.1852	2.48783	2.21294		5.761	4.67685	6.94355		4.65084	7.38653	5.26748		2.52288	5.89769	2.70092		10.2345	14.5985	9.49028
	2.25429	1.99285	2.2968		2.13658	2.20836	2.30183		4.30602	4.43494	4.21853		2.1822	2.51476	2.2517		5.75493	4.65519	6.91889		4.66197	7.63145	5.35543		2.49502	5.93006	2.70007		10.4251	14.6248	9.45711
	2.27361	2.00535	2.291		2.11751	2.27326	2.33558		4.32862	4.51001	4.21443		2.20354	2.51577	2.23087		5.77537	4.63666	6.96201		4.70944	7.65393	5.38037		2.49857	5.97934	2.7174		10.4252	14.6824	9.54009
	2.22219	1.9905	2.31395		2.13088	2.26215	2.30789		4.33662	4.52668	4.21327		2.1672	2.4889	2.25054		5.76984	4.65795	7.01036		4.72573	7.6168	5.38482		2.48027	5.93315	2.70495		10.5839	15.0136	9.53834
	2.21648	1.99211	2.30572		2.08822	2.24992	2.33961		4.34213	4.50669	4.19514		2.1772	2.56149	2.23057		5.77505	4.63049	7.05676		4.69185	7.69155	5.4421		2.47118	6.02114	2.72404		10.7015	15.1268	9.68481
	2.24809	1.97675	2.29801		2.12361	2.23433	2.31575		4.35459	4.5022	4.2085		2.16417	2.59116	2.24568		5.80467	4.66996	7.05546		4.74408	7.67382	5.45		2.48531	5.99681	2.67983		10.6922	15.2678	9.73873
	2.25936	1.96641	2.28452		2.10884	2.24266	2.40554		4.31575	4.5233	4.20262		2.16346	2.54073	2.21088		5.79579	4.67354	7.08501		4.73726	7.76714	5.44839		2.52119	6.64047	2.79501		10.9785	15.469	9.72329
	2.29646	2.00395	2.32843		2.11452	2.24946	2.34612		4.29184	4.54594	4.17155		2.19437	2.54507	2.25247		5.81101	4.73316	7.03595		4.72913	7.86049	5.47009		2.51966	6.66495	2.73728		11.0214	15.529	9.85627
	2.32642	1.98247	2.28661		2.09044	2.22507	2.36438		4.35416	4.54287	4.16777		2.16212	2.54284	2.23435		5.89271	4.72032	7.03835		4.78198	7.86314	5.52184		2.49372	6.71155	2.7818		11.0392	15.4968	9.82803
	2.30853	1.97573	2.32125		2.09861	2.25652	2.35998		4.3308	4.53554	4.20501		2.16257	2.55034	2.23075		5.9071	4.71232	7.09342		4.80182	7.93253	5.58144		2.52983	6.81301	2.77181		11.1842	15.5833	9.81773
	2.31246	1.99946	2.29561		2.12963	2.24282	2.34206		4.3401	4.50453	4.19484		2.18622	2.58671	2.27175		5.87575	4.72111	7.09018		4.76333	8.03886	5.55851		2.53417	6.80459	2.77901		11.2281	15.6623	9.93872
	2.30746	2.0146	2.28129		2.13711	2.25471	2.34346		4.40038	4.55664	4.21694		2.16012	2.55298	2.22589		5.89208	4.69493	7.24337		4.86967	8.04126	5.61159		2.53209	7.07714	2.7421		11.2117	15.6118	9.9494
	2.27588	2.0131	2.29878		2.08726	2.22079	2.35219		4.40524	4.56764	4.25663		2.2	2.57537	2.22572		5.85731	4.74457	7.31626		4.87267	8.0848	5.65144		2.48113	7.02936	2.76836		11.2474	15.967	9.97952
	2.32657	1.95916	2.32309		2.10316	2.23842	2.38635		4.40279	4.6037	4.24238		2.2045	2.58191	2.23514		5.95051	4.70872	7.34804		4.83321	8.11349	5.70795		2.52326	7.08939	2.74695		11.4314	16.1608	10.131
	2.33729	1.98641	2.31492		2.09847	2.26973	2.38996		4.38298	4.56363	4.25736		2.1584	2.58732	2.2543		5.94222	4.78223	7.42981		4.91828	8.09822	5.74717		2.57293	7.70396	2.80422		11.6553	16.1812	10.1538
	2.33977	1.96652	2.28943		2.12053	2.23147	2.34533		4.3818	4.64288	4.26982		2.19871	2.57523	2.24445		5.92001	4.78535	7.49554		4.88384	8.09401	5.84693		2.54207		2.84439		11.7207	16.1516	10.3693
	2.27905	1.95466	2.29643		2.13538	2.21238	2.40084		4.38747	4.65682	4.22645		2.19476	2.59371	2.26904		5.91946	4.87356	7.48197		4.9226	8.1791	5.8627		2.57615		2.80697		11.7196	16.7188	10.4654
	2.30701	2.03316	2.31239		2.11537	2.24714	2.40308		4.40519	4.67498	4.26585		2.16523	2.55677	2.2652		5.98008	4.82384	7.52672		4.8994	8.15193	5.97757		2.5485		2.8174		11.8537	16.9258	10.4359
	2.33486	2.06924	2.31612		2.08588	2.22463	2.36695		4.41121	4.62499	4.23665		2.17047	2.5504	2.27036		5.91898	4.83106	7.5547		4.89841	8.13294	5.9255		2.56423		2.833		11.8757	17.1065	10.5666
	2.2979	2.06221	2.30652		2.09973	2.22051	2.40061		4.47143	4.67162	4.28141		2.18612	2.58427	2.25607		5.92267	4.93633	7.56426		4.89325	8.3188	6.08385		2.56468		2.80499		11.842	17.21	10.647
	2.32149	2.07623	2.31729		2.08082	2.24486	2.37341		4.42405	4.62679	4.35283		2.24743	2.59166	2.2537		6.00894	4.89509	7.60501		4.92751	8.38238	6.10959		2.59233		2.80111		11.8579	17.5722	10.7165
	2.33244	2.06487	2.29996		2.1238	2.23933	2.34934		4.4623	4.62762	4.34892		2.2732	2.55784	2.23772		6.03642	4.92569	7.64417		4.96328	8.36862	6.14259		2.53759		2.81363		11.8665	17.616	10.7096
	2.29388	2.05338	2.33652		2.13153	2.24817	2.36132		4.46885	4.66158	4.34408		2.21871	2.54368	2.22361		5.9848	4.87686	7.63924		4.94582	8.33494	6.11169		2.58482		2.79902		11.9165	17.7055	10.7078
	2.29605	2.03825	2.31746		2.13822	2.24706	2.36981		4.43984	4.72108	4.34882		2.24443	2.54602	2.21842		5.99211	4.88382	7.61691		4.98258	8.3254	6.12183		2.65854		2.81647		12.128	17.7161	10.8124
	2.27879	2.06145	2.33789		2.09977	2.21601	2.38752		4.46648	4.68824	4.31156		2.22333	2.60161	2.24957		6.04928	4.92644	7.73065		4.98973	8.44927	6.21538		2.62973		2.80547		12.7962	17.855	10.8147
	2.33145	2.07566	2.28916		2.14273	2.26591	2.35333		4.42161	4.69699	4.32758		2.21561	2.63548	2.25746		6.10621	4.90188	7.79408		5.0447	8.44314	6.21514		2.62217		2.82877		12.8581	17.9508	10.825
	2.33521	2.07796	2.30701		2.12812	2.31147	2.37408		4.46486	4.72932	4.33224		2.23585	2.62564	2.26144		6.17455	4.94062	7.75391		5.00886	8.42123	6.30211		2.65453		2.91224		12.9619	17.9659	11.015
	2.28552	2.03656	2.37831		2.13353	2.2952	2.38027		4.53034	4.70303	4.40978		2.21546	2.64811	2.26539		6.15491	4.89742	7.78018		5.0789	8.54439	6.30594		2.66058		2.88132		13.0304	18.0402	11.0033
	2.32707	2.04219	2.3865		2.14072	2.27855	2.36254		4.53856	4.7294	4.4016		2.22916	2.65798	2.25613		6.16961	4.96149	7.73747		5.08262	8.53574	6.36043		2.61461		2.87465		13.1722	18.0407	11.0665
	2.2807	2.02738	2.39769		2.13115	2.29287	2.45208		4.53453	4.70402	4.37562		2.25819	2.62596	2.26229		6.12113	4.98398	7.78009		5.15875	8.62026	6.37329		2.65821		2.86581		13.3127	18.1086	11.101
	2.33392	2.05579	2.35138		2.16035	2.29903	2.45853		4.52101	4.75677	4.36664		2.247	2.63532	2.2553		6.20002	4.9553	7.84245		5.141	8.81482	6.42352		2.62867		2.90065		13.774	18.3046	11.1717
	2.31914	2.04945	2.39736		2.16713	2.30081	2.43637		4.51672	4.76253	4.39022		2.26472	2.62707	2.28721		6.21186	5.06978	7.85862		5.15427	8.8503	6.50846		2.65073		2.92135		13.9811	18.3699	11.1217
	2.29868	2.07432	2.34974		2.14569	2.33911	2.46723		4.5158	4.7518	4.47042		2.24143	2.65394	2.29708		6.22389	5.04367	7.82331		5.21402	8.95495	6.55778		2.61475		2.86529		14.1116	18.381	11.231
	2.28785	2.05061	2.36161		2.18908	2.27755	2.40896		4.49724	4.79253	4.43447		2.27184	2.60878	2.32019		6.20764	5.12388	7.91481		5.26527	8.95285	6.61121		2.61322		2.921		14.297	18.4558	11.2575
	2.32567	2.03583	2.35689		2.14884	2.29965	2.42687		4.53363	4.75458	4.47581		2.25914	2.63829	2.30594		6.21243	5.07429	7.87246		5.24618	9.00852	6.67636		2.62387		2.92331		14.841	18.5509	11.4042
	2.32398	2.04683	2.3729		2.18211	2.29058	2.42311		4.5234	4.7613	4.43898		2.23504	2.66231	2.31054		6.2868	5.08721	7.97353		5.2843	8.9718	6.64526		2.66524		2.89738		15.1799	18.7557	11.5013
	2.3113	2.02439	2.36543		2.19679	2.31907	2.42406		4.54026	4.81572	4.46585		2.23499	2.61738	2.33176		6.29977	5.1651	7.98026		5.30563	9.05894	6.82159		2.62916		2.88887		15.2182	18.9019	11.5147
	2.3179	2.02559	2.37439		2.18354	2.29865	2.42226		4.49466	4.86554	4.42814		2.27139	2.64889	2.32974		6.31489	5.15661	8.04187		5.27303	9.15192	6.83464		2.66277		2.87206		15.4885	19.0417	11.5749
	2.37638	2.02195	2.35329		2.16032	2.31358	2.4583		4.56999	4.84568	4.47404		2.22434	2.60681	2.30754		6.33036	5.14649	8.0009		5.31109	9.22481	6.88356		2.66724		2.94685		15.5951	19.0526	11.609
	2.35707	2.03907	2.36106		2.16043	2.29822	2.42584		4.56082	4.81701	4.45023		2.21876	2.65636	2.31561		6.31526	5.23846	8.00156		5.36891	9.18862	6.84855		2.71885		2.97596		15.61	19.17	11.7232
	2.35147	2.04533	2.36937		2.14671	2.28182	2.45045		4.60916	4.86559	4.46576		2.25369	2.6307	2.29176		6.32664	5.20627	8.0397		5.34355	9.2722	6.86741		2.71091		2.97825		15.7556	19.2311	11.7059
	2.37221	2.02295	2.38372		2.18686	2.31597	2.42092		4.56098	4.90703	4.48839		2.27106	2.6272	2.30876		6.3589	5.28357	8.0829		5.38751	9.41167	6.9364		2.70014		2.93603		15.9019	19.1909	11.782
	2.35014	2.0334	2.34627		2.17593	2.27904	2.46104		4.57706	4.92368	4.49915		2.23591	2.60113	2.30413		6.4143	5.31846	8.06826		5.34607	9.38645	6.93332		2.7215		2.92946		16.0583	19.374	11.8988
	2.36872	2.02727	2.39814		2.18025	2.31477	2.43978		4.58917	4.92435	4.53365		2.21552	2.61372	2.29982		6.41018	5.30168	8.092		5.41981	9.47607	6.89574		2.68477		2.95992		16.0967	19.7603	12.0218
	2.38808	2.04332	2.37246		2.19111	2.33156	2.4186		4.61355	4.97531	4.48825		2.23152	2.71254	2.27849		6.4533	5.31	8.14069		5.43164	9.46907	6.90675		2.66962		2.95327		16.3157	20.3899	11.9932
	2.36633	2.03997	2.37936		2.18091	2.32188	2.43749		4.55537	4.98682	4.51985		2.27525	2.6746	2.3377		6.4578	5.28698	8.13928		5.45824	9.53515	6.98316		2.72011		2.93355		16.4845	20.488	12.079
	2.38831	2.03757	2.35712		2.1619	2.27868	2.41593		4.60168	4.98413	4.54		2.25219	2.68712	2.29996		6.44444	5.28536	8.16482		5.48621	9.55787	7.01119		2.69486		2.96321		16.5707	21.0412	12.073
	2.3763	2.0844	2.38942		2.20354	2.40261	2.41737		4.6002	4.96085	4.54063		2.25766	2.68781	2.30106		6.53776	5.3502	8.17946		5.47781	9.5892	7.01029		2.72457		2.95705		17.2424	21.0623	12.0773
	2.34703	2.12628	2.39091		2.19981	2.37217	2.46175		4.64162	4.94682	4.5209		2.2184	2.68966	2.30339		6.55398	5.38493	8.23313		5.5728	9.65729	7.07194		2.72535		2.94543		17.3463	21.0717	12.2145
	2.35892	2.13911	2.37435		2.19528	2.40301	2.42044		4.64482	4.99285	4.4993		2.21998	2.67634	2.34051		6.51487	5.3526	8.21092		5.5449	9.71874	7.02332		2.69057		2.96352		17.4567	21.5711	12.1808
	2.379	2.10529	2.38597		2.16735	2.35787	2.43562		4.6181	4.95093	4.58924		2.26665	2.66972	2.28323		6.5636	5.38281	8.19503		5.56284	9.71856	7.02822		2.77662		2.96279		17.5799	21.5258	12.2571
	2.34065	2.09421	2.3608		2.18341	2.38427	2.44491		4.66429	5.04336	4.56672		2.25033	2.67084	2.32128		6.53306	5.33091	8.25396		5.60571	9.87269	7.05247		2.75968		2.98291		18.1491	21.7093	12.5192
	2.40086	2.14551	2.40435		2.2049	2.37694	2.43891		4.62332	5.02629	4.60776		2.26572	2.67919	2.29454		6.60786	5.3786	8.31914		5.6628	9.87168	7.0439		2.74884		3.00283		18.3539	22.6945	12.5046
	2.38793	2.10166	2.35871		2.19638	2.35298	2.43639		4.65639	5.06214	4.5987		2.23566	2.69676	2.34062		6.65023	5.40972	8.37992		5.70269	9.83021	7.12231		2.74884		3.00884		18.6353	22.7605	12.5783
	2.34706	2.13626	2.35952		2.14823	2.34614	2.46289		4.64348	5.01858	4.56493		2.25557	2.74388	2.28528		6.65618	5.45688	8.34981		5.69226	9.90861	7.15981		2.73979		2.99266		18.7664	24.3478	12.6606
	2.36383	2.11519	2.38612		2.18139	2.39922	2.42747		4.66021	5.04184	4.60916		2.22813	2.78	2.30839		6.64464	5.42702	8.33875		5.71377	9.99646	7.16231		2.78987		3.04879		18.7251	24.4898	12.7912
	2.38976	2.11528	2.38477		2.18801	2.35556	2.4458		4.65417	5.02751	4.61528		2.23041	2.76321	2.27816		6.6309	5.43047	8.42022		5.66225	9.99387	7.24675		2.7495		3.00728		18.7327	24.7837	12.8177
	2.36259	2.11235	2.35049		2.18511	2.34841	2.44072		4.65944	5.10752	4.55669		2.26743	2.78549	2.34019		6.6894	5.4697	8.414		5.78358	9.96106	7.31543		2.73138		3.01802		18.9273	25.1516	12.8397
	2.34578	2.11417	2.43881		2.1532	2.39575	2.4959		4.64112	5.10698	4.57624		2.24152	2.76808	2.33377		6.75092	5.51641	8.4466		5.7254	10.0147	7.30475		2.77037		3.05288		19.0024	25.4515	12.8844
	2.34139	2.14378	2.44656		2.18215	2.37971	2.52323		4.66274	5.10508	4.57262		2.27154	2.74027	2.27862		6.69971	5.54927	8.39564		5.76618	10.1607	7.37024		2.76503		3.04437		19.1217	25.7369	12.9202
	2.34575	2.13943	2.43953		2.20296	2.36769	2.48654		4.68036	5.10005	4.62562		2.21312	2.79243	2.29492		6.70026	5.60543	8.42936		5.72666	10.2546	7.38179		2.73609		3.11519		19.309	26.346	12.958
	2.40381	2.11162	2.45566		2.15945	2.37929	2.50336		4.73823	11.6431	4.67856		2.21259	2.74233	2.32376		6.73594	5.63904	8.47642		5.78723	10.3061	7.46277		2.73883		3.08826		19.6017	26.6571	13.0987
	2.3671	2.09785	2.4538		2.20884	2.37736	2.50341		4.71667	5.19544	4.66386		2.24226	2.75533	2.33672		6.71555	5.61394	8.50213		5.84713	10.3827	7.45681		2.76079		3.09565		20.1684	27.9745	13.1569
	2.34095	2.09961	2.46333		2.1634	2.39848	2.48036		4.69089	9.81859	4.65861		2.2681	2.75148	2.29397		6.72195	5.71536	8.49221		5.84424	10.5182	7.49797		2.73648		3.11381		20.7883	28.1359	13.1756
	2.35991	2.11314	2.4222		2.1925	2.34471	2.51317		4.6919	5.15684	4.63067		2.24325	2.74299	2.31471		6.77818	5.69677	8.56268		5.87302	10.5894	7.54904		2.77065		3.10997		20.8702	34.0691	13.2629
	2.39016	2.13195	2.4457		2.17579	2.36239	2.49041		4.69852	5.22382	4.68796		2.21658	2.74107	2.39815		6.80626	5.69228	8.56362		5.85185	10.5973	7.62385		2.79019		3.10813		21.1563		13.3683
	2.45677	2.14323	2.41192		2.17943	2.37004	2.53371		4.7155	5.20146	4.70382		2.24895	2.74968	2.40498		6.78765	5.68825	8.55787		5.87032	10.9559	7.73488		2.744		3.05997		21.3234		13.447
	2.42204	2.13989	2.43095		2.15385	2.38763	2.50523		4.73817	5.21734	4.70954		2.25461	2.73086	2.38798		6.76697	5.65717	8.68112		5.96363	11.0157	7.70705		2.79883		3.06741		22.9421		13.5948
	2.46318	2.12981	2.43489		2.19492	2.34153	2.48154		4.74254	5.22198	4.69258		2.22839	2.80396	2.37393		6.79662	5.74032	8.6698		5.92259	11.1094	7.67465		2.84729		3.06051		22.9239		13.768
	2.44671	2.09944	2.43142		2.17998	2.39368	2.48564		4.68824	5.22498	4.70148		2.23689	2.81872	2.3441		6.86886	5.81204	8.72416		5.98039	11.0831	7.7825		2.83774		3.07233		23.2874		13.9386
	2.44174	2.1415	2.41365		2.16269	2.3996	2.53111		4.71516	5.26496	4.78634		2.31219	2.84383	2.37212		6.88028	5.85064	8.76811		6.04454	11.2082	7.85986		2.82466		3.09141		23.4522		14.2231
	2.46675	2.11936	2.43354		2.19591	2.38586	2.51412		4.73021	5.25264	4.76805		2.30204	2.81226	2.37451		6.9008	5.86493	8.81015		5.9814	11.2383	7.81482		2.8411		3.09075		23.7587		14.2405
	2.47003	2.13982	2.45873		2.17449	2.40257	2.48857		4.71299	5.23666	4.74883		2.30302	2.79668	2.34672		6.89858	5.86853	8.88154		5.99622	11.2874	7.80102		2.80232		3.07133		23.8959		14.248
	2.42127	2.20949	2.44628		2.16774	2.45479	2.48065		4.7205	5.23107	4.80223		2.29941	2.82971	2.39329		6.89086	5.92076	8.90213		6.07567	11.31	7.89397		2.81972		3.08821		24.438		14.4902
	2.45539	2.20868	2.4608		2.17554	2.44995	2.49045		4.68451	5.32122	4.79449		2.31378	2.81457	2.34097		7.00248	5.91941	8.91104		6.05288	11.3468	7.98585		2.7959		3.06108		24.5734		14.5726
	2.43115	2.20336	2.40902		2.14899	2.41707	2.52049		4.71648	5.31924	4.75232		2.33011	2.81982	2.37372		7.00863	5.93182	8.95329		6.05141	11.3841	7.95205		2.79745		3.10889		24.6723		14.7822
	2.4455	2.20845	2.42094		2.18209	2.43634	2.51791		4.73292	5.30384	4.80339		2.3326	2.8536	2.35464		7.03456	5.96103	8.93191		6.16737	11.3758	8.04584		2.83048		3.07645		24.869		14.8794
	2.44273	2.20892	2.44575		2.1614	2.46047	2.51343		4.74038	5.28499	4.78544		2.30633	2.81474	2.35013		7.07281	5.9409	8.95618		6.16142	11.5285	8.04799		2.82155		3.08577		24.8721		15.0517
	2.41047	2.19494	2.46624		2.20701	2.46725	2.48146		4.68097	5.32223	4.85339		2.30283	2.83007	2.38076		7.02125	6.01996	9.08475		6.15697	11.5215	8.04879		2.80827		3.17586		25.3754		15.0998
	2.45987	2.15258	2.46066		2.16506	2.47059	2.49756		4.8031	5.38894	4.86041		2.3236	2.85195	2.37011		7.06903	6.0756	9.10768		6.1305	11.7169	8.06752		2.82812		3.16248		25.9028		15.1349
	2.42974	2.15696	2.43796		2.18959	2.44935	2.4938		4.76823	5.33563	4.8476		2.27895	2.83761	2.37368		7.10487	6.05799	9.14386		6.14119	11.8721	8.12679		2.85478		3.14197		26.294		15.2426
	2.46966	2.20723	2.46283		2.15257	2.43051	2.51606		4.76064	5.39836	4.85561		2.33017	2.84264	2.37947		7.10663	6.07444	9.18829		6.14381	11.9847	8.14924		2.81842		3.13201		26.5807		15.2565
	2.42209	2.16854	2.4648		2.17768	2.4643	2.49162		4.77327	5.40038	4.83735		2.33154	2.81738	2.38336		7.20883	6.12247	9.27091		6.253	12.0715	8.14964		2.88787		3.134		26.7044		15.2359
	2.43893	2.20282	2.43305		2.25313	2.4287	2.48298		4.75724	5.46465	4.8653		2.27988	2.82784	2.37929		7.21055	6.17375	9.25227		6.26741	12.0642	8.24016		2.91646		3.12767		27.2465		15.3015
	2.42774	2.14622	2.43165		2.24038	2.40697	2.51289		4.75374	5.48087	4.82731		2.31124	2.82526	2.34369		7.18844	6.16036	9.31512		6.2964	12.2488	8.23559		2.91423		3.18133		28.5513		15.8852
	2.46977	2.17261	2.40907		2.22061	2.44806	2.52446		4.8024	5.51419	4.84919		2.30725	2.80162	2.40066		7.2724	6.16463	9.39737		6.29973	12.4304	8.2143		2.87958		3.15353		28.8064		16.0975
	2.42462	2.19867	2.42956		2.26611	2.44193	2.56291		4.78138	5.50392	4.91949		2.27587	2.85324	2.37087		7.2349	6.13667	9.45642		6.40926	12.5828	8.21819		2.89294		3.15613		29.0684		16.4365
	2.41722	2.16672	2.44744		2.21275	2.43541	2.57254		4.783	5.50997	4.90261		2.3321	2.91199	2.37376		7.23966	6.18744	9.42828		6.3937	12.642	8.26468		2.88139		3.18218		29.2661		16.417
	2.43755	2.18004	2.5311		2.27297	2.45934	2.5359		4.76522	5.46569	4.88974		2.33327	2.88359	2.3791		7.30497	6.22753	9.54948		6.44271	12.6597	8.31007		2.90599		3.12144		29.835		16.385
	2.43715	2.19083	2.49557		2.24695	2.44674	2.56293		4.76132	5.47409	4.9362		2.30106	2.89198	2.38057		7.31074	6.26651	9.61891		6.49075	12.6236	8.31815		2.90205		3.17571		30.6347		16.4623
	2.41406	2.18476	2.50212		2.23942	2.45846	2.59685		4.74653	5.57047	4.87929		2.31979	2.89533	2.38463		7.39459	6.27541	9.6385		6.44276	12.7286	8.32845		2.86566		3.16679		30.883		16.4504
	2.43451	2.15757	2.50821		2.22276	2.43979	2.56138		4.78557	5.58375	4.91796		2.30202	2.87003	2.38613		7.39991	6.36751	9.64383		6.49165	12.7269	8.34054		2.9151		3.18227				16.5209
	2.42912	2.18077	2.48411		2.23499	2.43463	2.53838		4.87179	11.1975	4.92298		2.27931	2.8618	2.39805		7.35257	6.38848	9.73188		6.52901	12.8784	8.39933		2.86617		3.17537				16.9297
	2.4533	2.20334	2.52762		2.25444	2.46049	2.59764		4.81435	5.54618	4.93071		2.29749	2.90165	2.38374		7.44126	6.39527	9.70735		6.52827	13.1577	8.52332		2.90529		3.22666				16.904
	2.42479	2.1736	2.53334		2.22949	2.43898	2.55289		4.84382	11.0756	4.88145		2.30062	2.8894	2.39525		7.44692	6.38997	9.77728		6.62836	13.1953	8.57419		2.88395		3.24841				17.0113
	2.46676	2.15169	2.51565		2.275	2.42577	2.55596		4.81433	5.53417	4.9148		2.29641	2.88769	2.34326		7.47432	6.47993	9.80335		6.63447	13.2849	8.52059		2.94846		3.19304				17.1595
	2.42046	2.20231	2.47665		2.26839	2.41231	2.58744		4.83033	5.6193	4.89095		2.31589	2.90498	2.39088		7.44048	6.4663	9.87611		6.74781	13.5144	8.61309		2.94417		3.19076				17.2766
	2.40652	2.15158	2.49816		2.27067	2.42028	2.58425		4.87127	5.61331	4.93287		2.30023	2.89229	2.36957		7.47406	6.48943	9.89445		6.74895	13.4577	8.62035		2.97379		3.21397				17.2499
	2.46033	2.15398	2.4931		2.24567	2.40828	2.56679		4.84944	5.61013	4.9397		2.31054	2.92403	2.40219		7.45488	6.45727	10.0032		6.69635	13.4797	8.64648		2.98613		3.20907				17.3435
	2.45603	2.17577	2.48004		2.27361	2.45245	2.53794		4.85481	5.63854	4.94517		2.3092	2.89992	2.38387		7.49119	6.47149	9.95424		6.75314	13.5386	8.75629		2.93152		3.22377				17.4003
	2.46098	2.18142	2.50362		2.27292	2.41208	2.55918		4.87202	5.64988	4.94403		2.29809	2.9145	2.40003		7.48166	6.55912	10.0404		6.75399	13.571	8.80038		2.98375		3.23821				17.5883
	2.41585	2.19429	2.48108		2.27223	2.4234	2.54777		4.85523	5.69919	4.97549		2.29331	2.90377	2.40523		7.50621	6.56542	10.1615		6.78326	13.609	8.7973		2.96962		3.22378				17.7183
	2.42773	2.15615	2.51704		2.24527	2.47912	2.5796		4.91231	5.70426	4.95205		2.32323	2.88543	2.37516		7.54201	6.50093	10.21		6.80657	13.6592	8.85385		2.94932		3.21469				17.7871
	2.42003	2.20132	2.47423		2.25463	2.47503	2.58454		4.93064	5.70715	4.95386		2.32397	2.87641	2.34727		7.54582	6.54695	10.2214		6.77134	13.7033	8.95169		2.96958		3.28462				18.0319
	2.51324	2.2	2.47417		2.22465	2.50501	2.5892		4.88769	5.74899	4.99961		2.31506	2.92765	2.37152		7.60037	6.50222	10.2705		6.81139	13.7692	8.95718		2.97859		3.29395				18.1724
	2.52162	2.18519	2.49564		2.25668	2.47155	2.55115		4.91459	5.73287	4.95453		2.2834	2.97991	2.46196		7.61156	6.5252	10.2266		6.83169	13.8443	8.9781		2.96381		3.26695				18.4871
	2.52755	2.2039	2.49181		2.26478	2.52006	2.5366		4.89263	11.2803	4.9908		2.3117	2.96141	2.46675		7.66179	6.57559	10.3329		6.8747	14.0932	9.08551		2.96		3.3085				18.6854
	2.52413	2.2008	2.49486		2.27444	2.51684	2.55804		4.9268	5.73043	4.95413		2.33496	2.97833	2.41802		7.72642	6.6205	10.3106		6.8693	14.2025	9.0962		2.95537		3.26511				18.739
	2.47577	2.20828	2.52777		2.21225	2.47904	2.55496		4.91341	5.73425	5.04759		2.28803	2.94088	2.45695		7.67416	6.66629	10.39		6.85454	14.3981	9.11156		2.96923		3.28652				18.7955
	2.51285	2.17655	2.47553		2.23312	2.48103	2.57886		4.89723	5.83961	5.05783		2.28194	2.97949	2.44525		7.73117	6.6346	10.3618		6.94186	14.4387	9.12938		3.04463		3.30911				19.0637
	2.47975	2.17763	2.53358		2.25751	2.50264	2.57429		4.9657	5.79729	5.00582		2.27953	2.96242	2.46585		7.76261	6.65343	10.4534		6.91667	14.5793	9.11685		3.00672		3.26955				19.1182
	2.51605	2.23658	2.47187		2.26324	2.49759	2.62984		4.99598	5.84035	5.01064		2.31441	2.95784	2.42389		7.74608	6.64668	10.4628		6.95186	14.6711	9.12283		3.03238		3.26399				19.4276
	2.49108	2.21625	2.50297		2.23647	2.5053	2.6554		4.97199	5.83268	5.03138		2.33076	2.98493	2.4072		7.80125	6.6916	10.5397		6.91347	14.7736	9.16035		3.02089		3.28216				19.618
	2.47587	2.25553	2.4834		2.2398	2.47893	2.62886		4.9868	5.78627	5.09697		2.31623	2.93176	2.4371		7.81911	6.68834	10.5888		7.00885	14.9257	9.16441		3.05336		3.26296				19.9897
	2.51792	2.23108	2.47924		2.26255	2.51719	2.63897		4.96697	5.80528	5.09716		2.28417	2.94551	2.44167		7.90458	6.71182	10.5914		7.03948	15.0726	9.22749		2.99357		3.29771				20.1106
	2.50464	2.21333	2.51175		2.25843	2.52762	2.60185		4.98189	5.86573	5.07221		2.27746	2.94075	2.44382		7.86948	6.72439	10.7601		7.02648	15.156	9.32447		3.03743		3.25701				20.1632
	2.4852	2.22376	2.50594		2.29609	2.5138	2.65779		4.95619	5.8686	5.10808		2.29305	2.95408	2.41742		7.99286	6.70522	10.7797		7.05074	15.1718	9.32357		3.04949		3.32891				20.3898
	2.49609	2.26092	2.4793		2.28606	2.51215	2.64407		4.97336	5.88764	5.08292		2.27904	2.94122	2.41663		7.98747	6.73065	10.8158		7.05893	15.2683	9.34977		3.03784		3.37673				20.4984
	2.50795	2.24135	2.49547		2.30141	2.52633	2.63437		4.94306	5.91866	5.0758		2.3136	2.98874	2.42552		7.96515	6.71779	10.8004		7.02344	15.285	9.34389		3.01533		3.3408				21.3354
	2.48466	2.21846	2.48524		2.3238	2.52353	2.6414		5.00142	5.95263	5.07231		2.2806	2.97853	2.4573		7.97147	6.77137	11.011		7.12076	15.4531	9.38241		3.00657		3.38045				22.3081
	2.50841	2.23841	2.50901		2.32741	2.48905	2.65994		5.02675	5.98119	5.09963		2.28546	2.93984	2.41109		8.05555	6.82277	11.0046		7.09099	15.5299	9.40135		3.00378		3.33047				22.4172
	2.47345	2.2712	2.52054		2.33069	2.49077	2.65362		5.02446	6.00995	5.09666		2.32609	2.99994	2.46659		8.04641	6.80788	11.0617		7.13101	15.7458	9.49342		3.01399		3.3662				22.9971
	2.51186	2.2687	2.50379		2.28223	2.53176	2.66074		5.03506	6.00162	5.12944		2.29086	3.05451	2.42436		7.99981	6.81314	11.0931		7.14589	15.9529	9.4985		3.00578		3.35895				26.8112
	2.47998	2.2338	2.4962		2.31855	2.50889	2.60384		5.04481	5.98972	5.08986		2.30266	2.99948	2.41986		8.07784	6.78925	11.0971		7.20078	16.0839	9.51145		2.99721		3.33425				28.3735
	2.52337	2.21289	2.59003		2.33614	2.48876	2.65326		5.05746	6.03012	5.18815		2.31745	3.04267	2.47046		8.17045	6.85181	11.0808		7.22866	16.0758	9.55661		3.04081		3.44385				31.0365
	2.52195	2.26809	2.5825		2.29881	2.51736	2.62565		5.00971	6.04118	5.19204		2.30706	3.05416	2.42933		8.12957	6.8747	11.0849		7.25559	16.5312	9.58605		3.0276		3.42094
	2.54664	2.259	2.5968		2.27955	2.52527	2.64399		5.01547	6.09758	5.13956		2.31865	3.01521	2.42825		8.15152	6.93939	11.1598		7.32537	16.542	9.61945		3.11435		3.41314
	2.55603	2.27199	2.59055		2.27952	2.52982	2.61225		5.06601	6.07264	5.16719		2.34995	2.99546	2.43567		8.18243	7.01069	11.1387		7.40842	16.6001	9.81739		3.09395		3.44282
	2.5709	2.2431	2.58832		2.30962	2.54838	2.64809		5.10802	6.06308	5.18018		2.36572	3.03655	2.43427		8.17606	7.0469	11.1686		7.39404	16.7843	9.91457		3.06271		3.43494
	2.58274	2.24472	2.56432		2.33825	2.58134	2.60313		5.1075	6.10514	5.14285		2.39491	3.0026	2.4543		8.17286	7.07751	11.3698		7.4001	16.8185	9.92191		3.11869		3.40358
	2.57796	2.24775	2.55243		2.30684	2.54011	2.65313		5.11182	6.08053	5.26001		2.39671	3.01835	2.45224		8.23935	7.10977	11.481		7.39801	17.0215	9.88264		3.05627		3.3933
	2.57721	2.24142	2.57463		2.32348	2.5512	2.65374		5.08047	6.12081	5.25748		2.37256	3.03062	2.44786		8.24037	7.09406	11.7611		7.41661	16.9688	9.97544		3.07509		3.46668
	2.55788	2.22987	2.55762		2.31891	2.59669	2.60856		5.12488	6.13465	5.25634		2.38416	3.01555	2.41853		8.38874	7.08732	11.7188		7.44293	17.2016	9.97114		3.1177		3.45385
	2.54833	2.2174	2.57558		2.32865	2.59076	2.63035		5.0747	6.14776	5.20468		2.35785	3.03867	2.46327		8.4208	7.12171	11.7906		7.47022	17.2615	9.9628		3.05615		3.48145
	2.5904	2.23618	2.56985		2.33726	2.56997	2.60493		5.08588	6.16073	5.26311		2.393	3.0126	2.43664		8.38662	7.17819	11.886		7.45728	17.3996	9.96189		3.08251		3.49887
	2.55091	2.24904	2.58464		2.30313	2.59382	2.6616		5.08955	6.18802	5.24656		2.38504	3.01779	2.44051		8.41238	7.16536	11.9299		7.43205	17.4575	10.0352		3.0588		3.44991
	2.57912	2.25154	2.58936		2.32242	2.5402	2.62864		5.13402	6.20954	5.29408		2.34253	2.99262	2.46762		8.38874	7.20022	11.9253		7.42337	17.4684	10.2063		3.06901		3.49042
	2.58914	2.24373	2.58571		2.31175	2.56289	2.66307		5.08103	6.29616	5.27135		2.38915	3.02299	2.41076		8.42217	7.24156	11.9659		7.44867	17.7999	10.2603		3.08528		3.47069
	2.53966	2.25829	2.54282		2.28665	2.56004	2.66328		5.12583	6.26601	5.31658		2.38992	3.0051	2.42229		8.54332	7.25968	11.992		7.50774	17.944	10.3241		3.09417		3.52658
	2.59071	2.21564	2.5525		2.30094	2.59534	2.64828		5.16397	6.29887	5.31126		2.37386	3.05474	2.42509		8.57546	7.24071	12.0383		7.66225	17.9704	10.395		3.14585		3.56183
	2.56486	2.21458	2.59243		2.31321	2.56375	2.63132		5.17476	6.31364	5.30502		2.36048	3.07643	2.45174		8.64338	7.23989	12.0348		7.61069	17.9849	10.395		3.1213		3.54059
	2.54807	2.21124	2.54586		2.30327	2.57476	2.6477		5.1466	6.40143	5.31473		2.3502	3.06703	2.42449		8.68673	7.21702	12.1875		7.6915	18.0915	10.4529		3.17928		3.56467
	2.55193	2.28668	2.58813		2.3178	2.57413	2.70662		5.18234	6.38341	5.28814		2.34712	3.08349	2.45974		8.66989	7.26951	12.2628		7.78443	18.34	10.4082		3.16833		3.58658
	2.57118	2.33905	2.57414		2.32966	2.57787	2.68552		5.15885	6.37292	5.29266		2.36964	3.11021	2.45077		8.68703	7.28692	12.4081		7.81133	18.3634	10.4298		3.15497		3.62393
	2.54221	2.28591	2.54357		2.32036	2.57255	2.68349		5.14625	6.47792	5.31257		2.36691	3.10798	2.46734		8.74744	7.33311	12.3875		7.89039	18.3373	10.5028		3.12694		3.63994
	2.59648	2.33111	2.57176		2.32012	2.54041	2.69642		5.14263	6.48309	5.34294		2.39493	3.09681	2.43399		8.71973	7.28329	12.3753		7.91838	18.4397	10.6583		3.17079		3.62869
	2.59597	2.33431	2.59467		2.28357	2.56609	2.68169		5.14049	6.45294	5.33843		2.36681	3.05796	2.43724		8.82174	7.30083	12.4394		7.92578	18.6798	10.6503		3.17074		3.63481
	2.59793	2.30643	2.55056		2.28052	2.54065	2.6811		5.16377	6.48189	5.33256		2.34085	3.11003	2.46204		8.85306	7.3497	12.6997		7.86779	18.733	10.7345		3.12286		3.62171
	2.54973	2.28737	2.58637		2.33864	2.55752	2.69445		5.14205	6.43748	5.39548		2.35789	3.11892	2.47011		8.85609	7.36551	12.8203		7.89571	18.8316	10.8161		3.1412		3.60661
	2.59694	2.3209	2.6001		2.32688	2.54487	2.68855		5.18097	6.53549	5.37418		2.3677	3.06709	2.45363		8.92587	7.35485	12.9019		7.94737	18.8542	10.832		3.16715		3.6073
	2.58801	2.32347	2.54142		2.33713	2.57722	2.70018		5.14004	6.56707	5.37033		2.39545	3.11436	2.4066		8.99825	7.36027	13.0457		7.96852	18.9046	10.8497		3.14437		3.6765
	2.55103	2.32486	2.55666		2.30937	2.5556	2.69947		5.1392	6.58181	5.4408		2.40462	3.13426	2.45875		8.97145	7.35773	13.0119		7.96786	18.8986	10.8291		3.14138		3.69834
	2.54749	2.32193	2.64837		2.27747	2.55592	2.7122		5.18058	6.5982	5.43729		2.36774	3.16361	2.46658		8.98992	7.45824	13.2835		8.05553	19.0328	10.8703		3.17891		3.68767
	2.59884	2.33653	2.66405		2.3359	2.58975	2.68035		5.18334	6.57048	5.39896		2.35432	3.1384	2.435		8.99087	7.45192	13.5131		8.1651	19.1217	10.9067		3.18577		3.68818
	2.5685	2.28622	2.60428		2.29096	2.60964	2.6907		5.17774	6.59859	5.43151		2.4011	3.16139	2.44729		8.97866	7.4337	13.4812		8.14883	19.6826	10.9477		3.21071		3.65735
	2.54275	2.34045	2.6121		2.3178	2.63191	2.68181		5.14925	6.68173	5.43539		2.37405	3.13917	2.46488		9.00128	7.49647	13.5539		8.15446	19.9002	11.0073		3.19841		3.66597
	2.5705	2.30599	2.60593		2.29758	2.6532	2.6668		5.15718	6.68297	5.46646		2.37309	3.12661	2.45965		9.02823	7.5009	13.6077		8.14144	20.2072	11.0435		3.18872		3.69837
	2.5588	2.30128	2.60272		2.30294	2.64787	2.68188		5.18223	6.67623	5.52453		2.37894	3.12303	2.47428		9.06091	7.50707	13.7053		8.19207	20.4098	11.0528		3.2232		3.66233
	2.58633	2.3057	2.60145		2.28686	2.61207	2.67215		5.26021	6.63717	5.47515		2.40526	3.15057	2.52215		9.04841	7.60491	13.7293		8.24653	20.5775	11.2406		3.18903		3.66146
	2.5467	2.30822	2.60566		2.33757	2.64897	2.67314		5.21651	6.64462	5.4992		2.36178	3.17687	2.52394		9.04958	7.67	13.7635		8.19601	21.4552	11.3026		3.24877		3.67222
	2.56333	2.32744	2.63756		2.33452	2.61459	2.67572		5.20898	6.69331	5.52299		2.35861	3.16322	2.47808		9.10653	7.6603	13.7998		8.22528	21.4514	11.2816		3.19162		3.64237
	2.56692	2.28931	2.66548		2.34552	2.62675	2.70713		5.2189	6.7413	5.49983		2.37877	3.15255	2.50034		9.10401	7.72953	13.974		8.22258	21.7826	11.3318		3.19874		3.70242
	2.65562	2.32534	2.63615		2.35385	2.61499	2.73536		5.23029	6.77302	5.49504		2.39693	3.15167	2.47366		9.10525	7.72011	14.2417		8.19186	22.0168	11.385		3.18956		3.72043
	2.62694	2.33103	2.64432		2.36296	2.62948	2.7656		5.2652	6.76601	5.57425		2.35526	3.14219	2.51563		9.14861	7.68114	14.2689		8.29597	22.0603	11.4966		3.23092		3.70871
	2.60147	2.27847	2.62844		2.34115	2.61677	2.7925		5.23258	6.78517	5.57418		2.37269	3.15708	2.52398		9.12964	7.78601	14.4052		8.25208	22.2026	11.53		3.23364		3.72063
	2.64324	2.31879	2.61194		2.3698	2.60521	2.79327		5.20809	6.80034	5.58078		2.38907	3.17453	2.50979		9.15266	7.76857	14.6082		8.33199	22.379	11.5147		3.23733		3.74914
	2.63399	2.28112	2.61219		2.3628	2.62594	2.7911		5.2264	6.80186	5.61668		2.37354	3.22983	2.49903		9.17581	7.81627	14.7138		8.38119	22.7881	11.5895		3.22175		3.76027
	2.60358	2.31747	2.65353		2.36887	2.61992	2.78166		5.22772	6.80652	5.59565		2.3829	3.22689	2.47115		9.25581	7.807	14.7148		8.43194	22.817	11.68		3.2125		3.73535
	2.66075	2.31359	2.66495		2.38258	2.60642	2.77136		5.28553	6.82453	5.59453		2.36451	3.20521	2.49327		9.27902	7.81588	14.7045		8.41414	22.8998	11.6752		3.18752		3.74707
	2.61448	2.32487	2.65196		2.36668	2.63707	2.77616		5.28879	6.87873	5.61598		2.40083	3.21374	2.53441		9.24237	7.90874	14.8256		8.40094	23.0321	11.8189		3.28649		3.72805
	2.62609	2.3116	2.66045		2.39413	2.64342	2.76754		5.29622	6.83068	5.64047		2.38928	3.22581	2.51379		9.28031	7.9033	14.8802		8.53387	23.8061	11.82		3.29944		3.73891
	2.66051	2.3252	2.63226		2.34186	2.63333	2.73172		5.2837	6.83416	5.6634		2.36206	3.22649	2.49025		9.31329	7.92224	14.8582		8.57615	24.2379	11.7949		3.25709		3.72075
	2.64358	2.29147	2.66343		2.36376	2.60646	2.73948		5.27724	6.92895	5.70365		2.362	3.19925	2.48858		9.31535	7.87966	14.857		8.57009	24.7035	11.826		3.31425		3.8255
	2.64618	2.36874	2.64237		2.38955	2.65525	2.74145		5.3235	6.91234	5.72911		2.36883	3.22036	2.49413		9.36591	7.87087	14.9417		8.64427	25.0993	11.8185		3.28481		3.79565
	2.64692	2.38951	2.6597		2.37837	2.60768	2.74018		5.29363	15.9657	5.76307		2.36231	3.24074	2.49181		9.44968	7.98656	14.9812		8.64047	25.9976	11.8507		3.26901		3.8053
	2.60207	2.40286	2.62546		2.35118	2.61388	2.79093		5.27205	6.9493	5.73802		2.37428	3.1908	2.5315		9.48411	8.00375	15.0559		8.68609	26.5461	11.9834		3.28773		3.77885
	2.60082	2.37363	2.66484		2.38892	2.70797	2.75098		5.32543	10.6866	5.76007		2.34617	3.19086	2.5354		9.50492	8.04161	15.074		8.76023	26.6442	12.0984		3.27632		3.80348
	2.65412	2.39334	2.63021		2.35743	2.68588	2.77716		5.337	6.99163	5.72355		2.38915	3.23518	2.47308		9.50664	8.06505	15.034		8.76644	26.9024	12.135		3.29645		3.79465
	2.60719	2.38446	2.63426		2.36763	2.68465	2.78371		5.38951	6.9506	5.74188		2.34178	3.22065	2.52607		9.62196	8.06124	15.2104		8.75802	27.2353	12.1549		3.2853		3.83741
	2.64933	2.37707	2.62152		2.40415	2.72271	2.74292		5.33609	7.02319	5.77957		2.34375	3.24485	2.51107		9.73554	8.11472	15.2077		8.81974	27.3872	12.1905		3.28119		3.87769
	2.60753	2.34678	2.621		2.34261	2.69096	2.79012		5.37361	7.02821	5.81864		2.3793	3.21748	2.47227		9.69689	8.09261	15.2443		8.82229	27.7699	12.1591		3.33435		3.84046
	2.65129	2.38055	2.66455		2.34184	2.67379	2.78439		5.34707	7.13723	5.84567		2.38486	3.20974	2.49777		9.76536	8.09519	15.405		8.86815	28.2191	12.3195		3.36151		3.84159
	2.63612	2.34764	2.6362		2.40254	2.68465	2.7894		5.36439	7.09586	5.78825		2.34152	3.21145	2.51348		9.81738	8.16088	15.5154		8.86015	29.0901	12.3723		3.34459		3.89849
	2.63	2.40484	2.61897		2.36335	2.71484	2.78628		5.36065	7.1182	5.84425		2.36798	3.20372	2.49357		9.85454	8.13226	15.5624		8.88424	29.3747	12.4529		3.32005		3.87463
	2.61434	2.35221	2.61911		2.38762	2.68917	2.81323		5.34825	7.27615	5.79415		2.34928	3.30046	2.49991		9.86259	8.18263	16.0503		8.91323	29.9601	12.4829		3.31718		3.90732
	2.63974	2.40041	2.64283		2.38862	2.66697	2.8237		5.38283	7.25946	5.85738		2.34167	3.26082	2.49598		9.86442	8.1943	16.0282		8.94899	33.1299	12.5814		3.37573		3.91732
	2.60926	2.36374	2.65398		2.38446	2.71032	2.85761		5.36569	7.23016	5.88375		2.3423	3.30444	2.51905		9.95773	8.2478	16.091		8.95741	33.2857	12.5729		3.37315		3.96325
	2.66207	2.38381	2.65478		2.39899	2.68589	2.83491		5.37573	7.21869	5.91234		2.38658	3.27865	2.52468		9.94881	8.2412	16.124		8.92354		12.6615		3.32528		3.95759
	2.61505	2.34555	2.65449		2.34716	2.67486	2.83404		5.42855	7.3104	5.885		2.34875	3.30843	2.51827		10.0604	8.29849	16.1558		8.96899		12.6726		3.31624		3.94602
	2.64286	2.39634	2.65508		2.37865	2.71571	2.84668		5.44179	7.3865	5.89662		2.36736	3.30949	2.49315		10.0402	8.33357	16.1818		9.03253		12.7369		3.32546		3.95272
	2.65907	2.39627	2.64623		2.37314	2.6698	2.85702		5.40946	7.43638	5.87983		2.36152	3.27372	2.52118		10.1031	8.34018	16.2316		9.01183		12.696		3.34936		3.94779
	2.63371	2.36093	2.697		2.36267	2.69235	2.80936		5.40342	7.46373	5.87628		2.37662	3.26841	2.52937		10.0975	8.4488	16.2863		9.03783		12.7084		3.44297		3.94653
	2.62865	2.41638	2.72399		2.35144	2.68201	2.83648		5.40242	7.4869	5.89246		2.38703	3.29061	2.5226		10.1708	8.40709	16.4983		9.04819		12.7915		3.40282		3.956
	2.65805	2.44113	2.6756		2.39268	2.71785	2.79663		5.422	7.49084	5.9486		2.35285	3.25079	2.52938		10.2047	8.44202	16.5203		9.07561		12.7556		3.38557		4.00494
	2.68757	2.46346	2.66936		2.38754	2.71802	2.80797		5.44217	7.53482	5.928		2.34807	3.25387	2.5036		10.2657	8.47631	16.6248		9.13222		12.8561		3.38466		4.03026
	2.7046	2.45635	2.72639		2.35903	2.7122	2.80933		5.47914	17.4604	5.91738		2.38071	3.27864	2.51506		10.2522	8.52513	16.6765		9.11927		13.0651		3.42953		4.02478
	2.72135	2.42391	2.69971		2.39587	2.67751	2.84942		5.52021	7.48172	5.96554		2.3543	3.25152	2.53928		10.2603	8.54686	16.735		9.13279		13.0776		3.43281		4.02546
	2.7259	2.4338	2.72749		2.35922	2.6789	2.81697		5.47392	7.50345	5.92965		2.35781	3.25984	2.58036		10.247	8.55569	16.762		9.17133		13.1774		3.43391		3.97737
	2.71761	2.46517	2.7022		2.35351	2.69448	2.825		5.51077	7.59278	5.95848		2.39447	3.35613	2.54342		10.3269	8.53382	16.9075		9.19803		13.1828		3.4422		4.01597
	2.69501	2.41201	2.68048		2.38199	2.67305	2.81589		5.47992	7.55016	5.92626		2.37218	3.34938	2.57543		10.3906	8.52139	16.9399		9.23482		13.339		3.4226		3.9712
	2.67991	2.43155	2.71085		2.39424	2.6978	2.81752		5.47453	7.56879	6.04326		2.37477	3.37358	2.58977		10.3428	8.53194	17.0782		9.26183		13.3684		3.4465		4.00624
	2.72508	2.45415	2.70622		2.35224	2.69342	2.83805		5.48062	20.2697	6.04357		2.45054	3.33728	2.57609		10.416	8.64123	17.0612		9.33996		13.5842		3.50231		3.98411
	2.69012	2.43898	2.66703		2.38537	2.70862	2.80809		5.50706	7.73526	6.00906		2.4186	3.35647	2.55406		10.4552	8.62925	17.1181		9.34013		13.5569		3.45242		4.08192
	2.69393	2.4131	2.67958		2.34992	2.75031	2.83557		5.47193	7.76563	6.03387		2.44905	3.32408	2.58672		10.5167	8.67437	17.237		9.40898		13.7752		3.48952		4.07421
	2.68235	2.40893	2.72824		2.36746	2.74517	2.80902		5.5083	7.90341	6.01579		2.43089	3.3301	2.53712		10.4928	8.65621	17.264		9.45466		13.8487		3.47498		4.06869
	2.68094	2.41227	2.69793		2.37539	2.75762	2.83345		5.46162	7.88784	5.98092		2.44019	3.32976	2.53762		10.4718	8.64995	17.3267		9.51282		13.8516		3.49711		4.03626
	2.69292	2.42985	2.7266		2.36202	2.74023	2.80942		5.532	7.98737	6.00832		2.43252	3.38225	2.5963		10.5063	8.73997	17.518		9.51274		13.95		3.47959		4.04354
	2.70013	2.45382	2.7172		2.38999	2.74334	2.83706		5.57275	7.96633	6.07996		2.46597	3.42054	2.57043		10.5689	8.71504	17.9557		9.53812		13.9323		3.47871		4.04427
	2.72592	2.457	2.72801		2.39989	2.75382	2.85589		5.54893	7.94146	6.09289		2.44365	3.4059	2.56498		10.5577	8.77205	18.069		9.50627		14.0598		3.50416		4.06362
	2.7277	2.412	2.7086		2.3463	2.75577	2.88839		5.54844	8.02764	6.05502		2.46463	3.43838	2.54929		10.5715	8.78002	18.0162		9.59601		14.1127		3.48452		4.04482
	2.67433	2.44141	2.67502		2.34851	2.76421	2.91277		5.57382	8.0446	6.07927		2.41903	3.42165	2.56931		10.6431	8.88376	18.2228		9.60564		14.3533		3.49287		4.11849
	2.68784	2.44199	2.72703		2.37615	2.74686	2.87475		5.57569	8.05206	6.05298		2.46652	3.38562	2.56772		10.6219	8.90003	18.6459		9.59784		14.3423		3.502		4.10078
	2.69046	2.46908	2.72282		2.46129	2.73891	2.91294		5.62259	8.0957	6.16619		2.44723	3.4202	2.56353		10.7767	8.92641	18.6833		9.58005		14.3804		3.46348		4.12802
	2.72041	2.4141	2.6682		2.44875	2.76084	2.90976		5.62325	8.19653	6.12479		2.43025	3.44123	2.56188		10.791	8.95134	18.8136		9.61148		14.3682		3.55323		4.14616
	2.68212	2.45721	2.69942		2.46054	2.76341	2.92468		5.60253	8.25181	6.11171		2.42431	3.39427	2.56161		10.8276	8.99005	19.0895		9.66101		14.4405		3.53287		4.10145
	2.71181	2.44324	2.70364		2.41815	2.76465	2.92509		5.64869	8.32845	6.11427		2.46151	3.38339	2.58805		10.8745	9.00932	19.2282		9.65237		14.4691		3.54029		4.15995
	2.69579	2.46839	2.70388		2.46493	2.77752	2.88474		5.6102	8.32954	6.17659		2.41093	3.48342	2.55975		10.8821	8.99416	19.2764		9.69403		14.6		3.57065		4.18205
	2.68377	2.45593	2.67478		2.45515	2.77848	2.91185		5.68116	15.2602	6.19117		2.43461	3.50372	2.55676		11.0108	9.08259	19.5421		9.70681		14.6497		3.5725		4.22395
	2.71969	2.46461	2.72684		2.43233	2.78697	2.91428		5.69873	8.42414	6.21554		2.41075	3.49975	2.55025		10.9997	9.05617	19.8542		9.77784		15.0751		3.52776		4.21133
	2.70621	2.44955	2.71008		2.46139	2.77877	2.86368		5.66832	15.2635	6.1955		2.42816	3.48779	2.55163		11.0838	9.11135	20.0163		9.78237		15.026		3.52333		4.21561
	2.69892	2.43606	2.71792		2.46852	2.77944	2.9032		5.70139	8.47176	6.18645		2.45677	3.50276	2.55528		11.0716	9.15404	20.199		9.76197		15.0931		3.52769		4.1856
	2.68719	2.42559	2.67322		2.46005	2.78899	2.91173		5.69887	8.60933	6.19319		2.42456	3.4472	2.54129		11.0885	9.21338	20.5569		9.85178		15.3341		3.54686		4.16895
	2.79224	2.43469	2.67325		2.44429	2.77131	2.92354		5.66572	8.59397	6.22632		2.43379	3.48328	2.57778		11.1518	9.21911	20.9242		9.87849		15.3221		3.54273		4.20032
	2.75045	2.4162	2.6744		2.41192	2.80072	2.91446		5.68192	8.66104	6.29605		2.431	3.49991	2.57921		11.1365	9.24226	21.2735		9.81956		15.3411		3.51641		4.22713
	2.73073	2.44803	2.69622		2.46257	2.82134	2.91344		5.68604	8.74887	6.27622		2.44553	3.49266	2.57122		11.2523	9.24629	21.4122		9.8457		15.3491		3.52404		4.2811
	2.77648	2.41069	2.66723		2.46384	2.83355	2.90626		5.76637	8.79471	6.26616		2.42042	3.45943	2.55705		11.304	9.2923	21.4788		9.92641		15.379		3.59059		4.27328
	2.7344	2.45218	2.76605		2.46333	2.85718	2.89021		5.74687	8.86006	6.27032		2.41265	3.55742	2.58568		11.2636	9.2583	21.7219		10.0497		15.4683		3.60999		4.27444
	2.74881	2.44331	2.76035		2.45607	2.84619	2.87114		5.75285	8.91659	6.29893		2.4386	3.51077	2.58014		11.3139	9.23245	22.3887		10.0729		15.523		3.59893		4.27102
	2.79537	2.45458	2.73198		2.42332	2.85048	2.86716		5.76778	9.0749	6.27402		2.46289	3.56875	2.59979		11.3866	9.26946	22.5994		10.0855		15.4725		3.58542		4.28712
	2.75262	2.42079	2.79004		2.43272	2.81242	2.89226		5.72821	9.05804	6.28032		2.44073	3.53094	2.56395		11.4331	9.30368	22.6384		10.1174		15.5665		3.57756		4.25085
	2.76201	2.41172	2.74036		2.43966	2.84945	2.86337		5.75701	9.04661	6.30942		2.46007	3.5346	2.58894		11.4691	9.36477	23.0292		10.1163		15.7063		3.58325		4.22927
	2.75609	2.46266	2.74217		2.42948	2.80074	2.8719		5.77189	9.27737	6.32707		2.41924	3.52	2.5578		11.6052	9.50865	23.063		10.1319		15.6797		3.62106		4.23959
	2.7662	2.48238	2.74224		2.44666	2.81845	2.87174		5.77272	9.28428	6.32812		2.44235	3.52177	2.5391		11.6122	9.51675	23.1821		10.092		15.7853		3.64554		4.23848
	2.76665	2.5081	2.77628		2.45367	2.81745	2.89299		5.7499	9.47776	6.36205		2.46807	3.55809	2.66441		11.6339	9.73001	23.596		10.1553		15.7705		3.6518		4.34366
	2.7386	2.47909	2.75283		2.41871	2.80847	2.87347		5.75802	9.48111	6.31623		2.46766	3.55833	2.65276		11.5877	9.70524	24.0844		10.1753		16.0443		3.64697		4.32906
	2.74786	2.49384	2.76004		2.4123	2.83291	2.87551		5.73419	9.48883	6.34253		2.45535	3.52456	2.6081		11.6785	9.71398	25.1673		10.2991		16.1718		3.66328		4.30834
	2.74794	2.51162	2.7768		2.45285	2.852	2.91625		5.83614	14.7261	6.41675		2.46463	3.52101	2.65274		11.6989	9.76033	26.5077		10.3316		16.1928		3.68259		4.33929
	2.75128	2.51688	2.73831		2.46739	2.84955	2.9797		5.7908	9.82258	6.42485		2.44449	3.57344	2.64585		11.7586	9.77337	38.4688		10.29		16.2414		3.67649		4.32959
	2.77029	2.52737	2.74794		2.4699	2.82386	2.95735		5.79954	9.89863	6.42478		2.46094	3.62153	2.64314		11.7007	9.7897			10.3533		16.5313		3.65201		4.36925
	2.78797	2.49025	2.76587		2.44846	2.83871	2.96609		5.83241	10.0441	6.40794		2.42616	3.59601	2.64077		11.7872	9.88166			10.3496		16.6647		3.688		4.39986
	2.79291	2.51837	2.78844		2.4455	2.89056	2.98742		5.80314	10.1339	6.43071		2.4543	3.60868	2.66324		11.8726	9.97983			10.36		16.9199		3.65201		4.37433
	2.75413	2.5225	2.76934		2.46198	2.92429	2.99011		5.81137	10.1868	6.37606		2.42134	3.60253	2.6414		11.9454	9.97786			10.4604		16.9912		3.7694		4.4173
	2.79245	2.49435	2.76155		2.4438	2.91959	2.98514		5.80361	10.2414	6.45142		2.44632	3.60704	2.65245		11.9561	10.0567			10.4608		17.0994		3.75712		4.39485
	2.78949	2.48171	2.7746		2.46298	2.91043	2.92646		5.80374	10.333	6.44846		2.46168	3.63107	2.60395		12.1034	10.1653			10.4134		17.1234		3.70651		4.40598
	2.75765	2.50809	2.77204		2.46481	2.86599	2.93522		5.78585	10.3303	6.46301		2.42064	3.58791	2.619		12.2022	10.2849			10.4834		17.1362		3.71229		4.4049
	2.76786	2.53163	2.75008		2.41714	2.9102	2.95137		5.8314	10.3595	6.50046		2.42309	3.60293	2.63397		12.2277	10.3134			10.5146		17.291		3.76328		4.48171
	2.75504	2.50706	2.78716		2.45631	2.88993	2.92761		5.86728	10.438	6.4605		2.44553	3.61811	2.60068		12.268	10.3711			10.5726		17.4114		3.74222		4.45232
	2.77797	2.48526	2.73965		2.42979	2.88195	2.97986		5.89182	10.5268	6.44756		2.41525	3.61865	2.6567		12.3341	10.397			10.5539		17.5614		3.773		4.46019
	2.73462	2.48696	2.74064		2.46494	2.92537	2.937		5.87338	10.7614	6.47625		2.44014	3.59974	2.61903		12.5117	10.3709			10.6519		17.5968		3.80321		4.45628
	2.85645	2.49659	2.77253		2.44357	2.86858	2.9528		5.86401	10.8023	6.43577		2.43404	3.67169	2.61511		12.5219	10.381			10.6134		17.8311		3.79151		4.42461
	2.82773	2.49756	2.74959		2.51887	2.87397	2.93141		5.86029	11.7303	6.44881		2.44827	3.67498	2.6067		12.494	10.4485			10.7355		18.1615		3.78993		4.45952
	2.79621	2.56053	2.77269		2.5351	2.91727	2.9345		5.8777	30.5317	6.44949		2.43669	3.64387	2.6134		12.4963	10.6514			10.8357		18.4527		3.82673		4.44369
	2.80721	2.59076	2.74479		2.51879	2.91207	2.96039		5.90941	12.3855	6.50603		2.43655	3.65176	2.60891		12.6728	10.6324			10.7944		18.4823		3.78741		4.49569
	2.83659	2.5379	2.78329		2.50163	2.86123	2.96494		5.86037	12.4736	6.50618		2.44359	3.66141	2.61313		12.7228	10.6522			10.8855		18.5733		3.79268		4.5095
	2.80065	2.55379	2.73485		2.49142	2.89447	2.95638		5.85318	12.5076	6.55306		2.46801	3.65091	2.61517		12.7009	10.6525			10.9475		18.8689		3.80862		4.51993
	2.80911	2.56487	2.75969		2.48456	2.91902	2.96939		5.87585	12.5668	6.50197		2.45985	3.70237	2.60613		12.6929	10.6048			10.9425		18.996		3.83457		4.54637
	2.79714	2.57343	2.74942		2.52827	2.92129	2.94625		5.85547	12.759	6.5463		2.51757	3.66395	2.62466		12.7625	10.6418			11.0157		19.1074		3.7834		4.4947
	2.83959	2.57845	2.84409		2.49971	2.88848	2.93326		5.87684	13.0249	6.55274		2.49311	3.72733	2.64543		12.7706	10.6683			11.0809		19.1354		3.8846		4.50383
	2.83824	2.59434	2.83197		2.49213	2.931	2.9659		5.87131	13.135	6.56414		2.49255	3.7207	2.64041		12.8584	10.7108			11.0534		19.373		3.86053		4.48575
	2.84487	2.58559	2.85285		2.49567	2.94846	2.96633		5.96198	13.1516	6.59665		2.49903	3.75892	2.72533		12.824	10.7022			11.0967		19.5457		3.8438		4.5883
	2.80924	2.56589	2.81511		2.50826	2.96252	2.93726		5.96777	13.3373	6.60749		2.50467	3.74139	2.71401		12.8993	10.6732			11.2195		19.5541		3.85036		4.61565
	2.84611	2.58315	2.82856		2.47408	2.98354	2.93213		5.94622	13.5501	6.57836		2.50392	3.76268	2.71559		12.9126	10.7826			11.1819		19.7136		3.86823		4.55459
	2.81426	2.54465	2.84114		2.47959	2.94597	2.96649		5.92311	13.9517	6.5769		2.48019	3.73804	2.67373		13.0578	10.7362			11.2428		19.8356		3.89837		4.60423
	2.82438	2.57134	2.84417		2.47227	2.98453	2.96566		5.9718	14.0662	6.60023		2.4906	3.76553	2.70607		13.0327	10.7408			11.2318		20.4026		3.84867		4.55199
	2.84897	2.56779	2.81208		2.53498	2.93068	2.99878		5.95008	14.7451	6.64172		2.49585	3.72241	2.71184		13.0878	10.7733			11.2611		20.4324		3.87171		4.62511
	2.82432	2.60019	2.8143		2.50702	2.96807	3.02688		5.94726	14.9894	6.6973		2.53556	3.72357	2.71751		13.1078	10.8202			11.2629		20.5944		3.89534		4.61911
	2.8455	2.56816	2.79737		2.47434	2.98432	3.00021		5.98234	14.9526	6.73128		2.51779	3.72845	2.68911		13.1028	10.8578			11.2955		20.5839		3.84787		4.66045
	2.81453	2.55982	2.8262		2.52714	2.94876	3.00423		6.01546	16.7828	6.74581		2.52754	3.73578	2.68854		13.1823	10.8667			11.3507		20.6536		3.84077		4.68698
	2.83679	2.58143	2.82824		2.49919	2.94098	3.03049		5.98945	17.0583	6.75508		2.53003	3.77453	2.70852		13.2781	10.8809			11.3222		20.6554		3.90879		4.7389
	2.80743	2.53929	2.84012		2.4882	2.9265	3.03076		5.99297	27.1217	6.77243		2.4855	3.81343	2.6678		13.3179	10.9761			11.4342		20.7251		3.90105		4.72768
	2.84878	2.58835	2.84893		2.52514	2.9527	3.03473		6.00861	17.924	6.8045		2.51753	3.81302	2.72195		13.3528	10.9498			11.3795		21.066		3.93619		4.75193
	2.83818	2.59737	2.84572		2.49556	2.94444	3.01144		6.01781	17.9668	6.76256		2.52625	3.81999	2.67982		13.4403	11.0308			11.4119		21.2398		3.95159		4.7765
	2.83647	2.54152	2.84905		2.50016	2.97144	3.05285		6.0042	19.6635	6.80667		2.49716	3.80664	2.68893		13.5318	11.0379			11.4567		21.2989		3.96498		4.80938
	2.81056	2.64648	2.85198		2.53173	2.9776	3.04519		6.00755	19.9283	6.77456		2.51416	3.81143	2.72886		13.5744	11.0976			11.5518		21.3893		3.90455		4.75976
	2.8134	2.63223	2.81823		2.48983	2.97479	3.01962		6.02629	21.0728	6.858		2.47133	3.82358	2.68951		13.6298	11.1024			11.554		21.4811		3.93778		4.77991
	2.79656	2.63301	2.84827		2.51007	2.95449	3.00049		6.08745	27.3502	6.86401		2.47531	3.78572	2.72797		13.5904	11.1059			11.5123		21.7403		3.93689		4.82461
	2.82869	2.63	2.81478		2.51462	3.01651	3.0377		6.06646		6.89221		2.4856	3.8764	2.72656		13.7424	11.109			11.6843		22.5751		3.93332		4.88585
	2.84141	2.60651	2.84971		2.49317	3.02256	3.01542		6.08866		6.92251		2.48687	3.88368	2.70759		13.818	11.1224			11.6495		22.6427		3.91172		4.92402
	2.83125	2.60955	2.79807		2.53343	3.01165	3.02707		6.0669		6.90224		2.51594	3.89499	2.69752		13.8592	11.1901			11.7104		22.6645		3.91324		4.90895
	2.83291	2.61577	2.81329		2.48976	3.05082	3.01087		6.05151		6.94425		2.47657	3.88297	2.70969		13.9029	11.2845			11.83		23.7176		3.94301		4.87792
	2.81732	2.64219	2.80152		2.49755	3.01241	3.00976		6.0899		6.96952		2.50265	3.85682	2.69545		13.9751	11.3697			11.775		25.1943		4.01772		4.90634
	2.81942	2.60295	2.84331		2.51988	3.02523	3.02672		6.09705		7.00416		2.49111	3.87013	2.68368		13.9476	11.3742			11.8047		25.7445		4.02828		4.90831
	2.83572	2.63767	2.82601		2.50556	3.02987	2.99965		6.10059		6.97435		2.47841	3.89513	2.72223		14.0119	11.3787			11.7973		26.2774		4.01462		4.89744
	2.83714	2.65898	2.84172		2.49084	3.02535	3.01516		6.06665		6.99358		2.47099	3.85682	2.704		14.0033	11.4359			11.8075		26.5141		4.02331		4.91998
	2.85254	2.65644	2.79959		2.52	3.00942	3.02076		6.17168		6.99303		2.51121	3.93348	2.6939		13.9778	11.4297			11.8262		27.2504		3.96621		4.93013
	2.87642	2.64161	2.80598		2.51729	3.01806	3.04799		6.1239		6.96051		2.50377	3.90209	2.68995		14.0034	11.5142			11.9413		27.6069		4.00184		4.90214
	2.86678	2.63465	2.82195		2.48722	3.0932	3.10576		6.11526		6.97642		2.47864	3.91101	2.68481		14.1059	11.6287			11.9326		28.8984		4.02258		4.93284
	2.86966	2.61952	2.83476		2.5052	3.10025	3.10457		6.15645		7.04367		2.50133	3.90724	2.72601		14.144	11.6164			11.9652		29.3691		4.05257		4.99196
	2.86346	2.65249	2.79926		2.49756	3.06315	3.06585		6.14603		7.05154		2.48182	3.91202	2.68658		14.2319	11.5734			11.9718		30.0478		4.0677		4.95461
	2.89229	2.63505	2.81327		2.49952	3.09998	3.09562		6.12886		7.10415		2.52887	3.90655	2.72915		14.1936	11.6321			11.9646		30.7072		4.08914		5.05586
	2.86768	2.64209	2.84499		2.47199	3.07437	3.08775		6.1524		7.17923		2.53158	4.00595	2.72669		14.2755	11.7568			11.989		33.6522		4.07951		5.02916
	2.90751	2.639	2.84538		2.47412	3.06807	3.11074		6.13385		7.16975		2.50592	4.02354	2.68984		14.2761	11.7592			12.1956		33.6246		4.04131		5.05716
	2.90238	2.66522	2.81474		2.49591	3.08054	3.08879		6.15681		7.20283		2.48851	4.03004	2.70006		14.2553	11.7199			12.1697		41.9539		4.03735		5.03669
	2.87656	2.61117	2.84831		2.47173	3.10974	3.10038		6.13549		7.2647		2.48594	4.02864	2.75523		14.3003	11.7305			12.218				4.07552		5.03539
	2.88353	2.63565	2.84512		2.48686	3.08239	3.10432		6.1558		7.23982		2.50839	4.01154	2.74727		14.269	11.8242			12.2429				4.06596		5.02437
	2.91903	2.62902	2.85041		2.48146	3.11848	3.08248		6.15728		7.24841		2.49102	3.99376	2.7663		14.3141	11.7754			12.2235				4.08614		5.11816
	2.88477	2.60623	2.91281		2.56967	3.09787	3.08265		6.16316		7.2524		2.47646	4.05069	2.73462		14.3995	11.8395			12.343				4.10633		5.10276
	2.91244	2.63666	2.90964		2.55797	3.09807	3.10979		6.16441		7.30461		2.47168	4.06132	2.7907		14.4442	11.8532			12.3192				4.14666		5.13423
	2.91771	2.64033	2.91538		2.56105	3.07734	3.08443		6.14433		7.32384		2.50831	4.06177	2.77886		14.5449	11.8574			12.3337				4.1031		5.20032
	2.86701	2.61003	2.90643		2.58586	3.07696	3.11175		6.21927		7.28175		2.53366	4.03592	2.739		14.5149	11.9751			12.333				4.10985		5.19861
	2.87912	2.65042	2.92241		2.56387	3.17216	3.09419		6.19228		7.33042		2.51028	4.0325	2.73073		14.5964	11.9777			12.3602				4.13423		5.19322
	2.91319	2.63584	2.89257		2.55525	3.18137	3.11135		6.18971		7.3953		2.49482	4.05248	2.78374		14.64	12.1146			12.4548				4.14375		5.14031
	2.90709	2.62947	2.89032		2.54245	3.13778	3.09075		6.19606		7.41328		2.52208	4.07956	2.79444		14.9163	12.1608			12.5107				4.14107		5.27236
	2.87814	2.67398	2.89771		2.55531	3.12154	3.06263		6.25529		7.34806		2.49167	4.09617	2.78231		15.0227	12.2108			12.5692				4.16051		5.26641
	2.92094	2.68859	2.92483		2.58055	3.1213	3.11858		6.25762		7.41323		2.49923	4.11351	2.73659		15.1246	12.1815			12.6716				4.21698		5.36404
	2.88108	2.6809	2.89556		2.57756	3.18138	3.14717		6.3499		7.45197		2.47208	4.1301	2.78653		15.1515	12.2017			12.6735				4.22181		5.37869
	2.97707	2.66884	2.90713		2.5591	3.15192	3.15493		6.36564		7.52554		2.48767	4.15956	2.7562		15.2306	12.1741			12.7183				4.18607		5.3329
	2.9304	2.70229	2.91202		2.53777	3.12549	3.15852		6.3263		7.53145		2.51111	4.22352	2.76931		15.2415	12.2331			12.6997				4.24566		5.36677
	2.95547	2.68135	2.89109		2.54424	3.1672	3.18076		6.3323		7.49518		2.52041	4.21333	2.74131		15.3433	12.3228			12.7636				4.22747		5.42872
	2.95567	2.71039	2.89168		2.59257	3.14999	3.15798		6.3665		7.52682		2.51581	4.17492	2.75812		15.3715	12.3072			12.7759				4.23895		5.41397
	2.95606	2.68567	2.87381		2.59019	3.18318	3.14421		6.30911		7.50947		2.47912	4.19268	2.77849		15.4575	12.4613			12.8294				4.30643		5.42117
	2.93606	2.69668	2.91979		2.58365	3.15014	3.12083		6.35545		7.49955		2.52189	4.25893	2.78961		15.5801	12.4273			12.8322				4.33912		5.51405
	2.96788	2.72585	2.89024		2.55815	3.15955	3.16097		6.39445		7.4763		2.48772	4.35093	2.74669		15.6213	12.475			12.9698				4.32658		5.52866
	2.98764	2.66892	2.91348		2.55679	3.21821	3.16509		6.41283		7.56633		2.50956	4.31737	2.78908		15.6232	12.4574			13.0661				4.31516		5.6052
	2.96724	2.7253	2.90708		2.59492	3.24106	3.14883		6.39635		7.60278		2.50866	4.30246	2.78946		15.6112	12.4613			13.1274				4.30259		5.62106
	2.97175	2.70603	2.89251		2.53804	3.19913	3.14099		6.45519		7.61617		2.51319	4.37772	2.76121		15.6198	12.499			13.1245				4.32399		5.65885
	2.95211	2.71097	2.92468		2.58435	3.23315	3.12742		6.47797		7.64032		2.52877	4.41084	2.77301		15.7661	12.5431			13.1515				4.32241		5.70763
	2.9845	2.70944	2.88596		2.58004	3.22367	3.14345		6.4756		7.64011		2.52615	4.37196	2.79091		15.7346	12.5555			13.1863				4.31633		5.66742
	2.9639	2.69108	2.9121		2.56746	3.20199	3.18392		6.47913		7.66869		2.47498	4.37163	2.74452		15.8383	12.5905			13.2816				4.36379		5.74732
	2.96239	2.67214	2.86553		2.58709	3.22449	3.13769		6.51871		7.6293		2.49585	4.44339	2.74261		15.8879	12.6367			13.2982				4.41946		5.77561
	2.96005	2.72137	2.91182		2.5813	3.18499	3.16436		6.56449		7.62352		2.51376	4.44299	2.73909		15.9828	12.6613			13.3099				4.36932		5.8357
	2.97219	2.68902	2.88652		2.58819	3.24106	3.12569		6.5508		7.7122		2.57586	4.42988	2.75081		15.9953	12.7018			13.3855				4.37458		5.86731
	2.97002	2.72328	2.86376		2.60038	3.24961	3.17431		6.54345		7.69026		2.56905	4.44186	2.74932		16.1822	12.7588			13.4367				4.43949		5.86284
	2.98829	2.67249	2.8782		2.59169	3.23218	3.12888		6.51397		7.67187		2.58872	4.42656	2.75297		16.172	12.8424			13.4995				4.44062		5.94056
	2.98458	2.74185	2.8995		2.54935	3.21762	3.20188		6.58456		7.72461		2.53858	4.42497	2.79257		16.3539	12.851			13.4721				4.43588		6.04284
	2.97053	2.79183	2.87525		2.54742	3.21935	3.23852		6.61725		7.73895		2.54237	4.53055	2.74677		16.4013	12.875			13.6405				4.43088		6.00744
	2.96977	2.75205	2.87635		2.55294	3.18852	3.22616		6.61348		7.78217		2.56213	4.53756	2.78139		16.5173	12.9601			13.6506				4.50995		6.01594
	2.93441	2.76428	2.90234		2.53729	3.24359	3.24805		6.61762		7.89311		2.5572	4.57026	2.76415		16.5287	13.1231			13.6914				4.50415		6.06198
	2.95374	2.74037	2.90404		2.58459	3.21274	3.23386		6.56918		7.87301		2.57315	4.65301	2.74826		16.6211	13.1099			13.7372				4.49488		6.06421
	2.95774	2.77486	2.8763		2.56937	3.19838	3.24453		6.68197		7.88266		2.57973	4.63468	2.75937		16.6101	13.2345			13.8155				4.51516		6.10875
	2.96052	2.73136	2.88016		2.56435	3.18952	3.20416		6.68239		7.90139		2.59598	4.65635	2.78721		16.8126	13.2263			13.8716				4.5439		6.11607
	2.98073	2.7494	2.89815		2.54209	3.2396	3.20361		6.63071		7.94872		2.5839	4.66479	2.75468		16.8958	13.3893			14.1006				4.51327		6.20999
	2.95073	2.76896	2.91605		2.54551	3.30641	3.23064		6.68411		7.98039		2.57924	4.69397	2.76889		16.8371	13.341			14.1661				4.59709		6.18528
	2.94452	2.78039	2.86379		2.55619	3.29974	3.26013		6.64858		8.04631		2.53584	4.75472	2.756		16.9205	13.4622			14.2889				4.56517		6.29074
	2.96375	2.75025	2.87454		2.55847	3.2847	3.28688		6.68301		8.08253		2.56498	4.85921	2.8262		16.9398	13.5013			14.2783				4.58898		6.34157
	2.95954	2.74698	2.90899		2.53739	3.29153	3.3083		6.71709		8.10891		2.57302	4.81731	2.83272		17.1396	13.4817			14.2803				4.58814		6.61973
	2.96859	2.78224	2.95575		2.55128	3.31145	3.25659		6.72566		8.17984		2.5846	4.91521	2.84502		17.1471	13.5643			14.289				4.6377		6.65585
	2.94506	2.77416	2.9683		2.59153	3.27696	3.29797		6.71452		8.1325		2.58013	5.0052	2.83126		17.0975	13.5576			14.3101				4.65557		6.64462
	2.94109	2.76704	2.96091		2.5449	3.27554	3.2627		6.76079		8.18164		2.55753	4.97653	2.8397		17.1902	13.5969			14.4293				4.64879		6.67659
	2.98649	2.73073	2.95232		2.57788	3.28898	3.29329		6.7697		8.14071		2.58291	5.06644	2.80509		17.1643	13.7506			14.6114				4.61681		6.76887
	2.9623	2.74696	2.95862		2.57334	3.3676	3.30061		6.79691		8.25157		2.55745	5.06381	2.79967		17.3098	13.7546			14.6562				4.67183		6.79014
	3.02153	2.75305	2.93974		2.59547	3.3692	3.26614		6.78653		8.25131		2.56198	5.01075	2.85232		17.3808	13.9901			14.6692				4.67576		6.82046
	3.03011	2.77908	2.95662		2.57101	3.35635	3.29962		6.82788		8.22455		2.53932	5.08996	2.79679		17.4753	14.1691			14.744				4.62442		6.85215
	3.04891	2.78533	2.95106		2.53797	3.32479	3.25859		6.83001		8.18718		2.59044	5.17139	2.81752		17.5082	14.1554			14.8146				4.66897		7.01296
	3.04923	2.75623	2.97859		2.59064	3.34703	3.30125		6.85023		8.22159		2.6005	5.2613	2.84999		17.6364	14.1675			14.8017				4.67212		7.09994
	3.01567	2.77515	2.92567		2.57485	3.33328	3.3729		6.83194		8.27742		2.58032	5.32621	2.8233		17.622	14.2473			14.7833				4.72346		7.15749
	3.03416	2.7377	2.93154		2.65302	3.35699	3.33624		6.87639		8.33314		2.53951	5.47157	2.80166		17.8	14.4002			14.8739				4.69556		7.22138
	3.03341	2.77916	2.96174		2.60207	3.3205	3.37783		6.92021		8.32422		2.53899	5.5225	2.84712		17.8731	14.3994			14.8931				4.72901		7.30234
	3.02629	2.75282	2.94038		2.62115	3.32735	3.32699		6.91774		8.34595		2.55376	5.53441	2.83917		17.8631	14.3695			14.893				4.77544		7.62259
	2.99157	2.77307	2.96863		2.61432	3.3378	3.34395		6.90441		8.43168		2.57028	5.5667	2.82245		17.8918	14.4908			14.9716				4.78177		7.67674
	3.01685	2.74723	2.98298		2.6225	3.33153	3.37327		6.95196		8.41069		2.55976	5.65603	2.80959		17.8923	14.4871			15.0205				4.76801		7.67298
	2.9961	2.77356	2.93508		2.62657	3.3525	3.34284		6.90863		8.48757		2.59505	5.76458	2.80179		18.0432	14.48			15.0801				4.78929		7.72471
	3.00693	2.76943	2.98222		2.64106	3.34913	3.37614		6.91927		8.47677		2.5447	5.72514	2.80192		18.0496	14.5949			15.1121				4.7908
	3.01487	2.76001	2.96859		2.65182	3.33892	3.31973		6.89341		8.45644		2.59495	5.87563	2.81243		18.2274	14.5966			15.1493				4.79151
	3.03058	2.79998	2.93645		2.60888	3.37323	3.32627		6.99472		8.51482		2.56567	6.02867	2.8419		18.3331	14.8319			15.2732				4.79861
	3.0197	2.82487	2.94269		2.61706	3.32051	3.35555		7.00875		8.5707		2.5761	6.68959	2.79692		18.3379	14.8855			15.2796				4.84609
	3.02277	2.83515	2.93308		2.64799	3.37287	3.36851		6.95865		8.55974		2.55931	9.99193	2.8297		18.4214	15.0816			15.4243				4.85043
	3.01977	2.8201	2.98713		2.64613	3.34303	3.38103		7.00066		8.59117		2.56615		2.81659		18.8651	15.1648			15.43				4.816
	3.02525	2.84008	2.97339		2.60963	3.34256	3.38873		7.01314		8.61707		2.5741		2.84103		18.8695	15.1799			15.4724				4.83447
	3.00089	2.80292	2.92716		2.6182	3.44251	3.39344		6.97088		8.69498		2.59289		2.80739		18.9843	15.239			15.6421				4.82349
	3.04812	2.80941	2.94227		2.63458	3.4348	3.40469		6.9615		8.77007		2.55944		2.8206		19.1501	15.3111			15.8216				4.82865
	3.04527	2.81038	2.9608		2.66187	3.43885	3.44321		7.01571		8.82089		2.57519		2.84981		19.1401	15.2893			15.8774				4.91176
	3.01007	2.84253	2.98961		2.60392	3.43608	3.3983		7.04639		8.81476		2.57508		2.80213		19.6028	15.3494			15.9252				4.9341
	3.02651	2.81301	2.97353		2.64821	3.39123	3.38647		7.04563		8.81181		2.59581		2.84318		19.5727	15.4649			15.9605				4.99896
	3.00422	2.84291	2.93568		2.60368	3.40432	3.38202		7.08124		8.81636		2.54964		2.84454		19.7996	15.5352			15.9408				4.97422
	3.03817	2.81438	3.05492		2.64182	3.40288	3.44112		7.03091		8.85108		2.55541		2.83899		19.9713	15.5017			16.0301				5.02887
	2.99734	2.83507	3.00284		2.60222	3.38308	3.42565		7.05014		8.96182		2.55636		2.82848		19.9945	15.6543			16.2333				5.02504
	3.1025	2.83983	2.99825		2.64167	3.44183	3.38206		7.10972		8.95803		2.56267		2.83787		20.3218	15.6595			16.212				5.02345
	3.05595	2.85816	3.02809		2.62955	3.44527	3.41116		7.08735		8.9356		2.55732		2.84497		20.3898	15.736			16.262				5.07876
	3.09668	2.8484	3.04523		2.60582	3.39208	3.39623		7.1255		8.97908		2.65899		2.85992		20.3728	15.7968			16.2615				5.13406
	3.0603	2.8686	3.00165		2.6116	3.39256	3.39083		7.11338		9.01245		2.63524		2.82534		20.409	15.8066			16.3615				5.1134
	3.06164	2.88588	3.01302		2.62394	3.3954	3.38142		7.10906		9.11022		2.65282		2.85378		20.9306	16.0357			16.4638				5.1287
	3.06758	2.9016	3.01953		2.63818	3.45462	3.41533		7.1376		9.21762		2.62858		2.8405		21.0419	16.2385			16.561				5.19885
	3.09224	2.89309	3.03537		2.6107	3.50934	3.40815		7.2114		9.22429		2.61566		2.84841		21.1185	16.3387			16.5589				5.19131
	3.11685	2.87658	3.03234		2.61499	3.45763	3.40429		7.17701		9.21498		2.60359		2.82808		21.0985	16.5252			16.5703				5.25659
	3.10252	2.91603	2.99933		2.64603	3.45776	3.40901		7.18096		9.20857		2.60415		2.82132		21.5179	16.5807			16.6124				5.20337
	3.11913	2.89003	3.01458		2.64358	3.51041	3.40035		7.17146		9.23986		2.63402		2.83985		22.2794	16.7981			16.7542				5.27407
	3.06337	2.89134	3.01044		2.6301	3.49498	3.44069		7.19004		9.32012		2.60984		2.84622		22.3118	17.2319			16.7377				5.2711
	3.10379	2.88756	3.05065		2.6589	3.45747	3.47833		7.1616		9.33237		2.6553		2.81227		22.4307	17.2627			16.7626				5.28658
	3.07653	2.90842	3.00549		2.6954	3.47875	3.4476		7.16568		9.35133		2.61513		2.86727		22.7451	17.6389			16.7424				5.34656
	3.07957	2.92104	2.99831		2.68237	3.50684	3.45848		7.25895		9.31137		2.652		2.86645		22.8866	17.6567			16.7215				5.35185
	3.05838	2.86725	3.03771		2.71101	3.50626	3.49794		7.22048		9.33012		2.66201		2.87264		23.2648	17.807			16.7811				5.35696
	3.07702	2.86639	2.99356		2.70823	3.44915	3.49029		7.27664		9.29574		2.62785		2.86448		23.2973	17.8022			16.8594				5.40255
	3.07235	2.91881	3.05065		2.68836	3.45158	3.4797		7.27828		9.47972		2.65808		2.91224		23.383	17.8446			17.0124				5.43098
	3.11123	2.89558	3.03435		2.72201	3.54046	3.48682		7.24945		9.45835		2.64584		2.86949		24.2083	17.9199			17.0134				5.43908
	3.10662	2.9119	3.0455		2.7074	3.54584	3.46702		7.25299		9.54169		2.6023		2.89804		26.3708	17.9084			16.9709				5.45317
	3.07252	2.98819	3.04582		2.6963	3.5529	3.49222		7.26974		9.53225		2.62186		2.86902		26.5855	17.9389			16.9856				5.44403
	3.07341	2.92646	3.00482		2.71992	3.54783	3.49872		7.30203		9.56706		2.65571		2.88416		26.8148	18.036			17.1381				5.4794
	3.05731	2.93895	3.10496		2.66894	3.54482	3.45306		7.2935		9.63877		2.64302		2.86784		27.061	18.275			17.1017				5.50559
	3.07773	2.95939	3.06082		2.68955	3.52736	3.47847		7.30961		9.64781		2.61613		2.86629		27.2194	18.3829			17.1976				5.48258
	3.11108	2.92946	3.09413		2.67958	3.51423	3.49586		7.28264		9.639		2.65067		2.8831		27.3565	18.8622			17.1645				5.54492
	3.08161	2.97876	3.09776		2.69728	3.51303	3.46091		7.33929		9.65202		2.61977		2.9105		28.1539	18.9195			17.1734				5.57503
	3.08041	2.98697	3.11535		2.68557	3.56204	3.47116		7.32082		9.75117		2.6168		2.91836			18.9615			17.4637				5.56492
	3.13437	2.98712	3.07683		2.70089	3.57349	3.49398		7.28096		9.85277		2.6263		2.8672			19.4019			17.5355				5.644
	3.12784	2.97755	3.06393		2.6796	3.54185	3.46143		7.30416		9.91141		2.65506		2.89019			20.0109			17.6738				5.66306
	3.13913	2.93329	3.07462		2.7291	3.56352	3.54658		7.30219		10.0633		2.62185		2.89968			20.2623			17.6977				5.71128
	3.16655	2.95039	3.05997		2.69304	3.55369	3.52848		7.28686		10.0526		2.61612		2.89142			20.394			17.8517				5.76581
	3.14332	2.93639	3.11623		2.69799	3.59142	3.56207		7.35788		10.1054		2.60673		2.89429			20.7572			17.8547				5.7335
	3.13328	2.95067	3.09765		2.67055	3.61146	3.52847		7.36009		10.0851		2.64946		2.91146			20.8596			17.8825				5.85007
	3.14086	2.94866	3.07163		2.67199	3.63242	3.57007		7.36161		10.1933		2.66308		2.90578			21.7876			18.1564				5.79261
	3.16615	2.97327	3.11658		2.72618	3.57949	3.52401		7.37968		10.2152		2.65857		2.88316			22.3697			18.3508				5.91539
	3.12928	2.93355	3.1055		2.73057	3.5836	3.54205		7.40293		10.313		2.60581		2.89719			22.3618			18.3433				5.94134
	3.15735	2.92671	3.09182		2.6747	3.60484	3.53423		7.40203		10.3392		2.63644		2.89297			23.2488			18.3742				5.92451
	3.16617	2.98186	3.11799		2.67542	3.58878	3.54504		7.38996		10.3647		2.6447		2.8893			23.9561			18.4918				6.02209
	3.18497	2.98601	3.09171		2.70871	3.64145	3.53063		7.35836		10.3922		2.61377		2.90345			23.9758			18.6073				6.15325
	3.18363	2.97432	3.08693		2.72915	3.67675	3.53642		7.38506		10.5136		2.60209		2.89969			24.4357			18.6808				6.20261
	3.139	2.97101	3.09106		2.72048	3.69382	3.55708		7.44997		10.4889		2.66512		2.90335			24.7681			18.7255				6.417
	3.13268	2.95008	3.10643		2.68745	3.64764	3.57827		7.41545		10.5118		2.65551		2.86567			28.1869			18.7895				6.42969
	3.12163	2.98774	3.16339		2.72189	3.64936	3.60409		7.47429		10.5877		2.6153		2.9229			28.2231			19.3226				6.42146
	3.13309	2.97904	3.15704		2.69159	3.66505	3.59331		7.44501		10.6428		2.60306		2.91239			31.1688			19.3847				6.39445
	3.14502	2.95958	3.18195		2.69575	3.69748	3.58974		7.44826		10.6057		2.63942		2.91959			31.4197			19.785				6.56233
	3.18057	2.93259	3.16028		2.67485	3.6939	3.6325		7.48832		10.6034		2.63561		2.91583			36.2029			19.8467				6.66265
	3.13166	2.94396	3.18064		2.70817	3.65996	3.60515		7.49349		10.6415		2.64989		2.86669						19.9314				6.75139
	3.1818	2.97531	3.1572		2.7117	3.67766	3.63858		7.47694		10.7062		2.61359		2.92012						20.1338				6.75847
	3.22226	3.01228	3.1425		2.67017	3.69626	3.6317		7.52978		10.6653		2.63025		2.88127						20.1669				6.87676
	3.23753	3.02816	3.1282		2.71432	3.66997	3.5902		7.51293		10.6612		2.62264		2.91131						20.3421				6.82981
	3.23458	3.03023	3.14809		2.69371	3.68716	3.68464		7.51555		10.7773		2.60454		2.93249						20.3631				6.83585
	3.19473	3.0452	3.17874		2.69394	3.7559	3.69613		7.58477		10.8465		2.61831		2.97679						20.5707				7.03167
	3.21552	3.04703	3.18196		2.71616	3.7493	3.67806		7.56646		10.9777		2.65392		2.94596						20.5953				7.23589
	3.2158	3.02198	3.15496		2.77683	3.72791	3.69775		7.58394		11.0197		2.60556		2.93078						21.3269				8.29158
	3.19078	3.00142	3.1242		2.73778	3.71671	3.69786		7.62781		11.0998		2.60258		2.99061						21.3721				8.49051
	3.1914	3.09039	3.13547		2.78084	3.74877	3.67447		7.66497		11.0865		2.63107		2.98661						21.4116				8.73582
	3.24932	3.10297	3.16028		2.77343	3.82141	3.69383		7.60622		11.1328		2.63637		2.98262						21.9799				9.16995
	3.22783	3.0909	3.14453		2.74466	3.78512	3.66256		7.70015		11.2067		2.61132		2.94465						22.1767				9.29576
	3.19016	3.08998	3.12147		2.78859	3.8248	3.66321		7.77961		11.2815		2.64146		2.96813						22.7962				9.97017
	3.23399	3.06416	3.14882		2.74433	3.78402	3.6655		7.75924		11.2902		2.62361		2.94558						22.9083				12.8295
	3.21864	3.09916	3.13233		2.749	3.80602	3.76433		7.84925		11.3894		2.70763		2.98163						22.9286
	3.23772	3.07531	3.13454		2.74695	3.78248	3.73692		7.80729		11.6474		2.71258		2.9773						23.0713
	3.20941	3.07602	3.16192		2.7896	3.87384	3.74137		7.90699		11.638		2.68893		2.9822						23.7339
	3.1924	3.06477	3.15098		2.74684	3.84705	3.7077		7.89424		11.815		2.72392		2.98635						24.6637
	3.1974	3.0614	3.17834		2.77125	3.85976	3.76395		7.95261		11.8608		2.71053		2.92926						25.2034
	3.29825	3.11503	3.17076		2.73634	3.86326	3.70923		7.96311		11.9951		2.69101		2.93169						25.403
	3.26871	3.10444	3.18551		2.73988	3.88331	3.71341		7.96062		12.0969		2.67749		2.96373						25.5208
	3.3016	3.11097	3.16441		2.78735	3.92335	3.80261		7.9794		12.6691		2.69453		2.94339						25.788
	3.26553	3.05675	3.149		2.79172	3.9642	3.79114		7.9783		12.7916		2.72261		2.92826						25.7652
	3.30262	3.10434	3.15867		2.78377	3.92384	3.80068		7.95653		12.8979		2.6663		2.94151						25.8819
	3.27016	3.07937	3.15479		2.75194	3.96006	3.79719		8.03409		12.9192		2.67291		2.93709						26.096
	3.25388	3.07223	3.1609		2.79191	3.93568	3.82506		7.99861		12.9383		2.68401		2.95183						26.181
	3.28583	3.0735	3.18748		2.76968	3.94085	3.81463		7.99838		13.084		2.66854		2.93438						26.4984
	3.29337	3.08462	3.20772		2.79083	3.94907	3.77892		8.00999		13.1063		2.67004		2.99004						26.5397
	3.26539	3.08693	3.1922		2.75168	3.92839	3.7935		8.00935		13.3119		2.71816		2.95478						26.5223
	3.28727	3.10442	3.20471		2.74783	3.93134	3.79605		8.1086		13.381		2.67658		2.9292						27.9671
	3.25782	3.06775	3.20467		2.75696	3.97751	3.82709		8.06222		13.407		2.68165		2.98884						28.0924
	3.29704	3.11386	3.23398		2.79536	3.99025	3.78796		8.08405		13.5005		2.72617		2.93085						28.2121
	3.29236	3.1715	3.19088		2.75336	3.97004	3.78166		8.14635		13.5117		2.681		2.98942						28.3176
	3.2604	3.18287	3.21382		2.76384	4.06237	3.8686		8.14861		13.5824		2.68039		2.95444						28.6639
	3.31056	3.15164	3.21853		2.78994	4.06337	3.85014		8.16618		13.6217		2.72203		2.97579						29.0606
	3.28969	3.14808	3.23742		2.73991	4.08365	3.86221		8.149		13.7163		2.72376		2.95818						29.2332
	3.31009	3.12643	3.19443		2.76132	4.07265	3.87366		8.15593		14.1684		2.71214		2.95475						30.4081
	3.28817	3.17142	3.20665		2.78766	4.08553	3.88337		8.19476		14.1715		2.67467		2.95197						30.6313
	3.25562	3.14644	3.22576		2.79315	4.09199	3.92961		8.19754		14.4189		2.69715		2.95957						31.1266
	3.28338	3.1231	3.21461		2.75986	4.07254	3.93827		8.22317		14.6143		2.72713		2.95394						31.8665
	3.29242	3.15707	3.21138		2.79149	4.05855	3.91849		8.27709		14.9124		2.72416		3.05308						32.6106
	3.30461	3.17786	3.23246		2.73527	4.05017	3.93328		8.32004		15.0038		2.66659		2.99855						32.5679
	3.30973	3.15808	3.24635		2.76918	4.13633	3.93442		8.32554		15.3793		2.69309		3.04984						32.9727
	3.33419	3.12267	3.21282		2.7616	4.13532	3.92162		8.34308		15.9749		2.68317		3.04263						33.6034
	3.36157	3.15151	3.23154		2.74585	4.16043	3.93766		8.41292		15.9987		2.68279		3.01421						34.5437
	3.33849	3.15372	3.21497		2.79211	4.11386	3.94106		8.39677		16.2744		2.70454		3.00751						36.715
	3.33386	3.17417	3.19449		2.73089	4.10126	3.96235		8.42497		16.621		2.72483		3.01132
	3.33674	3.13983	3.24135		2.7721	4.20217	3.92564		8.39616		16.9094		2.72811		3.00511
	3.34323	3.12519	3.20925		2.78881	4.17721	3.97648		8.43083		17.4494		2.71982		3.00324
	3.35863	3.21268	3.20133		2.74406	4.16169	4.02675		8.44369		17.7851		2.71577		3.02824
	3.31836	3.1967	3.24453		2.77619	4.26869	3.99837		8.41055		18.8681		2.69438		3.04172
	3.37216	3.1987	3.23953		2.80249	4.2904	3.98796		8.46154		19.4416		2.72534		3.03382
	3.332	3.21486	3.2192		2.81201	4.35113	4.00859		8.47377		19.7941		2.67228		3.04632
	3.38005	3.24545	3.19782		2.85964	4.31616	3.98589		8.5108		21.0118		2.70467		3.03257
	3.35787	3.19217	3.27188		2.85958	4.32805	4.02499		8.56798		25.2964		2.68403		3.01401
	3.32646	3.23009	3.30877		2.8431	4.40429	3.99135		8.57209				2.71059		3.03479
	3.38005	3.20224	3.27441		2.81812	4.38257	4.0138		8.57138				2.72074		3.05541
	3.36268	3.18596	3.28695		2.83857	4.39938	4.00924		8.53999				2.67373		3.03654
	3.36109	3.24135	3.27621		2.85358	4.40763	4.04083		8.53395				2.68166		3.04291
	3.42398	3.2403	3.25138		2.83658	4.38403	4.08915		8.57117				2.67077		3.02397
	3.39766	3.25662	3.2692		2.8082	4.48545	4.04533		8.55078				2.67428		3.00926
	3.41936	3.29526	3.25299		2.8515	4.54613	4.08882		8.62365				2.67466		3.01154
	3.40006	3.30917	3.29572		2.80066	4.53302	4.07793		8.61039				2.68012		3.02944
	3.41145	3.29261	3.30136		2.80895	4.5499	4.10523		8.65575				2.70348		3.01808
	3.38652	3.2525	3.28992		2.80351	4.48776	4.11154		8.69816				2.6851		3.05383
	3.38585	3.29709	3.29063		2.80949	4.59402	4.10174		8.69346				2.7095		3.01956
	3.43625	3.26961	3.27541		2.85556	4.64454	4.13384		8.75677				2.71124		3.03112
	3.40446	3.26619	3.32251		2.8568	4.77739	4.14441		8.72194				2.71957		3.01753
	3.39806	3.28182	3.35219		2.84877	4.76657	4.19058		8.76528				2.71907		3.00285
	3.4058	3.2667	3.33454		2.85432	4.86195	4.17123		8.83066				2.70506		3.0038
	3.42038	3.30904	3.3373		2.82996	4.89001	4.19335		8.79176				2.70261		3.0518
	3.44352	3.26686	3.34474		2.81474	4.96029	4.21306		8.8246				2.69338		3.04833
	3.43128	3.30181	3.34837		2.80143	5.08631	4.22805		8.83994				2.74073		3.05425
	3.42412	3.29115	3.34652		2.83744	5.07641	4.23723		8.7996				2.76961		3.04416
	3.40652	3.32716	3.34133		2.80145	5.17963	4.28676		8.87486				2.77674		3.01661
	3.42896	3.32028	3.37725		2.86039	5.22783	4.27411		8.91011				2.79091		3.05478
	3.41039	3.36045	3.35071		2.83615	5.29288	4.32304		8.90683				2.74475		3.05315
	3.39783	3.32837	3.32482		2.80251	5.30566	4.30724		8.92871				2.79341		3.05047
	3.46935	3.316	3.37387		2.83124	5.39706	4.33093		8.95118				2.73136		3.03686
	3.44934	3.32886	3.34443		2.83387	5.39848	4.31224		9.02283				2.76905		3.0135
	3.44682	3.3216	3.36949		2.85746	5.53877	4.29801		9.21615				2.78503		3.01733
	3.46114	3.33323	3.34145		2.83339	5.63915	4.33297		9.19269				2.74115		3.01638
	3.4582	3.33661	3.37954		2.80144	5.74447	4.33421		9.34421				2.76599		2.99077
	3.51048	3.33769	3.35039		2.79991	5.99981	4.40945		9.29346				2.7889		3.03821
	3.45553	3.33712	3.33591		2.80886	6.92047	4.3702		9.31689				2.74652		3.01573
	3.50283	3.33308	3.35074		2.79762		4.37017		9.35757				2.78415		3.00489
	3.47057	3.33054	3.35276		2.82568		4.3971		9.46488				2.73739		3.01468
	3.47637	3.32719	3.38616		2.83107		4.43147		9.48121				2.78812		3.11437
	3.44703	3.40343	3.44367		2.82395		4.46619		9.5514				2.78291		3.11752
	3.47111	3.42583	3.4433		2.81719		4.48113		9.56856				2.76017		3.07909
	3.46726	3.40344	3.42823		2.8469		4.48076		9.57015				2.78883		3.09122
	3.48269	3.41821	3.44032		2.79688		4.44564		9.62308				2.76089		3.06226
	3.47862	3.43317	3.38828		2.89669		4.4745		9.71193				2.73448		3.08039
	3.49029	3.40859	3.402		2.92465		4.5344		9.73741				2.78069		3.07485
	3.50858	3.42329	3.38657		2.87421		4.51767		9.70851				2.78107		3.11195
	3.46243	3.43767	3.39896		2.8615		4.53444		9.78922				2.74256		3.09705
	3.51106	3.41661	3.44545		2.8763		4.52945		9.84934				2.75691		3.08951
	3.51898	3.39514	3.44256		2.91735		4.54334		10.0612				2.79505		3.09698
	3.55834	3.44133	3.42974		2.8885		4.50187		10.0154				2.7569		3.11885
	3.51278	3.4187	3.43533		2.90647		4.53898		10.0142				2.76444		3.11283
	3.54113	3.39547	3.38453		2.90009		4.50133		10.116				2.79523		3.1193
	3.53056	3.38205	3.39102		2.88055		4.52385		10.1025				2.78093		3.07659
	3.55853	3.43313	3.438		2.87663		4.50416		10.1205				2.74367		3.11653
	3.51495	3.40575	3.44262		2.88174		4.50399		10.1486				2.77462		3.07235
	3.52227	3.49772	3.38886		2.89565		4.51938		10.1991				2.7874		3.09382
	3.51158	3.50533	3.39241		2.88342		4.49294		10.2654				2.76278		3.08353
	3.55908	3.47712	3.42019		2.92331		4.55786		10.3211				2.7403		3.1152
	3.55038	3.5076	3.49533		2.88772		4.58154		10.2909				2.75188		3.09
	3.52935	3.49222	3.46785		2.89269		4.63781		10.3777				2.79318		3.09212
	3.58494	3.50587	3.45431		2.88835		4.65423		10.4297				2.74786		3.07337
	3.584	3.46434	3.49407		2.88602		4.66941		10.5116				2.74114		3.06909
	3.5902	3.44882	3.50778		2.8649		4.63447		10.5871				2.7931		3.06304
	3.61001	3.45468	3.46953		2.89398		4.68847		10.6353				2.74276		3.10568
	3.60182	3.48986	3.45527		2.87626		4.71917		10.6462				2.76677		3.06116
	3.59166	3.49538	3.46269		2.87574		4.74904		10.6095				2.76651		3.05679
	3.58004	3.45719	3.47258		2.8751		4.78661		10.7471				2.73609		3.15224
	3.62522	3.51171	3.46325		2.89326		4.806		10.8236				2.79362		3.14058
	3.60536	3.5348	3.50469		2.8808		4.75217		10.8483				2.73506		3.15298
	3.6245	3.53206	3.46733		2.91553		4.7806		10.8598				2.76517		3.12442
	3.63707	3.53653	3.46484		2.87282		4.77804		10.9336				2.7549		3.14092
	3.67914	3.55671	3.47684		2.89053		4.81834		10.9936				2.74732		3.14611
	3.67869	3.56898	3.47296		2.90193		4.89586		11.0552				2.78466		3.16817
	3.66323	3.57033	3.46768		2.88002		4.87705		11.2353				2.7615		3.17965
	3.67858	3.52506	3.46602		2.88037		4.9349		11.3406				2.77595		3.12694
	3.68801	3.62175	3.47824		2.90806		4.89138		11.3397				2.7409		3.15567
	3.66383	3.59042	3.48214		2.89077		4.96907		11.3535				2.78562		3.16795
	3.67298	3.62558	3.45653		2.89112		5.24418		11.404				2.76375		3.1541
	3.64448	3.60372	3.48121		2.88639		5.25551		11.4402				2.78872		3.172
	3.65904	3.62118	3.47804		2.87413		5.26132		11.4476				2.76282		3.12724
	3.68239	3.61204	3.50102		2.88263		5.32408		11.4499				2.77625		3.14454
	3.64455	3.58604	3.48643		2.87848		5.29889		11.5233				2.73501		3.15298
	3.67094	3.62347	3.44845		2.90887		5.28943		11.5957				2.78538		3.15606
	3.66204	3.59297	3.44913		2.88253		5.49474		11.5825				2.83999		3.15634
	3.70338	3.58546	3.57321		2.90596		5.51086		11.5745				2.83044		3.15346
	3.68031	3.63508	3.55283		2.88903		5.53514		11.6506				2.82969		3.1716
	3.70133	3.59604	3.51316		2.95225		5.53754		11.6725				2.83328		3.17877
	3.68974	3.61176	3.51765		2.95273		5.59352		11.6993				2.84334		3.19744
	3.6903	3.69029	3.55382		2.9322		5.59156		11.7303				2.79769		3.24617
	3.70513	3.70009	3.57156		2.97128		5.75153		11.7265				2.79997		3.21657
	3.6581	3.67047	3.5599		2.95553		5.84069		11.8266				2.8361		3.20291
	3.64497	3.6867	3.51207		2.93719		5.84741		11.7844				2.84089		3.25019
	3.70144	3.64114	3.55774		2.94821		6.00016		11.842				2.80568		3.22262
	3.66612	3.65375	3.54054		2.98784		6.2722		11.8539				2.82594		3.22123
	3.71437	3.67549	3.52435		2.97466		6.38045		11.8425				2.82905		3.21279
	3.72742	3.73233	3.55165		2.9493		6.53926		11.9998				2.84809		3.1913
	3.72902	3.7374	3.52135		2.93945		7.20403		11.9732				2.81029		3.23676
	3.75012	3.75653	3.57119		2.93648		7.73362		12.0075				2.83692		3.21413
	3.76718	3.74603	3.5444		2.97019		7.74082		12.093				2.83996		3.20987
	3.72713	3.76639	3.55709		2.98111				12.1731				2.85751		3.2421
	3.71658	3.73312	3.54308		2.9531				12.2512				2.82157		3.23338
	3.70791	3.71635	3.55889		2.95507				12.2311				2.8542		3.23011
	3.74347	3.83427	3.53048		2.97049				12.3713				2.83812		3.20546
	3.74241	3.79453	3.63756		2.97835				12.3819				2.83281		3.22148
	3.73152	3.8149	3.63391		2.9455				12.4267				2.809		3.20208
	3.77054	3.83517	3.62432		2.98031				12.512				2.82832		3.20015
	3.70782	3.81048	3.63244		2.95774				12.6291				2.80493		3.24761
	3.72351	3.77432	3.63128		2.94611				12.8415				2.82066		3.21304
	3.74132	3.84841	3.60763		2.95761				12.8863				2.8551		3.19363
	3.77175	3.84209	3.5812		2.98639				12.9301				2.83881		3.24438
	3.80368	3.84904	3.6222		2.95224				13.223				2.82559		3.22474
	3.78633	3.84573	3.61031		2.95797				13.2981				2.80894		3.20488
	3.81857	3.88241	3.58492		2.97462				13.4009				2.83408		3.21523
	3.80064	3.87976	3.57901		2.9594				13.4987				2.81425		3.19445
	3.79483	3.90441	3.62269		2.96094				13.5468				2.83792		3.22125
	3.79263	3.91377	3.61156		2.96592				13.7968				2.80209		3.19411
	3.81521	3.90409	3.67044		2.95191				14.088				2.84636		3.22466
	3.77075	3.90967	3.69853		2.96689				14.3227				2.858		3.21866
	3.84573	3.98558	3.6878		2.93641				14.5052				2.80229		3.20914
	3.90057	4.01035	3.67519		2.98154				14.6298				2.84957		3.23034
	3.88403	4.07096	3.67903		2.92691				14.7615				2.82002		3.28718
	3.85138	4.04312	3.69662		2.9427				14.9757				2.85119		3.27047
	3.88295	4.05335	3.68749		2.96367				15.0075				2.7974		3.28095
	3.8676	4.05933	3.67746		2.93911				14.9566				2.84472		3.29967
	3.842	4.10681	3.69912		2.99896				15.1681				2.79722		3.26476
	3.87668	4.15834	3.65951		3.02604				15.2607				2.84752		3.29416
	3.94608	4.10518	3.74957		3.04097				15.2669				2.83027		3.25739
	3.92985	4.11298	3.71474		3.02384				15.846				2.79901		3.29569
	3.95191	4.11984	3.76493		3.01499				15.8302				2.83125		3.28933
	3.91842	4.18696	3.74738		3.02768				15.8872				2.824		3.27767
	3.90476	4.19048	3.71933		3.04226				16.6425				2.81906		3.27076
	3.96315	4.25349	3.70566		3.02686				16.6411				2.82434		3.27903
	3.91257	4.30581	3.73512		3.00141				17.0709				2.80163		3.26251
	3.99685	4.34558	3.72314		3.01016				17.1799				2.80911		3.26903
	3.99888	4.39742	3.76845		3.00462				17.1839				2.83861		3.28055
	4.01055	4.46093	3.73506		3.05404				17.4761				2.81284		3.31154
	3.96793	4.49131	3.74189		3.00638				17.559				2.8338		3.30656
	3.99681	4.52901	3.79771		2.9922				17.6376				2.82795		3.30232
	3.97105	4.52961	3.81424		3.0461				18.133				2.83068		3.25184
	3.97309	4.61007	3.78586		3.03624				18.255				2.8928		3.30992
	3.99462	4.60442	3.78511		3.00731				18.4214				2.88616		3.31211
	4.02185	4.61388	3.83489		2.99937				18.4389				2.92377		3.27195
	4.0832	4.68879	3.8153		3.00679				18.9077				2.86367		3.26796
	4.03291	4.68901	3.89154		3.00357				19.0739				2.86095		3.32515
	4.09212	4.75251	3.88973		3.01483				19.8731				2.91566		3.35139
	4.04601	4.78758	3.89548		3.04468				21.2906				2.88938		3.35301
	4.06403	4.75139	3.89317		3.00514				22.9303				2.8868		3.32508
	4.09136	4.85904	3.86457		2.99653				27.5336				2.89466		3.34171
	4.09499	4.84811	3.88527		3.02047				30.9705				2.86416		3.34056
	4.08846	4.9701	3.86785		3.05461								2.90046		3.33357
	4.03883	4.9999	3.85138		2.99966								2.9013		3.33341
	4.10832	5.14819	3.89717		3.02977								2.86698		3.34562
	4.14708	5.26518	3.85474		3.04071								2.87342		3.3794
	4.14319	5.27746	3.84011		3.03699								2.87523		3.32792
	4.1313	5.35257	3.91098		3.01851								2.8693		3.36923
	4.09523	6.38125	3.91896		3.12064								2.86212		3.37722
	4.0964		3.90218		3.10693								2.90867		3.34708
	4.16007		3.90068		3.10166								2.88585		3.32455
	4.1845		3.90733		3.07168								2.895		3.37491
	4.21766		3.94229		3.08852								2.89124		3.36953
	4.16709		3.96239		3.05612								2.8921		3.32863
	4.18766		3.94231		3.09576								2.91579		3.35457
	4.16216		3.93825		3.07232								2.89272		3.37853
	4.16095		3.94768		3.09527								2.86637		3.3766
	4.23203		3.91633		3.07262								2.89143		3.34797
	4.26621		3.90976		3.07301								2.90984		3.3736
	4.2672		3.95328		3.11496								2.89303		3.36198
	4.24268		3.90969		3.07779								2.8834		3.34438
	4.31462		3.98477		3.05784								2.87837		3.3157
	4.33004		3.96767		3.07601								2.87763		3.32451
	4.33234		3.99745		3.09209								2.90691		3.35865
	4.40791		3.97635		3.10054								2.92483		3.33071
	4.4226		4.01515		3.08758								2.87808		3.33256
	4.43427		3.98555		3.06821								2.88902		3.34975
	4.46961		4.00295		3.06632								2.8651		3.33301
	4.46915		3.97581		3.0973								2.92011		3.44026
	4.48315		4.01192		3.11002								2.89482		3.42624
	4.45231		3.98756		3.07882								2.88896		3.42692
	4.46969		4.02549		3.09247								2.90946		3.42121
	4.50188		4.01169		3.07271								2.91608		3.41306
	4.52605		3.97563		3.11879								2.86156		3.40983
	4.49577		4.04885		3.13678								2.88047		3.42587
	4.58459		4.08451		3.14005								2.97007		3.43302
	4.58001		4.06927		3.16798								2.98973		3.42801
	4.56524		4.05317		3.12917								2.93639		3.42445
	4.58472		4.03667		3.17288								2.92921		3.40718
	4.58967		4.06893		3.14007								2.95945		3.41684
	4.57856		4.07528		3.1257								2.93736		3.44032
	4.65298		4.07187		3.17032								2.96148		3.39672
	4.64435		4.11899		3.15945								2.97617		3.43629
	4.6392		4.11266		3.1774								2.97845		3.40776
	4.68692		4.10356		3.16521								2.97575		3.3891
	4.68254		4.13087		3.13928								2.9536		3.40033
	4.69929		4.12639		3.17319								2.92718		3.43351
	4.74609		4.1358		3.13368								2.93952		3.3835
	4.87155		4.12706		3.17537								2.95774		3.40841
	4.8281		4.11735		3.13404								2.96907		3.4197
	4.82898		4.159		3.15157								2.9489		3.40179
	4.89746		4.1726		3.16131								2.96424		3.43797
	4.93482		4.20924		3.15217								2.98202		3.38737
	4.95472		4.17028		3.13329								2.94195		3.42836
	5.01117		4.173		3.15836								2.97615		3.44468
	5.07893		4.19289		3.13365								2.94903		3.41893
	5.16268		4.18977		3.13013								2.93491		3.43208
	5.13831		4.19481		3.15745								2.94404		3.42455
	5.27318		4.21091		3.18083								2.95005		3.38157
	5.31232		4.16662		3.15855								2.9261		3.44287
	5.42617		4.17228		3.15831								2.9841		3.43061
	5.65855		4.27573		3.17108								2.96123		3.38186
	5.83107		4.24329		3.13583								2.93984		3.38933
	5.89457		4.24658		3.22428								2.98183		3.42957
	6.01026		4.22797		3.22167								2.94709		3.41347
	6.17919		4.26855		3.24719								2.94712		3.38758
	6.21424		4.26725		3.21519								2.93704		3.44271
	6.31283		4.24478		3.20589								2.95468		3.41229
	6.34472		4.27427		3.24271								2.98656		3.41346
	6.42304		4.28979		3.20392								2.93405		3.41115
			4.27003		3.23732								2.95027		3.41538
			4.32371		3.2132								2.98688		3.45227
			4.29418		3.20193								2.96293		3.45965
			4.33162		3.24877								2.96739		3.46894
			4.29171		3.23752								2.946		3.45421
			4.32055		3.23589								2.98043		3.4651
			4.35054		3.21466								2.94536		3.45929
			4.30747		3.21877								2.98904		3.46476
			4.32162		3.18664								2.95385		3.47765
			4.34975		3.23606								2.95809		3.44997
			4.31119		3.20057								2.97894		3.48657
			4.2975		3.23367								2.95725		3.45587
			4.38667		3.23767								2.96611		3.49601
			4.40572		3.2929								2.97165		3.48229
			4.37624		3.30675								2.94916		3.49699
			4.3676		3.2728								2.93922		3.50346
			4.40652		3.28724								2.98145		3.45188
			4.39145		3.3124								2.9593		3.50686
			4.46435		3.27036								2.92796		3.5057
			4.42164		3.31257								2.9818		3.52194
			4.482		3.31217								3.01528		3.51783
			4.46499		3.29804								2.99397		3.5216
			4.48547		3.27243								3.01405		3.53798
			4.47256		3.25188								3.01323		3.51716
			4.43546		3.31128								3.01728		3.57282
			4.44472		3.27358								3.00584		3.54428
			4.50574		3.27326								3.03785		3.52557
			4.56114		3.25571								2.99355		3.5635
			4.55834		3.30262								3.02903		3.55435
			4.64859		3.2826								3.03952		3.53762
			4.65212		3.29343								3.01378		3.54922
			4.64598		3.28488								3.04107		3.52961
			4.67117		3.27763								3.02791		3.52296
			4.659		3.27365								3.00757		3.61662
			4.63099		3.28832								3.04382		3.58558
			4.61752		3.28979								3.01748		3.61706
			4.68132		3.3089								3.01502		3.60774
			4.76202		3.31392								2.99268		3.61073
			4.75086		3.33602								3.03079		3.59628
			4.79851		3.36748								3.0067		3.57719
			4.87749		3.32802								3.01449		3.5814
			4.9317		3.35559								2.99721		3.5973
			5.19061		3.36807								3.03235		3.58828
			5.19573		3.33751								3.03791		3.61357
			5.35388		3.34167								3.02243		3.58906
			5.40338		3.35974								3.05489		3.57739
			5.46943		3.3433								3.01408		3.62083
			5.4997		3.34488								2.99909		3.61042
			5.78177		3.34147								3.00022		3.58664
			5.77288		3.33658								3.01905		3.62836
			5.82454		3.35073								3.00703		3.6342
			5.84671		3.34024								3.04566		3.61381
			5.87843		3.36224								3.01277		3.58474
			5.8544		3.31665								3.01996		3.57641
			5.85174		3.34473								3.04234		3.59628
			5.98503		3.33944								3.05448		3.6289
			6.12481		3.37953								3.02601		3.5978
			6.18883		3.37703								3.03552		3.67252
			6.28464		3.36678								3.00275		3.68354
			6.51136		3.35254								3.0067		3.69282
			6.52407		3.37247								3.01835		3.69025
			6.63105		3.33084								3.04039		3.68794
					3.34069								3.01608		3.67115
					3.3285								3.04903		3.66228
					3.32455								3.03711		3.69547
					3.35665								3.02446		3.64114
					3.35214								3.04982		3.65581
					3.3522								3.00069		3.68711
					3.3566								3.03587		3.65744
					3.32035								3.01717		3.68243
					3.37327								2.99769		3.68307
					3.36903								3.03083		3.6756
					3.33556								3.01457		3.6887
					3.34765								3.00591		3.67275
					3.39809								3.04865		3.7226
					3.4404								3.03487		3.76173
					3.42343								3.05508		3.74248
					3.38618								3.04654		3.74689
					3.42543								3.06248		3.75097
					3.42023								3.05573		3.7268
					3.44088								3.06787		3.71935
					3.39024								3.05895		3.73171
					3.42353								3.061		3.7839
					3.38196								3.09115		3.78768
					3.4127								3.11954		3.77345
					3.38433								3.07108		3.82113
					3.41643								3.10681		3.80048
					3.41216								3.11824		3.78692
					3.39498								3.10468		3.78395
					3.42827								3.08484		3.80618
					3.38987								3.10427		3.80425
					3.41027								3.06555		3.78798
					3.38876								3.1107		3.81575
					3.40454								3.1197		3.81304
					3.50916								3.08385		3.78134
					3.49937								3.08821		3.87979
					3.47004								3.09905		3.87643
					3.50261								3.0779		3.85608
					3.47515								3.07206		3.88231
					3.47009								3.08937		3.88948
					3.46841								3.08116		3.84713
					3.49586								3.05714		3.87829
					3.50917								3.09508		3.87092
					3.44863								3.06383		3.87444
					3.50611								3.06353		3.8742
					3.46371								3.11326		3.88609
					3.47335								3.10611		3.86835
					3.50152								3.09278		3.85845
					3.45169								3.09578		3.92458
					3.46645								3.09304		3.90664
					3.45198								3.08002		3.93388
					3.47239								3.10105		3.93855
					3.49432								3.0885		3.9491
					3.44782								3.07145		3.91203
					3.4623								3.10669		3.96433
					3.46543								3.0938		3.90979
					3.50247								3.05603		3.90467
					3.46444								3.05702		4.0055
					3.49269								3.08977		4.01104
					3.47797								3.10904		4.00986
					3.46434								3.09118		3.98254
					3.45897								3.08855		3.98871
					3.4591								3.05642		4.00313
					3.50389								3.05894		4.02243
					3.48988								3.06572		3.96806
					3.45267								3.06827		3.98083
					3.47607								3.1185		4.00633
					3.49145								3.06339		3.99144
					3.47586								3.11124		3.99649
					3.45419								3.07438		4.01479
					3.55095								3.10626		4.03101
					3.5237								3.17809		4.06373
					3.57193								3.13992		4.09167
					3.5208								3.13255		4.0459
					3.54432								3.13354		4.06146
					3.54005								3.14678		4.08014
					3.52957								3.12502		4.06763
					3.57231								3.14174		4.07183
					3.55327								3.18294		4.07479
					3.56262								3.15709		4.07146
					3.52116								3.15644		4.0345
					3.55824								3.13087		4.10253
					3.51459								3.18303		4.14686
					3.51277								3.12314		4.14974
					3.5682								3.13868		4.12711
					3.52415								3.15146		4.0982
					3.54875								3.15784		4.15211
					3.54694								3.17145		4.11636
					3.53441								3.18434		4.11243
					3.53959								3.18021		4.10213
					3.51309								3.17688		4.10067
					3.5306								3.14044		4.21509
					3.57416								3.13556		4.19496
					3.55029								3.16352		4.19228
					3.54353								3.13248		4.19021
					3.57122								3.14527		4.18026
					3.52644								3.14558		4.16143
					3.54402								3.15362		4.16925
					3.60709								3.15774		4.18001
					3.61542								3.16696		4.21899
					3.61338								3.16106		4.22295
					3.63379								3.17609		4.21911
					3.59813								3.15021		4.27313
					3.57851								3.17707		4.25213
					3.63625								3.15849		4.26518
					3.62075								3.15754		4.2298
					3.58544								3.13992		4.25509
					3.58269								3.13382		4.22917
					3.57887								3.1388		4.26739
					3.57955								3.16383		4.25067
					3.61363								3.15697		4.27089
					3.63901								3.16319		4.24545
					3.63898								3.14824		4.29966
					3.58519								3.14835		4.30788
					3.63366								3.14072		4.34406
					3.58868								3.13612		4.40805
					3.63381								3.14867		4.36486
					3.65549								3.18537		4.39973
					3.67469								3.13876		4.37774
					3.66724								3.17522		4.37286
					3.66131								3.123		4.3695
					3.6787								3.14202		4.39949
					3.6626								3.13884		4.4113
					3.64466								3.145		4.41128
					3.70237								3.18892		4.40182
					3.6447								3.2295		4.44096
					3.68528								3.1892		4.43204
					3.66072								3.23918		4.43333
					3.66958								3.22282		4.42201
					3.69082								3.22881		4.48154
					3.68786								3.22669		4.47013
					3.67216								3.20891		4.47242
					3.67491								3.21016		4.4789
					3.66884								3.21752		4.46823
					3.68323								3.1876		4.53418
					3.69013								3.24993		4.51549
					3.67723								3.22104		4.49467
					3.66622								3.2125		4.52284
					3.67105								3.22423		4.52822
					3.67772								3.24281		4.49642
					3.64073								3.22146		4.50103
					3.74769								3.22762		4.54637
					3.71859								3.23641		4.52655
					3.71747								3.24289		4.52374
					3.70619								3.23576		4.53608
					3.73817								3.21282		4.58053
					3.72826								3.22648		4.58249
					3.7592								3.19867		4.56716
					3.72358								3.23255		4.61121
					3.72574								3.22139		4.55357
					3.72376								3.23455		4.59853
					3.73839								3.22457		4.56704
					3.7649								3.2348		4.58818
					3.80214								3.20368		4.57257
					3.77273								3.21754		4.56555
					3.77228								3.24512		4.64132
					3.78433								3.23588		4.64987
					3.79457								3.21933		4.64935
					3.82483								3.23427		4.62678
					3.81177								3.21144		4.62365
					3.79482								3.21988		4.69207
					3.81626								3.2471		4.70264
					3.82016								3.22317		4.78287
					3.82595								3.19948		4.80841
					3.79831								3.21423		4.77787
					3.80824								3.19678		4.84188
					3.77425								3.24973		4.81703
					3.81035								3.24867		4.98297
					3.81137								3.23247		4.97025
					3.80831								3.2297		4.96379
					3.81134								3.28558		4.99907
					3.79105								3.2522		5.039
					3.88397								3.26185		5.06142
					3.87311								3.26688		5.06189
					3.87098								3.25206		5.1356
					3.87708								3.31421		5.07552
					3.8595								3.27911		5.10016
					3.84579								3.30016		5.14927
					3.84588								3.25392		5.24531
					3.85477								3.30606		5.21765
					3.8606								3.2656		5.20746
					3.85678								3.30219		5.22208
					3.85394								3.25558		5.22099
					3.89445								3.27619		5.21983
					3.8542								3.26862		5.41815
					3.89147								3.29735		5.52102
					3.84673								3.30141		5.47113
					3.83906								3.31334		5.51394
					3.86387								3.30781		5.53927
					3.95726								3.30213		5.52833
					3.93214								3.30291		5.61541
					3.91281								3.26297		5.67022
					3.93942								3.29304		5.69047
					3.94165								3.28663		5.68333
					3.91036								3.29765		5.76669
					3.92415								3.28819		5.84785
					3.91835								3.29033		5.90769
					3.94346								3.28485		5.86332
					3.90889								3.287		6.39812
					3.95471								3.25835		6.4205
					3.90537								3.29201		6.4722
					3.94603								3.2581		6.5855
					3.96542								3.30349		6.72134
					3.91539								3.29504
					3.93185								3.29177
					4.02948								3.28685
					3.97263								3.27642
					3.9905								3.26111
					3.99234								3.25605
					3.98019								3.25523
					3.98535								3.30951
					4.00909								3.31192
					3.99623								3.28202
					4.002								3.29123
					3.99287								3.31525
					3.96869								3.25192
					4.07617								3.27781
					4.05156								3.30651
					4.04751								3.27029
					4.08649								3.2691
					4.05494								3.30748
					4.1459								3.30138
					4.11454								3.31364
					4.14038								3.29853
					4.15098								3.25859
					4.11099								3.29345
					4.14403								3.27028
					4.12275								3.36682
					4.10539								3.33475
					4.10874								3.35829
					4.21368								3.32035
					4.16845								3.37732
					4.20946								3.3335
					4.19948								3.34258
					4.21927								3.32901
					4.20354								3.37164
					4.17518								3.31579
					4.22467								3.34551
					4.21091								3.36565
					4.26862								3.3549
					4.23646								3.34725
					4.2358								3.34302
					4.27647								3.32361
					4.27762								3.32995
					4.27972								3.36117
					4.2728								3.36472
					4.27412								3.36856
					4.23966								3.32417
					4.26321								3.36706
					4.24942								3.36011
					4.24002								3.35752
					4.26181								3.32829
					4.24599								3.3226
					4.27472								3.37451
					4.33805								3.34379
					4.33252								3.35061
					4.31349								3.3579
					4.29377								3.36912
					4.34734								3.37318
					4.29922								3.31663
					4.30014								3.32869
					4.3295								3.37248
					4.33119								3.35821
					4.35093								3.33503
					4.34998								3.35887
					4.35414								3.35335
					4.35213								3.36131
					4.33256								3.34537
					4.34028								3.33043
					4.31744								3.31913
					4.34236								3.35375
					4.37143								3.40384
					4.38042								3.38338
					4.39707								3.38763
					4.40725								3.39925
					4.37937								3.4015
					4.36581								3.41095
					4.39899								3.443
					4.46192								3.4196
					4.46981								3.41659
					4.42586								3.38449
					4.43314								3.38802
					4.46319								3.39351
					4.47091								3.43842
					4.4724								3.40245
					4.51509								3.43127
					4.50902								3.41324
					4.52987								3.40553
					4.50158								3.41456
					4.5784								3.43811
					4.60391								3.38286
					4.58632								3.44528
					4.57899								3.42189
					4.57951								3.40278
					4.59045								3.4222
					4.67297								3.40844
					4.67398								3.40559
					4.72745								3.44515
					4.70867								3.4304
					4.69581								3.4321
					4.73435								3.38112
					4.73546								3.41864
					4.76112								3.41092
					4.78867								3.45667
					4.8744								3.47921
					4.85007								3.4529
					4.93778								3.49656
					4.88944								3.46187
					4.98573								3.4743
					5.00297								3.50217
					4.97831								3.48816
					5.03284								3.47429
					5.04468								3.50954
					5.02675								3.48874
					5.02094								3.47861
					5.02211								3.48221
					5.12213								3.44697
					5.08247								3.44794
					5.1295								3.50753
					5.1211								3.49297
					5.16869								3.48358
					5.15348								3.47113
					5.36285								3.48397
					5.5529								3.49967
					5.53092								3.48308
					5.59394								3.50413
					5.639								3.46672
					5.66946								3.48893
					5.67596								3.44956
					5.74169								3.47447
					5.89731								3.47697
					5.96179								3.5009
					5.94758								3.4493
					6.13353								3.47185
					6.26007								3.46072
					6.37463								3.50618
					6.69637								3.47953
													3.55866
													3.53461
													3.5428
													3.5732
													3.5369
													3.5124
													3.52315
													3.52422
													3.54702
													3.56748
													3.53079
													3.53697
													3.57093
													3.53447
													3.57042
													3.53619
													3.54107
													3.57009
													3.51133
													3.54389
													3.55274
													3.52556
													3.51956
													3.56655
													3.5289
													3.54663
													3.52088
													3.56158
													3.5393
													3.56135
													3.56288
													3.52337
													3.51479
													3.56739
													3.54305
													3.55329
													3.52177
													3.57304
													3.5221
													3.55724
													3.62192
													3.57903
													3.61572
													3.6341
													3.5787
													3.59976
													3.6345
													3.59246
													3.61379
													3.60609
													3.59082
													3.60837
													3.58137
													3.61113
													3.62884
													3.58937
													3.61403
													3.58287
													3.62209
													3.58481
													3.59838
													3.62656
													3.62093
													3.62688
													3.63136
													3.6026
													3.63047
													3.63514
													3.59479
													3.60786
													3.63673
													3.59374
													3.59066
													3.60901
													3.60046
													3.58089
													3.58962
													3.69495
													3.67256
													3.65688
													3.6498
													3.67092
													3.69019
													3.64104
													3.671
													3.65418
													3.68813
													3.67284
													3.64915
													3.70047
													3.69298
													3.68749
													3.70219
													3.64073
													3.65841
													3.67922
													3.66072
													3.66997
													3.64857
													3.69129
													3.67848
													3.68688
													3.65919
													3.64963
													3.64533
													3.66676
													3.73662
													3.7531
													3.70711
													3.72281
													3.73504
													3.71496
													3.71007
													3.73095
													3.74639
													3.72707
													3.71359
													3.72932
													3.7219
													3.71235
													3.74449
													3.72238
													3.77064
													3.74062
													3.73535
													3.72267
													3.74062
													3.72314
													3.71027
													3.75091
													3.76572
													3.71181
													3.70994
													3.71929
													3.72636
													3.80638
													3.83266
													3.8316
													3.81178
													3.77116
													3.82621
													3.77211
													3.77381
													3.80175
													3.77146
													3.82023
													3.8063
													3.81999
													3.77087
													3.80389
													3.77465
													3.78839
													3.7777
													3.79562
													3.83282
													3.89689
													3.8578
													3.87939
													3.85526
													3.8761
													3.87644
													3.85531
													3.85599
													3.88456
													3.88302
													3.89214
													3.88302
													3.84073
													3.85284
													3.89826
													3.89026
													3.86998
													3.85814
													3.88731
													3.87389
													3.85786
													3.8818
													3.87802
													3.88413
													3.8581
													3.87561
													3.83798
													3.89663
													3.86943
													3.85064
													3.87392
													3.88938
													3.92821
													3.93422
													3.91898
													3.92615
													3.94377
													3.92831
													3.9357
													3.94824
													3.93683
													3.92035
													3.91837
													3.92933
													3.93307
													3.93249
													3.92896
													3.9137
													3.92698
													3.91634
													3.90541
													3.95588
													3.95356
													3.95306
													3.97806
													3.96615
													3.98329
													3.99025
													4.01209
													3.96629
													4.02083
													4.00237
													4.02822
													3.99256
													3.98777
													3.98592
													4.00159
													4.02116
													3.98812
													4.01866
													3.98402
													4.02614
													4.02758
													3.97712
													3.99089
													3.999
													4.02805
													4.0574
													4.05507
													4.08162
													4.03092
													4.04353
													4.07766
													4.0916
													4.07901
													4.04601
													4.06735
													4.09361
													4.06357
													4.08115
													4.04547
													4.08743
													4.06542
													4.07936
													4.03151
													4.05353
													4.03646
													4.0522
													4.0918
													4.04385
													4.05306
													4.03983
													4.06653
													4.03305
													4.13223
													4.12381
													4.10305
													4.14519
													4.14523
													4.15256
													4.13118
													4.121
													4.15443
													4.14364
													4.1023
													4.12357
													4.11585
													4.15849
													4.14704
													4.15808
													4.13713
													4.13237
													4.10461
													4.11174
													4.11932
													4.12674
													4.09594
													4.14127
													4.10996
													4.13481
													4.20179
													4.20352
													4.19285
													4.17406
													4.18249
													4.17261
													4.16359
													4.19623
													4.18634
													4.20993
													4.1808
													4.20788
													4.27612
													4.24025
													4.23398
													4.27699
													4.2365
													4.26021
													4.23818
													4.23773
													4.28688
													4.23129
													4.26228
													4.26802
													4.26883
													4.27417
													4.2454
													4.25499
													4.28963
													4.26705
													4.28677
													4.27004
													4.25755
													4.23746
													4.23456
													4.28917
													4.27328
													4.28272
													4.28121
													4.27851
													4.31349
													4.32001
													4.3242
													4.3096
													4.32395
													4.29147
													4.32924
													4.35202
													4.35115
													4.34598
													4.30176
													4.34654
													4.35395
													4.30506
													4.34374
													4.29213
													4.38951
													4.36369
													4.40821
													4.40192
													4.36743
													4.38837
													4.40027
													4.38388
													4.40255
													4.38129
													4.4312
													4.45731
													4.47133
													4.45196
													4.42922
													4.47325
													4.46866
													4.46017
													4.47473
													4.45426
													4.44964
													4.42541
													4.43623
													4.4306
													4.46836
													4.48544
													4.43415
													4.53322
													4.52712
													4.53093
													4.48137
													4.53564
													4.52599
													4.52825
													4.51619
													4.52675
													4.49352
													4.51788
													4.51116
													4.52934
													4.59613
													4.58374
													4.59489
													4.55683
													4.55349
													4.58565
													4.60698
													4.67303
													4.63227
													4.62118
													4.61956
													4.6706
													4.63345
													4.65941
													4.64044
													4.67521
													4.66344
													4.63197
													4.70227
													4.73844
													4.70661
													4.72462
													4.72143
													4.72873
													4.73786
													4.73304
													4.78224
													4.76798
													4.76844
													4.7917
													4.74735
													4.75781
													4.7715
													4.75305
													4.81945
													4.81572
													4.87158
													4.81233
													4.86273
													4.86984
													4.87464
													4.87032
													4.93249
													4.90299
													4.90059
													4.88984
													4.8969
													4.96195
													4.95121
													4.9565
													4.94581
													4.94878
													4.9848
													4.98226
													5.02379
													5.02141
													5.04708
													5.0058
													5.13214
													5.09116
													5.10259
													5.11848
													5.15101
													5.18485
													5.15052
													5.19684
													5.14578
													5.15781
													5.17258
													5.16837
													5.264
													5.2632
													5.26434
													5.27659
													5.31022
													5.2829
													5.32378
													5.33995
													5.3656
													5.43759
													5.43258
													5.4318
													5.5121
													5.47208
													5.54895
													5.62266
													5.71357
													5.69015
													5.65658
													5.70636
													5.72386
													5.75586
													5.73167
													5.73907
													5.77408
													5.81202
													5.79146
													5.90264
													5.8661
													5.94656
													5.91726
													5.9893
													6.14281
													6.15507
													6.19779
													6.29087
													6.3472
													6.47168
													6.44573
													6.60051
													6.68435
													6.6366
													6.84493
													7.07235
													7.11356
													7.18025
													7.25763
													7.27839
													7.38869
													7.66748
													8.95652
													9.00232
													12.0251

## Sheet: t = 9
length
	H26				H26 + pSVA 5960				pTrp_SepF				pTrp_SepF + pSVA 5960				pTrp_SepF + pSVA 5910				pTrp_SepF + pSVA 5956				H26 + pTA1392				HTQ236 + pTA1392
	I	II	III		I	II	III		I	II	III		I	II	III		I	II	III		I	II	III		I	II	III		I	II	III
Mean	2.70433	2.72893	2.62521		2.96948	2.86336	3.21631		8.79321	11.2716	9.70935		2.93291	2.85795	3.2011		13.7335	11.6301	12.5491		15.1233	13.1069	13.3313		3.25736	2.9606	3.04235		12.8038	12.8076	11.5784
	1.48989	1.36234	1.33937		1.82309	1.18747	1.42505		2.18684	2.6991	3.3026		1.39568	1.68349	1.70754		3.82702	2.12707	2.53348		3.63896	1.77816	2.51311		1.62182	1.21756	1.45605		1.34387	1.82136	1.35935
	1.55874	1.38218	1.39804		1.86581	1.41848	1.50388		2.21747	11.0729	3.66387		1.38768	1.68747	1.78057		3.79067	2.16216	2.65803		3.58228	1.87737	2.60807		1.60058	1.42089	1.53056		1.3292	1.88284	1.37824
	1.58508	1.4846	1.45924		1.82526	1.47361	1.63245		2.49951	25.8658	3.72693		1.51779	1.68632	1.7995		3.88627	2.26823	2.7053		3.67062	1.98781	2.7113		1.81274	1.37695	1.50431		1.41185	2.15856	1.70583
	1.60571	1.44248	1.4947		1.83048	1.47747	1.68014		2.47551	11.7278	3.81027		1.55101	1.72239	1.76195		3.93955	2.241	2.66885		3.66561	2.09759	2.82073		1.79488	1.4749	1.53095		1.55149	2.1608	1.6926
	1.62341	1.54474	1.54713		1.86286	1.51055	1.68538		2.60308	11.2237	4.06748		1.5431	1.73889	1.77501		3.906	2.2797	2.77858		3.75025	2.1555	2.84958		1.87547	1.46465	1.58792		1.61141	2.39261	1.78934
	1.59229	1.52904	1.54649		1.86712	1.54788	1.67011		2.60705	8.57003	4.24858		1.61449	1.70423	1.79489		4.02579	2.30977	2.91684		3.85368	2.18134	2.84668		1.84541	1.44192	1.60661		1.62559	2.42403	1.76487
	1.6443	1.50109	1.6253		1.87437	1.52887	1.73036		2.67494	3.01278	4.47543		1.65383	1.73763	1.80437		3.98932	2.40558	2.86444		3.93641	2.28207	2.9101		1.84179	1.51909	1.62768		1.79674	2.43468	1.84833
	1.66577	1.52778	1.62461		1.83565	1.5642	1.76406		2.90192	6.34417	4.6108		1.63917	1.70973	1.81068		4.05848	2.3548	2.91241		3.92237	2.41383	2.88284		1.83475	1.53159	1.67573		1.80736	2.49918	1.82354
	1.66452	1.59064	1.62055		1.86747	1.59283	1.77578		2.93713	19.8068	4.6407		1.66768	1.71906	1.82183		4.084	2.42256	2.9121		3.96969	2.42421	3.14108		1.85747	1.59861	1.67991		1.77475	2.62842	1.90701
	1.68477	1.61398	1.6765		1.84544	1.66887	1.75712		3.10208	12.1231	4.66996		1.68133	1.72111	1.84394		4.10196	2.45718	2.93549		4.02119	2.71123	3.17647		1.8417	1.61349	1.67986		2.01309	2.61299	1.93833
	1.67162	1.60715	1.68707		1.84211	1.65366	1.79836		3.21916	13.0544	4.68064		1.66483	1.69326	1.85276		4.16342	2.53528	2.99714		4.03659	2.73324	3.19759		1.92807	1.6072	1.68966		2.02598	2.81075	1.97906
	1.63135	1.67841	1.63702		1.86698	1.68981	1.76336		3.22995	21.9565	4.64866		1.74471	1.7494	1.88239		4.25419	2.72831	3.01359		4.05602	2.98744	3.30762		1.91186	1.60647	1.64974		2.05405	2.89779	2.08854
	1.71486	1.64394	1.72334		1.8745	1.65203	1.75859		3.26792	32.3614	4.62573		1.69372	1.72262	1.82733		4.26551	2.76469	3.0453		4.06358	3.03268	3.27724		1.89709	1.60506	1.70738		2.05061	2.94747	2.15711
	1.72421	1.64666	1.73024		1.88629	1.68417	1.76588		3.26259	7.31215	4.67251		1.71461	1.69865	1.8368		4.33808	2.77147	3.41528		4.22165	3.10675	3.26213		2.0048	1.57569	1.71085		2.06413	2.97503	2.24276
	1.72703	1.66561	1.6993		1.93687	1.6855	1.7718		3.35547	8.77684	4.70934		1.72581	1.71827	1.82386		4.2967	2.78149	3.40722		4.31415	3.11034	3.37299		2.00765	1.58054	1.75173		2.12691	3.03615	2.26949
	1.72646	1.68411	1.75012		1.94825	1.67339	1.81252		3.36	9.82126	4.80748		1.72094	1.70631	1.82296		4.32992	2.73575	3.46138		4.29517	3.06466	3.46824		1.95504	1.59153	1.79942		2.16909	3.12922	2.28099
	1.74892	1.67309	1.74152		1.94286	1.66712	1.88092		3.33565	3.81892	4.76469		1.72178	1.698	1.9153		4.42346	2.75028	3.63765		4.32677	3.28541	3.56372		2.00047	1.584	1.77998		2.23105	3.1727	2.36433
	1.70138	1.65561	1.73814		1.91087	1.65141	1.88218		3.4019	4.07396	4.89594		1.75138	1.73963	1.94546		4.48467	3.02186	3.63381		4.57909	3.29275	3.56199		2.04924	1.66663	1.78028		2.22698	3.19252	2.52853
	1.78686	1.68195	1.71556		1.947	1.72139	1.8637		3.45497	4.05363	4.99944		1.74923	1.7049	1.92759		4.47628	3.09444	3.64698		4.72448	3.45032	3.62823		2.04276	1.63873	1.78557		2.24759	3.21681	2.55028
	1.75569	1.65623	1.69676		1.92426	1.72801	1.82661		3.48531	15.6539	5.20348		1.72697	1.72309	1.94136		4.4549	3.1779	3.79199		4.8624	3.47343	3.68549		2.02796	1.62641	1.82457		2.22466	3.2302	2.57201
	1.81599	1.66605	1.75406		1.91719	1.71545	1.83583		3.46436	12.7915	5.21012		1.75209	1.72825	1.94062		4.44784	3.19511	3.87574		4.90755	3.51179	3.76162		2.03317	1.67244	1.85781		2.31695	3.32897	2.66229
	1.7609	1.64419	1.74563		1.89356	1.7209	1.84208		3.53784	4.23091	5.24676		1.7359	1.75384	1.89203		4.53809	3.23908	4.14858		4.97297	3.5257	3.72548		2.04105	1.6576	1.83896		2.27924	3.38634	2.62671
	1.75938	1.69308	1.73878		1.93699	1.75356	1.82524		3.60092	4.3874	5.43215		1.78136	1.75368	1.93979		4.61545	3.28923	4.09875		4.9458	3.66093	3.71992		2.07173	1.6657	1.84769		2.28323	3.76375	2.6526
	1.7683	1.71241	1.75028		1.92428	1.75333	1.88014		3.7531	4.40709	5.49895		1.79835	1.70865	1.94098		4.5608	3.25814	4.13699		5.02855	3.7387	3.79359		2.11097	1.64822	1.87862		2.36326	3.76885	2.73901
	1.81962	1.738	1.80829		1.92353	1.74751	1.94891		3.76291	4.39874	5.62451		1.79382	1.69263	1.95027		4.66695	3.30846	4.18644		5.0072	3.72934	3.88143		2.0866	1.64433	1.8643		2.39716	4.06515	2.81631
	1.81622	1.75082	1.81051		1.8932	1.75885	1.94382		3.77218	17.2717	5.68744		1.78233	1.71198	1.91874		4.70104	3.36087	4.16636		5.07732	3.8039	3.96329		2.13384	1.71253	1.85446		2.46181	4.15388	2.84634
	1.80211	1.71344	1.81623		1.94511	1.80559	1.93945		3.85463	11.2678	5.74557		1.80115	1.70143	1.95023		4.86617	3.33545	4.27558		5.09271	3.93398	3.93856		2.11859	1.7259	1.84613		2.45033	4.17751	2.83828
	1.79323	1.69105	1.79633		1.94601	1.77067	1.93088		3.89436	4.44848	5.73278		1.76369	1.74056	1.88618		4.8871	3.42193	4.31367		5.18846	3.9465	4.01582		2.12377	1.72058	1.88174		2.46961	4.26722	2.86248
	1.82007	1.74899	1.78916		1.92887	1.7941	1.96876		3.93682	12.2551	5.87291		1.76067	1.72643	1.90772		4.87796	3.48784	4.34962		5.15592	4.03821	3.97379		2.0896	1.70071	1.8226		2.52702	4.24409	2.91455
	1.78135	1.75387	1.8133		1.94982	1.7867	2.00334		4.02495	4.5395	5.95522		1.80318	1.72927	1.92568		5.03154	3.56629	4.32253		5.24789	4.1261	4.01595		2.13353	1.6913	1.85235		2.47152	4.25447	2.98549
	1.77546	1.75183	1.79585		1.9431	1.80317	2.00296		4.05997	4.57403	5.93797		1.7818	1.71532	1.93137		5.04179	3.58298	4.51954		5.24328	4.14659	4.08624		2.12257	1.69886	1.92147		2.52024	4.37306	3.096
	1.81946	1.73047	1.81272		1.98237	1.77784	1.98411		4.05478	4.79206	5.93983		1.77872	1.73282	1.92486		5.10671	3.70254	4.678		5.29853	4.12141	4.08618		2.09766	1.75283	1.93807		2.48672	4.53755	3.23528
	1.79786	1.74107	1.81063		2.00712	1.77816	1.97996		4.17782	4.77622	6.0091		1.82188	1.72126	1.92351		5.22775	3.93555	4.86452		5.36238	4.26369	4.14867		2.12004	1.77138	1.94507		2.58677	4.68354	3.28218
	1.81744	1.74953	1.81067		2.01313	1.79	1.9517		4.25624	4.77575	6.0308		1.86656	1.75321	1.94093		5.25432	3.93311	4.97863		5.47578	4.3684	4.14266		2.09872	1.80014	1.90975		2.55779	4.81482	3.29434
	1.76425	1.69939	1.76624		1.98184	1.77955	1.99048		4.29295	7.05357	6.0976		1.85468	1.77836	1.88732		5.20429	3.94423	5.02785		5.49498	4.47263	4.26602		2.15806	1.81477	1.93621		2.53659	4.87015	3.28215
	1.77025	1.71515	1.76741		1.99495	1.76864	2.00911		4.30077	4.8604	6.05392		1.85266	1.78072	1.93243		5.39173	3.99356	5.14029		5.52709	4.47125	4.31446		2.17113	1.79763	1.911		2.6172	5.03671	3.36198
	1.75743	1.69694	1.77207		1.97976	1.78795	1.98592		4.34966	4.8594	6.07453		1.88405	1.80901	1.94258		5.42005	3.99456	5.4104		5.58624	4.44014	4.41245		2.18891	1.80118	1.90445		2.65758	5.05149	3.39726
	1.84455	1.75388	1.81222		1.96479	1.79093	2.00057		4.33343	12.4805	6.06964		1.82279	1.77092	1.88905		5.45767	4.07337	5.47358		5.6301	4.53448	4.41275		2.16287	1.80873	1.92732		2.62033	5.05468	3.44211
	1.83907	1.74029	1.82023		1.96073	1.77315	1.98172		4.30994	4.89133	6.11187		1.86572	1.81874	1.94702		5.3971	4.06246	5.49516		5.60027	4.48688	4.48092		2.1567	1.77365	1.91647		2.6341	5.04673	3.61299
	1.86675	1.74426	1.81923		1.98043	1.81971	2.06993		4.41326	5.00299	6.17241		1.87606	1.79674	1.98447		5.46885	4.20262	5.48274		5.67259	4.57606	4.45872		2.19922	1.76637	1.91588		2.72393	5.04422	3.66674
	1.8546	1.79331	1.82527		2.01469	1.77324	2.07332		4.37364	4.96339	6.23078		1.84602	1.78019	2.01365		5.48326	4.21106	5.65487		5.66865	4.60446	4.60861		2.20014	1.76857	1.90688		2.67692	5.35457	3.65537
	1.82426	1.80943	1.83881		1.99342	1.83123	2.02207		4.44685	5.04369	6.18894		1.88309	1.76612	1.99529		5.57356	4.18254	5.59289		5.68633	4.70712	4.60414		2.17616	1.86459	1.92802		2.70723	5.35279	3.78127
	1.84383	1.7842	1.86455		1.97603	1.82992	2.0166		4.49913	5.01421	6.21401		1.84276	1.80389	1.9873		5.54218	4.20672	5.67292		5.72169	4.79524	4.61547		2.24278	1.87283	1.94212		2.66774	5.4517	3.88792
	1.86778	1.8113	1.86675		1.96997	1.84652	2.07384		4.52584	5.0445	6.19987		1.85431	1.77626	2.01409		5.61266	4.31892	5.6754		5.79836	4.81036	4.60748		2.2429	1.88443	1.93455		2.7587	5.50416	3.89964
	1.84578	1.76327	1.84291		2.00393	1.82575	2.06742		4.53894	5.0779	6.18763		1.85949	1.78759	1.96815		5.61613	4.41936	5.73405		5.97244	4.74783	4.64572		2.21599	1.84372	1.9975		2.7498	5.68077	3.96429
	1.86038	1.80724	1.84868		2.00367	1.82118	2.03397		4.54388	5.09832	6.2129		1.85281	1.78407	1.9533		5.60739	4.64252	5.83704		6.24037	4.86067	4.72829		2.25096	1.85085	1.9606		2.80165	5.67442	4.09258
	1.88179	1.78222	1.8638		1.977	1.86573	2.07386		4.52228	26.5859	6.18492		1.82503	1.77725	1.97218		5.7134	4.67626	5.9114		6.30957	4.83768	4.80716		2.23128	1.88088	1.96847		2.83319	5.69274	4.08427
	1.86797	1.80309	1.88363		2.00688	1.8842	2.03878		4.57277	5.10831	6.30057		1.85707	1.76912	2.0139		5.72564	4.61603	5.93108		6.3856	4.81538	4.82499		2.24446	1.87878	1.96664		2.8214	5.72268	4.12977
	1.86665	1.77326	1.85054		1.97719	1.87708	2.0158		4.56448	5.1054	6.36861		1.85582	1.77817	2.00744		5.78022	4.73053	5.95957		6.38924	4.93925	4.85754		2.25028	1.88192	1.97174		2.90173	5.74837	4.28013
	1.84197	1.8056	1.88433		2.00861	1.85342	2.07351		4.60229	5.1814	6.41978		1.83905	1.76899	2.00325		5.74547	4.73004	6.01835		6.46399	5.05517	4.95402		2.25722	1.87168	1.97227		2.87134	5.80988	4.23514
	1.87807	1.81355	1.87735		2.01364	1.8713	2.05216		4.56288	5.1985	6.44344		1.84973	1.76857	2.01234		5.81958	4.72264	6.10326		6.46044	5.06148	5.04095		2.27997	1.87343	2.00102		2.86918	6.06183	4.25028
	1.82934	1.77831	1.82864		2.01493	1.84469	2.04232		4.67426	5.16788	6.62629		1.92375	1.81939	1.98228		5.88687	4.74297	6.23119		6.56519	5.1222	5.03585		2.2887	1.86201	1.98252		2.88507	6.33354	4.27579
	1.84114	1.761	1.83055		2.00101	1.87912	2.05352		4.70105	5.21386	6.57683		1.89185	1.76477	2.00564		5.88287	4.7582	6.2499		6.56695	5.33773	5.02379		2.28672	1.85841	1.97121		2.92937	6.54326	4.22876
	1.85037	1.78743	1.86566		2.00378	1.88159	2.04904		4.69531	8.55905	6.69282		1.89343	1.79258	1.95194		5.99234	4.77286	6.40437		6.66239	5.44447	5.11489		2.3383	1.87067	1.95495		3.22601	6.56315	4.35245
	1.881	1.80466	1.83822		1.98316	1.82172	2.06753		4.70771	36.5244	6.69433		1.88892	1.78151	1.9921		6.033	4.7656	6.41261		6.7454	5.69651	5.11229		2.28525	1.84105	1.95253		3.20907	6.62066	4.30158
	1.8499	1.80242	1.86729		2.04591	1.8599	2.07007		4.69686	5.29372	6.67567		1.94861	1.86099	1.98684		5.9896	4.77061	6.4519		6.83715	5.80289	5.0832		2.29444	1.88354	1.95698		3.26064	6.95016	4.36162
	1.87059	1.80281	1.87981		2.02411	1.87477	2.06924		4.71454	5.2968	6.69768		1.9012	1.83294	1.97299		6.03328	4.81426	6.53003		6.91432	5.85246	5.11482		2.27882	1.84639	2.01251		3.26018	7.08715	4.37981
	1.83643	1.77671	1.87957		2.07802	1.86804	2.0493		4.7879	5.29062	6.80077		1.88651	1.8845	1.98862		6.11075	4.92167	6.74505		6.92557	5.9312	5.12408		2.29235	1.84799	2.0072		3.43368	7.14716	4.37396
	1.86905	1.75942	1.82483		2.02191	1.859	2.1099		4.75094	5.26914	6.78296		1.93387	1.83927	1.98702		6.2959	4.99513	6.781		7.02415	6.07872	5.17802		2.28798	1.82964	1.99357		3.42117	7.181	4.47747
	1.85719	1.8012	1.87405		2.07135	1.83154	2.08574		4.75166	5.37669	6.86618		1.90806	1.86412	1.95897		6.36441	5.01863	6.83653		7.13042	6.21223	5.35297		2.33912	1.94297	1.99881		3.38586	7.28877	4.42757
	1.88615	1.76267	1.93559		2.05432	1.85284	2.12843		4.74677	17.0937	6.92847		1.89078	1.84307	1.98043		6.42508	5.06952	6.99074		7.28035	6.38277	5.45768		2.35274	1.88996	2.06768		3.38534	7.49603	4.46585
	1.94223	1.77059	1.88643		2.03544	1.86944	2.10185		4.85044	5.40814	6.90453		1.93545	1.8841	1.97038		6.41675	5.07487	6.98664		7.23839	6.40126	5.4275		2.37995	1.92318	2.0325		3.3832	7.5249	4.53611
	1.93684	1.77636	1.91614		2.03212	1.86804	2.12797		4.81719	5.40066	6.91197		1.89317	1.86005	1.96197		6.40955	5.32284	7.08872		7.33728	6.56247	5.42102		2.3722	1.91099	2.01667		3.50756	7.59686	4.50562
	1.90658	1.86777	1.91624		2.02358	1.94703	2.12076		4.81273	5.52742	6.90174		1.92823	1.82181	1.95671		6.4852	5.31457	7.13772		7.455	6.51891	5.57903		2.36632	1.90779	2.06677		3.56837	7.68414	4.53398
	1.89998	1.8817	1.90811		2.02662	1.92366	2.08787		4.91437	5.55727	6.96853		1.9106	1.82451	2.01244		6.60297	5.31785	7.14664		7.5119	6.6817	5.60216		2.36021	1.92889	2.05198		3.53271	7.85906	4.57205
	1.90729	1.83913	1.88997		2.02735	1.89591	2.09744		4.98637	5.57128	6.97632		1.92438	1.86063	2.06997		6.5957	5.4368	7.24648		7.63207	6.73399	5.67598		2.39317	1.89486	2.03613		3.55497	8.18315	4.83256
	1.9347	1.83024	1.935		2.05053	1.91892	2.11257		4.94215	5.59075	7.05258		1.93652	1.83454	2.04293		6.57702	5.42764	7.33976		7.81054	6.7299	5.78876		2.3974	1.93092	2.05037		3.57598	8.2	4.92264
	1.90024	1.86263	1.93643		2.06396	1.91114	2.10973		4.949	5.6324	7.04441		1.91133	1.82675	2.07282		6.63931	5.45936	7.34557		7.9094	6.92173	5.88026		2.39623	1.88853	2.03367		3.62767	8.25745	4.91325
	1.93491	1.84296	1.90041		2.04723	1.94991	2.13915		5.04723	23.9673	7.02436		1.91089	1.85573	2.02885		6.68355	5.46241	7.53043		8.13368	6.95494	5.9793		2.41262	1.89648	2.0787		3.82608	8.4554	4.91493
	1.93031	1.86308	1.94013		2.02467	1.92502	2.14169		5.02884	5.73066	7.0811		1.89964	1.87704	2.03521		6.65037	5.60048	7.52535		8.42206	6.98881	5.9711		2.46258	1.91343	2.06596		3.85054	8.4713	4.91576
	1.88879	1.82964	1.90705		2.02986	1.93373	2.1279		5.05832	5.7802	7.09831		1.89648	1.87795	2.02549		6.69844	5.64275	7.56418		8.4016	7.02	6.01182		2.42774	1.89909	2.07179		3.96341	8.93759	4.98298
	1.93013	1.85253	1.9319		2.04404	1.93269	2.08103		5.01775	5.7688	7.10011		1.88754	1.88354	2.04443		6.70349	5.82803	7.58559		8.41978	6.99788	6.02818		2.46274	1.8973	2.09922		3.94415	8.90629	5.02974
	1.93646	1.87504	1.929		2.07281	1.90567	2.13074		5.01785	5.81826	7.1264		1.94806	1.88101	2.08031		6.79542	5.88955	7.63187		8.63244	6.96309	5.99841		2.42521	1.89419	2.09636		3.90958	9.16261	5.13238
	1.9044	1.87041	1.92683		2.06807	1.92804	2.13298		5.04026	5.81172	7.1982		1.89096	1.8621	2.05029		6.78209	5.90097	7.61075		8.66679	7.19609	6.17261		2.44894	1.96354	2.11826		3.92565	9.18285	5.08256
	1.94287	1.86192	1.93461		2.03595	1.94604	2.08391		5.01474	5.92862	7.29818		1.92387	1.8624	2.07114		6.77403	5.86974	7.71604		8.6912	7.21766	6.17498		2.42256	1.98034	2.09968		4.02739	9.18678	5.19474
	1.92702	1.83769	1.8886		2.05752	1.8892	2.12723		5.08043	5.93891	7.30996		1.93694	1.86649	2.07151		6.83677	5.91343	7.96383		8.80146	7.35642	6.1898		2.4574	1.96348	2.13421		4.00994	9.50898	5.16732
	1.89617	1.83946	1.91053		2.06957	1.95315	2.1155		5.10701	6.0117	7.31257		1.93673	1.86839	2.07562		6.9122	5.93606	8.01982		8.9403	7.60589	6.22872		2.44227	1.95669	2.10907		4.14044	10.2768	5.15911
	1.95025	1.82424	1.90417		2.07533	1.9683	2.11517		5.1575	6.01054	7.31574		1.92917	1.86652	2.02922		6.89272	5.97859	8.10845		8.98342	7.66411	6.23733		2.4362	1.96	2.11685		4.14451	10.4257	5.22066
	1.92513	1.8433	1.9032		2.04237	1.97807	2.11234		5.14041	6.00419	7.34794		1.89413	1.87975	2.05587		6.94387	5.93771	8.09371		9.10559	7.73328	6.24771		2.45365	1.95338	2.09433		4.1045	10.6186	5.29047
	1.92414	1.8419	1.93835		2.07122	1.97134	2.11222		5.13658	6.09351	7.35465		1.91732	1.86717	2.0681		6.97553	5.99297	8.08693		9.18853	7.80244	6.33765		2.44087	1.96865	2.10813		4.16932	10.6815	5.38505
	1.94892	1.83614	1.90554		2.12989	1.99484	2.10138		5.26033	6.06512	7.35932		1.90276	1.84977	2.05568		7.11912	6.09897	8.14853		9.34991	7.81111	6.41008		2.42042	1.95481	2.16308		4.17244	10.7102	5.37392
	1.90826	1.85619	1.92301		2.14116	2.01134	2.11827		5.21964	6.08163	7.49587		1.90578	1.8519	2.05089		7.11381	6.06987	8.2198		9.41457	7.86066	6.42409		2.42977	2.00817	2.19925		4.29759	10.8085	5.33932
	1.98781	1.83153	1.88991		2.11891	1.97159	2.12035		5.26429	6.17394	7.53494		1.93146	1.85616	2.05755		7.22003	6.15192	8.21238		9.49392	7.87938	6.44044		2.4448	1.9966	2.16859		4.34743	10.7967	5.35379
	1.97763	1.93864	1.91734		2.11205	1.97422	2.10889		5.20891	6.16376	7.59798		1.93128	1.85792	2.02048		7.28334	6.22193	8.25211		9.6268	7.92328	6.45331		2.42794	1.972	2.1515		4.33232	10.8829	5.36911
	2.00103	1.89905	2.01444		2.10037	2.00573	2.14078		5.20394	6.16869	7.60459		1.98908	1.90878	2.04773		7.28393	6.22617	8.2495		9.64711	8.06394	6.48312		2.49617	1.99456	2.18297		4.36688	10.9845	5.39566
	1.96198	1.88626	1.9838		2.09049	1.98568	2.14509		5.32636	6.15777	7.59791		1.99664	1.93772	2.04773		7.60507	6.24255	8.44767		9.71171	8.08309	6.61915		2.50803	1.96049	2.20578		4.4209	11.1043	5.41694
	1.97043	1.92214	1.97575		2.1243	2.00166	2.19872		5.28273	6.19202	7.65657		1.96949	1.92888	2.02632		7.56587	6.26921	8.41505		9.95827	8.08172	6.68543		2.53051	1.98844	2.19279		4.63274	11.0844	5.52467
	2.00651	1.91066	2.01217		2.09289	1.96934	2.19698		5.33064	6.19984	7.69346		1.97907	1.89211	2.05944		7.55353	6.27699	8.41685		10.0502	8.1969	6.67584		2.48658	1.98165	2.15235		4.66647	11.2165	5.54649
	2.01333	1.9492	1.96503		2.08707	1.99723	2.14684		5.29148	6.2267	7.68405		1.99013	1.89002	2.04774		7.62717	6.3081	8.47064		10.0772	8.31099	6.6588		2.47671	1.96195	2.18527		4.65471	11.2879	5.65488
	2.00603	1.92484	1.99123		2.13999	2.01467	2.17589		5.37005	6.20909	7.67609		1.99734	1.89934	2.0601		7.71132	6.30593	8.5349		10.2375	8.41375	6.70623		2.50145	1.95798	2.25556		4.74491	11.3194	5.61295
	2.0075	1.95017	1.98259		2.10225	1.96486	2.18675		5.36985	6.22898	7.81877		1.9843	1.90148	2.0676		7.68904	6.4339	8.77241		10.2711	8.4068	6.83578		2.47925	1.96351	2.24639		4.72097	11.4742	5.70641
	1.96042	1.90344	2.00227		2.08969	2.01538	2.20808		5.32755	6.20149	7.81778		2.01129	1.91061	2.06117		7.75541	6.40448	8.7498		10.3751	8.57384	6.90106		2.49584	1.9526	2.23292		4.68128	11.5534	5.73104
	1.99501	1.93898	2.01506		2.09045	1.95344	2.17027		5.3718	6.26601	7.88492		1.9999	1.91989	2.02141		7.79158	6.41402	8.78491		10.4485	8.54514	6.94358		2.4846	2.03229	2.25428		4.69726	11.5676	5.75866
	1.95176	1.92665	1.97616		2.12392	1.95808	2.16911		5.38131	6.28946	7.8697		1.96851	1.88944	2.0838		7.83509	6.38789	8.82004		10.4816	8.64334	6.94426		2.56634	2.04053	2.2163		4.82464	11.8889	5.83004
	1.96065	1.9301	1.96836		2.13049	2.01241	2.18941		5.40911	6.27398	7.93994		2.01153	1.94284	2.11483		7.86675	6.45633	8.82733		10.5468	8.64321	6.9649		2.5505	2.04811	2.27425		4.92482	11.9832	5.93771
	2.00675	1.90561	2.00983		2.11178	2.0037	2.17178		5.40034	6.29181	7.98593		1.9752	1.88951	2.1289		7.92387	6.55831	8.81241		10.6502	8.58819	7.0584		2.53595	2.03369	2.2627		5.0015	12.0756	5.99835
	1.95931	1.90238	2.01422		2.13101	1.96904	2.20076		5.41932	6.2954	8.04241		1.99047	1.942	2.1433		7.90638	6.59759	8.89761		10.6443	8.6715	7.1077		2.56264	2.05703	2.27489		5.04943	12.2031	6.01038
	1.99641	1.94476	1.97317		2.13323	2.00007	2.16077		5.40179	6.26731	8.03182		1.99575	1.91552	2.12996		7.94801	6.64827	8.85135		10.7164	8.67996	7.14848		2.55656	2.07771	2.23214		5.01891	12.1717	6.08178
	1.99363	1.92923	1.95176		2.12095	2.01317	2.17464		5.43757	14.7175	8.05641		1.95502	1.89186	2.14249		7.93467	6.66758	8.88096		10.7084	8.78203	7.19471		2.54011	2.05422	2.26862		5.04071	12.4054	6.10594
	1.96581	1.94577	1.98635		2.11312	2.06734	2.18275		5.41282	6.27183	8.05848		1.97146	1.91689	2.11777		7.93853	6.70543	8.89086		10.7155	8.82389	7.21041		2.57346	2.03178	2.30532		5.02746	12.6588	6.15594
	1.98887	1.94205	1.95301		2.09649	2.02647	2.1744		5.43154	6.35284	8.12009		1.97588	1.92115	2.1307		7.99586	6.77188	9.00785		10.7506	8.8505	7.21354		2.54798	2.03278	2.32997		5.16174	12.6921	6.1309
	1.95436	1.94477	2.01017		2.09833	2.07291	2.18716		5.50074	6.32364	8.13037		1.98011	1.93769	2.08352		8.01222	6.87549	9.13799		10.8103	8.89776	7.42874		2.53663	2.02535	2.32455		5.19349	12.7773	6.29593
	2.00076	1.94442	1.9694		2.13164	2.04555	2.16375		5.49548	6.35648	8.15416		1.98774	1.88831	2.09407		8.07757	6.87116	9.32515		10.965	8.92768	7.41889		2.57256	2.05431	2.30511		5.16427	12.9945	6.50746
	1.95884	1.90878	1.96188		2.11848	2.03581	2.15828		5.5154	6.35715	8.18256		1.96198	1.9375	2.12178		8.18357	6.91998	9.3037		11.0246	8.9519	7.42996		2.57002	2.03727	2.28663		5.25502	12.9499	6.64882
	1.95834	1.92663	2.01224		2.13226	2.07025	2.23207		5.4618	6.40248	8.23588		1.9709	1.94776	2.14523		8.16651	7.00963	9.49091		11.0488	9.03113	7.49215		2.55443	2.06874	2.34024		5.39171	13.2194	6.63881
	1.99093	1.92257	1.98886		2.09972	2.04595	2.27556		5.50142	6.41476	8.20066		1.97578	1.93411	2.1431		8.17145	7.00122	9.5939		11.2003	9.04333	7.5036		2.5991	2.05471	2.28155		5.45498	13.3887	6.78457
	1.99847	1.90602	1.9663		2.10426	2.03521	2.22819		5.49656	6.42271	8.19631		1.9801	1.93017	2.11365		8.23679	7.0745	9.67845		11.2653	9.07731	7.66049		2.56823	2.07759	2.33572		5.44074	13.7014	6.86024
	2.00027	1.91452	1.99506		2.09926	2.01571	2.2661		5.47479	6.43069	8.35143		1.97497	1.94198	2.12559		8.24354	7.06211	9.75693		11.2613	9.13131	7.6232		2.53576	2.05782	2.39269		5.5628	13.678	7.0625
	1.98848	1.90005	2.07329		2.12821	2.03342	2.22667		5.52704	6.41287	8.40854		1.95949	1.94186	2.09937		8.29016	7.05592	9.75307		11.293	9.19976	7.73569		2.58891	2.08051	2.37476		5.59128	13.9406	7.02906
	2.01479	1.94189	2.02106		2.20628	2.02347	2.27499		5.54967	6.39933	8.42598		1.97424	1.89805	2.12645		8.36128	7.2309	9.80605		11.4339	9.22442	7.74169		2.54112	2.0778	2.35644		5.70561	14.0133	7.11907
	2.05951	1.89298	2.02643		2.19367	2.06667	2.22626		5.56887	172.287	8.44856		1.96552	1.96761	2.11251		8.41787	7.24288	9.80942		11.4503	9.18492	7.82082		2.54643	2.03143	2.37722		5.79444	14.0478	7.17918
	2.04525	1.90692	2.07146		2.15672	2.07152	2.27414		5.52613	6.45658	8.46953		1.9526	1.95848	2.11258		8.41058	7.28559	9.77087		11.5234	9.5416	7.96094		2.63533	2.05791	2.39751		5.86748	14.1272	7.35626
	2.07932	1.92685	2.04709		2.1838	2.02254	2.22315		5.55359	6.45876	8.62537		1.96153	2.00546	2.11237		8.4847	7.39291	9.87012		11.5179	9.5506	7.95236		2.63383	2.14238	2.37217		6.02654	14.2481	7.39113
	2.03241	1.92293	2.03406		2.16944	2.04701	2.27426		5.63002	6.49347	8.61788		1.97982	2.01509	2.1395		8.4913	7.54835	9.83843		11.5744	9.53164	7.94343		2.65478	2.08416	2.36385		5.9869	14.3317	7.39691
	2.06559	1.93043	2.01627		2.17609	2.03051	2.27113		5.64694	6.46492	8.63324		1.95445	1.95552	2.14355		8.47903	7.5977	9.98295		11.5835	9.58741	7.94677		2.64025	2.1202	2.40483		6.08837	14.3615	7.42772
	2.02977	1.90065	2.04365		2.14774	2.02842	2.2648		5.72003	7.85913	8.68475		1.96809	1.96989	2.08403		8.54092	7.61537	9.96948		11.6302	9.66426	8.02196		2.66229	2.09859	2.3453		6.06554	14.3593	7.53583
	2.02586	1.91974	2.05706		2.18558	2.04671	2.25743		5.71548	6.54135	8.72161		2.04893	1.98053	2.08171		8.60783	7.73549	10.0108		11.6387	9.71845	7.99598		2.6654	2.09501	2.34802		6.04618	14.6039	7.60097
	2.02614	1.89043	2.03541		2.16391	2.07777	2.27606		5.70677	6.58152	8.7957		2.05872	1.96085	2.13331		8.63395	7.73705	10.1982		11.6989	9.71433	8.05034		2.60253	2.13914	2.37817		6.12399	14.6034	7.62095
	2.0453	1.91431	2.03913		2.19434	2.05565	2.29751		5.74159	6.566	8.78185		2.06141	1.96946	2.13363		8.63326	7.99431	10.177		11.7326	10.0208	8.22894		2.60709	2.09179	2.36375		6.12298	14.6917	7.82044
	2.0673	1.94379	2.05695		2.15651	2.08814	2.28378		5.73996	6.63957	8.91091		2.04894	2.00129	2.10349		8.61248	8.04048	10.1938		11.8664	10.1333	8.33366		2.64212	2.11905	2.39699		6.11738	14.7813	7.83114
	2.06736	1.88772	2.05721		2.15751	2.11215	2.30965		5.73798	6.65768	8.90556		2.04168	1.98387	2.12499		8.73968	8.13604	10.2375		12.0789	10.1055	8.37972		2.6232	2.14369	2.3806		6.31305	14.824	7.87082
	2.07665	1.92145	2.05954		2.16161	2.10548	2.3044		5.76708	6.63367	8.96941		2.06042	1.9975	2.09332		8.81515	8.17571	10.2583		12.1177	10.1744	8.37064		2.6641	2.08401	2.3815		6.31612	14.8435	8.11941
	2.03018	1.99053	2.02803		2.18232	2.08125	2.30094		5.76694	6.68207	8.97759		2.07255	1.98287	2.09237		8.78829	8.22872	10.2955		12.305	10.1617	8.43349		2.62604	2.1453	2.34563		6.56189	14.8912	8.29201
	2.07865	1.96671	2.0781		2.191	2.09446	2.31651		5.75844	6.64429	9.08959		2.01955	2.01024	2.10271		8.93921	8.25273	10.3596		12.6912	10.3172	8.41193		2.68814	2.12022	2.44461		6.56855	15.2945	8.48504
	2.01964	1.98826	2.07641		2.16802	2.08508	2.2945		5.77976	6.67532	9.2116		2.02024	1.98756	2.12561		9.00605	8.19339	10.4464		12.7237	10.3977	8.47817		2.67792	2.10907	2.44385		6.58379	15.6395	8.54566
	2.03038	2.01114	2.02702		2.19006	2.12515	2.33308		5.72814	6.64979	9.18305		2.05375	2.00582	2.1343		9.03216	8.27549	10.4106		13.0491	10.4436	8.56574		2.6915	2.12759	2.45517		6.63518	15.6085	8.64259
	2.0483	1.98276	2.05882		2.19603	2.08766	2.30404		5.78028	17.7695	9.18639		2.04074	2.00235	2.11388		9.09254	8.2913	10.4801		13.059	10.5211	8.62722		2.69622	2.1127	2.45319		6.78066	15.7218	8.61026
	2.07004	2.00762	2.05475		2.20795	2.10611	2.32941		5.77037	6.66493	9.1836		2.035	2.00304	2.0988		9.14049	8.35867	10.5339		13.1234	10.6562	8.59223		2.68309	2.13443	2.44983		6.77108	15.8157	8.87225
	2.03586	1.95954	2.02112		2.20042	2.10681	2.28652		5.7719	6.69616	9.18198		2.02873	1.96335	2.10158		9.14908	8.33157	10.5543		13.2422	10.621	8.65225		2.71445	2.12437	2.43996		6.76643	15.8958	8.85703
	2.05211	1.97691	2.03742		2.18592	2.11031	2.33774		5.79117	6.8178	9.39668		2.03166	1.99812	2.10539		9.19861	8.35437	10.5912		13.2901	10.6688	8.64592		2.67583	2.09088	2.46817		6.84152	15.9838	8.96216
	2.06573	1.99009	2.07749		2.1807	2.12314	2.31321		5.82895	6.80337	9.41262		2.02118	1.96071	2.09844		9.21532	8.39588	10.6986		13.3679	10.7533	8.70844		2.72142	2.12422	2.43981		6.88334	16.3539	8.96132
	2.07678	1.98822	2.04607		2.15081	2.12054	2.29017		5.83251	15.4141	9.39244		2.07371	1.99189	2.11574		9.2859	8.49503	10.7053		13.3885	10.8357	8.81379		2.67417	2.11063	2.44917		6.95243	16.3925	8.94793
	2.07069	2.01129	2.0188		2.20442	2.14374	2.28815		5.83047	6.89379	9.47658		2.03822	1.95266	2.08196		9.31546	8.46914	10.796		13.4882	11.0017	8.85423		2.73038	2.09373	2.44543		7.08232	16.4689	8.98417
	2.14231	1.96786	2.07607		2.18493	2.13052	2.30525		5.87373	6.87197	9.46973		2.03376	1.95265	2.14351		9.36819	8.46491	10.8996		13.4563	11.1013	8.8728		2.72058	2.1897	2.4467		7.09501	16.4713	9.02245
	2.09354	2.00701	2.04233		2.15127	2.10823	2.30165		5.90566	6.87096	9.50342		2.04266	1.98365	2.1327		9.37754	8.45936	10.9378		13.5766	11.2378	8.95073		2.78999	2.20556	2.42147		7.20856	16.5668	9.04592
	2.13843	1.95299	2.05059		2.19299	2.14004	2.33413		5.86614	6.83571	9.50414		2.03122	1.97072	2.10225		9.47202	8.60708	11.1224		13.7758	11.2455	9.03138		2.78784	2.1549	2.41102		7.21001	16.777	9.08802
	2.10784	1.99171	2.05744		2.15261	2.08785	2.32162		5.92143	6.84062	9.59764		2.05982	1.96538	2.0916		9.52906	8.58378	11.3072		13.7544	11.2852	8.99692		2.75338	2.1476	2.46834		7.2723	16.8789	9.03656
	2.10941	1.97766	2.05099		2.15505	2.108	2.27905		5.94029	6.87065	9.63546		2.01761	1.9774	2.11372		9.50212	8.5946	11.2534		13.9094	11.2865	9.23026		2.7801	2.16879	2.44227		7.33199	17.0172	9.12322
	2.11954	1.96915	2.05253		2.15508	2.13265	2.34191		5.93596	15.8943	9.64655		2.02602	2.01513	2.10272		9.49717	8.62463	11.2975		14.0184	11.3347	9.26819		2.80956	2.15049	2.44801		7.44975	17.3932	9.12269
	2.09563	1.99133	2.03942		2.1543	2.10862	2.37733		5.95316	6.86357	9.72341		2.04959	2.00602	2.09195		9.60896	8.73381	11.2607		14.0848	11.3788	9.2665		2.82606	2.20354	2.40791		7.58148	17.644	9.18401
	2.12157	1.99093	2.04271		2.16821	2.11382	2.40365		5.94414	6.91956	9.71012		2.07111	1.96537	2.09863		9.57905	8.721	11.3142		14.2252	11.564	9.34843		2.83745	2.19379	2.42886		7.56714	17.7399	9.2939
	2.11979	1.9789	2.0438		2.20285	2.10393	2.34657		5.94826	6.89617	9.80428		2.05338	1.99827	2.10734		9.63054	8.79227	11.4125		14.3983	11.5514	9.43397		2.81973	2.19068	2.53096		7.62227	18.3377	9.46042
	2.13964	1.99553	2.06924		2.21004	2.10905	2.37123		5.99884	6.926	9.84329		2.04752	1.96685	2.21015		9.70712	8.95567	11.4528		14.4136	11.6292	9.59801		2.85621	2.21021	2.53246		7.61522	18.4321	9.50276
	2.0829	1.98461	2.04355		2.18661	2.09621	2.39913		6.03699	6.92068	9.82526		2.07303	1.9704	2.16437		9.75881	8.96931	11.4889		14.6783	11.6891	9.61139		2.79979	2.19028	2.53361		7.71328	18.5334	9.52987
	2.13868	2.00617	2.07112		2.25462	2.08183	2.40504		6.02083	6.91608	9.93044		2.01674	1.98401	2.18728		9.94841	8.97301	11.5194		14.7382	11.6517	9.64285		2.83275	2.18	2.48464		7.76656	18.8409	9.73591
	2.09895	1.95439	2.07551		2.24078	2.19461	2.36203		6.0433	6.91627	9.88591		2.05354	1.97026	2.15613		9.98258	8.98055	11.7111		14.7553	11.7352	9.70262		2.85517	2.14648	2.52247		7.78636	19.2478	9.70849
	2.11502	2.00208	2.02305		2.27265	2.15243	2.38849		6.07455	6.96872	9.92059		2.07732	1.98229	2.19927		10.1595	8.97855	11.8429		14.8074	11.8165	9.76529		2.7977	2.18046	2.53349		7.85843	19.3885	9.79655
	2.14214	1.95937	2.01693		2.25357	2.17854	2.40518		6.08077	6.95777	10.0657		2.07193	1.96703	2.19858		10.155	9.02488	11.8901		14.8849	11.8904	9.82742		2.83364	2.16774	2.47912		7.85253	19.4365	9.99554
	2.09247	1.99029	2.03337		2.27072	2.16053	2.36252		6.09298	7.06273	10.0722		2.07776	1.99102	2.17234		10.1444	9.00075	12.0696		15.0149	11.9933	9.91367		2.8374	2.15268	2.49955		7.91231	19.5943	10.2408
	2.12231	2.01223	2.04659		2.25786	2.20815	2.40263		6.0738	7.04696	10.3074		2.0576	2.06067	2.17768		10.2389	8.98237	12.0686		14.9832	12.0171	10.2561		2.81332	2.16293	2.5077		7.95227	19.6734	10.2826
	2.11944	2.01015	2.07965		2.24743	2.15693	2.36236		6.0694	7.08162	10.3019		2.07097	2.03712	2.20355		10.2932	9.07476	12.1611		14.9716	12.1199	10.2412		2.86949	2.21003	2.47693		8.03482	19.6347	10.3414
	2.13517	2.01193	2.13663		2.2683	2.15795	2.42063		6.14042	7.02305	10.3016		2.0164	2.03033	2.17078		10.3746	9.16483	12.2821		15.0473	12.174	10.2158		2.90046	2.19462	2.52702		8.09984	19.6482	10.447
	2.08638	2.04347	2.11414		2.26508	2.15939	2.41391		6.12694	7.11017	10.3393		2.04218	2.05426	2.17692		10.3759	9.14058	12.334		15.3011	12.1829	10.2964		2.90697	2.20387	2.5417		8.08135	20.0137	10.5235
	2.14051	2.07516	2.12394		2.21736	2.19778	2.42061		6.15638	7.09009	10.3593		2.0442	2.07835	2.19734		10.657	9.2691	12.3238		15.4014	12.2995	10.309		2.90272	2.20317	2.59061		8.46321	20.1515	10.6495
	2.10576	2.03556	2.08728		2.25435	2.18061	2.44469		6.18218	7.11011	10.5261		2.01632	2.07121	2.15184		10.6046	9.31232	12.3539		15.4146	12.347	10.2716		2.91453	2.18499	2.56006		8.52648	20.3235	10.6696
	2.13063	2.03565	2.13127		2.24878	2.19839	2.45238		6.22964	7.09848	10.5306		2.02345	2.04505	2.15423		10.6468	9.38308	12.4379		15.7049	12.568	10.3007		2.88266	2.20269	2.54431		8.54507	20.4363	10.8361
	2.09142	2.0191	2.09927		2.24259	2.1691	2.45466		6.18343	7.10399	10.4909		2.07917	2.03764	2.21042		10.6797	9.45885	12.4411		15.7717	12.7336	10.3896		2.90006	2.20922	2.59846		8.57097	20.5801	10.8197
	2.11811	2.07836	2.10386		2.23276	2.16957	2.45069		6.23224	7.11969	10.5778		2.02823	2.07246	2.20718		10.6826	9.42679	12.6529		15.7346	12.8115	10.3753		2.91416	2.16784	2.54891		8.55534	20.8229	10.9654
	2.13577	2.06179	2.10581		2.24209	2.15603	2.45634		6.20851	7.08772	10.5355		2.04796	2.05321	2.15925		10.7315	9.43388	12.6193		15.8301	12.911	10.5057		2.89191	2.20343	2.5502		8.64747	20.9552	11.0336
	2.13288	2.03424	2.08257		2.25749	2.15654	2.41002		6.18901	7.17126	10.5588		2.0426	2.06743	2.19953		10.7407	9.50448	12.7288		16.1495	12.944	10.6096		2.9076	2.23207	2.58326		8.65386	21.1269	11.1734
	2.10945	2.0663	2.11725		2.25303	2.17022	2.42899		6.2332	20.8593	10.6291		2.03517	2.04921	2.20282		10.7478	9.67475	12.7072		16.2519	12.9592	10.6492		2.96215	2.26486	2.55176		8.71685	21.5525	11.1871
	2.0979	2.01828	2.10556		2.25985	2.18737	2.41712		6.24125	7.25027	10.6332		2.0674	2.01711	2.15846		10.7385	9.67098	12.7912		16.319	13.0309	10.6911		2.96256	2.25665	2.58957		8.76999	21.6188	11.2569
	2.10697	2.03877	2.11336		2.22252	2.20716	2.43774		6.24664	7.2663	10.7733		2.05493	2.07673	2.19718		10.7636	9.74229	12.8412		16.3399	13.1255	10.6934		2.95405	2.26907	2.58072		8.79702	21.7008	11.2571
	2.13722	2.06696	2.13601		2.2359	2.19004	2.46084		6.28716	7.22314	10.8512		2.07277	2.03493	2.16479		10.8139	9.71478	12.8477		16.4224	13.0995	10.6624		2.98115	2.24075	2.53913		8.80849	21.7347	11.4274
	2.14059	2.05387	2.08896		2.24087	2.17669	2.41823		6.26817	7.30415	10.8817		2.06978	2.04368	2.20986		10.8309	9.79567	12.8853		16.4921	13.1597	10.6964		2.97548	2.27447	2.56012		8.78333	22.0519	11.4686
	2.10217	2.05645	2.08239		2.21738	2.14983	2.44356		6.24217	7.30802	10.9588		2.03281	2.06405	2.19133		10.877	9.79629	12.9208		16.4911	13.2389	10.6987		2.92703	2.22031	2.58549		8.90371	22.1405	11.5629
	2.09246	2.01889	2.12051		2.26921	2.21033	2.42937		6.29928	7.28155	10.9913		2.06212	2.07771	2.15831		10.8937	9.87487	12.9726		16.7496	13.1975	10.6634		2.9684	2.25201	2.55956		8.85127	22.2031	11.6804
	2.10167	2.05555	2.10242		2.24164	2.19958	2.45578		6.3029	7.28773	10.9837		2.11524	2.0575	2.20768		10.9817	9.83134	12.9627		16.8926	13.553	10.7353		2.9787	2.22605	2.54842		8.97907	22.3392	11.6969
	2.09781	2.07079	2.09669		2.24716	2.22154	2.45899		6.27317	7.36103	11.0361		2.1105	2.07681	2.1561		10.9725	9.84581	13.2159		17.0853	13.5335	10.7748		2.92807	2.23933	2.57443		9.06599	22.3541	11.8138
	2.13997	2.04497	2.12562		2.22379	2.25355	2.46061		6.24813	7.46035	11.2207		2.12469	2.03897	2.19199		10.9542	9.9205	13.3108		17.0541	13.5326	10.7808		2.95823	2.26932	2.64267		9.04241	22.7345	11.818
	2.09747	2.05255	2.10675		2.24472	2.22643	2.42597		6.24612	7.45132	11.2082		2.13346	2.07197	2.22926		11.0451	10.1167	13.5091		17.1235	13.5804	10.8211		2.94424	2.22094	2.61235		9.10049	22.9942	11.8674
	2.10214	2.06325	2.10463		2.2486	2.25261	2.46806		6.26132	7.4689	11.1879		2.11065	2.02188	2.22089		11.0484	10.0812	13.5603		17.3516	13.8084	10.8867		3.02551	2.24934	2.64467		9.12438	22.9546	11.8645
	2.1078	2.01923	2.11871		2.22077	2.27187	2.50425		6.31577	7.43549	11.2685		2.11156	2.06795	2.2475		11.0875	10.0846	13.6951		17.501	13.8069	10.8668		3.00207	2.24822	2.61569		9.20781	23.7817	11.9621
	2.13836	2.0428	2.11341		2.26348	2.26882	2.52191		6.32332	7.42671	11.2722		2.08227	2.07074	2.26113		11.0585	10.1439	13.7331		17.5795	13.7918	10.9366		3.04454	2.22839	2.63283		9.55081	24.2875	12.1516
	2.12454	2.03296	2.12718		2.24075	2.2108	2.53112		6.35209	7.48667	11.2808		2.14146	2.04601	2.21191		11.2025	10.2223	13.9012		17.8644	14.085	10.9765		2.99663	2.21124	2.63369		9.61031	24.3468	12.1654
	2.20897	2.06091	2.13945		2.21547	2.2382	2.47906		6.3189	7.49097	11.2713		2.10302	2.08056	2.26069		11.3654	10.2243	14.0129		17.8581	14.1704	10.949		3.00603	2.25082	2.61879		9.58877	24.7091	12.2329
	2.16993	2.01838	2.14527		2.24547	2.23865	2.49242		6.39122	7.5022	11.3543		2.14191	2.10919	2.25896		11.3259	10.2214	14.2535		17.8785	14.3407	11.0234		3.00584	2.21621	2.60244		9.73989	25.0075	12.3197
	2.17614	2.07774	2.13536		2.23196	2.23977	2.50424		6.40618	15.1242	11.3643		2.08235	2.13461	2.26049		11.3763	10.206	14.283		17.9929	14.3831	11.1254		3.01843	2.2336	2.63265		9.80122	25.7375	12.3144
	2.14583	2.05331	2.2094		2.22808	2.27218	2.53359		6.38337	7.59554	11.3985		2.08465	2.08923	2.27338		11.3912	10.2263	14.2648		18.0044	14.4282	11.2377		3.0327	2.23043	2.66282		9.79404	26.9058	12.3264
	2.17153	2.03518	2.1749		2.21812	2.21925	2.4742		6.3903	7.56429	11.403		2.11722	2.10475	2.2499		11.5222	10.2874	14.4932		18.1184	14.455	11.4055		2.99382	2.23399	2.63394		9.83233	27.1544	12.3457
	2.18978	2.06047	2.15808		2.24734	2.24212	2.47864		6.39482	7.57352	11.4923		2.12168	2.13083	2.26685		11.518	10.331	14.4797		18.4087	14.56	11.525		3.03177	2.23411	2.62284		9.90784	27.356	12.4
	2.16902	2.09525	2.16868		2.2564	2.26313	2.51231		6.41921	7.63346	11.4658		2.10308	2.08307	2.24968		11.6261	10.3548	14.607		18.5765	14.5288	11.559		3.03784	2.23952	2.66448		9.95389	27.8569	12.3532
	2.19858	2.11704	2.18386		2.27477	2.23986	2.50626		6.45893	7.63681	11.7498		2.09385	2.11321	2.24063		11.628	10.3894	14.6999		18.6114	14.5875	11.5446		3.0322	2.22821	2.61045		9.9571	28.6082	12.3994
	2.17564	2.12082	2.20832		2.22875	2.23599	2.51435		6.4562	7.64139	12.0348		2.1228	2.10876	2.25996		11.6713	10.3357	14.8648		18.7903	14.5675	11.5494		3.00363	2.25438	2.65728		10.0885	29.1411	12.6833
	2.15413	2.11587	2.15274		2.2905	2.21787	2.51863		6.47048	7.6148	12.1057		2.11985	2.12615	2.22735		11.6929	10.437	14.8679		18.7867	14.7262	11.5952		3.05056	2.22726	2.64431		10.1704	29.2727	12.8634
	2.20786	2.10173	2.20096		2.32315	2.23109	2.49246		6.52194	7.67836	12.0926		2.10907	2.12637	2.26985		11.8018	10.4022	14.9025		18.8907	14.8018	11.6714		2.99956	2.23152	2.66944		10.2317	29.2942	12.8997
	2.18627	2.09788	2.18928		2.31068	2.22733	2.48359		6.54595	7.70977	12.2144		2.10374	2.14119	2.25726		11.7775	10.427	14.921		18.8699	15.0434	11.7698		3.01101	2.28515	2.71514		10.2588	29.3684	12.8831
	2.18244	2.08998	2.17321		2.29197	2.25439	2.50605		6.52452	7.6712	12.3511		2.09805	2.106	2.23987		11.8365	10.4672	14.9158		18.9689	15.1143	11.9393		3.05317	2.31341	2.69401		10.3456	30.4059	12.9749
	2.15381	2.12845	2.18009		2.33876	2.22147	2.50521		6.53758	7.70339	12.5051		2.09839	2.129	2.24739		11.8518	10.5872	14.9254		18.9455	15.1461	12.0232		3.046	2.31623	2.67161		10.3564	34.1718	12.9618
	2.15476	2.12793	2.16636		2.30289	2.22358	2.52242		6.55269	7.79463	12.9145		2.08622	2.13442	2.25545		11.9284	10.5358	14.9836		19.0018	15.2372	12.0105		3.02162	2.283	2.70981		10.3792	34.6328	12.9861
	2.15846	2.09894	2.17045		2.34058	2.27434	2.51569		6.55586	7.77697	13.1576		2.1074	2.10277	2.23851		11.9201	10.5932	15.0872		19.0077	15.4394	11.9669		3.07218	2.31316	2.69306		10.4107		12.9738
	2.17644	2.13193	2.20957		2.3379	2.25133	2.52273		6.62934	7.76346	13.2371		2.14384	2.13912	2.22712		11.9718	10.5348	15.1802		19.0762	15.4995	12.0229		3.11456	2.29669	2.68891		10.4712		13.2381
	2.15432	2.10272	2.15713		2.28695	2.25853	2.50162		6.6147	7.76653	13.2702		2.10789	2.11447	2.25484		12.0851	10.6209	15.2593		19.2569	15.6377	12.0512		3.17342	2.31108	2.72912		10.5233		13.4287
	2.16326	2.08888	2.19357		2.32373	2.25228	2.52358		6.59452	7.8268	13.4399		2.11969	2.0984	2.27226		12.0366	10.6627	15.3259		19.4626	15.7629	12.0289		3.18071	2.33818	2.7285		10.6345		13.5509
	2.20551	2.10263	2.18593		2.31705	2.22913	2.53686		6.59983	7.83929	13.453		2.0823	2.09788	2.2143		12.0376	10.7612	15.4262		19.5786	16.0232	12.074		3.13784	2.27848	2.70785		10.6754		13.6807
	2.16446	2.08276	2.2089		2.31616	2.2744	2.58437		6.57794	7.84809	13.568		2.10766	2.13878	2.23607		12.1519	10.8102	15.4948		19.8521	16.1299	12.038		3.12326	2.3385	2.67607		10.7338		13.8319
	2.16053	2.08079	2.16275		2.31315	2.21543	2.54586		6.62075	7.93015	13.5318		2.09966	2.08267	2.25918		12.2118	10.9014	15.7148		19.8358	16.2517	12.1389		3.14616	2.31412	2.67612		10.9792		13.9081
	2.17439	2.12891	2.19233		2.28294	2.26536	2.5658		6.62235	7.88188	13.9339		2.09658	2.09594	2.25311		12.1939	10.9472	15.6782		19.9654	16.285	12.2083		3.15743	2.28697	2.7132		10.9694		13.8577
	2.19643	2.10274	2.19728		2.30011	2.23328	2.59116		6.67455	7.89797	13.9212		2.13151	2.11837	2.26046		12.3033	10.9347	15.6776		19.9798	16.2576	12.1843		3.18153	2.31292	2.69824		11.0011		13.9
	2.1782	2.08473	2.18155		2.28479	2.2577	2.58304		6.65227	7.87564	14.0004		2.12269	2.13728	2.23047		12.3927	11.0288	15.8275		20.2451	16.6306	12.4628		3.14611	2.28533	2.70913		11.0678		13.886
	2.15831	2.12254	2.146		2.30093	2.26439	2.59043		6.66464	8.02155	14.3485		2.13154	2.09894	2.22814		12.4069	10.9849	15.8746		20.2204	16.6402	12.5024		3.18184	2.27661	2.72886		11.0765		14.2373
	2.16875	2.08525	2.18844		2.325	2.2754	2.59368		6.66617	13.1603	14.4917		2.13394	2.10547	2.23875		12.4532	10.9982	15.891		20.3197	16.8184	12.4995		3.22818	2.28956	2.66654		11.1374		14.3536
	2.16561	2.08922	2.1572		2.33048	2.21307	2.59713		6.62638	7.91466	14.5939		2.13058	2.14441	2.26984		12.4585	11.0456	15.9669		20.4449	16.8567	12.7122		3.22605	2.30961	2.78788		11.2198		14.3382
	2.16829	2.09445	2.20827		2.32083	2.25751	2.57584		6.68663	7.87764	14.661		2.11264	2.10539	2.26935		12.4549	11.0976	16.0162		20.4837	16.9516	12.7728		3.2053	2.2997	2.7705		11.2229		14.3382
	2.18201	2.14174	2.1803		2.29998	2.27798	2.55334		6.64282	7.89874	14.7157		2.10552	2.11267	2.24688		12.4369	11.0567	16.1066		20.561	17.002	12.7616		3.21865	2.33902	2.76244		11.2409		14.3371
	2.18607	2.10344	2.18805		2.33812	2.32524	2.55971		6.73334	7.96329	14.9299		2.10962	2.1201	2.26667		12.6439	11.0584	16.0938		20.7786	17.1591	12.9781		3.26539	2.3042	2.75328		11.2836		14.4031
	2.1648	2.10048	2.18895		2.33955	2.32514	2.57791		6.69745	7.9876	15.0229		2.10996	2.11536	2.24162		12.7179	11.1598	16.1717		21.0866	17.2991	13.0193		3.31009	2.31458	2.74574		11.2894		14.4533
	2.16807	2.12812	2.15178		2.30131	2.3304	2.5906		6.73768	7.97461	15.1264		2.09916	2.11811	2.25692		12.8436	11.2778	16.2471		21.1531	17.3945	13.0715		3.2802	2.33125	2.77652		11.3629		14.5339
	2.16639	2.092	2.16077		2.31054	2.3159	2.58645		6.74932	7.9935	15.3016		2.12549	2.12787	2.23583		12.8352	11.2577	16.5473		21.2266	17.4741	13.3471		3.27837	2.33312	2.79529		11.334		14.6463
	2.14886	2.10462	2.18982		2.2803	2.3164	2.58528		6.70684	7.99556	15.4538		2.10164	2.17424	2.2282		12.8274	11.2644	16.6932		21.3288	17.485	13.4389		3.2574	2.30812	2.75899		11.4505		14.6531
	2.17704	2.12045	2.16321		2.30544	2.29877	2.54475		6.71753	8.02171	15.6448		2.13445	2.16471	2.3257		12.8961	11.3429	16.8153		21.5454	17.5584	13.5803		3.2618	2.29015	2.73423		11.5126		14.6468
	2.14991	2.0973	2.19795		2.31874	2.29519	2.58216		6.74176	8.04496	15.7146		2.13355	2.14774	2.28846		13.0263	11.3875	16.8374		21.6239	17.6399	13.5605		3.25497	2.39578	2.77749		11.5254		14.7842
	2.18118	2.10681	2.14961		2.32655	2.32569	2.59325		6.74535	8.04473	15.8473		2.11568	2.19336	2.2769		13.0818	11.4793	16.9597		21.7418	17.659	13.5957		3.27915	2.37137	2.73137		11.606		14.8811
	2.22091	2.16731	2.18263		2.30533	2.29908	2.56834		6.78894	8.1088	15.9937		2.09667	2.14847	2.33135		13.2306	11.7192	17.0572		21.8341	17.7153	13.6722		3.31857	2.4029	2.76245		11.7269		14.9218
	2.23603	2.19472	2.20829		2.31008	2.28565	2.55499		6.76672	16.1934	16.1907		2.12713	2.17002	2.27987		13.2343	11.7723	17.0475		21.8201	17.7142	13.7386		3.31765	2.39745	2.85966		11.7275		15.0382
	2.24171	2.15795	2.22357		2.32054	2.33135	2.57237		6.79831	8.10806	17.2141		2.19837	2.18165	2.30222		13.2828	11.8798	17.0308		21.9016	17.8714	13.7733		3.37093	2.37806	2.80915		11.8077		15.2017
	2.25889	2.20839	2.26666		2.33047	2.33079	2.58416		6.83266	16.0716	17.4567		2.18473	2.19734	2.30804		13.2652	11.8758	17.3433		21.8483	17.9216	13.7409		3.35615	2.36553	2.83988		11.9349		15.1941
	2.22575	2.17226	2.22483		2.34035	2.31799	2.5412		6.86437	8.1454	17.5713		2.16591	2.15654	2.31103		13.3516	11.8348	17.34		22.0335	17.9647	13.7869		3.38399	2.34237	2.81601		11.9019		15.3737
	2.2436	2.18144	2.26012		2.31677	2.31886	2.54419		6.87655	8.14962	17.7303		2.20891	2.20245	2.30622		13.3917	11.9337	17.5447		22.0906	18.1597	13.8478		3.4137	2.40049	2.83181		12.02		15.5502
	2.26674	2.17072	2.23264		2.32205	2.32546	2.5562		6.8765	8.15567	17.7228		2.19381	2.20414	2.2812		13.4787	11.9721	17.576		22.0849	18.2976	14.0003		3.41358	2.39612	2.80551		12.0728		15.5386
	2.23579	2.19483	2.22943		2.2871	2.31208	2.5493		6.82874	8.23157	19.5006		2.1982	2.18094	2.27633		13.5073	12.0031	17.6303		22.1456	18.7189	14.1753		3.42311	2.39561	2.85789		12.1464		15.6947
	2.23475	2.15056	2.25352		2.28695	2.29734	2.56165		6.84033	8.29703	19.752		2.18127	2.20668	2.29757		13.4667	12.0092	17.7222		22.2831	18.7221	14.2339		3.43488	2.4026	2.83885		12.2047		15.7559
	2.26178	2.15516	2.2401		2.30058	2.31628	2.598		6.9212	8.26989	20.527		2.20905	2.16183	2.30656		13.5283	11.9754	17.8962		22.3321	18.7859	14.2602		3.4625	2.38497	2.83681		12.2153		15.7526
	2.27475	2.2021	2.26043		2.32067	2.30639	2.56253		6.94523	8.28428	21.0949		2.16285	2.15875	2.34029		13.6125	12.0775	17.9093		22.6053	18.8741	14.2491		3.4678	2.39077	2.81166		12.1572		15.7603
	2.26748	2.16467	2.2267		2.30892	2.33321	2.62249		6.9238	33.2719	21.7117		2.18566	2.15033	2.28956		13.6655	12.1056	17.8854		22.9014	18.9084	14.3175		3.48671	2.36316	2.80716		12.4148		15.8535
	2.24308	2.19132	2.22337		2.32652	2.33142	2.62661		6.931	8.45039	22.3384		2.20357	2.20748	2.33723		13.7169	12.2059	17.9467		22.9629	18.8736	14.383		3.46985	2.37754	2.81708		12.3769		15.8647
	2.24158	2.17939	2.26681		2.33774	2.30694	2.65827		6.9032	8.4093	25.04		2.21034	2.19328	2.31828		13.8025	12.2012	18.2087		23.2893	18.9778	14.5799		3.46324	2.39325	2.87443		12.4248		15.8993
	2.23979	2.20404	2.23611		2.31667	2.39159	2.62036		6.94063	8.44674	25.678		2.14902	2.19923	2.29832		13.8405	12.2113	18.2589		23.3061	19.0895	14.5644		3.49218	2.39977	2.90696		12.4988		15.9531
	2.22505	2.16427	2.22911		2.31208	2.35958	2.62407		6.91061	8.45982	26.1977		2.16519	2.17939	2.33221		13.8566	12.2045	18.2292		23.3966	19.0908	14.6142		3.45535	2.38123	2.87207		12.5556		16.0044
	2.27373	2.16838	2.23916		2.37574	2.35503	2.64333		6.98098	8.50722	26.7839		2.15376	2.19127	2.30414		13.8951	12.2512	18.2787		23.4105	19.35	14.8317		3.46426	2.36818	2.91187		12.6016		16.2953
	2.22217	2.14853	2.26864		2.35659	2.34733	2.66456		6.99824	8.48869	27.7095		2.18195	2.18026	2.30669		13.9116	12.2945	18.3935		23.5412	19.3756	14.9256		3.45748	2.40032	2.86572		12.6282		16.3041
	2.2675	2.19709	2.23096		2.37618	2.4023	2.66339		7.01675	16.9879			2.16719	2.19167	2.3264		13.9513	12.3426	18.7343		23.5972	19.5462	15.0394		3.53191	2.34676	2.86285		12.6766		16.2671
	2.26733	2.17166	2.21599		2.40352	2.34915	2.61267		6.95967	8.48453			2.20858	2.15406	2.3114		13.9336	12.4718	18.8885		23.9627	19.5878	15.294		3.52934	2.38142	2.8822		12.7004		16.3416
	2.24009	2.14628	2.25336		2.36204	2.35385	2.63123		7.0686	8.49601			2.20745	2.15052	2.30139		13.9976	12.4441	18.9358		23.9438	19.7024	15.3897		3.52383	2.39082	2.88843		12.7656		16.5118
	2.25209	2.17185	2.2273		2.37246	2.36328	2.62775		7.07039	8.52437			2.17581	2.18024	2.3098		14.0072	12.5115	19.0716		24.4329	20.1385	15.5053		3.56383	2.35575	2.92142		12.7946		16.5434
	2.25565	2.16782	2.26891		2.37787	2.36807	2.65745		7.07559	8.62741			2.17431	2.2045	2.33901		14.012	12.5492	19.3114		24.5706	20.2762	15.5705		3.56156	2.34957	2.91213		12.8578		17.1552
	2.25612	2.19064	2.23536		2.39333	2.35716	2.65077		7.03683	8.64452			2.15679	2.15043	2.31259		14.1039	12.6721	19.4494		24.5114	20.2196	15.7072		3.62873	2.37403	2.89473		12.9591		17.1672
	2.23369	2.20164	2.24285		2.37996	2.34578	2.61516		7.07166	8.63625			2.17633	2.19017	2.31684		14.0688	12.6732	19.4757		24.629	20.2443	15.8473		3.58055	2.37482	2.90839		13.0072		17.1835
	2.26007	2.19559	2.22074		2.38948	2.40455	2.65666		7.13637	8.69268			2.17011	2.1555	2.33884		14.2101	12.8009	19.6652		24.8148	20.2349	15.8486		3.62944	2.39451	2.91766		13.168		17.2255
	2.23705	2.2022	2.26887		2.38875	2.35353	2.61027		7.09205	15.7678			2.15793	2.18789	2.31241		14.2733	12.8427	19.9136		24.9273	20.3536	15.8972		3.62869	2.40525	2.88814		13.1498		17.2659
	2.21944	2.19254	2.25981		2.34287	2.38493	2.65853		7.1229	8.66898			2.15607	2.15262	2.34047		14.2456	12.8084	20.0278		25.0397	20.4922	16.168		3.6387	2.37599	2.91588		13.1316		17.2473
	2.25224	2.17186	2.23092		2.35037	2.3967	2.64297		7.20061	8.68943			2.16287	2.20282	2.32892		14.3447	12.8547	20.2781		25.2564	20.5024	16.3913		3.67867	2.36666	2.90854		13.1377		17.336
	2.22214	2.14837	2.26231		2.36626	2.36837	2.60299		7.16529	16.7828			2.18867	2.14898	2.30354		14.3351	12.9354	20.2676		25.3097	20.8111	16.3997		3.66918	2.4525	2.86128		13.249		17.3627
	2.27523	2.17149	2.2498		2.37229	2.3859	2.64088		7.16363	8.77533			2.20834	2.19424	2.28675		14.4475	13.1497	20.3109		25.3297	20.8446	16.4864		3.69117	2.4308	2.90152		13.2591		17.3902
	2.25959	2.17553	2.21685		2.35323	2.40434	2.6378		7.16798	8.84016			2.1727	2.1715	2.30913		14.4562	13.3198	20.3293		25.6769	21.175	16.535		3.67256	2.45041	2.91747		13.2143		17.4732
	2.26572	2.17128	2.26087		2.39398	2.34402	2.65103		7.17504	8.83239			2.14762	2.17885	2.28391		14.4586	13.3539	20.3251		25.7759	21.3604	16.5566		3.68027	2.41406	2.95795		13.2244		17.5255
	2.21464	2.2751	2.27064		2.34767	2.36621	2.64095		7.19962	8.87287			2.16978	2.19656	2.31479		14.4516	13.3321	20.3311		25.8903	21.6585	16.6077		3.64965	2.41129	2.97831		13.2886		17.8897
	2.22878	2.24687	2.21709		2.39104	2.35017	2.61022		7.1968	8.90137			2.18156	2.17392	2.33425		14.5232	13.5087	20.3159		25.9883	21.7538	16.7899		3.66903	2.46003	2.98975		13.3269		17.954
	2.24151	2.25609	2.26903		2.39245	2.40047	2.64329		7.22343	8.89888			2.14904	2.18347	2.30998		14.5416	13.685	20.3276		26.4691	22.1243	16.777		3.65669	2.42696	2.94116		13.4426		18.1682
	2.30334	2.21669	2.24006		2.35096	2.34563	2.63926		7.2212	8.95274			2.167	2.18319	2.32506		14.5108	13.7394	20.5518		26.6317	22.1614	16.8626		3.68964	2.46434	2.9831		13.4656		18.1736
	2.27691	2.23672	2.25102		2.40093	2.35895	2.61179		7.27609	8.9449			2.18147	2.18661	2.27844		14.5606	13.7194	20.5515		26.976	22.3649	16.8963		3.69353	2.40634	2.93378		13.5994		18.247
	2.31613	2.23592	2.26109		2.35362	2.45526	2.62635		7.21445	8.91757			2.2097	2.16297	2.32303		14.5097	13.7311	20.8024		27.3485	22.3629	16.8686		3.72246	2.43666	2.9585		13.6508		18.2962
	2.30718	2.26875	2.25596		2.3573	2.42997	2.60505		7.22745	8.91239			2.1555	2.17674	2.27594		14.6203	13.8019	20.829		27.6748	22.5114	16.9403		3.70964	2.46129	2.94396		13.8872		18.5675
	2.31801	2.22773	2.22264		2.38808	2.41078	2.63677		7.22234	9.01791			2.17369	2.14738	2.31295		14.6601	13.8468	20.8976		28.2498	22.5539	17.0151		3.75014	2.4413	2.95287		13.94		18.8267
	2.29002	2.27028	2.26637		2.36851	2.45828	2.63657		7.3382	9.01242			2.2068	2.16668	2.38039		14.746	13.9075	21.0352		28.8291	22.8793	17.2789		3.74146	2.42959	2.93141		14.0884		18.9079
	2.30104	2.21936	2.22514		2.40254	2.46674	2.60729		7.29518	9.00704			2.20587	2.17256	2.40124		14.9536	13.9535	21.6989		28.8255	22.9013	17.4822		3.76197	2.45712	2.96302		14.207		19.6202
	2.32789	2.26334	2.27227		2.40457	2.45537	2.63865		7.33694	21.5394			2.19889	2.1841	2.36854		15.0455	14.0296	21.7313		28.9865	23.1037	17.5021		3.8258	2.43892	2.96212		14.199		19.8137
	2.33091	2.25135	2.24081		2.34865	2.41909	2.65671		7.29778	9.09395			2.17434	2.20349	2.35367		15.0258	14.1436	22.1315		29.5626	23.1912	17.6616		3.82472	2.43394	2.94805		14.2264		20.0575
	2.30897	2.23927	2.24849		2.34806	2.40617	2.71878		7.3322	9.08737			2.16654	2.223	2.40478		15.0771	14.2082	22.179		30.019	23.5066	17.7331		3.78955	2.46378	2.97089		14.2026		20.1408
	2.29977	2.25698	2.21979		2.37575	2.44152	2.72583		7.32835	17.2526			2.15002	2.21201	2.35306		15.1247	14.2522	22.1776		30.2941	23.5639	17.9		3.82167	2.44621	2.99267		14.2003		20.1165
	2.29806	2.21839	2.22446		2.35452	2.41906	2.70819		7.38335	9.03964			2.20716	2.21809	2.40548		15.137	14.365	22.3217		31.1723	23.6591	18.1086		3.8216	2.45939	3.03887		14.3923		20.3111
	2.2974	2.2242	2.21213		2.36114	2.4327	2.71668		7.34523	9.13679			2.19984	2.2521	2.35334		15.1268	14.3325	22.4898		31.1773	23.5995	18.1589		3.81455	2.42887	2.99501		14.3681		20.3172
	2.28237	2.23481	2.25787		2.41249	2.41774	2.72628		7.39864	19.7902			2.15946	2.23078	2.35184		15.1028	14.4738	22.5359		31.1699	23.6736	18.3198		3.80951	2.4323	3.03163		14.617		20.4196
	2.27902	2.21974	2.2974		2.44404	2.40751	2.69866		7.37092	9.22375			2.15531	2.26175	2.36977		15.2648	14.5481	22.6849		31.2081	24.0061	18.3453		3.881	2.42987	3.00777		14.7959		20.69
	2.27769	2.25005	2.32737		2.43056	2.44431	2.71138		7.37847	9.19829			2.16533	2.26193	2.35378		15.2318	14.6271	22.8421		31.8078	24.4364	18.3842		3.88016	2.40976	3.03752		14.8209		20.6888
	2.28314	2.25544	2.32592		2.44569	2.45212	2.69535		7.37793	9.21306			2.19248	2.26025	2.36689		15.2127	14.6474	23.1153		32.3002	24.4959	18.4135		3.87449	2.48063	3.00651		14.8303		20.7643
	2.33058	2.21215	2.30218		2.46282	2.42631	2.72942		7.399	9.28158			2.18456	2.25956	2.37139		15.3439	14.7109	23.3477		33.3616	24.5583	18.6094		3.86402	2.51867	3.02343		14.8609		20.748
	2.30741	2.21853	2.31508		2.4073	2.40941	2.6822		7.34792	9.23058			2.17314	2.21644	2.36419		15.45	14.7479	23.6825		33.4592	24.7269	18.846		3.84512	2.51399	3.05368		14.9773		20.9361
	2.33073	2.22172	2.33517		2.43704	2.45719	2.66877		7.41216	9.30365			2.25369	2.2231	2.35299		15.4088	14.7715	24.1704		34.2238	25.2019	18.8673		3.84385	2.51645	3.00075		14.9723		21.0195
	2.30618	2.24966	2.33578		2.45447	2.41149	2.71129		7.41514	9.31104			2.22411	2.24034	2.38716		15.5931	14.8389	24.2821		34.8435	25.3131	18.9431		3.89187	2.53053	3.04529		15.0696		21.3759
	2.33346	2.23459	2.32461		2.43047	2.45966	2.71364		7.46705	9.38452			2.25858	2.26062	2.39184		15.7061	14.8316	24.7298		35.7912	25.6163	19.1206		3.87801	2.52901	3.03543		15.1363		21.7321
	2.33985	2.25483	2.28118		2.42214	2.46137	2.70172		7.46332	9.42054			2.23533	2.23991	2.37425		15.766	14.8269	25.2916		37.0392	25.8455	19.1802		3.84658	2.5177	3.01668		15.328		21.8071
	2.32386	2.25946	2.33607		2.45657	2.45384	2.7272		7.51169	9.37981			2.21323	2.26842	2.40156		15.922	14.8486	25.4701		43.9731	27.054	19.2323		3.95592	2.51728	3.10149		15.5365		21.8262
	2.28899	2.27014	2.33352		2.40927	2.43465	2.70916		7.55169	9.35807			2.23483	2.22907	2.37893		15.8703	14.8925	25.5904		55.7915	27.1675	19.2567		3.91786	2.48174	3.08774		15.6196		21.9702
	2.31276	2.24376	2.27804		2.44515	2.47037	2.6786		7.47643	9.39925			2.2565	2.26468	2.38726		15.9286	14.9698	25.7355			27.1953	19.255		3.95648	2.51617	3.10232		15.7234		21.9321
	2.35767	2.21099	2.30176		2.42548	2.47095	2.71625		7.47719	9.36379			2.26866	2.2743	2.38386		15.9614	15.0755	25.9711			27.4095	19.2577		3.96345	2.50067	3.08893		15.7653		21.9377
	2.40237	2.22129	2.30525		2.41171	2.48038	2.6824		7.57274	9.48325			2.2717	2.24503	2.38153		16.0246	15.0766	25.9758			27.5953	19.2517		3.95977	2.48426	3.06613		15.8594		22.267
	2.37351	2.23047	2.34046		2.41054	2.51326	2.7185		7.58572	9.45841			2.232	2.27263	2.37802		16.1714	15.151	26.3646			28.3147	19.485		3.93404	2.49585	3.07985		16.0526		22.3738
	2.3788	2.25693	2.27568		2.46405	2.48568	2.69901		7.58824	9.44314			2.26347	2.24219	2.34166		16.1285	15.1765	26.6536			29.039	19.4986		3.99259	2.48585	3.16629		15.9989		22.5519
	2.38259	2.2749	2.3328		2.43816	2.53224	2.72934		7.6296	9.48439			2.22788	2.26558	2.38737		16.3148	15.2221	26.8483			29.2759	19.5365		4.02565	2.48382	3.18214		16.1333		22.579
	2.34462	2.32323	2.29306		2.45515	2.52405	2.69045		7.61336	9.48005			2.23241	2.26702	2.38769		16.3132	15.332	27.4682			29.7376	19.7976		4.01309	2.48696	3.18347		16.3029		22.6817
	2.38109	2.33426	2.32733		2.4319	2.52668	2.70018		7.65022	9.53188			2.23728	2.26529	2.36354		16.6633	15.3463	27.4482			29.921	19.8592		3.98357	2.47635	3.12513		16.532		22.9702
	2.39995	2.30873	2.31579		2.42221	2.52468	2.71774		7.72319	9.54661			2.2285	2.25071	2.39623		16.6513	15.3452	28.0053			29.9801	19.8313		4.04915	2.47992	3.15636		16.5984		23.1541
	2.35881	2.28353	2.33655		2.43819	2.50271	2.68537		7.72867	9.56369			2.23589	2.25459	2.3702		16.7917	15.4829	28.6842			31.8585	19.8573		4.0683	2.48928	3.12216		16.6386		23.6153
	2.36007	2.28571	2.32734		2.41272	2.51758	2.68843		7.69948	9.59486			2.25168	2.26148	2.34301		16.8919	15.8033	30.4982			32.9198	20.0771		4.05073	2.48221	3.16015		16.8006		23.6647
	2.38831	2.3354	2.3389		2.43569	2.49987	2.76621		7.70444	9.59346			2.25014	2.23436	2.37419		17.0115	15.9453				33.1901	20.1902		4.10041	2.48742	3.16499		16.8098		23.8098
	2.36469	2.32769	2.29331		2.41147	2.50743	2.74175		7.74538	9.55531			2.21467	2.24579	2.34351		17.0406	16.1018				34.5736	20.202		4.10483	2.50102	3.13895		17.0078		24.0198
	2.35776	2.27672	2.30876		2.43957	2.51838	2.78575		7.74027	9.66786			2.24921	2.25002	2.37486		17.4236	16.1279				34.6765	20.2354		4.16034	2.52514	3.1792		17.1562		25.1575
	2.36561	2.27997	2.31916		2.48937	2.49594	2.79455		7.77051	9.63089			2.26885	2.23055	2.34636		17.4575	16.2707				34.793	20.3235		4.1407	2.54059	3.17729		17.154		25.5551
	2.38992	2.30851	2.32224		2.47144	2.48256	2.77368		7.78637	9.65398			2.21477	2.2493	2.38895		17.4209	16.4683				36.5772	20.3783		4.09902	2.57446	3.1504		17.1758		26.1601
	2.3481	2.28038	2.33869		2.49494	2.52536	2.73463		7.74001	9.65108			2.2107	2.25274	2.34105		17.4844	16.5897					20.4157		4.10433	2.57093	3.12114		17.3584		26.509
	2.35431	2.30177	2.32795		2.5145	2.51206	2.77205		7.75723	9.68675			2.25767	2.23546	2.36024		17.5015	16.7651					20.6205		4.20002	2.56807	3.12086		17.6047		26.6516
	2.39519	2.32525	2.33266		2.50156	2.51197	2.77405		7.77999	9.76945			2.23166	2.22234	2.35578		17.5346	16.8002					20.7422		4.18461	2.55289	3.23411		17.619		26.9351
	2.34933	2.2836	2.3105		2.47858	2.52531	2.78426		7.82723	9.80095			2.25294	2.22276	2.38256		17.627	16.8242					21.0162		4.18228	2.56931	3.22008		17.8061		27.3673
	2.35558	2.28137	2.33741		2.51879	2.47509	2.7931		7.81164	9.77649			2.21798	2.21916	2.36609		17.6473	16.8746					20.9986		4.20052	2.55164	3.1876		17.964		27.9555
	2.35931	2.29735	2.32665		2.50316	2.53318	2.76682		7.82311	9.87903			2.22079	2.26745	2.38156		17.6853	16.8587					21.1142		4.21158	2.60057	3.19109		18.0309		28.254
	2.35628	2.30005	2.27681		2.53271	2.53206	2.76781		7.80158	9.83367			2.21505	2.23041	2.35545		17.751	16.8986					21.1101		4.28931	2.57466	3.25968		18.1692		28.3836
	2.35128	2.27999	2.3066		2.52348	2.51071	2.7311		7.90543	9.98821			2.26412	2.24394	2.37766		17.8689	16.9566					21.2659		4.25627	2.5458	3.26145		18.2453		28.6848
	2.35078	2.33317	2.32233		2.51965	2.57519	2.73246		7.87177	9.96668			2.22284	2.24834	2.34859		17.8339	16.9539					21.4844		4.34115	2.54415	3.29336		18.3254		30.0494
	2.37745	2.3265	2.29766		2.5228	2.53654	2.73495		7.9847	10.0419			2.25652	2.23324	2.3947		18.0973	17.0835					21.4998		4.33142	2.57233	3.25855		18.3177		30.894
	2.37697	2.32527	2.27766		2.51848	2.54299	2.79418		7.98182	36.7487			2.24134	2.26357	2.39775		18.2124	17.0543					22.074		4.3535	2.59615	3.26979		18.4766		31.3156
	2.39069	2.32777	2.29065		2.53334	2.56996	2.78411		7.98997	10.1166			2.24889	2.22311	2.36125		18.3028	17.0495					22.1599		4.41366	2.55278	3.31282		18.4812		32.1285
	2.35681	2.33195	2.29138		2.49357	2.57693	2.78862		7.96941	10.1206			2.26203	2.27767	2.35015		18.3288	17.1485					22.1818		4.41425	2.59826	3.26291		18.5444		34.2634
	2.36184	2.33817	2.2956		2.47283	2.59523	2.85897		8.01595	10.1613			2.25419	2.31231	2.39501		18.3899	17.1679					22.2112		4.35746	2.54213	3.28863		18.7593		34.608
	2.37769	2.29483	2.31163		2.50897	2.59265	2.82944		8.01736	10.1571			2.25014	2.33536	2.37524		18.4288	17.2889					22.1856		4.43311	2.59764	3.29902		18.7709		35.6802
	2.38381	2.29891	2.32812		2.52737	2.5846	2.80727		8.00116	10.1788			2.23349	2.32134	2.35093		18.4497	17.3439					22.2821		4.45158	2.55028	3.29353		18.8763
	2.40265	2.27987	2.31461		2.48814	2.60001	2.80822		8.01577	10.2567			2.26913	2.30775	2.35057		18.441	17.3067					22.2742		4.53704	2.60236	3.27848		18.9162
	2.34848	2.31189	2.33247		2.51528	2.53788	2.85037		8.02822	10.2454			2.24934	2.27693	2.34986		18.472	17.346					22.4248		4.54488	2.66306	3.29595		19.0988
	2.38758	2.29377	2.30786		2.52307	2.59095	2.81798		8.04864	10.2411			2.22564	2.33862	2.38815		18.4642	17.4518					22.3939		4.50187	2.60176	3.30661		19.0815
	2.43685	2.32685	2.3083		2.48546	2.5393	2.80471		8.02784	10.3075			2.26766	2.33607	2.34682		18.56	17.5402					22.5527		4.54396	2.61613	3.27488		19.1014
	2.4237	2.34037	2.33739		2.47922	2.55151	2.85112		8.02716	10.2661			2.23608	2.30647	2.37432		18.5409	17.5069					22.5482		4.55109	2.61815	3.36194		19.3175
	2.44218	2.3056	2.35356		2.49672	2.58552	2.8004		8.06128	10.4595			2.242	2.28317	2.36243		18.5439	17.5672					22.5372		4.5878	2.64042	3.32015		19.3276
	2.40655	2.31986	2.40536		2.53326	2.55437	2.81561		8.08954	10.3722			2.24021	2.29415	2.38495		18.7332	17.6533					22.7402		4.61969	2.64527	3.36147		19.3999
	2.45783	2.4024	2.38373		2.47602	2.55455	2.81251		8.08634	10.3951			2.23374	2.31463	2.38205		18.7684	17.9975					22.8233		4.65194	2.61834	3.35006		19.5243
	2.43413	2.34139	2.38272		2.50507	2.55737	2.80573		8.10729	19.792			2.26606	2.2772	2.36037		18.7416	17.9971					22.8378		4.66665	2.6245	3.36875		19.7977
	2.4634	2.38856	2.36696		2.5253	2.59413	2.80986		8.11355	10.3393			2.26009	2.2936	2.45748		18.7777	17.9439					22.8178		4.70536	2.66069	3.3456		19.9095
	2.46837	2.3718	2.40142		2.50158	2.55323	2.83925		8.09337	10.4407			2.26887	2.31941	2.45944		18.7534	18.027					22.949		4.71059	2.6086	3.34896		20.0136
	2.42787	2.34214	2.40303		2.50447	2.56061	2.85968		8.07849	10.5126			2.27059	2.28802	2.44963		18.8357	18.1159					23.0687		4.73698	2.60631	3.37443		20.0647
	2.44258	2.34278	2.35631		2.53398	2.5486	2.8038		8.09434	10.4775			2.25276	2.30577	2.40909		18.8697	18.1226					23.1411		4.74134	2.64268	3.37324		20.1131
	2.46395	2.34323	2.34953		2.48282	2.57166	2.81099		8.13824	10.5772			2.21658	2.29043	2.43263		19.0384	18.1017					23.2432		4.79056	2.64737	3.34649		20.1881
	2.45346	2.35707	2.37463		2.53211	2.54524	2.79806		8.12965	10.5852			2.25222	2.2968	2.43408		19.0331	18.0722					23.3237		4.83148	2.62899	3.37782		20.335
	2.46365	2.38455	2.38914		2.50045	2.56538	2.80778		8.21668	10.5403			2.26419	2.31922	2.40715		19.2327	18.2394					23.3414		4.87165	2.65079	3.39937		20.3463
	2.46257	2.36041	2.36041		2.5183	2.58993	2.81104		8.25551	10.5935			2.25777	2.32495	2.46783		19.2589	18.2415					23.5862		4.93994	2.64638	3.42697		20.4282
	2.43389	2.3937	2.38176		2.50671	2.5586	2.82488		8.2493	10.6046			2.2139	2.30239	2.41328		19.3937	18.3304					23.6942		4.98172	2.64042	3.40117		20.5836
	2.4334	2.40127	2.36509		2.51664	2.57131	2.81325		8.20414	19.7339			2.27214	2.28343	2.44757		19.5458	18.9165					23.7764		4.97123	2.61571	3.44377		20.7123
	2.41069	2.39491	2.39857		2.49266	2.53753	2.82513		8.21898	10.6922			2.27254	2.29781	2.40736		19.6035	18.9615					23.842		4.94505	2.6463	3.41325		20.7873
	2.42959	2.40141	2.39309		2.52813	2.64048	2.82571		8.20522	20.1145			2.22614	2.30052	2.43912		19.8558	19.2351					23.9667		4.97211	2.68382	3.41402		20.7435
	2.42185	2.35735	2.39321		2.50749	2.60092	2.81368		8.21258	26.9358			2.21791	2.33955	2.43783		19.908	19.2918					24.0376		4.99818	2.70038	3.43541		20.8085
	2.44835	2.37194	2.34951		2.51947	2.65906	2.8035		8.23275	10.6923			2.2468	2.28241	2.4299		19.9885	19.3694					24.2186		4.98965	2.72528	3.38842		21.0228
	2.46794	2.34972	2.36445		2.50736	2.60331	2.80448		8.30935	10.7584			2.22276	2.31638	2.46654		20.1154	19.5444					24.3542		5.02858	2.67777	3.47349		21.1285
	2.46158	2.3851	2.39384		2.58944	2.61528	2.92044		8.25381	10.73			2.26099	2.30892	2.44811		20.1612	19.6526					24.3764		5.02018	2.71534	3.45771		21.3759
	2.43482	2.3874	2.39399		2.54947	2.6599	2.86954		8.29452	10.7413			2.22622	2.34001	2.4287		20.265	19.6728					24.4903		5.24532	2.67628	3.46755		21.6258
	2.44389	2.34843	2.39305		2.59278	2.64973	2.87931		8.27322	10.7343			2.25549	2.33346	2.42906		20.2486	19.7221					24.4907		5.21088	2.67953	3.46048		21.9355
	2.45879	2.39506	2.39714		2.5969	2.64543	2.87525		8.29853	13.9305			2.27436	2.30223	2.46524		20.3273	19.9288					24.6031		5.2547	2.69197	3.47877		21.9811
	2.46518	2.35524	2.37463		2.58878	2.61042	2.90042		8.31901	20.3941			2.23551	2.28871	2.42573		20.4053	19.9221					24.6757		5.26712	2.69666	3.50181		21.9966
	2.41439	2.34885	2.39701		2.58835	2.64076	2.86816		8.33798	10.9618			2.24876	2.28879	2.43411		20.4687	19.9763					24.769		5.33943	2.69022	3.47155		22.0731
	2.42702	2.38808	2.38588		2.59552	2.63399	2.91918		8.33503	10.975			2.27211	2.30755	2.43769		20.4776	20.207					24.8635		5.35185	2.72313	3.47503		22.3105
	2.41217	2.38313	2.38173		2.55802	2.61221	2.88743		8.37785	11.0006			2.22314	2.30052	2.43037		20.5388	20.3777					25.0881		5.38343	2.71013	3.51939		22.4278
	2.40847	2.35327	2.34359		2.56126	2.63705	2.88409		8.37056	11.0238			2.25278	2.27579	2.46191		20.7282	20.4749					25.2746		5.45515	2.69661	3.54363		22.5592
	2.46582	2.39829	2.39063		2.55166	2.63315	2.89599		8.35414	21.3061			2.21168	2.30183	2.46748		20.6902	20.6624					25.3077		5.49824	2.66659	3.51256		22.8671
	2.42309	2.38964	2.35303		2.55755	2.61569	2.90543		8.37919	11.1166			2.32555	2.3344	2.44591		20.7454	20.6127					25.4388		5.56306	2.6943	3.57229		23.3894
	2.42877	2.36841	2.40221		2.58474	2.66329	2.90844		8.36295	21.6861			2.29528	2.38256	2.41908		20.9193	20.6603					25.5245		5.64635	2.70637	3.53138		23.5834
	2.42761	2.36629	2.40321		2.5969	2.64801	2.88826		8.42183	11.2408			2.32891	2.37654	2.42694		21.0954	20.769					25.676		5.74991	2.71544	3.52027		23.6079
	2.44654	2.36816	2.39221		2.5417	2.63535	2.8801		8.44587	11.2415			2.31327	2.37443	2.4157		21.1736	20.8385					26.5132		5.9443	2.69449	3.56924		23.7751
	2.45489	2.35556	2.34309		2.56458	2.62529	2.89142		8.41602	11.2862			2.28785	2.36337	2.46226		21.2041	20.8086					26.751		6.23631	2.76416	3.56991		23.8992
	2.43985	2.38697	2.38955		2.53884	2.62833	2.9097		8.43755	11.2707			2.28161	2.38089	2.45962		21.2155	20.8692					26.8918		6.32971	2.73204	3.51268		23.965
	2.4217	2.36597	2.34739		2.56001	2.60455	2.88808		8.44317	11.2537			2.29929	2.35758	2.4473		21.2376	21.1557					26.9545		6.39084	2.7631	3.6249		24.1856
	2.44422	2.40427	2.39924		2.5485	2.6832	2.90577		8.40413	11.272			2.3312	2.39876	2.42182		21.4781	21.343					27.0048		6.42095	2.73472	3.61452		24.3678
	2.50017	2.37389	2.39162		2.53824	2.68275	2.91434		8.41074	11.3425			2.29438	2.35307	2.40881		21.4538	21.4					27.1252		6.76604	2.76158	3.58937		24.3722
	2.52753	2.37563	2.39805		2.59504	2.69636	2.86759		8.4831	25.1402			2.29301	2.39473	2.45631		21.5146	21.5566					28.8247		7.02039	2.76743	3.59094		24.4458
	2.48001	2.39806	2.36215		2.58873	2.70016	2.92237		8.49355	11.3806			2.28336	2.37242	2.42122		21.5681	21.5912					30.0048		7.22439	2.77542	3.63658		24.6022
	2.5343	2.35542	2.4056		2.54639	2.67384	2.92133		8.47849	21.3691			2.29496	2.34835	2.41257		21.5659	21.6082					29.9921			2.79526	3.58636		24.6309
	2.49079	2.39161	2.46386		2.57844	2.67064	2.92145		8.51223	11.4869			2.29714	2.36017	2.462		21.7913	21.8166					31.298			2.75958	3.63483		24.7402
	2.47923	2.35349	2.40904		2.55832	2.70065	2.88346		8.50236	11.4669			2.32488	2.36446	2.45432		21.859	21.8284					31.3952			2.77822	3.614		24.833
	2.48467	2.34673	2.40889		2.54852	2.71423	2.9067		8.49584	11.4468			2.33373	2.35545	2.4152		21.9122	22.1456					31.4349			2.79241	3.58098		25.1007
	2.52084	2.35789	2.43638		2.54629	2.72478	2.86302		8.46388	11.5308			2.31289	2.38422	2.43349		21.9946	22.2621					32.2368			2.75007	3.70227		25.1482
	2.48912	2.40005	2.42388		2.55317	2.71305	2.88002		8.47591	11.5286			2.30886	2.39049	2.46089		21.9857	22.3314					32.2383			2.74168	3.67612		25.3418
	2.50873	2.34452	2.45165		2.55287	2.70343	2.93734		8.55153	11.5433			2.30229	2.39445	2.42241		22.2792	22.7065					32.2657			2.78708	3.64202		26.4783
	2.51729	2.3882	2.46562		2.54026	2.68757	2.9442		8.51515	20.6724			2.29616	2.34211	2.41658		22.3217	22.8261					33.0307			2.73612	3.64556		26.7035
	2.49775	2.38251	2.46038		2.60041	2.72173	2.93451		8.52802	11.5731			2.28733	2.35376	2.43755		22.3811	23.0919					34.8723			2.77719	3.67025		26.7222
	2.49308	2.40919	2.44599		2.57999	2.72773	2.93525		8.54711	11.6639			2.30486	2.3668	2.46934		22.4898	23.2566					36.0017			2.743	3.64738		26.8633
	2.52728	2.43533	2.42963		2.54324	2.71568	2.95382		8.56131	11.6965			2.33583	2.38877	2.45045		22.6368	23.2916					37.3909			2.79097	3.72875		26.9531
	2.49808	2.46353	2.41566		2.60027	2.70303	2.93381		8.54184	11.7497			2.33204	2.37737	2.44152		23.1252	23.328					38.5374			2.75246	3.73809		27.0744
	2.51693	2.4172	2.42128		2.58151	2.7306	2.98681		8.52751	23.1772			2.28543	2.342	2.46807		23.2692	23.3345					40.0734			2.75734	3.74191		27.4259
	2.48276	2.46546	2.40785		2.58515	2.67989	2.96536		8.54736	11.9421			2.27714	2.39346	2.43437		23.3267	23.7356								2.75664	3.7644		27.6965
	2.49336	2.43879	2.44769		2.59511	2.70718	2.98872		8.6042	19.1385			2.29058	2.35026	2.42041		23.3055	23.8222								2.79528	3.71602		27.8118
	2.49217	2.44977	2.46763		2.58767	2.78909	2.92729		8.70377	12.0049			2.30703	2.36432	2.44167		23.3413	24.0551								2.77115	3.73902		27.9013
	2.51463	2.42495	2.40579		2.58832	2.77382	2.97546		8.61157	11.9626			2.29897	2.36145	2.43277		23.6012	24.4691								2.7408	3.71778		28.0627
[truncated: 1,444 more rows]

## Sheet: t = 24
length
[truncated: 3,254 more rows]
